# Supplementary material for: Differentiation, ageing and leukaemia alter the metabolic profile of human bone marrow haematopoietic stem and progenitor cells
Source: Nat Cell Biol. 2025 Jul 15;27(8):1367–80. doi: 10.1038/s41556-025-01709-7 (PMC12339397; doi:10.1038/s41556-025-01709-7)
Supplement: Supplementary file 2 — Demographic and clinical characteristics of patients, analysis classification and sample identifiers. [file 41556_2025_1709_MOESM2_ESM.xlsx]

## Sheet: Information
Supplementary Table 1: Demographic and clinical characteristics of patients, analysis classification and sample identifiers.
Sheet	Content
Patient samples	Detailed patient characteristics and demographics
	Analysis classification
... massIVE files	Raw massIVE files identification per method

## Sheet: Patient samples
Patient characteristics								Metabolomics					Lipidomics				RNA-seq				Functional
Patient ID	Condition	Source	Age	Sex	Mutations	Translocations	Classification	QC	Differentiation	Aging	AML	13C	QC	Differentiation	Aging	13C	Differentiation	Aging	AML	Choline	CFUs	Terasakis	Apoptosis
1	Young	Hospital	ND	ND					P16	X				P10	X
2	Young	Hospital	ND	ND					P17	X
3	Young	Hospital	ND	ND					P12	X				P12	X
4	Young	SCT	31	F					P2	X				P8	X							X
5	Young	SCT	27	F					P3	X				P9	X
6	Young	SCT	36	M					P5	X				P7	X		P4	P2				X
7	Young	SCT	33	M					P1	X							P3	P3
8	Young	SCT	24	M					P15	X							P1	P1
9	Young	Hospital	ND	ND					P11	X
10	Young	Hospital	ND	ND					P7	X
11	Young	Hospital	35	M					P4	X							P2	P4
12	Young	Hospital	24	ND					P8	X												X
13	Young	Hospital	22	ND					P13	X
14	Young	SCT	21	ND					P9	X
15	Young	SCT	28	ND					P10	X
16	Young	Hospital	25	M					P6	X
17	Young	SCT	28	M					P14	X				P11	X
18	Aged	Hospital	70	M						P2					P1			P7	P4
19	Aged	Hospital	ND	ND						P3					P3			P10	P1
20	Aged	Hospital	ND	ND						P1					P6			P9	P7
21	Aged	Hospital	52	F						P9								P6	P5
22	Aged	Hospital	68	M						P4
23	Aged	Hospital	59	M						P5
24	Aged	Hospital	54	ND						P11	X									X	X
25	Aged	Hospital	54	ND						P8	X									X	X
26	Aged	Hospital	60	ND						P6	X									X	X
27	Aged	Hospital	54	ND						P7	X
28	Aged	Hospital	58	F						P12	X
29	Aged	Hospital	57	F						P13	X
30	Aged	Hospital	57	M						P14	X
31	Aged	Hospital	90	F						P10	X
32	Aged	Hospital	62	F							X				P2
33	Aged	Hospital	ND	ND							X
34	Aged	Hospital	ND	ND							X
35	Aged	Hospital	ND	ND							X
36	Aged	Hospital	81	M							X
37	Aged	Hospital	53	M							X
38	Aged	Hospital	ND	M							X
39	Aged	Hospital	75	M							X
40	Aged	Hospital	83	F							X
41	AML	Hospital	55	M	IDH2, CBLC, DNMT3A, NRAS, RUNX1	-	IDH				P6
42	AML	Hospital	64	F	NPM1	-	NPM1				P5
43	AML	Hospital	60	M	CEBPA, DNMT3A, NRAS, GATA2	-	CEBPA				P4
44	AML	Hospital	ND	M	Tet2, RUNX1, Srsf2	45,XX,-7[16]/47,XX,+8[2]	TET2				P7
45	AML	Hospital	ND	ND	IDH1, RUNX1, DNMT3A	47,XY,+8	IDH				P8
46	AML	Hospital	ND	F	-	Runxt1l-Runx1, 8;21, 45, -X	Cytogenetic				P9
47	AML	Hospital	ND	ND	FLT3, ETV6, KIT	-	FLT3				P10
48	AML	Hospital	ND	ND	FLT3	-	FLT3				P11
49	AML	Hospital	ND	M	-	45,X,-X,t(8;21)(q21;q22)	Cytogenetic				P13
50	AML	Hospital	ND	ND	IDH1, DNMT3A, NLRP1, TP53	-	IDH				P12
51	AML	Hospital	ND	F	IDH1, CEBPA, RUNX1, DNMT3A, ASXL1	-	IDH				P14
52	AML	Hospital	ND	ND	TET2, RUNX1, KRAS, NRAS, SF3B1	-	TET2				P1								P8
53	AML	Hospital	ND	ND	TET2, SF3B1,RUNX1, NRAS, NF11, KRAS, FLT3	-	TET2				P2								P9
54	AML	Hospital	77	m	TET2, ASXL1, NRAS, RUNX1, STAG2	-	TET2				P3								P10
55	Young	Hospital	ND	ND				X				X	X	P1		X					X
56	Young	Hospital	ND	ND				X					X	P2							X	X
57	Young	SCT	28	M				X					X	P3							X
58	Young	Hospital	ND	ND				X					X
59	Young	Hospital	ND	ND				X
60	Young	Hospital	25	M				X
61	Young	SCT	32	M				X
62	Young	SCT	21	F								X				X
63	Young	SCT	28	M								X				X
64	Young	SCT	34	F								X	X	P6	X	X				X	X
65	Young	SCT	38	M								X	X	P14	X	X				X		X
66	Young	SCT	22	M								X	X	P5	X	X				X	X
67	Young	SCT	22	F										P13	X
68	Young	Hospital	28	M									X	P4
69	Young	Hospital	ND	ND									X
70	Aged	Hospital	ND	ND											P4						X
71	Aged	Hospital	ND	ND											P5						X
72	Aged	Hospital	ND	ND														P5	P2
73	Aged	Hospital	60	F														P8	P3
74	Aged	Hospital	ND	ND														P11	P6
75	Young	Hospital	24	F																	X
76	Young	Hospital	22	M																	X
77	Young	Hospital	21	M																	X
78	Young	Hospital	21	F																	X
79	Young	Hospital	21	F																	X
80	Young	SCT	36	M																	X
81	Young	SCT	29	M																	X
82	Young	Hospital	ND	ND																	X
83	Young	SCT	28	F																		X
84	Young	Hospital	ND	ND																			X
85	Young	Hospital	ND	ND																			X
86	Young	Hospital	ND	ND																			X
								* P is provided when indicated in figures

## Sheet: Metabolomics massIVE files
File name	Condition	Experiment	Fresh/Frozen	Patient ID
75693	HSPC_Young	Exp3008	Frozen	1
75694	Prog_Young	Exp3008	Frozen	1
75695	HSPC_Young	Exp3008	Frozen	1
75696	Prog_Young	Exp3008	Frozen	1
75699	HSPC_Young	Exp3008	Frozen	2
75700	Prog_Young	Exp3008	Frozen	2
75394	HSPC_Young	Exp1808	Frozen	3
75395	Prog_Young	Exp1808	Frozen	3
75411	HSPC_Young	Exp1808	Frozen	3
75412	Prog_Young	Exp1808	Frozen	3
75257	Prog_Young	Exp0308	Frozen	5
75252	Prog_Young	Exp0308	Frozen	5
75233	Prog_Young	Exp0308	Frozen	5
75259	Prog_Young	Exp0308	Frozen	4
75239	Prog_Young	Exp0308	Frozen	4
75258	HSPC_Young	Exp0308	Frozen	4
75238	HSPC_Young	Exp0308	Frozen	4
75256	HSPC_Young	Exp0308	Frozen	5
75251	HSPC_Young	Exp0308	Frozen	5
75232	HSPC_Young	Exp0308	Frozen	5
75246	NC	Exp0308
75248	NC	Exp0308
75260	NC	Exp0308
75261	NC	Exp0308
74711	HSPC_Young	Exp0607	Frozen	6
74712	Prog_Young	Exp0607	Frozen	6
74708	HSPC_Aged	Exp0607	Frozen	18
74713	NC	Exp0607
74714	NC	Exp0607
74715	NC	Exp0607
75400	HSPC_Aged	Exp1808	Frozen	19
75408	NC	Exp1808
75409	NC	Exp1808
75703	HSPC_Aged	Exp3008	Frozen	20
75705	NC	Exp3008
75706	NC	Exp3008
75708	NC	Exp3008
75184	HSPC_Young	Exp0108	Frozen	7
75191	HSPC_Young	Exp0108	Frozen	7
75185	Prog_Young	Exp0108	Frozen	7
75192	Prog_Young	Exp0108	Frozen	7
75186	NC	Exp0108
75187	NC	Exp0108
75193	NC	Exp0108
75194	NC	Exp0108
75195	NC	Exp0108
75102	HSPC_Young	Exp2707	Frozen	8
75103	Prog_Young	Exp2707	Frozen	8
75113	NC	Exp2707
75114	NC	Exp2707
75115	NC	Exp2707
74705	HSPC_Young	Exp0607	Frozen	11
74706	Prog_Young	Exp0607	Frozen	11
75337	HSPC_Aged	Exp1508	Frozen	21
75351	NC	Exp1508
75352	NC	Exp1508
75353	NC	Exp1508
80616	Prog_Young	Exp0805	Frozen	57
80620	HSPC_Young	Exp250424	Fresh	55
80622	NC	Exp250424
80623	NC	Exp250424
80624	NC	Exp250424
80611	HSPC_Young	Exp0805	Frozen	56
80615	HSPC_Young	Exp0805	Frozen	57
80617	NC	Exp0805
80618	NC	Exp0805
80619	NC	Exp0805
80612	Prog_Young	Exp0805	Frozen	56
80621	Prog_Young	Exp250424	Fresh	55
81010	HSPC_Young	Exp1605	Fresh	58
81011	Prog_Young	Exp1605	Fresh	58
81012	NC	Exp1605
81013	NC	Exp1605
81014	NC	Exp1605
81773	HSPC_Young	Exp0907	Frozen	9
81754	HSPC_Young	Exp0907	Frozen	10
81778	NC	Exp0907
81780	NC	Exp0907
83175	HSPC_Aged	Exp1908	Frozen	24
83189	HSPC_Aged	Exp2708	Frozen	25
83193	HSPC_Aged	Exp2708	Frozen	26
83195	HSPC_Aged	Exp2708	Frozen	27
75940	HSPC_Aged	Exp0709	Frozen	22
75942	HSPC_Aged	Exp0709	Frozen	22
81757	HSPC_Aged	Exp0907	Frozen	28
81759	HSPC_Aged	Exp0907	Frozen	29
81762	HSPC_Aged	Exp0907	Frozen	30
83172	HSPC_Aged	Exp1908	Frozen	31
81749	HSPC_Young	Exp0907	Frozen	12
83166	HSPC_Young	Exp1908	Frozen	13
81769	HSPC_Young	Exp0907	Frozen	14
81771	HSPC_Young	Exp0907	Frozen	15
75314	HSPC_Aged	Exp1008	Frozen	23
75930	HSPC_Young	Exp0709	Frozen	16
75932	HSPC_Young	Exp0709	Frozen	16
81774	Prog_Young	Exp0907	Frozen	9
81755	Prog_Young	Exp0907	Frozen	10
81750	Prog_Young	Exp0907	Frozen	12
83167	Prog_Young	Exp1908	Frozen	13
81770	Prog_Young	Exp0907	Frozen	14
81772	Prog_Young	Exp0907	Frozen	15
75941	Prog_Young	Exp0709	Frozen	16
75943	Prog_Young	Exp0709	Frozen	16
83203	NC	Exp2708
83205	NC	Exp2708
83206	NC	Exp2708
83207	NC	Exp2708
83183	NC	Exp1908
83184	NC	Exp1908
83185	NC	Exp1908
75948	NC	Exp0709
75949	NC	Exp0709
75950	NC	Exp0709
75316	NC	Exp1008
75317	NC	Exp1008
75318	NC	Exp1008
75324	NC	Exp1008
75325	NC	Exp1008
75326	NC	Exp1008
77435	HSPC_Young	Exp2011	Frozen	17
77436	Prog_Young	Exp2011	Frozen	17
77439	NC	Exp2011
77440	NC	Exp2011
80607	HSPC_Young	Exp1104	Frozen	59
80608	Prog_Young	Exp1104	Frozen	59
80280	HSPC_Young	Exp1104	Fresh	59
80284	NC	Exp1104
80285	NC	Exp1104
80286	NC	Exp1104
81034	HSPC_Young	Exp2105	Frozen	60
81035	Prog_Young	Exp2105	Frozen	60
81036	HSPC_Young	Exp2105	Frozen	61
80281	Prog_Young	Exp1104	Fresh	59
81037	Prog_Young	Exp2105	Frozen	61
81040	NC	Exp2105
81041	NC	Exp2105
81042	NC	Exp2105
77179	HSPC_AML	Exp0911	Frozen	54
77185	HSPC_Aged	Exp0911	Frozen	32
77189	HSPC_Aged	Exp0911	Frozen	33
77191	NC	Exp0911
77192	NC	Exp0911
77193	NC	Exp0911
77313	HSPC_AML	Exp1411	Frozen	52
77317	HSPC_AML	Exp1411	Frozen	53
77322	HSPC_Aged	Exp1411	Frozen	34
77324	HSPC_Aged	Exp1411	Frozen	35
77330	NC	Exp1411
77331	NC	Exp1411
77332	NC	Exp1411
74312	HSPC_AML	Exp0606	Fresh	41
74314	HSPC_AML	Exp0606	Fresh	41
74316	HSPC_AML	Exp0606	Fresh	41
74320	HSPC_AML	Exp0606	Fresh	42
74321	HSPC_AML	Exp0606	Fresh	42
74322	HSPC_AML	Exp0606	Fresh	42
74323	HSPC_AML	Exp0606	Fresh	42
74330	NC	Exp0606
74331	NC	Exp0606
74332	NC	Exp0606
73367	HSPC_AML	Exp250423	Fresh	43
73355	HSPC_AML	Exp250423	Fresh	43
73375	NC	Exp250423
73376	NC	Exp250423
73377	NC	Exp250423
73378	NC	Exp250423
72679	HSPC_Aged	Exp0803	Fresh	36
72709	NC	Exp0803
72710	NC	Exp0803
72711	NC	Exp0803
75474	HSPC_Aged	Exp2208	Fresh	37
75480	NC	Exp2208
75481	NC	Exp2208
75482	NC	Exp2208
75483	HSPC_Aged	Exp2408	Fresh	38
75491	NC	Exp2408
75492	NC	Exp2408
75493	NC	Exp2408
72560	HSPC_Aged	Exp0203	Fresh	39
72567	HSPC_Aged	Exp0203	Fresh	39
72583	NC	Exp0203
72584	NC	Exp0203
72571	NC	Exp0203
72380	HSPC_Aged	Exp0302	Fresh	40
72395	NC	Exp0302
72394	NC	Exp0302
72393	NC	Exp0302
72392	NC	Exp0302
81765	HSPC_AML	Exp0907	Frozen	44
81767	HSPC_AML	Exp0907	Frozen	45
81776	HSPC_AML	Exp0907	Frozen	46
83177	HSPC_AML	Exp1908	Frozen	47
83179	HSPC_AML	Exp1908	Frozen	48
83181	HSPC_AML	Exp1908	Frozen	49
83187	HSPC_AML	Exp2708	Frozen	50
83191	HSPC_AML	Exp2708	Frozen	51

## Sheet: Lipidomics massIVE files
Second name	File name	Condition	Experiment	Fresh/Frozen	Patient ID
	75272	NC	Exp0308
	75269	Prog_Young	Exp0308	Frozen	5
	75271	Prog_Young	Exp0308	Frozen	4
	75273	NC	Exp0308
	75270	HSPC_Young	Exp0308	Frozen	4
	75262	HSPC_Young	Exp0308	Frozen	5
	74724	NC	Exp0607
	74726	NC	Exp0607
	74721	Prog_Young	Exp0607	Frozen	6
	74720	HSPC_Young	Exp0607	Frozen	6
	74719	Prog_Young	Exp0607	Frozen	6
	74718	HSPC_Young	Exp0607	Frozen	6
	74725	NC	Exp0607
	74716	HSPC_Aged	Exp0607	Frozen	18
	77337	Prog_Young	Exp1411	Frozen	67
	77338	NC	Exp1411
	77339	NC	Exp1411
	77336	HSPC_Young	Exp1411	Frozen	67
	77442	HSPC_Young	Exp2011	Frozen	17
	77445	NC	Exp2011
	77444	NC	Exp2011
	77446	NC	Exp2011
	77443	Prog_Young	Exp2011	Frozen	17
	75442	Prog_Young	Exp1808	Frozen	3
	75441	HSPC_Young	Exp1808	Frozen	3
	75447	NC	Exp1808
	75446	NC	Exp1808
	75445	NC	Exp1808
	75443	HSPC_Aged	Exp1808	Frozen	19
	75710	Prog_Young	Exp3008	Frozen	1
	75709	HSPC_Young	Exp3008	Frozen	1
	75714	NC	Exp3008
	75715	NC	Exp3008
	75713	NC	Exp3008
	75711	HSPC_Aged	Exp3008	Frozen	20
	77196	HSPC_Aged	Exp0911	Frozen	32
	77199	NC	Exp0911
	77198	NC	Exp0911
	77200	NC	Exp0911
	80566	NC	Exp0805
SCT_Y_5K_P7_M_Exp0805_Exp0805_S4	80572	Prog_Young	Exp0805	Frozen	57
	80562	NC	Exp2504
	80559	HSPC_Young	Exp2504	Fresh	55
Filter_Y_5K_P6_ND_Exp2504_Exp0805_S3	80564	HSPC_Young	Exp0805	Frozen	55
Filter_Y_5K_P6_ND_Exp1104_Exp0805_S2	80569	HSPC_Young	Exp0805	Frozen	56
Khalid_Y_5K_P7_ND_Exp0805_Exp0805_S5	80577	Prog_Young	Exp0805	Frozen	68
Filter_Y_5K_P7_ND_Exp2504_Exp0805_S3	80565	Prog_Young	Exp0805	Frozen	55
	80561	NC	Exp2504
SCT_Y_5K_P6_M_Exp0805_Exp0805_S4	80571	HSPC_Young	Exp0805	Frozen	57
Filter_Y_5K_P7_ND_Exp1104_Exp0805_S2	80570	Prog_Young	Exp0805	Frozen	56
	80574	NC	Exp0805
	80567	NC	Exp0805
	80573	NC	Exp0805
	80560	Prog_Young	Exp2504	Fresh	55
	80568	NC	Exp0805
	80575	NC	Exp0805
Khalid_Y_5K_P6_M_Exp0805_Exp0805_S5	80576	HSPC_Young	Exp0805	Frozen	68
	81086	NC	Exp1505
SCT_Y_5K_P6_M_Exp1405_Exp1405_S2	81045	HSPC_Young	Exp1405	Frozen	65
	81087	NC	Exp1505
	81099	NC	Exp1605
SCT_Y_5K_P6_M_Exp1405_Exp1405_S3	81047	HSPC_Young	Exp1405	Frozen	66
SCT_Y_5K_P7_F_Exp1405_Exp1405_S1	81044	Prog_Young	Exp1405	Frozen	64
SCT_Y_5K_P6_F_Exp1405_Exp1405_S1	81043	HSPC_Young	Exp1405	Frozen	64
	81097	NC	Exp1605
	81095	HSPC_Young	Exp1605	Fresh	58
	81085	NC	Exp1505
SCT_Y_5K_P7_M_Exp1405_Exp1405_S3	81048	Prog_Young	Exp1405	Frozen	66
	81051	NC	Exp1405
	81096	Prog_Young	Exp1605	Fresh	58
	81082	Prog_Young	Exp1505	Fresh	69
	81050	NC	Exp1405
	81104	NC	Exp1505
	81081	HSPC_Young	Exp1505	Fresh	69
SCT_Y_5K_P7_M_Exp1405_Exp1405_S2	81106	Prog_Young	Exp1405	Frozen	65
	81052	NC	Exp1405
	81049	NC	Exp1405
	81098	NC	Exp1605
	81102	NC	Exp1505
	82456	NC	Exp2307
	82453	HSPC_Aged	Exp2307	Frozen	70
	82451	HSPC_Aged	Exp2307	Frozen	71
	82458	NC	Exp2307
	82455	NC	Exp2307
	82457	NC	Exp2307

## Sheet: 13C massIVE files
File name	Condition	Method	Experiment	Patient ID
000811394_13C_Cho_P7A4_1_7427	13C cholineHumanHSPCsnone	Metabolomics	Exp1	64
000811405_13C_Cho_P7A5_1_7430	13C cholineHumanHSPCsnone	Metabolomics	Exp1	65
000811416_13C_Cho_P7A6_1_7426	13C cholineHumanHSPCsnone	Metabolomics	Exp1	66
000811427_Cho_P7A7_1_7420	cholineHumanHSPCsnone	Metabolomics	Exp1	64
000811438_Cho_P7A8_1_7421	cholineHumanHSPCsnone	Metabolomics	Exp1	65
000811449_Cho_P7A9_1_7424	cholineHumanHSPCsnone	Metabolomics	Exp1	66
000811361_Ctrl_P7A1_1_7429	ctrlHumanHSPCsnone	Metabolomics	Exp1	64
000811372_Ctrl_P7A2_1_7428	ctrlHumanHSPCsnone	Metabolomics	Exp1	65
000811383_Ctrl_P7A3_1_7425	ctrlHumanHSPCsnone	Metabolomics	Exp1	66
00081145NC_1_P7B1_1_7423	NCHumanHSPCsnone	Metabolomics	Exp1
00081146NC_2_P7B2_1_7416	NCHumanHSPCsnone	Metabolomics	Exp1
00081147NC_3_P7B3_1_7422	NCHumanHSPCsnone	Metabolomics	Exp1
00082235Ctrl_12_P2A1_1_7833	ctrlHumanHSPCsnone	Metabolomics	Exp2	62
00082236Ctrl_14_P2A2_1_7835	ctrlHumanHSPCsnone	Metabolomics	Exp2	63
00082237Ctrl_3-4_P2A3_1_7831	ctrlHumanHSPCsnone	Metabolomics	Exp2	55
0008223813C_Cho_12_P2A4_1_7841	13C cholineHumanHSPCsnone	Metabolomics	Exp2	62
0008223913C_Cho_14_P2A5_1_7840	13C cholineHumanHSPCsnone	Metabolomics	Exp2	63
0008224013C_Cho_3_4_P2A6_1_7837	13C cholineHumanHSPCsnone	Metabolomics	Exp2	55
00082241Media_Ctrl_P2A7_1_7839	MediactrlHumanHSPCsnone	Metabolomics	Exp2
00082242Media_Ctrl_P2A8_1_7829	MediactrlHumanHSPCsnone	Metabolomics	Exp2
00082243Media_13C_Cho_P2A9_1_7832	Media 13C cholineHumanHSPCsnone	Metabolomics	Exp2
00082244Media_13C_Cho_P2B1_1_7836	Media 13C cholineHumanHSPCsnone	Metabolomics	Exp2
00082245treat_NC_P2B2_1_7834	NCHumanHSPCsnone	Metabolomics	Exp2
00082246treat_NC_P2B3_1_7830	NCHumanHSPCsnone	Metabolomics	Exp2
00082247treat_NC_P2B4_1_7838	NCHumanHSPCsnone	Metabolomics	Exp2
0008099213C_Cho_4_P7A4_1_7317	13C cholineHumanHSPCsnone	Lipidomics	Exp1	64
0008099313C_Cho_5_P7A5_1_7314	13C cholineHumanHSPCsnone	Lipidomics	Exp1	65
0008099413C_Cho_6_P7A6_1_7312	13C cholineHumanHSPCsnone	Lipidomics	Exp1	66
00080995Cho_7_P7A7_1_7313	cholineHumanHSPCsnone	Lipidomics	Exp1	64
00080996Cho_8_P7A8_1_7316	cholineHumanHSPCsnone	Lipidomics	Exp1	65
00080997Cho_9_P7A9_1_7320	cholineHumanHSPCsnone	Lipidomics	Exp1	66
00080989Ctrl_1_P7A1_1_7311	ctrlHumanHSPCsnone	Lipidomics	Exp1	64
00080990Ctrl_2_P7A2_1_7309	ctrlHumanHSPCsnone	Lipidomics	Exp1	65
00080991Ctrl_3_P7A3_1_7318	ctrlHumanHSPCsnone	Lipidomics	Exp1	66
00080998treat_NC_P7B1_1_7310	NCHumanHSPCsnone	Lipidomics	Exp1
00080999treat_NC_P7B2_1_7315	NCHumanHSPCsnone	Lipidomics	Exp1
00081000treat_NC_P7B3_1_7319	NCHumanHSPCsnone	Lipidomics	Exp1
00082248Ctrl_12_P7D1_1_7933	ctrlHumanHSPCsnone	Lipidomics	Exp2	62
00082249Ctrl_14_P7D2_1_7937	ctrlHumanHSPCsnone	Lipidomics	Exp2	63
00082250Ctrl_3-4_P7D3_1_7932	ctrlHumanHSPCsnone	Lipidomics	Exp2	55
0008225113C_Cho_12_P7D4_1_7936	13C cholineHumanHSPCsnone	Lipidomics	Exp2	62
0008225213C_Cho_14_P7D5_1_7930	13C cholineHumanHSPCsnone	Lipidomics	Exp2	63
0008225313C_Cho_3_4_P7D6_1_7928	13C cholineHumanHSPCsnone	Lipidomics	Exp2	55
00082254Media_Ctrl_P7D7_1_7931	MediactrlHumanHSPCsnone	Lipidomics	Exp2
00082255Media_13C_Cho_P7D8_1_7938	Media 13C cholineHumanHSPCsnone	Lipidomics	Exp2
00082256treat_NC_P7D9_1_7929	NCHumanHSPCsnone	Lipidomics	Exp2
00082257treat_NC_P7E1_1_7934	NCHumanHSPCsnone	Lipidomics	Exp2
00082258treat_NC_P7E2_1_7935	NCHumanHSPCsnone	Lipidomics	Exp2
