# Supplementary material for: Differentiation, ageing and leukaemia alter the metabolic profile of human bone marrow haematopoietic stem and progenitor cells
Source: Nat Cell Biol. 2025 Jul 15;27(8):1367–80. doi: 10.1038/s41556-025-01709-7 (PMC12339397; doi:10.1038/s41556-025-01709-7)
Supplement: Supplementary file 3 — Lipidomics acquisition and processing parameters. [file 41556_2025_1709_MOESM3_ESM.xlsx]

## Sheet: Information
Supplementary Table 2: Lipidomics acquisition and processing parameters.

## Sheet: Lipid Data Acquisition Paramete
LC Parameters
	Gradient pump	Agient G7104A quartenary pump
	Autosampler	Agilent G7167B
	Column compartment	Agilent G7116B
	Column	Zorbax Eclipse Plus C18 100 x 2 mm, 1.8 µm particles
	Buffer A	10 mM ammonium formate in 60:40 ACN:milliQ H2O
	Buffer B	10 mM ammonium formate in 90:10 2-propanol:ACN
	Buffer A solvent setting	60% ACN in Water V0.2
	Buffer B solvent setting	100% Isopropanol
	Injection time	0.7 min
	Gradient timetable	Time (min)	%A	%B	Flow rate (mL/min)
		0	70	30	0.2
		0.5	70	30	0.25
		0.6	70	30	0.4
		1.2	70	30	0.4
		5.2	32	68	0.4
		21.2	25	75	0.4
		21.7	3	97	0.4
		26	3	97	0.4
		26.5	70	30	0.4
		28	70	30	0.4
	Autosampler temperature	5 °C
	Column temperature	35 °C
	Injection volume	17 µL
	Autosampler draw speed	100 µL/min
	Autosampler eject speed	400 µL/min
	Autosampler needle height position	vial bottom sensing
	Autosampler needle wash	5 s in flush port
	MS calibrant delivery pump	Knauer P4.1S
	MS calibrant loop volume	20 µL
MS parameters
	Mass spectrometer	Bruker impact II
	Acquisition start time	0 min
	Acquisition end time	25 min
	ESI source	Bruker ionBooster
		end plate offset	400 V
		capillary voltage	1000 V
		charging voltage	300 V
		nebulizer pressure	4.1 bar
		dry gas flow	3.0 L/min
		dry gas temperature	200 °C
		vaporizer temperature	350 °C
	Ion optics parameters
		Funnel 1 RF	200 Vpp
		Funnel 2 RF	200 Vpp
		isCID Energy	0 eV
		Hexapole	50 Vpp
		Quadrupole Ion Energy	5.0 eV
		Quadrupole Low Mass	90 m/z
		Colission Cell energy	5 eV
		Pre Pulse storage	5 µs
		Stepping mode	basic
		Collision RF 1	400 Vpp
		Transfer time 1	50 µs
		Collision energy 1	1
		Timing 1	0.5
		Collision RF 2	1200 Vpp
		Transfer time 2	100 µs
		Collision energy 2	2.5
		Timing 2	0.5
	Acquisition mass range min	50 m/z
	Acquisition mass range max	1600 m/z
	Rolling Average	off
	Spectra Rate	12 Hz
Data Dependent Acquisition (DDA) parameters
	Auto MS/MS parameters
		Cycle time	0.5 sec
		Absolute Threshold	500 cts
		Active Exclusion exclude after	3 Spectra
		Active Exclusion release after	0.3 min
		Active Exclusion Reconsider if Intens ratio	1.8
		CID Isolation + fragmentation List	Type	Mass	Width	Collision	Charge State
			Base	100	2	20	1
			Base	500	2	20	1
			Base	1000	2	20	1
			Base	1300	2	30	1
		Dynamic MS/MS Spectra Acquisition
			Target Intensity	5000 cts
			Max. MS/MS Spectra Acquisition	24 Hz
			Min MS/MS Spectra Acquisition	8 Hz
		Precursor Mass Range	Time segment	mass range
			0.7 - 4 min	240 - 700 m/z
			4 - 12.5 min	350 - 1600 m/z
			12.5 - 25 min	500 - 1100 m/z
	Calibrant solution	10 mg/L poly-alanine in 70:30 ACN:milliQH2O
	Calibrant loop volume	20 µL
	Calibrant flow rate	200 µL /min
	Calibration time segment	0 - 0.7 min
	Calibration time segment collision cell energy	40 eV

## Sheet: Lipid Data Processing Parameter
Parameters were taken from 24-05-13
Data processing software	Metaboscape 2023b
Feature Filter Parameters
	Minimum # Features for Extraction	1 - 3, depending on size of batch
	Presence of featuren in minimum # analyses	1 - 3, depending on size of batch
Data processing: T-ReX 3D Parameters
	Intensity Threshold	2000 counts
	Minimum Peak Length	12 spectra
	Enable Recursive Feature Extraction	TRUE
	Minimum Peak Length (recursive)	7 spectra
	Retention Time Range Start	2 min
	Retention Time Range End	30 min
	Mass range start	50 m/z
	Mass range end	1600 m/z
	Perform MS/MS import	TRUE
	MS/MS import method:	Average
	Group by collision energy:	TRUE
Data processing: Ion deconvolution parameters positive mode:
	EIC correlation	0.8
	Primary ion	[M+H]+
	Seed Ions	[M+Na]+, [M+K]+, [M+NH4]+
	Common ions	[M+H-H2O]+
Data processing: Ion deconvolution parameters negative mode:
	EIC correlation	0.8
	Primary ion	[M-H]-
	Seed Ions	[M+Cl]-, [M+COOH]-
	Common ions	[M-H-H2O]-
Data processing: Mass recalibration parameters
	Mass calibration time segment	0.1 - 0.4 min
	Mass calibration mass list:	Name	Mass	Charge	Formula
		ala2	143.082	1+	C6H11N2O2
		ala3	214.119	1+	C9H16N3O3
		ala4	285.156	1+	C12H21N4O4
		ala5	356.193	1+	C15H26N5O5
		ala6	427.23	1+	C18H31N6O6
		ala7	498.267	1+	C21H36N7O7
		ala8	569.304	1+	C24H41N8O8
		ala9	640.341	1+	C27H46N9O9
		ala10	711.378	1+	C30H51N10O10
		ala11	782.416	1+	C33H56N11O11
		ala12	853.453	1+	C36H61N12O12
		ala13	924.49	1+	C39H66N13O13
		ala14H2O	1013.54	1+	C42H73N14O15
		ala15H2O	1084.57	1+	C45H78N15O16
		ala16H2O	1155.61	1+	C48H83N16O17
		ala17H2O	1226.65	1+	C51H88N17O18
		ala18H2O	1297.69	1+	C54H93N18O19
		ala19H2O	1368.72	1+	C57H98N19O20
		ala20H2O	1439.76	1+	C60H103N20O21
		ala21H2O	1510.8	1+	C63H108N21O22
		ala22H2O	1581.83	1+	C66H113N22O23
Data processing: Expert Config parameters
	FerraWorkflow.chargeMax	1
Feature Annotation Target List parameters
	m/z tolerance narrow	1 ppm
	m/z tolerance wide	3 ppm
	Retention time tolerance narrow	0.1 min
	Retention time tolerance wide	0.5 min
	mSigma tolerance narrow	50
	mSigma tolerance wide	200
	MS/MS score narrow	> 900
	MS/MS score wide	> 650
	Attempt primary ion reassignment	TRUE
Feature Annotation Lipid Species parameters
	Only allow annotations validated by MS/MS spectra	TRUE
	Attempt primary ion reassignment	TRUE
	m/z tolerance narrow	1 ppm
	m/z tolerance wide	3 ppm
	mSigma tolerance narrow	50
	mSigma tolerance wide	300
	MS/MS score narrow	> 800
	MS/MS score wide	> 600
	Fatty acids for mono-acyl lipid species	14:0-22:4
	Fatty acids for di-acyl lipid species	28:0-44:8
	Fatty acids for triacylglycerols	46:0-66:12
	Fatty acids for cardiolipins	56:0-90:14
Feature Annotation Spectral Library parameters
	Search mode	hierarchical search
	Only allow annotations validated by MS/MS spectra	TRUE
	Filter precursor m/z	TRUE
	m/z tolerance narrow	1 ppm
	m/z tolerance wide	3 ppm
	mSigma tolerance narrow	20
	mSigma tolerance wide	200
	MS/MS score narrow	> 900
	MS/MS score wide	> 650
Feature Annotation SmartFormula parameters
	Elements	C, H, N, O, P
	Upper formula	N2O25P2
	Element ratio filters	H/C	1.25 - 2.6
		N/C	0 - 0.15
		O/C	0 - 1.4
		P/C	0 - 0.2
		P/O	0 - 0.17
	Electron configuration	both
	Apply heuristic element count probability check	TRUE
	m/z tolerance narrow	1 ppm
	m/z tolerance wide	4 ppm
	mSigma tolerance narrow	20
	mSigma tolerance wide	200
