# Supplementary material for: Differentiation, ageing and leukaemia alter the metabolic profile of human bone marrow haematopoietic stem and progenitor cells
Source: Nat Cell Biol. 2025 Jul 15;27(8):1367–80. doi: 10.1038/s41556-025-01709-7 (PMC12339397; doi:10.1038/s41556-025-01709-7)
Supplement: Supplementary file 4 — Quality control metabolomics and lipidomics data of human HSPCs and progenitors, related to Figs. 1 and 2. [file 41556_2025_1709_MOESM4_ESM.xlsx]

## Sheet: Information
Supplementary Table 3: Quality control metabolomics and lipidomics data of human HSPCs and progenitors, related to figures 1 and 2.
Sheet	Content
QC HSPC Prog metabolomics	Abbreviated metabolite names
	log2FC (HSPC vs Prog.)
	Significances (HSPC vs Prog.)
	Sample AUC values
QC HSPC Prog lipid intensity	log2FC (HSPC vs Prog.)
	Significances (HSPC vs Prog.)
	Sample AUC values
QC HSPC Prog lipid concentra	Sample concentration values (μg/ml)

## Sheet: QC HSPC Prog metabolomics
Name	Abbreviated name	log2FC (HSPC vs Prog)	Avg intensity	Test	p-value	p-adjusted	HSPC_Young_Fresh_Exp1104_ID59	HSPC_Young_Fresh_Exp1605_ID58	HSPC_Young_Fresh_Exp250424_ID55	HSPC_Young_Frozen_Exp0805_ID56	HSPC_Young_Frozen_Exp0805_ID57	HSPC_Young_Frozen_Exp1104_ID59	HSPC_Young_Frozen_Exp2105_ID60	HSPC_Young_Frozen_Exp2105_ID61	NC_Exp0805	NC_Exp1104	NC_Exp1605	NC_Exp2105	NC_Exp250424	Prog_Young_Fresh_Exp1104_ID59	Prog_Young_Fresh_Exp1605_ID58	Prog_Young_Fresh_Exp250424_ID55	Prog_Young_Frozen_Exp0805_ID56	Prog_Young_Frozen_Exp0805_ID57	Prog_Young_Frozen_Exp1104_ID59	Prog_Young_Frozen_Exp2105_ID60	Prog_Young_Frozen_Exp2105_ID61
Choline		1.16875382235924	46122.3598852211	wilcox.test	0.0390625	0.9	17804.2021748829	146968.263271989	42641.4396519732	31693.4586994031	66518.1222205949	43706.5911007309	82769.7333514467	78664.3888476145	4569.57592299183	6008.13087322746	123454.070403353	10107.5780839037	4971.81840770624	19310.0652900392	25303.0867568046	15043.803868965	33032.1463262497	27982.103913358	23099.9925263174	39022.877866628	44397.48229654
Serine		2.29888353133243	69949.1661693492	wilcox.test	0.9453125	0.931034482758621	25331.8870030864	22515.6917157718	22620.3172653174	10471.8951140984	12116.0453359016	13375.0359892458	31900.0977637733	791828.414025031	6277.50816266403	15044.3448815621	10738.8830114648	9474.74753352598	6800.85731054468	67016.5887919609	34688.479774556	18907.303964862	29449.5005184826	5797.04964894762	20179.4821609544	3951.52804990148	9037.34158769657
Creatinine		0.566123993116478	317523.256896307	wilcox.test	0.84375	975	227706.187337698	521322.224917393	177191.167114481	203270.445218923	67622.9819193065	97573.0634435922	409573.493101702	1328021.80581306	37134.2632512142	281150.214895204	220487.455055284	144592.381526513	27199.9797444358	317534.798722557	369791.627205342	142313.402237766	291620.329801872	55482.2921545589	266116.942532155	358997.134831872	246234.213988626
Proline		0.771899863305248	221861.138652122	wilcox.test	0.9453125	0.971428571428571	308494.977274613	203486.364391301	54267.4525144615	26206.3442751764	13837.7194058926	18721.5327687548	126267.510594305	1487413.74945907	6113.68093633315	16216.223648462	54426.9854501786	14619.0668505728	4700.60386119768	729490.52699051	152252.236725708	140177.667190663	44335.7093572914	23624.1269838954	44634.0405731507	96547.0144306152	80021.2454985476
Betaine		-0.935340953645142	1466697.34702197	wilcox.test	0.0390625	0.977777777777778	577836.714695839	2076984.27069441	948927.218573394	838340.485606038	618321.843836271	657731.093882793	766893.827912842	1572793.36437934	374998.788468964	447394.969955415	1019626.66270696	1089682.86917165	398921.568976331	1130742.77159696	3683789.04544149	1431526.19255796	4485477.34557902	686839.157947472	820558.798193944	1948818.98234253	1221576.43911126
Valine		2.09591861624176	1028406.78519344	wilcox.test	0.9375	0.977777777777778	346919.63521991	1293399.14374287	241798.826986792	296634.514592841	NA	130644.814897335	540262.358060922	8818605.94895671	145651.195304448	59117.8599174864	719465.844759975	73168.2673936165	30081.2382353997	449024.145768766	443033.296896674	259464.60910815	381117.217204627	NA	402377.65917138	482614.516491278	311798.305609842
Niacinamide		-0.201822578621716	559184.850238967	wilcox.test	0.3828125	975	816930.835413392	344213.384592954	481513.452520199	382406.411073712	519438.231581109	354319.165952446	788928.230713028	473334.757749816	123804.85487587	221200.827525174	279392.804832887	296872.143178399	241959.423207083	1328795.6410597	269804.362162635	835924.009130845	405047.297548359	570093.314924315	522898.898139675	275715.213887039	577594.397374251
Taurine		0.0842875474334358	224783.267980085	wilcox.test	0.1953125	0.970588235294118	686436.951981054	296411.700068555	257911.967907788	104192.878853621	133015.86302161	42772.7333758502	218709.864927645	111329.90593007	815.41366155115	58201.2934327377	3759.4535659203	3078.31434142855	904.890402976646	1034594.44457173	135866.248736488	255378.260064003	88983.6170998243	79498.8185390551	37382.8294831456	98589.3139613002	15456.8891596177
Creatine		-0.292015876107339	595557.337422181	wilcox.test	0.4609375	0.975609756097561	793822.460369927	1532736.07407772	303851.343553717	244435.517969952	79597.002415707	89056.5503173895	716066.812659544	524345.482038353	11585.5210410177	1184777.01900755	56555.3583352073	0	15408.270171503	2215983.56966861	870425.42693067	377853.281898529	260853.744087086	84585.4144734948	173527.137107415	1062049.3964358	199728.184750976
Leucine		1.99343877643122	84658.5254589153	wilcox.test	0.640625	0.931034482758621	31618.4028086761	42525.7805633501	42821.3036783249	51160.7401951381	23154.2158763461	31625.0520150684	34696.9435694054	825039.696252981	10765.4728417109	3413.62439176367	14374.2406855932	4367.78852742867	5534.73913037941	33149.3755167966	26378.3876165992	45619.1975274707	60349.3869578407	21653.5020352499	40121.6375584557	18832.1953399692	25790.5898309724
Aspartic acid		1.94049486764169	143867.062144841	wilcox.test	0.7421875	0.96875	102597.28155607	68588.5598928605	61998.9069201059	29636.3198421802	45478.0243314403	41149.7464137641	119089.811281178	1357580.81005763	6023.82365845177	10401.3261272514	10832.5154580555	5225.02299020655	4882.5062861316	188615.989389032	14053.7450980472	71456.2998740241	44963.7273890447	37945.5297341814	45239.7114806112	43520.7288562443	29957.8022010428
Malic acid		0.0666275800502282	102953.484168117	t.test	0.858882878040018	0.931034482758621	71261.722571607	53093.2741915725	95094.9952108113	120031.377666225	150137.224131809	107740.316815294	24624.8060338394	220659.464545279	79732.8482596149	43421.9302509531	40044.4032624057	45747.4422182574	79290.0940051965	85003.1255135513	42576.8517667852	145339.413284898	129911.750437096	123471.426411013	178265.50933503	47453.6120858911	52590.8766891736
Hypoxanthine		0.185682864483885	38319.7863414856	t.test	0.635945264488098	0.9	27073.6922619606	37248.91980278	NA	43473.361908048	NA	17282.639887069	52878.8357683896	66736.7855224482	3147.21910835982	39018.2169672494	34552.5313271014	29801.6673166398	NA	53157.2884687559	38152.1137612892	NA	42552.6838768714	NA	27423.1136796756	25837.9242187898	28020.0769417499
Glutamine		-0.513276000042003	49120.8952699434	wilcox.test	0.640625	0.931034482758621	143825.107948636	50915.0336919964	37392.1013108896	18514.0671263567	18569.0729927769	12328.6110814164	20641.1461934494	21606.0520618715	1269.22702671134	3104.69830339683	1656.13526434288	1496.21067217089	1432.36547839024	290160.596149435	27208.2064082928	53467.5088838885	22710.1104941801	18754.1989683112	14453.9595357114	20193.6472272965	15194.9042445852
Lysine		0.936397183936235	131038.580265371	wilcox.test	0.640625	0.966666666666667	198528.590369998	56408.6227759868	14958.7627721081	22126.5144384458	10854.9079606958	11050.1992605224	158211.816946965	904916.396795087	1392.8564934031	42270.4709931404	29666.0860420408	20140.0914030159	1764.68121889302	312212.891498985	81522.4886413977	18252.4208058278	27577.0312366259	14065.9830949535	16106.7149478119	112610.314299159	137213.628401374
Glutamic acid		-0.455784853687109	162531.029442434	wilcox.test	0.3828125	0.96875	219076.553569959	136569.678822951	143816.512258743	84753.3520682821	111684.069965296	64315.3216039644	108830.101594178	227502.989649458	2943.77552815768	7591.11981614382	0	0	2751.54547971152	529159.223688012	34094.4545544404	316534.921712837	126626.447752948	146048.980430186	147979.415913775	128731.745758747	74772.7017351697
Methionine		0.245113846406044	38013.542812935	wilcox.test	0.9453125	0.9	93180.8538840794	12515.3169992132	19959.2879844428	32011.5739603108	10809.556607807	13586.9866717001	41382.5941256627	106434.206815699	553.476515371745	3064.06662054659	1646.73196101209	2130.8645740566	751.492556591097	94628.4026488488	9677.90063887336	23196.5060742523	36787.9744376318	13982.122470762	18764.8631949493	29803.5258897539	51495.0126029736
Guanine		-0.106529320179422	29604.1249414998	wilcox.test	0.7421875	0.9	21789.3287879945	50249.6568508076	29804.5918661127	23915.7885342227	24077.7959080307	16932.2150796253	22680.6667810621	38642.9932191116	15754.2054987912	29736.8293588258	35439.4156322979	16900.9542602111	11134.9530306561	30127.4663474809	82562.0154213202	13767.7966528575	26448.0007835237	11455.4519094814	17922.436436082	21001.6907055872	42288.1037806962
Carnitine		-0.0191878954370137	99037.6264268618	t.test	0.958729098294769	0.931034482758621	104739.657873315	168364.333544374	63369.4192506745	54131.4887244642	81660.3722711172	49948.2936132856	44111.0804672445	220707.627498201	21445.7345795842	26027.8113752903	97309.6806391575	50579.5951717312	13926.011053443	146909.845029736	153670.460022184	120330.989029406	86119.1128669516	57333.2558196633	70946.7568948491	95888.2482331289	66371.0816911932
Phenylalanine		2.32771092887879	774955.01454988	wilcox.test	1	0.977777777777778	235431.122500583	183978.724831567	347928.668309047	317190.798958515	130409.479131592	151520.723330117	483167.980089425	8489999.68769048	43266.269429065	27531.4793125386	69365.6928298507	26839.556581525	27809.2182526861	278568.256472726	248120.511054207	295122.268712697	417320.617433544	141114.385940044	254813.04482143	161002.305026043	263591.65849607
Arginine		2.37065015922091	674721.925577048	wilcox.test	0.7421875	0.977777777777778	343213.061886375	280223.639118998	32890.9100138427	40070.4886010763	29971.3007069694	30262.6021515973	416293.434524493	7873434.99301418	4545.55639365942	69220.7769538978	102972.679438136	67650.0997223189	6717.84715597269	613313.180592612	278121.962234388	37914.1232143403	62944.1279669118	35686.9627332185	33413.2045818741	302310.493589798	385486.324302096
N-Acetylaspartic acid	NAA	-0.527699498182134	11490.1663408115	wilcox.test	0.8125	0.797400832989452	8865.57796177778	NA	15888.0539879048	8679.60061259737	7915.78574640632	5710.41786709128	NA	NA	1209.84722780942	857.039114040245	NA	NA	842.41864363661	11123.8552507031	NA	38495.2187497356	4761.95951830322	6759.99914488149	6701.1945687141	NA	NA
Tyrosine		1.63689787160945	3991.10723335242	wilcox.test	1	0.615055225937729	NA	NA	2604.20865118788	3061.51716860273	2181.24877776633	1752.32886212379	NA	20600.9605761437	402.07898062904	NA	NA	0	618.244041311744	NA	NA	1849.51264946593	3856.571542953	1453.20000254312	2551.52410273768	NA	0
Phosphocholine		0.0953745728824719	2347898.96660612	wilcox.test	0.9453125	975	10830358.0893797	3013017.78428703	514360.209204857	62346.5770007727	60128.40040562	40195.8348709047	3443839.56499594	1439584.66242065	7820.40492491074	171377.261782315	94998.4013332098	72510.4712533582	6698.05011705989	13347067.94921	622695.183112074	804992.46770186	61038.3648450493	91613.2408177086	137852.882173617	2468174.97798487	629117.277287193
C2-carnitine		-0.271897061425011	5897880.26663889	wilcox.test	0.546875	975	8306069.86190333	11300023.600213	9581173.7087283	1753187.5111955	4594730.71340104	1991161.73578704	3794307.54689132	1429332.6385502	23554.4308225397	45752.7806001998	64488.1617730746	51765.8835301717	13316.8100433281	16153888.5938214	3868022.78665983	17096480.5876087	1624495.50013364	4564169.26868534	2452617.40206276	5365109.59694558	491313.213635286
Tryptophan		3.09467317017611	427971.529256845	wilcox.test	0.9453125	975	103540.335880349	106243.805654907	114383.010755501	102868.114282098	51081.460023989	61571.7766535398	198637.477596567	5391641.17872214	19635.9343800469	22902.1595170882	21019.9136441067	15986.4660330496	12443.5167487268	110664.42187583	135575.021553289	99222.122935056	125111.556054603	45087.4673052076	87778.6485205698	37210.4146350022	76927.6556608726
C3-carnitine		-0.645359579874165	52964.4658477402	wilcox.test	0.078125	0.9	51713.2698702659	60463.5025843304	38103.6596051787	21763.4293096905	47044.34711535	29841.5659295428	46061.1813245224	35503.8929235402	14390.0517368885	14020.2065016695	32651.5876319323	19788.1480750452	7123.96501239905	120777.758826473	101620.380950761	87585.1050408145	24733.3902626762	41350.1378295037	24993.0262278562	63677.5987936122	52199.2069697252
C4-carnitine		-1.14002797902475	138275.996756977	wilcox.test	0.0234375	0.931034482758621	35114.4242222657	106628.638624417	79772.2235068552	85058.6262548742	137378.888956767	87128.2379318268	81953.8718664206	77513.6148912997	56092.0479706005	40036.6078840509	132661.304502196	87756.5742541426	28909.1062463889	216172.097402258	247914.932335529	390904.731411669	135188.973611505	87272.0754418316	97384.0836785432	179648.573371814	167381.954603754
Cytidine		-0.552866030550208	11343.3960409091	wilcox.test	0.1484375	0.416025745672285	5292.80070535664	10221.7284415954	5035.77186493003	6633.09470550244	6484.88360895685	4270.13147927868	8641.27460408877	26989.24411786	3118.68763465603	9182.80770083754	13845.117853654	7273.71094099308	1782.49370146308	15499.6972822646	25151.6808514025	6105.75836082287	14781.8534769483	3230.5477549996	7902.65550857732	14534.8225870441	20718.391304917
C5-carnitine		-0.455402052584513	104252.589722766	t.test	0.204697710043542	0.931034482758621	41265.4950196199	101604.839339776	83037.353735035	NA	121982.119787173	74974.552032031	98807.6416661699	93863.5415084935	75380.5312153775	50451.2162056158	166129.47842336	112914.705563335	38661.7039001226	105976.208988602	197802.29247499	85761.2931461226	NA	59786.5828249824	59893.747414286	138867.406356472	195913.181824971
C6-carnitine		-1.09525046850039	69979.1672673248	wilcox.test	0.0390625	0.9	20716.2598704028	45354.862832138	60395.2109683642	49331.6430149447	62134.6747238535	44729.5042435367	41881.5965759988	32435.70498155	34378.54735196	23928.1146633234	51550.1701949773	50158.7245022051	17977.7757031937	90077.5068153268	85773.5514066721	296794.101552306	50594.0941059558	35583.5130654251	51616.1273484679	68577.9653919882	83670.3593802655
Adenosine		-0.416169173019167	215594.161931506	wilcox.test	0.0390625	0.96969696969697	310470.4315426	192382.685006402	192765.636632246	138098.533936661	178704.482505114	99141.0431550728	142939.39183961	223195.142989646	97655.0814206317	190875.645041967	174720.611185422	166214.751863019	59535.3692611362	518879.241561921	227966.280985313	251891.80723871	191962.214940236	125288.980495814	161376.03699487	192871.278938918	301573.402140961
Inosine		-0.245457193275077	13560.0836865952	t.test	0.302134216960278	0.52403630027519	9234.82126529536	NA	10413.6067330202	28521.5943928102	3450.73319670896	10425.8233279965	NA	NA	1495.6969581648	11366.4612578341	NA	NA	1362.39801189248	18158.2106050402	NA	13863.9822651834	25952.791614417	3175.45387248707	12403.8195929931	NA	NA
Methyl-thioadenosine		-0.912286399350428	15886.3634186084	t.test	0.175008533711591	0.52403630027519	NA	NA	14350.65831162	16242.1392952909	8208.65406890785	5296.31722934617	NA	NA	2191.70934466631	NA	NA	NA	1674.63354008926	NA	NA	35712.7625047134	11922.9309182314	15463.9996893634	19893.445331394	NA	NA
AMP		-0.236436112512384	52315.1910402804	wilcox.test	0.6875	0.931034482758621	63721.7140947883	NA	13252.3128489853	13367.3074672675	18595.1096130813	10538.0084587518	105234.806452258	111556.194480045	9792.21405988241	26355.7109374796	NA	21618.2005799601	3517.77108351593	124771.829120937	NA	20522.1358400259	20257.4135105732	29172.4694669844	18590.561560745	93099.4911359617	89733.3205135218
UTP		0.0298778223067553	39457.8002495404	wilcox.test	0.4609375	0.9	96901.7032548334	93656.3889873928	19108.5548889071	6374.31810131806	6221.27930876719	8927.18832844881	54163.3130078253	33578.1805879633	1126.86078056797	4676.67439744026	2344.05032163844	1013.31193637345	300.315749165614	207981.815893812	7319.84944605755	21476.2841810946	4300.65961394524	4071.73306287552	8861.78363888561	50147.9278251304	8233.82386538972
CDP-phosphocholine		-1.28001850623982	12135.9816681843	t.test	0.0610417982978468	0.331859087705946	21544.8367366504	NA	4511.71853075227	NA	0	2261.97843410505	NA	NA	0	193.757156479941	NA	NA	0	40752.1319152572	NA	15758.0180869594	NA	3164.85746101562	9094.31218073413	NA	NA
Nicotinic acid		-0.109350778871118	42751.4912805248	t.test	0.622633831588179	0.9	NA	69144.4061248328	33379.4029189894	19052.1324825036	NA	42952.324725974	NA	NA	28152.6163622734	NA	38690.5079936106	NA	26179.5225293639	NA	57703.6542598097	46778.7305890592	31342.6310891241	NA	41658.6480539055	NA	NA
Isoleucine		1.94320393044915	60926.8631543977	wilcox.test	1	0.931034482758621	NA	34180.7933364629	24805.1598947152	23850.7777336736	15449.9873600494	14674.6431860798	19674.2273872364	544308.976736358	6651.91344019783	NA	11004.1984204478	2307.04071789364	1180.46300682827	NA	46002.2518426768	23527.7879511375	31908.9599540022	11385.2718509706	25672.2629956063	10248.5088596021	27286.4750729974
Asparagine		-0.405662329707662	6652.71439052177	wilcox.test	0.0625	0.331859087705946	17591.4587254629	NA	4160.82971596599	2682.22867133412	2368.13239775141	1814.90621837074	NA	NA	641.733414490152	1854.59244519254	NA	NA	641.418123823216	21623.9401760779	NA	7044.39085970207	4590.43780176115	2560.83036695765	2089.98897183372	NA	NA
UMP		-0.57969446201383	4718.12541395811	wilcox.test	625	0.52403630027519	NA	NA	2985.66978837909	3987.65273040662	4594.33869129319	3563.43060913471	NA	NA	301.792801627306	NA	NA	NA	286.681512281	NA	NA	10099.2088589201	3699.89915889736	2860.9445160571	5953.85895857671	NA	NA
GMP		-0.853908752863786	4030.29832164859	t.test	0.0565538572126911	0.331859087705946	NA	NA	2774.52099743844	3642.04235577682	2712.71951281942	2355.53880817562	NA	NA	813.32181979883	NA	NA	NA	466.757572134956	NA	NA	6244.95897410669	7360.79748182243	3253.66899863659	3898.13944441269	NA	NA
ATP		0.633008416651101	11397.9762298953	t.test	0.340734594629648	0.52403630027519	15888.0529145301	14156.9213724454	NA	NA	NA	NA	15714.8490941643	9676.78082355564	NA	1403.62355011742	402.620000350132	286.454605649127	NA	23678.2103250527	2191.54359315993	NA	NA	NA	NA	8459.52961313851	1417.92210311615
2-Oxoglutaric acid		1.69153749936473	13983.3586974006	wilcox.test	0.25	0.52403630027519	NA	NA	20258.011144405	8639.63324783636	7556.18348302914	48967.0199191789	NA	NA	7224.8908566796	NA	NA	NA	2685.98804140493	NA	NA	4221.01937770011	9713.38902584641	5712.6103684973	6799.00301271133	NA	NA
Trimethyllysine		-0.826690970177606	9210.48501085037	t.test	0.116300546186835	0.331859087705946	NA	NA	3129.51385654799	13611.0648799324	2980.89210264847	6844.5602619521	NA	NA	1270.62965661858	NA	NA	NA	1473.02227272999	NA	NA	5099.47616233438	21753.0735122553	3353.04626268592	16912.2530484464	NA	NA

## Sheet: QC HSPC Prog lipid intensity
Name	log2FC (HSPC vs Prog)	Avg intensity	Test	p-value	p-adjusted	HSPC_Young_Fresh_Exp1505_ID69	HSPC_Young_Fresh_Exp1605_ID58	HSPC_Young_Fresh_Exp2504_ID55	HSPC_Young_Frozen_Exp0805_ID55	HSPC_Young_Frozen_Exp0805_ID56	HSPC_Young_Frozen_Exp0805_ID57	HSPC_Young_Frozen_Exp0805_ID68	HSPC_Young_Frozen_Exp1405_ID64	HSPC_Young_Frozen_Exp1405_ID65	HSPC_Young_Frozen_Exp1405_ID66	NC_Exp0805	NC_Exp1405	NC_Exp1505	NC_Exp1605	NC_Exp2504	Prog_Young_Fresh_Exp1505_ID69	Prog_Young_Fresh_Exp1605_ID58	Prog_Young_Fresh_Exp2504_ID55	Prog_Young_Frozen_Exp0805_ID55	Prog_Young_Frozen_Exp0805_ID56	Prog_Young_Frozen_Exp0805_ID57	Prog_Young_Frozen_Exp0805_ID68	Prog_Young_Frozen_Exp1405_ID64	Prog_Young_Frozen_Exp1405_ID65	Prog_Young_Frozen_Exp1405_ID66
PC 36:1	-0.0616568606509984	1063542.6	t.test	0.586286658351331	0.4921875	1378562	561759	1360608	1142069	1142757	929940	948200	1003995	1006642	933664	182	50.5	0	318	1991.5	1792588	480796	1387625	1193003	1311591	1025843	985592	1078159	438386	1169073
PC 36:4	-0.656694640975871	1911546.3	wilcox.test	0.00390625	0.00925037801731573	2134313	1018618	1635397	1421916	1364104	1348436	1198627	1661296	1456610	1599193	200.5	0	72	49	85.5	3935033	1594412	2837072	2410094	2066156	1964181	1962658	2592521	1367554	2662735
PC 37:4	-0.463416383963471	45645.9	wilcox.test	0.064453125	0.0743480413732395	63290	30808	25614	24405	22727	27775	22102	57725	49997	59329	0	7.75	0	0	0	103319	51710	36758	31535	42221	33654	41054	81201	25324	82370
PC 38:4	0.0329027570340799	1696812.6	wilcox.test	0.921875	0.668155420353982	1833115	933285	2413245	1885739	1525174	1866220	1741928	1780002	1644686	1538215	47.1666666666667	42.5	30.2	0	53	2398956	844038	2196781	1950481	1638630	1793296	1822264	1526564	746059	1857574
PC 38:6	-0.960560080565288	235432.3	wilcox.test	0.00390625	0.00925037801731573	219303	67834	175324	162395	189082	168506	150160	150343	151974	163362	0	23.25	7	0	0	459214	147299	406479	338853	315073	322502	305520	321304	139828	354291
PC 40:6	-0.517020976305724	213197.25	t.test	0.00259110918550284	0.00663162007164632	189350	79289	225620	196205	195678	176562	164769	157324	181077	188116	24	0	0	0	0	325811	108198	365003	315414	272863	262279	235227	217479	123840	283841
PE 36:2	-0.454782107325634	163742.9	t.test	0.0024671988322176	0.00663162007164632	113674	99184	178467	150324	166483	166567	167989	97997	132707	108069	189.666666666667	0	138.6	18.3333333333333	221	185483	86645	270980	206946	229980	233174	243910	170572	106547	159160
PE 38:6	-0.997492707155572	12036.75	wilcox.test	0.001953125	0.00570577289641792	19820	3538	5423	4619	7009	4669	7200	8711	8518	10831	0	30.25	0	0	0	33654	7641	21067	13376	16147	12159	13077	9913	8775	24588
PE O-38:5	-0.159173810246642	271245.2	wilcox.test	0.10546875	0.112180397727273	269598	115271	342012	299585	271844	275216	236191	254834	271949	226470	387.5	22.75	0	92.6666666666667	0	385303	114837	399597	343471	335018	297794	278530	275704	129399	302281
Cholesterol	0.133011187824681	75052.85	wilcox.test	1	0.689020854614776	78447	113146	74904	68176	71025	68911	70756	67698	112365	59674	27068.6666666667	7859	15431.4	17463.6666666667	28512.5	71750	89138	77525	75472	74618	68854	72287	68021	56269	62021
PC 30:0	0.141594637486471	79620.9	t.test	0.207136520257698	0.206883914745188	NA	NA	97506	83057	124617	44774	67671	NA	NA	NA	79.6666666666667	NA	NA	NA	271	NA	NA	86806	70042	101611	47721	72404	NA	NA	NA
PC 31:0	0.190299413889809	30888	t.test	0.0342801416789173	0.0490202872983871	38284	28962	36556	29782	52742	27162	29114	41757	15293	29570	27	0	44.6	0	153.5	34297	15681	35443	27785	39162	25969	30438	38159	12678	28926
PC 31:2	-0.144601098871196	12190.2	t.test	0.593141854302186	0.4921875	15193	7337	NA	NA	NA	NA	NA	9597	13244	12528	NA	0	0	0	NA	20971	5910	NA	NA	NA	NA	NA	13900	7557	15665
PC 32:0	0.475106681818758	343718.6	wilcox.test	0.232421875	0.226611328125	942986	494438	42305	36702	34089	47551	27771	803231	749255	819763	0	380.25	45	282.333333333333	0	719965	295668	62609	48055	38754	51081	45073	630824	269208	715044
PC 32:1	-0.435412823261694	273808.75	t.test	0.000378128719085064	0.0028153401902788	410398	191617	246911	218468	345686	140022	162449	208087	154192	250181	187.5	197.75	625.8	2301	513.5	522425	190369	335941	309637	399779	187175	252056	388327	245426	317029
PC 32:2	-0.444048063153534	16459.3	wilcox.test	0.005859375	0.0111600654069767	26853	10428	11650	13643	25889	8964	12368	12457	5264	11945	0	0	44	0	0	36738	10995	25251	21814	31690	14636	16799	14242	6574	10986
PC 33:0	-0.219461421269222	45466.4	t.test	0.0919096536214157	0.100365341754586	30982	19927	57527	28774	65283	45774	34548	58948	16072	62314	0	0	0	20	0	62592	21192	55382	44351	58016	48693	43659	69238	11120	74936
PC 33:1	-0.336475320790309	53646.5	t.test	0.00169210078634304	0.00570577289641792	59240	37162	49454	47317	71398	37476	48308	49420	26766	47647	670.166666666667	0	604.4	2216.33333333333	0	85552	41099	73238	54759	77166	44937	53868	72202	31613	64308
PC 34:0	0.202927076845002	215685.2	t.test	0.138284861068889	0.141569126519275	352019	113036	268618	241639	330875	201292	139050	229426	213615	218722	0	0	0	0	0	302873	123151	255713	185760	231263	203863	143957	237624	62186	259022
PC 34:1	-0.405915953271697	3942400.25	t.test	0.000245694415993979	0.00225806491508211	3498122	1982796	4360859	3895972	4320128	3698156	3482188	2795699	2832957	3047267	2606.66666666667	2482.5	3380.4	1525.33333333333	11227	5109983	2281814	6089477	5137410	5492259	4807293	4913051	4121757	2637745	4343072
PC 34:2	-0.323166391606348	1296210.25	t.test	0.0722964132370205	0.081531387905822	1292837	672812	1207542	1009024	1398036	1321193	1034760	948274	1494424	1137473	1579	469.25	1673.4	999.333333333333	4001.5	1824345	629625	1780532	1470953	1858316	1738383	1527528	1369290	600734	1608124
PC 34:3	-0.708723639326301	75018.6	wilcox.test	0.013671875	0.021533203125	100031	44591	51409	49882	74584	52710	47194	43519	41663	63957	29.6666666666667	26.25	51.6	137.666666666667	0	195801	58643	110638	90917	51405	80017	84052	118120	40817	100422
PC 34:4	-0.888780712566342	11490.85	wilcox.test	0.001953125	0.00570577289641792	14254	4391	12200	10930	11432	4306	7262	8440	2056	5321	0	0	6.6	0	0	32180	8582	21537	19169	20202	9410	13727	10857	6438	7123
PC 35:1	-0.421117147101901	82823.65	t.test	0.00395315299885288	0.00925037801731573	74070	47969	83994	73797	85482	66443	57522	72059	61345	85527	26.1666666666667	10.75	15.2	21	79	121857	57037	114937	95088	114056	90583	85050	107085	37633	124939
PC 35:2	-0.174097509300089	43696.55	t.test	0.477288587842994	0.420321885423024	39244	66747	36792	33150	42959	37729	31024	36586	39986	46415	0	32.5	218.2	211	0	61717	17363	53892	42167	58253	48234	43235	54485	20276	63677
PC 36:2	-0.352966153617967	1898465.7	t.test	0.000178133490663704	0.00213510546410917	1057842	1160683	2584517	2177843	2378051	2474869	2223212	860784	872658	883344	301.5	17.25	121	915.666666666667	0	1581615	1011091	3294412	2734009	2965545	3043427	2849104	1295259	1244262	1276787
PC 36:3	-0.286646536541584	1045222.45	t.test	0.123771649963001	0.128315166227465	1088858	479937	803462	663572	1127638	1236518	1012171	868398	1130477	1006229	99.3333333333333	119.5	234	209.333333333333	348	1638858	536878	1091338	923329	1177501	1637884	1480383	1327082	346888	1327048
PC 36:5	-1.11207509570961	54991.6	t.test	0.0000347993095765654	0.000712515863580178	69058	2468	38212	40361	39028	26683	26514	36145	21996	47411	10.6666666666667	0	0	0	0	143169	41419	100203	89145	77616	52722	57126	67794	40310	82452
PC 37:6	-0.859326084512594	5160.1	t.test	0.0406804046734466	0.0528845260754807	4031	3106	NA	NA	NA	NA	NA	3529	2669	5001	NA	0	6.6	0	NA	7108	2869	NA	NA	NA	NA	NA	8027	4723	10538
PC 38:2	0.0864874562508177	143118.9	t.test	0.568700132288066	0.490279377204134	135025	97712	193685	168419	128890	143729	130541	146800	187593	141681	8	153	75.4	60.6666666666667	20400	184719	71081	216318	158466	142835	132685	136897	148775	63365	133162
PC 38:3	-0.00657018000891787	369294.1	t.test	0.956652800662585	0.687279512054963	383258	172969	495219	424918	345779	344777	311538	422782	458213	325079	13	8.75	170.4	37	0	468339	162839	530879	448506	376582	368133	364783	409236	201701	370352
PC 38:5	-0.477010819217568	1241331	t.test	0.00143506035842318	0.00570577289641792	1145201	670191	1350363	1144661	963994	1107671	1042654	1053500	927699	973709	54.8333333333333	7	12.8	53.6666666666667	0	1930437	792810	2087809	1783761	1401861	1483834	1459791	1350087	764087	1392500
PC 40:4	-0.236380161552905	31800.7	t.test	0.0796336778866778	0.0881351110664719	33070	12887	38344	37803	41467	34256	25536	30742	27513	10395	0	0	13.2	0	0	43296	16740	47243	52296	50595	36964	31533	29341	13242	22751
PC 40:5	-0.307221370501286	206429.9	t.test	0.0110286557723007	0.0199255433436095	204017	95460	266947	230515	178821	187503	176815	191225	162807	151220	0	0	0	0	1905.5	300223	116476	345787	303238	241194	227389	216201	207495	106812	218453
PC 40:7	-0.960286636363166	74519.05	t.test	0.0000235827272352253	0.000643808453521651	76488	17804	63917	58432	80043	35425	44191	41512	39196	48944	0	0	60.2	0	110.5	138427	37602	140134	121169	136954	73800	91862	89277	54325	100879
PC 40:8	-1.18571798765253	26806.25	wilcox.test	0.001953125	0.00570577289641792	22414	7403	20003	21999	26073	13199	15241	12077	12290	13015	0	107.25	88.4	118.666666666667	0	67144	14873	47758	50488	48997	31081	37681	25556	14287	34546
PC 42:10	-1.29727236076472	7892.75	wilcox.test	0.001953125	0.00570577289641792	7870	1623	5879	5987	9364	2352	3723	2816	2678	3362	21.3333333333333	0	0	0	0	20347	1970	12883	15391	19869	6332	10781	6681	5065	12882
PC 42:8	-0.673320183828342	20491.95	t.test	0.00255375998506077	0.00663162007164632	17139	7352	21469	20282	18720	14584	15119	18443	13876	10966	0	0	0	0	0	35651	10618	40038	34549	25251	24031	27738	23302	9259	21452
PC 42:9	-1.26104670448181	7935.7	t.test	0.034573360798084	0.0490202872983871	8600	887	NA	NA	NA	NA	NA	3945	3756	6175	NA	47	34.6	0	NA	20921	1382	NA	NA	NA	NA	NA	10685	7470	15536
PC O-34:0	-0.610494450551671	44776.1	t.test	0.00756311878717036	0.0137648761926501	33098	36389	43169	39466	43088	30906	28752	34868	34440	30236	362.5	192.25	666.6	229.666666666667	179.5	59613	29236	79476	64007	57702	61029	42476	63498	19978	64095
PC O-34:1	-0.375399107956132	169626.85	t.test	0.00126792805891235	0.00570577289641792	127051	88316	205279	182781	169719	198514	144787	134989	117730	107649	17.5	34.5	24.2	25	81.5	173042	82159	274262	228933	206582	272080	226743	174125	112485	165311
PC O-34:2	-0.713279804087183	33393.45	t.test	0.00112015639516879	0.00570577289641792	25687	15265	31695	26742	30683	26738	16942	23257	30709	25308	46.8333333333333	0	20.4	0	0	44711	15735	53992	45129	47936	43893	43779	41169	24598	53901
PC O-36:4	-0.524318807667254	215083.9	t.test	0.00202035914525176	0.00570577289641792	215990	82965	241186	220317	194918	166730	122764	186766	182523	150086	0	11	5.8	0	0	365638	100455	397196	329078	269464	223196	216275	237417	152690	246024
PC O-36:5	-1.35499622708214	36063.35	wilcox.test	0.001953125	0.00570577289641792	21202	6990	23011	24543	20953	25485	13534	21790	24668	20543	0	0	0	0	38	74568	17787	73939	67318	50178	60031	44755	49535	27176	53261
PC O-38:4	-0.570147539096264	90674.75	t.test	0.00494029991229659	0.0104485591357946	106868	32443	91790	83876	75627	62054	50431	86284	80828	59671	0	0	0	0	0	196365	49462	156159	129901	110337	85099	85702	103094	58524	108980
PC O-38:5	0.294559973514119	276711.1	t.test	0.0145050461753167	0.022414401542612	321019	167029	402278	348906	230503	375097	259538	371210	311920	261119	14.6666666666667	74.25	355.2	651	0	361552	114100	345776	299926	221500	275459	227002	246194	150828	243266
PE 34:1	-0.182818382853187	42632.7	t.test	0.0219347645804807	0.0357142857142857	45118	24497	56634	47283	51102	35977	39611	32307	31147	35675	0	0	0	53.6666666666667	0	59092	20042	62662	49146	58537	40090	51841	42979	27666	41248
PE 36:1	0.0588367357308543	168703.5	wilcox.test	0.6953125	0.537227299528302	179214	102474	237521	196249	168515	193381	185270	168809	138924	151074	935.666666666667	118.25	534.4	181.666666666667	734	198987	71423	227602	181613	171662	202772	177679	185506	76729	158666
PE 36:3	-0.521774854481503	33379.6	t.test	0.00511681051508138	0.0104766695296291	27204	21747	27537	23474	29482	31462	26055	27841	24282	35000	0	0	0	24	0	45247	15429	44746	37607	46840	48824	49835	42945	18068	43967
PE 36:4	-0.597575718417229	52622.8	t.test	0.000266128569096132	0.00225806491508211	54882	22954	59237	45887	56577	34695	34907	33573	37014	39050	0	91.5	0	0	0	87296	32527	96264	75622	84151	49602	61730	51051	35082	60355
PE 38:4	-0.363520975503931	491514.45	t.test	0.0066433908820662	0.0123657662100278	479669	218089	579693	493896	465792	481194	394999	378886	368202	438737	13.6666666666667	0	0	0	0	747554	266035	823024	677245	581635	605278	552728	461500	239850	576283
PE 38:5	-0.647807865870688	117270.15	t.test	0.0000170298760126698	0.000643808453521651	95023	58427	128169	87834	116270	91018	101458	89787	58708	87057	23.5	220.75	199.8	174.333333333333	56.5	179939	77462	193887	151408	154843	140135	163481	148743	84223	137531
PE 40:7	-0.660411056727226	11084.55	t.test	0.000182487646505057	0.00213510546410917	11532	4953	7528	6348	11020	7820	8316	8337	6567	13488	0	11.25	0	0	0	14745	5320	12943	10145	19452	14248	13647	15484	8645	21153
PE O-36:5	0.0532836397298318	192346.4	t.test	0.600820982234205	0.4921875	196557	87643	262061	221888	207913	201693	154133	192340	226297	208455	22.3333333333333	0	0	0	1048	249518	65926	262114	206212	241480	187670	165402	174671	123086	211869
PE O-38:6	-0.546841687479149	70119.2	t.test	0.072671444653541	0.081531387905822	74825	31722	NA	NA	NA	NA	NA	59208	54971	64209	NA	0	0	0	NA	131990	37460	NA	NA	NA	NA	NA	91108	53014	102685
PE O-40:5	-0.727186978003874	51696.15	t.test	0.000898535167345774	0.00566077155427837	41445	20535	50639	42823	49326	48176	41129	34731	35320	25241	17.5	23.75	4.2	9.66666666666667	0	81909	33171	97928	77562	78458	78468	67574	60507	22347	46634
PE O-40:7	-0.0361997011798041	25579.5	wilcox.test	625	0.4921875	NA	NA	23843	19694	33198	25851	23707	NA	NA	NA	0	NA	NA	NA	0	NA	NA	25392	21508	36380	23633	22589	NA	NA	NA
PI 38:3	-0.30449990766589	13248.8	t.test	0.000125510427647668	0.00205586080486881	NA	NA	16216	12352	11338	9934	9439	NA	NA	NA	0	NA	NA	NA	0	NA	NA	19320	14956	13996	12182	12755	NA	NA	NA
SM 32:1;O2	-0.383143536813739	25742.65	t.test	0.0203629316036994	0.0303222563335088	27826	23762	29395	25580	24162	17308	20914	24264	13806	16426	0	0	0	0	0	47391	16993	44226	35715	30746	22492	28713	30781	10621	23732
SM 33:1;O2	-0.160382878744293	18479.2	t.test	0.226112042217317	0.22311537659757	21462	14735	17833	16282	20791	17969	15220	18584	15172	16483	0	75.25	35.6	0	57	28612	9405	24981	20241	23313	18892	20007	21328	7279	20995
SM 34:0;O2	0.347645469101622	51082.9	t.test	0.0628673914790173	0.0743480413732395	42833	60831	68729	60774	50951	48708	50650	76104	65508	46992	18.6666666666667	0	0	35	0	53824	21483	66915	47025	48271	41031	47356	58326	18110	47237
SM 34:1;O2	-0.339099829431409	895909.65	t.test	0.0327819677797002	0.0490202872983871	787181	486129	1070337	901753	847881	905014	721440	689814	779491	721977	1669.83333333333	486	232	155.666666666667	766.5	1270903	379516	1547890	1161832	1077074	1154444	1084246	863474	413315	1054482
SM 34:2;O2	-0.688018264102562	21173.55	t.test	0.000800017248355628	0.00546011772002716	18650	10874	21856	17219	15684	17452	14136	17857	12394	16061	13	234.25	27.4	102.666666666667	0	39824	14376	37697	30149	24545	30451	24406	24253	11160	24427
SM 35:1;O2	-0.0465545304268031	12471.2	t.test	0.779339074863668	0.590998798438282	12352	10483	11978	9815	10468	13993	9748	13571	14748	15544	18.1666666666667	238.75	0	0	27.5	17400	6627	14543	10648	11711	15884	11564	15148	4391	18808
SM 36:1;O2	0.222782084626747	43605.2	wilcox.test	0.064453125	0.0743480413732395	59075	34625	57288	44697	43032	46531	44743	51235	40740	47687	94	0	41	64	0	84360	20618	50842	38088	37617	42975	35745	36699	14558	40949
SM 38:1;O2	1.12108003149436	41790.95	t.test	0.00000746408149542549	0.00061130827447535	51512	51031	72206	55453	48856	63243	56341	67524	50883	55528	229.166666666667	23.25	11.6	0	70	45743	18667	31328	24713	27886	30082	23820	25696	11688	23619
SM 40:1;O2	0.662644394198469	123550.85	t.test	0.00429608904536901	0.00972096167929718	176485	134404	157542	132348	104489	127177	122521	185522	199261	174615	0	15.25	25.2	0	0	202407	72859	103489	78173	83599	89209	72708	103408	41279	109522
SM 41:1;O2	0.810989985352618	22280.6	t.test	0.00143988104762955	0.00570577289641792	29593	21760	31916	24233	27553	28962	26438	28869	33382	31125	71.8333333333333	27	10.8	37	0	28632	9376	20531	15714	20227	21595	15924	18981	2659	8142
SM 42:1;O2	0.175386477983478	176544.65	wilcox.test	0.064453125	0.0743480413732395	185576	124357	231057	192990	192649	225643	181937	167861	176373	194183	134	0	0	0	0	247312	77997	227055	163355	189748	201768	160814	146882	56381	186955
SM 42:2;O2	0.367717946205507	235193.1	t.test	0.00545237628843453	0.0108914540981168	292305	187917	300776	267243	198110	260524	226851	323629	299727	292970	0	0	27	0	0	314941	107760	257099	192654	179687	220625	191460	236891	125583	227110
SM 42:3;O2	-0.291108052218963	54383.2	t.test	0.0104888371963889	0.0175313421711072	NA	NA	51668	43047	48705	60456	40699	NA	NA	NA	135.166666666667	NA	NA	NA	0	NA	NA	69048	56502	53586	66248	53873	NA	NA	NA
TG 54:2	-1.12760549321446	12803	wilcox.test	1	0.690732174027007	13634	NA	NA	NA	NA	NA	NA	5138	5347	NA	NA	32.75	479.8	NA	NA	52699	NA	NA	NA	NA	NA	NA	0	0	NA
TG 54:5	0.202295832351697	26545.9	wilcox.test	625	0.4921875	63237	16925	NA	NA	NA	NA	NA	35561	14713	11584	NA	11352	6950.6	13173.3333333333	NA	80316	13312	NA	NA	NA	NA	NA	6252	11185	12374
PE O-38:7	0.0920750236136665	24266.5	t.test	0.113365428994147	0.119033700443854	NA	NA	23157	19282	34768	26712	21284	NA	NA	NA	0	NA	NA	NA	0	NA	NA	22201	18114	32851	22525	21771	NA	NA	NA
PI 38:4	-0.295192665664234	52085.55	wilcox.test	0.037109375	0.0490202872983871	101907	52871	11436	10775	10163	10734	9397	74333	87480	98658	0	17.25	0	11	89.5	145767	54380	15042	13940	11454	12420	10568	116086	63544	130756
CAR 16:0	-0.879679632323632	43284.5	t.test	0.0124078475033466	0.0199255433436095	NA	NA	40607	30679	33329	16330	31467	NA	NA	NA	1353.5	NA	NA	NA	0	NA	NA	80655	68065	55960	24199	51554	NA	NA	NA
LPC 18:0	0.775391881456271	27469.2	wilcox.test	0.001953125	0.00570577289641792	66430	52024	23835	33381	45545	22771	19874	27949	30954	24020	19.5	155.5	256.8	168	725.5	29549	12473	22345	30642	26289	16589	16517	16888	12248	19061
PE 38:3	-0.425626526351191	23445.85	t.test	0.00439164324949933	0.00972096167929718	17664	5732	30209	28952	25185	22677	21375	17572	14393	16363	0	0	0	0	0	29893	3149	47409	36250	29473	31472	31522	25135	15410	19082
PE 40:6	-0.358759923124034	21844.8	t.test	0.0102797469182111	0.0175313421711072	27535	7541	19237	15048	30689	17333	14742	15069	19603	24629	0	0	0	0	0	35203	8406	25976	23074	34010	25727	19045	23408	13198	37423
PE 40:4	-0.172147688002483	35602.6	t.test	0.0427269815799891	0.0538359967907862	NA	NA	34540	29997	33147	39009	30712	NA	NA	NA	0	NA	NA	NA	0	NA	NA	42698	35184	36994	43810	29935	NA	NA	NA
PE 34:2	-0.374273541462008	15830.6	t.test	0.00497550435037838	0.0104485591357946	NA	NA	15408	13818	16333	11903	11481	NA	NA	NA	0	NA	NA	NA	0	NA	NA	21022	16323	19210	15285	17523	NA	NA	NA
PE 40:5	-0.333193670805697	32078.3	t.test	0.156357588450813	0.158094894989156	37904	18627	NA	NA	NA	NA	NA	25757	24985	34679	NA	0	6.6	0	NA	54414	21458	NA	NA	NA	NA	NA	35867	18213	48879
PS 36:1	-0.113576892785395	30220.55	t.test	0.602127428494679	0.4921875	26171	1503	52576	44025	38443	62604	45722	0	0	19272	37.5	9.75	5	0	33	39158	4929	41968	63981	43578	37364	62681	7424	3317	9695
CAR 18:1	-0.838047200744254	19156.0625	t.test	0.0082778609513565	0.0147357796648346	21654	NA	28783	13912	12380	7346	18412	621	NA	6841	45.1666666666667	0	0	NA	1421	38497	NA	53771	26850	28802	11774	24272	0	NA	12582
CoQ10	-0.129185083387848	11808.75	t.test	0.842627972941319	0.621722801656703	14418	9113	117	13583	9154	15535	10716	19622	20546	0	0	0	0	0	0	3829	5275	29324	16009	19221	13446	13676	0	0	22591
HexCer 34:1	-0.823114966386644	9555.2	t.test	0.00845643033268896	0.0147357796648346	8878	5850	6804	6631	12682	4981	4892	7884	3367	7041	0	0	0	0	0	21721	3307	17244	14973	13040	8074	15010	13347	7046	8332
LPC 16:0	0.732779265057946	23196.05	wilcox.test	0.6953125	0.537227299528302	26060	136143	17252	19037	32568	12396	11322	10520	9354	14983	572.666666666667	286.75	705.2	362.666666666667	1984	28086	4073	25387	28750	23156	15242	12657	11099	14671	11165
PC 33:2	-0.37031733956827	10256.8	t.test	0.0299973605229732	0.0423583418419225	10528	11284	7839	7854	13234	8404	8425	8058	5052	8798	8.66666666666667	0	38.8	0	0	17730	7985	13869	10782	17030	11318	12506	11691	3929	8820
PC 35:4	-0.657579172401624	11886.35	t.test	0.000275710001841527	0.00225806491508211	11208	7186	10691	9673	10187	7817	9586	12787	4675	8424	5.16666666666667	0	115.8	0	25.5	22428	11342	19309	15779	16681	10919	13277	18225	6090	11443
PC 36:0	0.0515807189608996	7871.5	t.test	0.742410755829071	0.568256457031784	NA	NA	8816	8639	12859	6477	3270	NA	NA	NA	23.5	NA	NA	NA	0	NA	NA	9583	8153	9549	7112	4257	NA	NA	NA
PC 38:7	-1.05805129354852	8437.45	wilcox.test	0.001953125	0.00570577289641792	10443	1742	4767	7011	9040	4647	6105	4623	1830	4543	0	0	64.6	0	0	23444	2598	12166	10992	10646	9359	11353	13573	5588	14279
PC O-28:0	-1.27566245872058	7659.5	t.test	0.063209140830038	0.0743480413732395	NA	NA	4638	10416	5718	558	1059	NA	NA	NA	6.16666666666667	NA	NA	NA	0	NA	NA	15291	23670	11636	959	2650	NA	NA	NA
PC O-32:0	-0.120330898254137	45493.75	t.test	0.247486538488037	0.237576945985955	21444	18752	76570	65800	85667	59471	36045	23501	24878	23848	54.8333333333333	41.25	0	0	0	23050	8548	94775	73136	87107	66630	52861	27385	13224	27183
PC O-36:1	-0.746393788284268	20648	wilcox.test	0.02734375	0.0392886513157895	16204	8150	22352	25131	32228	13498	11391	11710	13564	0	0	0	0	0	0	29418	9665	47493	42792	47109	13495	10022	24072	12166	22500
PC O-36:2	-0.996145647770608	36478.3	t.test	0.00160717772810093	0.00570577289641792	49552	20816	12828	14102	37436	8731	10481	33792	31051	24833	18.6666666666667	103	27.2	78.3333333333333	61.5	64984	22634	56378	51075	54329	40668	40544	66549	22843	65940
PC O-40:6	-0.120562203641379	19370.5	t.test	0.398104305284537	0.358293874756083	NA	NA	22514	21856	8012	23443	16983	NA	NA	NA	0	NA	NA	NA	0	NA	NA	24988	20822	15776	21545	17766	NA	NA	NA
PC O-40:7	0.137038217322362	11039.2	wilcox.test	0.431640625	0.384253991168478	14718	2325	12123	10735	15390	10635	7887	11076	16353	14389	0	0	0	0	0	15343	1583	10873	10419	16149	10282	7851	10400	6852	15401
PC O-42:5	-0.0326163222470717	11748.6	t.test	0.819977271548246	0.61051035036183	NA	NA	13944	11926	13136	9399	9674	NA	NA	NA	24.6666666666667	NA	NA	NA	0	NA	NA	17072	8861	14513	8084	10877	NA	NA	NA
PC O-44:5	-0.757723509737177	16346.6	t.test	0.00567871699010422	0.0110734981307032	18036	5467	15822	14793	20439	12685	2421	11608	9566	10662	32.8333333333333	15.75	7.4	0	0	33464	7293	28894	25266	27778	23147	20945	6564	9682	22400
PE 32:0	0.970085541961022	5082.6	t.test	0.0010758829363464	0.00570577289641792	9869	6693	12060	9402	12028	3158	4908	3402	2320	3458	76.3333333333333	124.75	175.4	159.333333333333	0	4858	0	8435	4515	6141	1582	4021	2743	401	1658
PE O-36:2	-0.294664047243583	10490.4	t.test	0.0418469808865662	0.0535510583532777	9779	9398	12613	10301	12704	10477	9743	6904	7146	5163	18.5	34.75	126.4	90	0	12753	10406	18902	13300	15512	9692	11338	11109	3312	9256
PI 36:4	-1.14883031040877	3577.2	wilcox.test	0.001953125	0.00570577289641792	2826	1051	2914	2524	2246	2236	1941	1735	1918	2846	0	0	0	0	0	7267	1853	8128	5954	5251	4360	4110	4575	3312	4497
PS 38:4	-0.965367105061305	18030.4	t.test	0.017595839824542	0.0266870237338887	NA	NA	13128	14820	21146	7227	4746	NA	NA	NA	0	NA	NA	NA	0	NA	NA	33821	25180	23165	20275	16796	NA	NA	NA
SM 40:2;O2	-0.0901105686061635	24209	wilcox.test	0.10546875	0.112180397727273	32412	24956	20298	17440	16541	19358	14830	29456	33993	25248	0	45	0	0	0	56483	24787	25625	18919	18722	20825	15302	30171	13553	25261
SM 40:7;3O	-0.0776329402019259	15710.6	t.test	0.289283005691343	0.269230433705921	NA	NA	15980	13981	15309	17086	14084	NA	NA	NA	13187.6666666667	NA	NA	NA	12697.5	NA	NA	14684	16479	16178	17123	16202	NA	NA	NA
TG 50:0	-0.0514805983812681	4562.8	t.test	0.873409809326046	0.638680923069671	NA	NA	4897	3699	7157	3165	3489	NA	NA	NA	2445.83333333333	NA	NA	NA	5102	NA	NA	5108	7414	6886	1214	2599	NA	NA	NA
TG 56:3	-0.73123924034014	11868.875	wilcox.test	1	0.692414240115952	NA	NA	NA	9630	9048	7981	9036	NA	NA	NA	5195.33333333333	NA	NA	NA	NA	NA	NA	NA	36058	7545	6379	9274	NA	NA	NA
TG 54:6	-0.986219552977095	17534.1666666667	wilcox.test	0.5	0.435638297872341	30902	943	NA	NA	NA	NA	NA	NA	NA	3447	NA	467	0	277	NA	63698	0	NA	NA	NA	NA	NA	NA	NA	6215
PC 37:2	0.499640373107614	10898.1	t.test	0.288424689188517	0.269230433705921	11348	12895	NA	NA	NA	NA	NA	12518	12830	14242	NA	521	131	1045.33333333333	NA	17764	8273	NA	NA	NA	NA	NA	8960	0	10151
PC 39:5	-0.335622551667551	6308.5	t.test	0.312864489196244	0.287905636687331	5626	1163	NA	NA	NA	NA	NA	8746	6551	5804	NA	10.75	0	25	NA	7081	5263	NA	NA	NA	NA	NA	9026	3920	9905
PC O-37:2	-1.12551418847528	22914.875	wilcox.test	625	0.4921875	18805	NA	NA	NA	NA	NA	NA	5800	28437	4573	NA	0	0	NA	NA	70036	NA	NA	NA	NA	NA	NA	26311	3880	25477
PE 37:4	-0.439875442578802	3619.8	t.test	0.370241148385178	0.336919445030512	3005	1092	NA	NA	NA	NA	NA	3909	3469	3886	NA	0	7	0	NA	7106	1618	NA	NA	NA	NA	NA	5406	905	5802
PI 36:2	-1.07544408777894	2630.7	t.test	0.0507238754402196	0.0629437181599089	2402	139	NA	NA	NA	NA	NA	3796	0	2129	NA	0	4	0	NA	3192	1262	NA	NA	NA	NA	NA	4747	4440	4200
SM 36:2;O2	0.118608931916869	8460.8	t.test	0.796827288118249	0.598717017402611	8934	5793	NA	NA	NA	NA	NA	8346	12850	8119	NA	0	116	41.6666666666667	NA	13797	5896	NA	NA	NA	NA	NA	8514	2657	9702
TG 56:6	-0.384421873528161	26731.3	wilcox.test	625	0.4921875	67785	356	NA	NA	NA	NA	NA	16681	17140	13992	NA	593.5	1454	566.666666666667	NA	102282	6232	NA	NA	NA	NA	NA	15582	7713	19550
TG 56:8	-0.780922850227908	3876.875	wilcox.test	625	0.4921875	9717	1037	NA	NA	NA	NA	NA	NA	333	323	NA	0	0	0	NA	18135	0	NA	NA	NA	NA	NA	NA	0	1470
TG 58:9	-1.1616595455068	6443	t.test	0.249470297372309	0.237576945985955	10122	NA	NA	NA	NA	NA	NA	1820	NA	0	NA	0	0	NA	NA	20292	NA	NA	NA	NA	NA	NA	1371	NA	5053

## Sheet: QC HSPC Prog lipid concentra
Name	HSPC_Young_Fresh_Exp1505_ID69	HSPC_Young_Fresh_Exp1605_ID58	HSPC_Young_Fresh_Exp2504_ID55	HSPC_Young_Frozen_Exp0805_ID55	HSPC_Young_Frozen_Exp0805_ID56	HSPC_Young_Frozen_Exp0805_ID57	HSPC_Young_Frozen_Exp0805_ID68	HSPC_Young_Frozen_Exp1405_ID64	HSPC_Young_Frozen_Exp1405_ID65	HSPC_Young_Frozen_Exp1405_ID66	NC_Exp0805	NC_Exp1405	NC_Exp1505	NC_Exp1605	NC_Exp2504	Prog_Young_Fresh_Exp1505_ID69	Prog_Young_Fresh_Exp1605_ID58	Prog_Young_Fresh_Exp2504_ID55	Prog_Young_Frozen_Exp0805_ID55	Prog_Young_Frozen_Exp0805_ID56	Prog_Young_Frozen_Exp0805_ID57	Prog_Young_Frozen_Exp0805_ID68	Prog_Young_Frozen_Exp1405_ID64	Prog_Young_Frozen_Exp1405_ID65	Prog_Young_Frozen_Exp1405_ID66
LPC 18:0	0.0040368823763433	0.00272308114643754	0.00121257206155409	0.00178535327558753	0.00232562037694574	0.00102448159482928	0.00112018005610215	0.00166915325924752	0.00258420813002907	0.00119450471265441	9.48231018005135e-07	8.14175701928355e-06	1.46180806035172e-05	8.02684527431853e-06	3.92681404447395e-05	0.00152892828939937	0.00055856611756868	0.0013545614821509	0.00162117511307324	0.00141586294637526	0.000703094026096694	0.000926472596934366	0.000972431427542618	0.000762914172745552	0.00100554390058762
LPC 16:0	0.00154806161189317	0.00696601083430416	0.000857953672830899	0.000995303013007048	0.00162562808592766	0.000545174597719249	0.000623817692873908	0.000614154541810866	0.000763378743510273	0.000728359234694243	3.56158580064661e-05	1.51781864294336e-05	4.53396824575707e-05	1.68902298519752e-05	0.000105014674601985	0.00142058167072556	0.000178299474304637	0.00150439448608552	0.00148690306246727	0.00121910939377071	0.000631490970415789	0.000694007520471845	0.000624736103007934	0.000893310028024419	0.000575766071039489
PC 36:1	0.0747381174776251	0.0281519404924698	0.0707487740001233	0.0671010313427199	0.0625800266944812	0.0450092215124416	0.0528150559348656	0.0576995558652676	0.056303819475882	0.0498256930568434	1.00939559735777e-05	2.78105288314514e-06	0	1.59927581877707e-05	0.000113430266335074	0.10242084529579	0.0216700261400835	0.0914997694441949	0.0722662557476817	0.0749199721398455	0.0461879326395215	0.0590335659772514	0.0588437252556418	0.0277967660057082	0.0668989527125794
PC 36:4	0.115606716615761	0.051001006714284	0.0849607232176569	0.0834679791245196	0.0746342962160269	0.0652057683825466	0.0667038582730924	0.0953887253108484	0.0813982753796082	0.085265377731151	1.11112261994774e-05	0	3.96006271994023e-06	2.721473216113e-06	5.01705953835398e-06	0.224628757782903	0.0717973226106919	0.186907766291802	0.145860300877378	0.117915634885368	0.0883564453999781	0.117450692780726	0.141367225692986	0.0866345621085141	0.152235080439654
PC 37:4	0.00346732107531921	0.00156014482390907	0.00134588023587509	0.00144896793940877	0.0012576710899783	0.00135845029520739	0.00124403465842561	0.00335233934345902	0.00282585496765292	0.0031994319325288	0	4.2577705239934e-07	0	0	0	0.00596528472122021	0.00235513734619945	0.00244930500353631	0.00193032291122974	0.0024370857300996	0.00153118415752745	0.00248485149398348	0.00447838922646963	0.00162260575446436	0.0047631018336602
PC 38:4	0.101574029470029	0.0478023999588262	0.128252084348504	0.113238876988024	0.0853647092836554	0.0923180305125208	0.0991665288779409	0.10455348881212	0.0940205797654017	0.0838990214242034	2.62882315567842e-06	2.361584475173e-06	1.88197536034899e-06	0	3.06702637583344e-06	0.140090044159333	0.038881025201822	0.148051143630159	0.120757151686122	0.0956659083763329	0.0825233259161494	0.111555313868938	0.085154868315538	0.0483490435617498	0.108642795248696
PC 38:6	0.012144424707738	0.00347234002444991	0.00931201766522547	0.00974599149422986	0.0105766604870024	0.00833064186654429	0.00854335740558106	0.00882552713941712	0.00868257667900924	0.00890492567089196	0	1.31915506743009e-06	3.68766622780548e-07	0	0	0.026800291225316	0.00678133048821324	0.0273780504868719	0.0209663038450144	0.0183834445675565	0.0148318921608812	0.01869209657119	0.0179122441919773	0.0090562470872913	0.0207087712621411
PC 40:6	0.0107266891780565	0.00415198497090756	0.0122588019464193	0.0120456837810883	0.011197173048894	0.00892952480147634	0.0095899829384767	0.0094475769013914	0.0105830448533507	0.0104899400363174	1.28591465471522e-06	0	0	0	0	0.0194517262646901	0.00509568247164719	0.0251494709503258	0.0199645497147066	0.0162865225320819	0.0123394464923185	0.014722228484176	0.0124027848301435	0.0082050847959724	0.016972169182072
PC 30:0	NA	NA	0.00473743754877275	0.00455973235535106	0.00637654464541358	0.00202487736954653	0.00352197806106691	NA	NA	NA	4.08890238921825e-06	NA	NA	NA	1.48682042993792e-05	NA	NA	0.00534840009180542	0.00396441230501065	0.00542333165416852	0.0020076288097272	0.00405219808512147	NA	NA	NA
PC 31:0	0.0019615230891656	0.00137166201338242	0.00179640738766136	0.00165367810693582	0.0027295981411558	0.00124242042691566	0.00153256864586931	0.00226793433159478	0.000808380380578341	0.00149133195834952	1.3462320044759e-06	0	2.17758216889524e-06	0	8.72737693049785e-06	0.0018519287332188	0.000667932552203369	0.00220870962817196	0.00159061357480156	0.00211409406925524	0.00110500213298411	0.00172297202663489	0.00196822433475983	0.000759711337779949	0.00156432265856956
PC 31:2	0.000777963208241203	0.000347277371043436	NA	NA	NA	NA	NA	0.000520926060274383	0.000699651310515557	0.000631457533045179	NA	0	0	0	NA	0.00113168792105129	0.000251585576656367	NA	NA	NA	NA	NA	0.000716525772562524	0.000452570963198574	0.000846657494492285
PC 32:0	0.0488669651846419	0.0236845103090465	0.00210267363722799	0.00206120342254285	0.0017843924920217	0.00219988763851628	0.00147857576527332	0.0441240790162004	0.0400577666602703	0.0418162726870243	0	1.98048704193992e-05	2.22221570856314e-06	1.29646667389078e-05	0	0.0393200016518514	0.0127378809311978	0.00394619846545111	0.00278244681338945	0.00211597233972192	0.00219837252287081	0.00258055182521992	0.0329093895509435	0.016316230367127	0.039111522972409
PC 32:1	0.0212610672455887	0.00917606132125359	0.0122684673241429	0.0122655960806279	0.0180895439885301	0.00647599974871159	0.00864646940876757	0.0114274635100763	0.00824116531715711	0.0127579540201548	9.38455491304565e-06	1.0273487633517e-05	3.28559864398541e-05	0.000111383514016368	2.95202145674778e-05	0.0285230390360629	0.00819896045650831	0.0211677583343054	0.0179230056975782	0.0218214261403499	0.008053032284285	0.0144265625190548	0.020252512463596	0.0148703824404769	0.0173356708808176
PC 32:2	0.00139072845033345	0.000499221171507613	0.00057868936276164	0.000765738365504089	0.00135434966644575	0.000414459497758001	0.000658098567511542	0.000683892845656166	0.000281262846044735	0.000608951303541744	0	0	2.06947087199694e-06	0	0	0.00200519704811548	0.000473399177263963	0.00159059693698073	0.00126230122159162	0.00172923928882856	0.000629511547538856	0.000961211491348709	0.00074254367610699	0.000398199738393644	0.000600552472100948
PC 33:0	0.0016238786789194	0.000965447130672715	0.00289191752576249	0.0016344264045968	0.00345629048726793	0.00214187300151353	0.00186041135934981	0.00327520338118439	0.000869082515807773	0.00321496791521521	0	0	0	8.6910712910114e-07	0	0.0034574425966041	0.000923419014760628	0.00353056976705593	0.00259732151453267	0.00320387261436049	0.00211954399451368	0.00252815624628171	0.00365334040002736	0.000681664473949896	0.00414568666231763
PC 33:1	0.00310405124045483	0.00179992892524877	0.0024853371020589	0.00268690328352382	0.00377890418782635	0.00175306404860813	0.0026006076225548	0.00274499553122524	0.00144691915024374	0.00245751556038792	3.64293386126502e-05	0	3.01515371193836e-05	0.000114606515558112	0	0.00472428422707802	0.00179030829851509	0.00466747865474214	0.00320588180640237	0.00426013290664936	0.00195546334873494	0.0031183918028975	0.00380859291072421	0.00193731966386119	0.00355664625324913
PC 34:0	0.0186614008405379	0.00553907649244553	0.0136578800605004	0.0138824515627565	0.0177177305710721	0.0095265438921647	0.0075734030700601	0.0128927582299518	0.0116830662968726	0.0114134643885617	0	0	0	0	0	0.0169211827298421	0.005427487315021	0.0164878100909007	0.0110029339360952	0.0129171772633943	0.00897528649671063	0.00843134617427574	0.0126814797872028	0.00385560471254281	0.0144936118370676
PC 34:1	0.18538849989021	0.0971333389576371	0.221661327595697	0.223761139981578	0.231265289911834	0.174970078558142	0.189601598555267	0.157059177339652	0.154894065981096	0.158966360071096	0.000141649509314975	0.000131981067610575	0.000187864575827758	7.8238739608405e-05	0.000636006565515805	0.285403512191798	0.100533503292112	0.392518260494605	0.304207720336096	0.306677684414712	0.211582724034526	0.287663730105361	0.219903285299092	0.163494214947059	0.24294429478892
PC 34:2	0.0684953853215194	0.032949870676752	0.0613606331369988	0.0579348700351741	0.0748172769328974	0.0624905756893098	0.0563247294202194	0.0532569697751159	0.0816842513476473	0.0593205979570717	8.77360074208482e-05	2.51481752861386e-05	9.47190711287602e-05	5.4288887419359e-05	0.000227923065040473	0.101863015948113	0.027732067080142	0.114735907816553	0.087075204498391	0.103733835093959	0.0764882596687806	0.0894113633028662	0.0730322148761659	0.0372238677248034	0.0899288233163542
PC 34:3	0.00529812075667124	0.0021831164368361	0.00261153857445893	0.00286320273844957	0.00399023906164237	0.00249236118812498	0.00256812389663595	0.00244338114592513	0.00227658956037919	0.0033344346447429	1.70476136561373e-06	1.39424191535052e-06	2.56429982037971e-06	7.26184920374209e-06	0	0.0109293458037271	0.00258217789777946	0.00712727623497665	0.00538034971925946	0.0028686392312432	0.0035196645982518	0.00491837106504895	0.00629813804650883	0.00252842494869006	0.00561407158190545
PC 34:4	0.000754733623984554	0.000214913069241585	0.000619564922369309	0.000627188528800119	0.000611427773452471	0.000203545586897282	0.000395052787266764	0.000473722987535207	0.000112312220459732	0.000277330149723414	0	0	3.32446734709198e-07	0	0	0.00179570504733348	0.000377770631484292	0.00138699273018279	0.00113405617554376	0.00112702782567018	0.000413788427479031	0.000803005601117401	0.000578719714223163	0.000398684782957486	0.00039809041911237
PC 35:1	0.00397030791606132	0.00237675794962357	0.00431817417378592	0.00428688223037114	0.0046283108746308	0.00317952174467148	0.00316780007188747	0.00409444597066603	0.00339240718891421	0.00451265328050919	1.34690417484546e-06	5.7784571102163e-07	7.39916218993434e-07	1.10903819740503e-06	4.69902951364053e-06	0.00688373822303556	0.00254168225850248	0.00749331060485602	0.00569489504116459	0.00644144509515638	0.00403236946890298	0.00503665449056055	0.00577845826621119	0.0023592416616084	0.00706873511238613
PC 35:2	0.00210292998696497	0.00330617427909896	0.00189092798887232	0.00192511234996681	0.0023252610263544	0.0018049183593613	0.00170801342603976	0.00207822012286028	0.0022105811764588	0.00244825575884765	0	1.7843310247607e-06	1.10508580765097e-05	1.11398506095107e-05	0	0.00348536586628995	0.00077349774144178	0.00351243163954626	0.00252465719767059	0.00328891894789016	0.00214652820227379	0.0025596053365304	0.00293920580780511	0.00127073669948987	0.00360160415182843
PC 36:2	0.0573332233963655	0.0581489158842059	0.134349171711392	0.127918430530162	0.130188529022999	0.119748061125968	0.123796501853146	0.0494543852878589	0.0487951420744911	0.0471261867543352	1.74017423501465e-05	9.37553884837693e-07	6.89143852660877e-06	4.57094435009397e-05	0	0.0903396384298646	0.0455573585938038	0.217167832703365	0.165563141985271	0.169345398233017	0.136987271494504	0.170600324387475	0.070671395486547	0.0788713245954266	0.0730408540313125
PC 36:3	0.0589965344955632	0.0240370924066013	0.0417532843831432	0.0389640693874604	0.0617150322401893	0.0598117375865286	0.0563444426027747	0.049876863899318	0.063192268371271	0.0536659680915255	5.51743582653934e-06	6.49499343825084e-06	1.26030838934283e-05	1.06443699903402e-05	1.98775259945242e-05	0.0935811979131173	0.0241831907260334	0.0719194844138928	0.055897179925369	0.0672202104296665	0.0737004549327967	0.0886166526578738	0.0723859884040333	0.0219819530026904	0.0758933501246983
PC 36:5	0.00373945796379946	0.000123532792722657	0.00198456110222356	0.00236852284235655	0.00213470052874553	0.00128991186177437	0.00147506735808261	0.00207476043179167	0.00122881167546228	0.00252708970056844	6.82683551506858e-07	0	0	0	0	0.00817025610312052	0.00186456276052274	0.00659944503046166	0.00539348921632039	0.00442822056089214	0.00237092768977794	0.00341754680656156	0.0036956208876832	0.00255287294352545	0.00471256865920815
PC 37:6	0.000220704488521637	0.000157196279904137	NA	NA	NA	NA	NA	0.000204821288812232	0.0001507626978142	0.000269526893070037	NA	0	4.06402455196342e-07	0	NA	0.000410145363154402	0.000130590520690529	NA	NA	NA	NA	NA	0.000442438718183003	0.000302439183092176	0.000609001551029396
PC 38:2	0.00748630906189554	0.00500776469877945	0.0102995820361401	0.0101196537075878	0.00721836423276221	0.00711424294071953	0.00743605243071418	0.00862789181324055	0.0107304307029758	0.00773235995495407	5.24251413293055e-07	8.50409467663441e-06	3.97691312785726e-06	2.78870699690423e-06	0.001255113411715	0.0107933722281385	0.0032763465574793	0.0145874122965386	0.00981675219991511	0.0083439469327236	0.00610952108747511	0.00838558748487374	0.0083039556378414	0.00410889221509648	0.00779283916125004
PC 38:3	0.0212429338763129	0.008862045759546	0.0263263477631346	0.0255240388790283	0.0193592213094076	0.0170605204611426	0.0177409240806565	0.0248407569717448	0.0262021925523769	0.0177361382966001	7.04031514966598e-07	4.8614904288518e-07	9.06959063307648e-06	1.70029461361631e-06	0	0.0273574498700398	0.00750350943259637	0.0357891057681827	0.0277759992652121	0.0219920722543552	0.0169457108354572	0.0223379778402196	0.02283487267748	0.0130753421766566	0.0216670507045078
PC 38:5	0.0634372562203297	0.0343165570325924	0.0717436137702515	0.0687164252585272	0.0539390142321262	0.054777748644365	0.0593396290855414	0.0618617612855149	0.0530171917016063	0.0530931801603559	2.99774795641047e-06	3.89113396672413e-07	7.97419151294446e-07	3.04824816258357e-06	0	0.112696473032529	0.0365102266771732	0.140664811983127	0.110402142818124	0.0818183945784232	0.0682621186171011	0.0893386428196801	0.0752880281089136	0.0495025106814435	0.0814178655924387
PC 40:4	0.00187454201174314	0.000675235484630683	0.00208462742012201	0.00232224614181231	0.00237426725142935	0.00173351799552674	0.00148715348952941	0.0018472180780813	0.00160896238269505	0.000580005831378229	0	0	8.66702737308053e-07	0	0	0.00258643028954834	0.000788858618539775	0.0032570954359028	0.00331213188546097	0.00302170394276454	0.00174009002618923	0.00197475067443128	0.00167431585427286	0.000877882334964174	0.00136120429486979
PC 40:5	0.0115610436856179	0.00500028272051996	0.0145086089852245	0.0141563364720679	0.0102356448035159	0.00948570528027881	0.01029417938809	0.0114868360759148	0.00951810996371622	0.00843503330927468	0	0	0	0	0.000119822637438063	0.0179294375122923	0.00548718838658737	0.0238325975585283	0.0191996130106892	0.0144005975315999	0.0107011859287034	0.0135355024021745	0.0118369500817513	0.00707900918000249	0.0130662371222902
PC 40:7	0.00433175009987352	0.000932030489767247	0.00347181454607687	0.00358626056682982	0.00457888196895747	0.00179106220299306	0.00257125920706389	0.00249211922409223	0.00229012293939818	0.00272845271429288	0	0	3.22226407523258e-06	0	6.70016995703038e-06	0.00826195671414793	0.00177036890011243	0.00965262957471849	0.00766725273276825	0.00817199585771259	0.00347102885201414	0.00574767207606596	0.00508992252662656	0.00359825193153194	0.00603021358015513
PC 40:8	0.00126899280108135	0.000387427090792979	0.00108618792990624	0.00134978230662898	0.0014910657609775	0.000667131643760209	0.000886533590281525	0.000724809581552102	0.000717858145606755	0.000725321993132809	0	6.18348976249332e-06	4.76844470265038e-06	5.87665896086353e-06	0	0.00400625898018401	0.00070003717979941	0.00328865226509425	0.00319378829077617	0.00292275632011555	0.0014613913992208	0.00235693826567893	0.001456579405661	0.000946024924710137	0.00206442636326422
PC 42:10	0.000455535198578203	8.68376721181286e-05	0.000326377878030911	0.000375558387939439	0.000547488012952109	0.000121538884547384	0.000221402329168172	0.000172784558171512	0.000159920721073527	0.000191554253382401	1.45949288898686e-06	0	0	0	0	0.00124119384173684	9.47973444265397e-05	0.000906976943642061	0.000995387567705378	0.00121173191075418	0.000304382645060157	0.000689433290720996	0.000389305172800621	0.000342884932017865	0.00078703190702176
PC 42:8	0.000992643453149812	0.000393600596082385	0.00119258588952089	0.00127303276827767	0.00109516523863055	0.00075407610758153	0.000899648401066161	0.00113230764308804	0.000829123174387581	0.000625176908307607	0	0	0	0	0	0.00217606337504026	0.000511249931262146	0.00282040977786707	0.00223574079680925	0.00154088317632651	0.00115587646262317	0.00177487979060093	0.00135863405654873	0.000627182065753742	0.00131140679354287
PC 42:9	0.000497938786921977	4.74726604273316e-05	NA	NA	NA	NA	NA	0.000242130546353261	0.000224362385202944	0.000351934101353032	NA	2.788148381122e-06	2.0084667757659e-06	0	NA	0.00127659154769792	6.65224577773687e-05	NA	NA	NA	NA	NA	0.000622807060311886	0.000505847782869071	0.000949464115146097
PC 33:2	0.000551479546916918	0.00054637278214556	0.000393834941847664	0.000445856837544551	0.000700229924388818	0.000393007011711768	0.000453414479532083	0.000447441091381975	0.000273019605500954	0.000453643167884658	5.36576543574925e-07	0	1.93677350503082e-06	0	0	0.000978778202297135	0.00034772922459829	0.00088361018788987	0.000631046013788972	0.000939899696933816	0.000492362531960218	0.000723748963802975	0.000616505122340126	0.000240706216173305	0.000487656431135903
PC 35:4	0.000600231900211756	0.000355730095369311	0.000549135255252003	0.000561400944429514	0.000551065546509714	0.000373733289818682	0.00052743666523118	0.000725913184763193	0.000258297096852859	0.000444074864431779	3.27037421963262e-07	0	5.63192190809794e-06	0	1.42619793114264e-06	0.00126582455935362	0.000504967388172592	0.00125771652114367	0.000944166513147477	0.000941231299697268	0.000485630091627666	0.000785555552502538	0.000982562042076997	0.000381443296144461	0.000646833770102343
PC 36:0	NA	NA	0.000458551140410878	0.000507727426844882	0.000704400001542364	0.000313581741656731	0.000182194743869244	NA	NA	NA	1.506295117576e-06	NA	NA	NA	0	NA	NA	0.000632091092672436	0.000494016845660778	0.000545616343438971	0.000320309390114053	0.000255056148080351	NA	NA	NA
PC 38:7	0.000578132459694059	8.91441137747049e-05	0.000253114645413352	0.000420632711349127	0.000505517865532167	0.000229670634143806	0.000347239950556213	0.000271300777288899	0.000104520174144888	0.000247566396774675	0	0	3.89512535698234e-06	0	0	0.00136781010556069	0.00011957047662101	0.000819184866398872	0.000679918662565258	0.000620971781855077	0.000430292024090795	0.000694382409451966	0.000756448593919926	0.000361809708855226	0.000834375813503362
PC 37:2	0.000622069469335243	0.000653406351361127	NA	NA	NA	NA	NA	0.000727410517048516	0.000725593152119382	0.00076848859114971	NA	2.86403860817197e-05	6.76771613319436e-06	5.6457250485052e-05	NA	0.00102624804758302	0.000377020809922532	NA	NA	NA	NA	NA	0.00049445760915249	0	0.000587340873419726
PC 39:5	0.000315207401263654	6.02308287080512e-05	NA	NA	NA	NA	NA	0.000519435013069804	0.000378661575126179	0.000320089159024791	NA	6.17085954824452e-07	0	1.43621584769275e-06	NA	0.000418103008399923	0.000245139212397161	NA	NA	NA	NA	NA	0.00050908875331517	0.000256864737918358	0.000585750941742703
SM 32:1;O2	0.00236700457712165	0.00166148380237133	0.00234882376482116	0.00221379039125143	0.00196541887149811	0.00122274910305218	0.00175093561240067	0.00192030694507883	0.00110067063062985	0.00121209522569716	0	0	0	0	0	0.00421972532468222	0.00108288101138445	0.00452495727910172	0.00332593841879019	0.00274276376359681	0.0015734186354625	0.00248988498946022	0.00257471107391642	0.000996787595711097	0.00202842510529747
SM 33:1;O2	0.00184651361408997	0.00104207089660165	0.00144123693674215	0.00142520623909212	0.00171053366784862	0.00128395079814361	0.00128878873460258	0.00148758386314655	0.00122339401003328	0.00123019848331019	0	5.14368123217803e-06	3.1090399937347e-06	0	4.62816451808166e-06	0.00257673960260194	0.000606182629559258	0.00258511964280548	0.0019064680030135	0.00210344882477074	0.00133668217974891	0.00175475583298778	0.0018043879353708	0.000690944146472314	0.0018149911966244
SM 34:0;O2	0.00372842250987079	0.004352476021927	0.00561972810563586	0.0053821040634612	0.00424104875464077	0.00352118687929565	0.00433921164272378	0.0061633105383081	0.00534419333093291	0.00354835581317608	1.39636724886968e-06	0	0	2.56325695752035e-06	0	0.00490413695924923	0.00140088963012587	0.0070058141983574	0.00448116220843642	0.00440640475591395	0.00293715338901041	0.00420217407527259	0.0049923644354397	0.00173921782386561	0.00413147621187407
SM 34:1;O2	0.0685000570301147	0.034772239552621	0.0874914309223633	0.0798346759501194	0.0705545714243819	0.0654054257422485	0.0617875967168451	0.0558480832802922	0.0635724029472812	0.0544999743187171	0.000140685310192158	3.59092277846314e-05	1.82915019513667e-05	1.02676649165478e-05	6.37984151266509e-05	0.115762721266422	0.0247405177498738	0.162011159150695	0.110681464344495	0.0982909054226757	0.0826146559816517	0.0961826099713354	0.0738861528726945	0.0396813460850669	0.0922001910934754
SM 34:2;O2	0.00162242589002643	0.000777571194894528	0.00178601608040242	0.00152398818094278	0.00130471840948027	0.00126087892462377	0.00121031195664411	0.00144528823974002	0.00101050557985671	0.00121203516178694	1.09652624511056e-06	1.8046432263134e-05	2.41952760785298e-06	6.0025427893243e-06	0	0.0036263598992673	0.000936885375767562	0.00394440341595257	0.00287127094361548	0.00223923942347497	0.00217848958999632	0.00216438760386846	0.00207466966889668	0.00107112245896384	0.00213517012741222
SM 35:1;O2	0.00108714536723051	0.000758404193225823	0.000990292058094469	0.000878877368745868	0.000881024478892349	0.00102282967620387	0.000844404642444408	0.00111127648689589	0.00121653513871797	0.00118677866215141	1.3758245078814e-06	1.86088459671871e-05	0	0	2.28420269546092e-06	0.00160302234904507	0.000436947914695789	0.00153954662290518	0.00102596751820114	0.00108092554585092	0.00114968300820471	0.00103755426181049	0.00131100120854206	0.00042638574091896	0.00166329496581557
SM 36:1;O2	0.00525881718322208	0.00253360512203818	0.00479045378354665	0.00404809185889456	0.00366310863990876	0.00344008266323908	0.00392007339523289	0.00424337117513179	0.00339896396227198	0.00368248468986738	8.04805301721607e-06	0	3.69547518080292e-06	4.79337922668267e-06	0	0.00786069429151515	0.00137497006242623	0.00544371617845762	0.00371182714847578	0.00351172066640741	0.00314606815116512	0.0032437848681957	0.00321244745344616	0.0014297988952173	0.00366272205840225
SM 38:1;O2	0.00469094961373586	0.00381989335351299	0.0061766685065045	0.00513765625377828	0.00425445748264285	0.00478307255169119	0.00504965447618657	0.00572098034397853	0.00434276428198303	0.00438652887607728	1.92975072049223e-05	1.87499898774616e-06	8.55691992403056e-07	0	6.01591935000805e-06	0.00436030624013404	0.00127347155129922	0.00343141725635012	0.00246372969274584	0.00266311574580939	0.00225282242652421	0.00221129412629123	0.0023009932186989	0.00117430648186468	0.00216117623215054
SM 40:1;O2	0.0164409976920754	0.0102919428585141	0.0137862253919432	0.0125436923222798	0.00930818200877092	0.00983945615134655	0.0112335146814285	0.0160796179219534	0.0173973806934277	0.0141110237415784	0	1.18834969792854e-06	1.90163881112724e-06	0	0	0.0197372157986997	0.00508470708145327	0.0115958626959126	0.00797246057829912	0.00816719481141094	0.00683434562490979	0.00690486142038276	0.00947266037558874	0.00424266201723209	0.0102517511467137
SM 41:1;O2	0.00278832485317019	0.00168530329505695	0.00282482457574869	0.00232299994194295	0.00248254536083897	0.00226634005372432	0.00245170227021686	0.00253073140514301	0.0029478672396517	0.00254401894361514	6.66888721167216e-06	2.1303913947389e-06	8.02973206691752e-07	2.87302298377648e-06	0	0.00282387880308492	0.000661811543920466	0.0023267674700297	0.00162090050226666	0.0019986526023792	0.00167330643742174	0.00152953332486511	0.00175861561050944	0.000276415003296569	0.000770835653901337
SM 42:1;O2	0.0176852087980935	0.00974144587667402	0.0206840778299394	0.0187115958784602	0.0175561412342515	0.017858805062945	0.0170645235367232	0.0148832619835375	0.0157529420903193	0.0160529995557299	1.21859243889392e-05	0	0	0	0	0.0246702507773029	0.00556837717782367	0.0260260318489322	0.0170426076741451	0.0189634369671814	0.0158127923934559	0.0156230073017975	0.0137643091569896	0.00592802539834454	0.0179020096619812
SM 42:2;O2	0.0278480203881569	0.014715972168914	0.0269172020371532	0.0259031191613781	0.0180483875028246	0.0206133212229237	0.0212707859570093	0.0286857000988155	0.0267624052747221	0.024212400011725	0	0	2.08367015265224e-06	0	0	0.0314070595961263	0.00769091533887151	0.0294609655495515	0.0200933036317709	0.0179525524909922	0.0172854505724662	0.0185946726715977	0.0221923914542604	0.0132001187028707	0.0217405567552998
SM 42:3;O2	NA	NA	0.00462251243034428	0.00417117410056518	0.00443583372414127	0.00478199749815063	0.00381501526212035	NA	NA	NA	1.05739556448484e-05	NA	NA	NA	0	NA	NA	0.00790983445602909	0.00589124167572069	0.00535217849807776	0.00518881820886676	0.00523059802640827	NA	NA	NA
SM 40:2;O2	0.00301853281298873	0.00191042437753574	0.00177570971208312	0.00165243426741979	0.00147307804725614	0.00149724442946238	0.00135930206713225	0.0025522533381396	0.00296702193840927	0.0020397345755252	0	3.32956734400125e-06	0	0	0	0.00550614721770174	0.00172932413117711	0.00287040018817484	0.00192887231883174	0.00182849499196459	0.00159493496470953	0.00145274927621678	0.00276297677869722	0.00139256157789236	0.00236383375667203
SM 40:7;3O	NA	NA	0.00139919697995129	0.00132586501111578	0.00136456485326431	0.00132268364860066	0.00129206453192613	NA	NA	NA	0.00110936118929066	NA	NA	NA	0.00113871820849418	NA	NA	0.00164628990020119	0.00168158768966689	0.00158142910579134	0.00131256611306385	0.00153955234722108	NA	NA	NA
SM 36:2;O2	0.000795060162339276	0.000423762358118758	NA	NA	NA	NA	NA	0.000691022778798538	0.00107176202483667	0.000626777202209852	NA	0	8.2245295553884e-06	2.49208341062586e-06	NA	0.00128522362945125	0.000393073606723356	NA	NA	NA	NA	NA	0.000745049538154923	0.000260876223201672	0.000867544249953586
TG 54:2	0.0152918053168896	NA	NA	NA	NA	NA	NA	0.00556569763245476	0.00620625638401877	NA	NA	3.4297126585906e-05	0.000582211357329409	NA	NA	0.0592444325073151	NA	NA	NA	NA	NA	NA	0	0	NA
TG 54:5	0.0708623963635399	0.0200901697171253	NA	NA	NA	NA	NA	0.0384865143434813	0.0170619973077921	0.0121791964433979	NA	0.0114877915657564	0.00800935517689724	0.0142947984339482	NA	0.0902103455207374	0.0148386990699914	NA	NA	NA	NA	NA	0.00651621048820873	0.0146581271457031	0.0129280548288424
TG 50:0	NA	NA	NA	0.00465806340299475	0.00889337377598057	0.00309211664523255	0.00398092978984492	NA	NA	NA	0.00283397567615396	NA	NA	NA	NA	NA	NA	NA	0.0109633846120218	0.008612472137861	0.00110499194998573	0.00298734551796226	NA	NA	NA
TG 56:3	NA	NA	NA	0.0129706128378853	0.0120254480071982	0.00833974189311045	0.0110273946064833	NA	NA	NA	0.00652600493780047	NA	NA	NA	NA	NA	NA	NA	0.0570304564527324	0.0100933004323374	0.00621020839993625	0.0114014323064524	NA	NA	NA
TG 54:6	0.0346179117409847	0.00111901606856717	NA	NA	NA	NA	NA	NA	NA	0.00362302283994634	NA	0.000461273501889863	0	0.000297250044519488	NA	0.0715236671733298	0	NA	NA	NA	NA	NA	NA	NA	0.006491333296497
TG 56:6	0.0776811938755885	0.000432158083747441	NA	NA	NA	NA	NA	0.0184626659405918	0.0203271815777327	0.0150444944343435	NA	0.000611911460928616	0.00198183881687112	0.000628250336275413	NA	0.117487375299825	0.00710424087351633	NA	NA	NA	NA	NA	0.0166087539055609	0.0103372148388057	0.0208885142273013
TG 56:8	0.0111289424781909	0.0012580873724166	NA	NA	NA	NA	NA	NA	0.000394684422883478	0.000347088102860289	NA	0	0	0	NA	0.0208184769415778	0	NA	NA	NA	NA	NA	NA	0	0.00156970314012765
TG 58:9	0.0118556601874697	NA	NA	NA	NA	NA	NA	0.00205883165045285	NA	0	NA	0	0	NA	NA	0.023822863506462	NA	NA	NA	NA	NA	NA	0.00149357977338291	NA	0.00551807000016813
