# Supplementary material for: Differentiation, ageing and leukaemia alter the metabolic profile of human bone marrow haematopoietic stem and progenitor cells
Source: Nat Cell Biol. 2025 Jul 15;27(8):1367–80. doi: 10.1038/s41556-025-01709-7 (PMC12339397; doi:10.1038/s41556-025-01709-7)
Supplement: Supplementary file 5 — Metabolomics, lipidomics and RNA-seq data of human HSPCs and progenitors, related to Figs. 1 and 2. [file 41556_2025_1709_MOESM5_ESM.xlsx]

## Sheet: Information
Supplementary Table 4: Metabolomics, lipidomics and RNA-seq data of human HSPCs and progenitors, related to figures 1 and 2.
Sheet	Content
Human HSPC vs Prog metabolom	Abbreviated metabolite names
	log2FC (HSPC vs Prog.)
	Significances (HSPC vs Prog.)
	Sample AUC values
Human HSPC Prog lipid intensity	log2FC (HSPC vs Prog.)
	Significances (HSPC vs Prog.)
	Sample AUC values
Human HSPC Prog lipid concent	Sample concentration values (μg/ml)
Human HSPC vs Prog RNA-seq DEGs	log2FC (HSPC vs Prog.)
	Significances (HSPC vs Prog.)
Human HSPC Prog RNA-seq counts	Normalized counts per sample

## Sheet: Human HSPC vs Prog metabolom
Name	Abbreviated name	log2FC (HSPC vs Prog)	Avg intensity	Test	p-value	p-adjusted	HSPC_Young_Frozen_Exp0108_ID7	HSPC_Young_Frozen_Exp0308_ID4	HSPC_Young_Frozen_Exp0308_ID5	HSPC_Young_Frozen_Exp0607_ID11	HSPC_Young_Frozen_Exp0607_ID6	HSPC_Young_Frozen_Exp0709_ID16	HSPC_Young_Frozen_Exp0907_ID10	HSPC_Young_Frozen_Exp0907_ID12	HSPC_Young_Frozen_Exp0907_ID14	HSPC_Young_Frozen_Exp0907_ID15	HSPC_Young_Frozen_Exp0907_ID9	HSPC_Young_Frozen_Exp1808_ID3	HSPC_Young_Frozen_Exp1908_ID13	HSPC_Young_Frozen_Exp2011_ID17	HSPC_Young_Frozen_Exp2707_ID8	HSPC_Young_Frozen_Exp3008_ID1	HSPC_Young_Frozen_Exp3008_ID2	NC_Exp0108	NC_Exp0308	NC_Exp0607	NC_Exp0709	NC_Exp0907	NC_Exp1808	NC_Exp1908	NC_Exp2011	NC_Exp2707	NC_Exp3008	Prog_Young_Frozen_Exp0108_ID7	Prog_Young_Frozen_Exp0308_ID4	Prog_Young_Frozen_Exp0308_ID5	Prog_Young_Frozen_Exp0607_ID11	Prog_Young_Frozen_Exp0607_ID6	Prog_Young_Frozen_Exp0709_ID16	Prog_Young_Frozen_Exp0907_ID10	Prog_Young_Frozen_Exp0907_ID12	Prog_Young_Frozen_Exp0907_ID14	Prog_Young_Frozen_Exp0907_ID15	Prog_Young_Frozen_Exp0907_ID9	Prog_Young_Frozen_Exp1808_ID3	Prog_Young_Frozen_Exp1908_ID13	Prog_Young_Frozen_Exp2011_ID17	Prog_Young_Frozen_Exp2707_ID8	Prog_Young_Frozen_Exp3008_ID1
Lactic acid		-0.376389099278574	2132680.21750179	t.test	0.038106958741384	0.0429117491913846	698183.696351869	NA	NA	NA	NA	2723505.5	NA	NA	NA	NA	201749.682521095	2349136.7212619	261623.286855541	863812.561038646	NA	3471103.41164907	4279259.6717006	660605.615352653	NA	NA	1751085	779733.882207129	1406292.68222936	314048.653771023	967480.707191471	NA	2442382.49029136	1402161.11970291	NA	NA	NA	NA	3851079	NA	NA	NA	NA	790446.912048708	2854881.8022214	1716994.81596534	1189420.54081346	NA	3806204.07107843
Choline		1.0755211561161	186022.679384188	wilcox.test	0.0006561279296875	0.00178881193462171	426316.653496685	366666.344635197	443467.453493004	153964.144062676	363535.277353872	223617.5	184165.818700294	141749.065855002	77916.2641629005	67090.119195054	69749.1043692182	339646.26021	109603.641808499	467902.741224837	549928.781506411	203856.724756713	100259.655740638	27841.2621005192	21297.1624990681	28914.5277924843	24433	4591.44070813977	21148.5055611171	34633.5015637944	17085.7822442747	17399.1347102591	49655.9833213297	138561.21261051	150877.677699251	175628.959281726	158750.633406272	226149.80055553	81283.5	79513.7855053615	50287.6241592243	31017.6431934211	25075.9269356483	52381.5369600383	159269.198567727	76427.0058060168	113795.312941444	158460.997377413	152442.225216586
Serine		-1.22078832912504	145224.231771062	wilcox.test	0.00213623046875	0.00442626953125	78028.6201763392	70187.8090752471	96927.4938698408	442328.063617882	257991.62149989	45047.5	17848.7262660971	13572.4689642144	10489.077746596	24207.659730104	24903.2144343526	78246.9676378644	10404.7267946306	62163.2367217833	95021.6167948464	67869.1463901997	NA	199131.718796503	77486.075515569	153838.512203257	130080.666666667	10821.3402286119	16905.8836563026	13550.5793088722	24646.1725890012	26774.4366339714	170414.088770077	202597.246472669	151020.717053548	127585.194088477	970101.860493729	505876.964851925	172758	59375.462936627	27184.4279893172	220944.637702684	13108.9257158543	71813.6419837693	232590.712243413	17363.7998542648	29145.1432441465	73244.8793440766	377225.852979593
Creatinine		-0.981129095644447	2574827.27061266	wilcox.test	0.010986328125	0.0149760999177632	NA	957359.124189705	2929601.85950698	3522985.28160467	1622418.96255503	1745334.5	717185.682389662	619757.709277501	213523.71169221	432864.493070075	712045.339299948	2127652.47414595	247609.123778063	703719.007736123	1105579.28961405	5547828.28379118	4499378.22794991	NA	1110229.97998465	1147376.4535574	1107845	163117.593542419	613220.275919975	158321.30469821	483138.036294405	512787.64119037	4495992.25387326	NA	1124202.73762998	1238762.37380096	5613519.94715765	2240029.07326007	5993002	869452.717475934	1031812.83676033	2305997.09834403	243755.158434873	1358413.58071983	4307818.46200467	564826.96137859	582024.311201417	927410.464862533	14477067.8682566
Proline		-1.13601289293697	917758.145871365	wilcox.test	0.0000152587890625	0.000197601318359375	391776.117314874	401067.706885947	505637.199402425	1136476.55937081	638414.790617791	831990	182381.05691101	155218.63539968	112226.980176448	163086.813249263	256276.725766439	588346.530481515	81861.0610237913	787359.673368965	962800.384116161	1399835.79048235	1163352.30197015	367438.399501326	184622.177746174	177333.109832261	206281.333333333	18297.6419112018	62017.3636707543	16858.74066547	73950.0552419868	56735.5437543404	1214679.55541119	1153773.39506953	929001.580807887	907115.976109943	1935760.97963063	1259154.45955139	1480916	389405.872750944	258286.843242994	468906.433821369	213710.861050611	455425.749513747	1528604.77238734	231566.035838092	1866176.86161616	2716205.64242375	3670251.96574372
Betaine		-0.864123901257951	5027493.68260166	wilcox.test	0.030517578125	0.0351291232638889	4458681.01350813	2647695.4724848	9715253.81262421	5749961.990603	3558792.32521631	2977737.5	5150638.02723611	1120177.57615042	728700.031949983	675957.257378139	1017145.3850681	6198758.66545723	648196.253504958	2006762.25309824	4472983.48504371	5018721.30970125	4463981.06984796	4766891.01740623	1659567.03613446	6122093.36773616	2012608	395824.186895131	2001721.20852048	332188.437230992	1792504.75034677	1472803.80981253	3017261.3512495	5203565.32658089	4583668.70886937	3251289.30582428	12139562.1377489	7137564.40205212	6814543	2093604.1118172	1737396.39363805	5889499.26850822	504431.254568263	1914667.37175802	11656476.9058218	803273.757067285	2814092.12985583	4274098.61245096	6871295.13303681
Valine		-0.898098175591561	3305088.37726384	wilcox.test	0.0003814697265625	0.00131734212239583	1074999.17701993	1307312.70822395	1799887.09289967	6114742.61162008	3564444.89272903	3534826.5	545575.667516692	368597.588000715	306383.24971787	595274.349525611	779348.775382316	1353966.14502265	385077.396566089	1291725.87184253	1056613.53283392	8523390.84385573	6639593.52289131	1828789.67097736	981329.845151549	912515.91057215	1613662.33333333	51269.6030238067	335298.872364003	49914.8782191573	496304.716725926	222267.420962893	7700031.55438591	2329010.4664139	2770101.03017	2019440.97147845	8844704.4444756	5430699.48793715	6503844.5	875649.591562687	579456.516000669	1398101.17584591	655247.455197763	1161541.05945786	3309735.27470041	830395.661767503	1078308.49613491	812611.47328563	26426941.4286081
Niacinamide		-0.550116353064644	3897748.84426221	wilcox.test	0.001678466796875	0.0039520263671875	2210534.75173751	2165197.80038129	2328521.27969412	6847537.77304016	6004165.81378209	1889833.5	4031632.30613447	3748930.13485568	3326022.14151708	3608224.51378064	2443983.19820777	2505952.52859532	1367807.07875961	4102270.54165823	4270272.12267163	1321243.65686405	1607295.20559829	677102.632069012	418062.995827529	2552614.9173426	618695.666666667	913642.496000288	1221087.46485116	475371.012729939	781816.785504917	821796.368853006	0	2995469.32030847	6711325.15326398	4122091.80243336	5725960.84546278	9508312.61445506	2187179	6486789.02784631	8315674.86631848	4068654.4784484	3210170.54340246	3386640.74980838	3034566.59983237	1707677.72610659	6628032.33901623	7055928.46280598	1564154.45241912
Taurine		0.359863149390478	538824.387006762	wilcox.test	0.0714111328125	0.0725313074448529	918639.613698852	929898.420556221	924372.30611328	868548.902845909	1648973.61865895	511438	284860.754479667	401538.401921079	205109.185712346	139372.529593004	264451.382205055	591678.428449202	40385.059193811	337049.59023654	2041979.07962429	81758.1941891902	106502.745619635	148898.16150482	27580.3745933185	62564.4474976031	21963	1474.55574810325	59674.7454445148	3683.29553470189	11586.7374107106	12811.8943564797	44277.2026238217	378625.624012258	536573.131633779	574172.230889548	479600.939336925	1232439.07619397	166674.5	306836.787775996	276449.165580418	132568.415219097	58123.1041359336	289964.710656264	458701.534958497	70864.6484514787	543781.615409736	2142850.9757441	220158.453741073
4-hydroxy-Proline	4-OH-proline	-0.272232110256724	73253.3738969392	wilcox.test	0.118896484375	0.103513464918288	NA	71604.268874511	64928.7395926685	60752.323358267	24428.0714448022	88661.5	51086.540602259	0	NA	33278.5526269535	0	108795.401403976	7513.14546646337	36190.8844029527	NA	191175.384708194	190659.705140152	NA	31859.7484167483	11064.479758182	14105.3333333333	5163.36138518895	85686.3834723645	1607.45955808853	26541.6279224027	NA	143881.492720288	NA	114345.739770469	83416.907175604	52512.0051976797	29309.0142323097	127386	30529.2396526468	51846.2437286625	NA	0	61670.6532936627	121215.573777638	11937.246809144	51413.2346909186	NA	208484.528308954
Creatine		-0.712726776467619	4096142.93655679	wilcox.test	0.00628662109375	0.00957785213694853	NA	3607723.89207565	8890754.59161328	5256267.91154018	4008633.07651397	3235876.5	1329609.79265266	2483941.6359117	928673.428113091	627952.508979196	1332273.58652649	3251783.07683189	566772.563022186	1865292.43321302	5769277.924512	2558115.19521508	3957988.01301993	NA	1370793.91497651	1293081.49591147	659845.333333333	76632.8172499735	402183.040652792	209118.715050682	427878.887283109	518789.466380761	2033041.2953288	NA	3649927.3459014	3548368.57366975	8055777.82343443	7027182.64709941	7691656	1616677.21219933	3094191.68165857	4311875.62233083	482638.707173569	2083594.81271211	7950066.35717357	1098585.5005866	4135677.34003248	11542952.6529113	6458230.09411814
Leucine		-0.597909479406895	192786.298132068	wilcox.test	0.00341796875	0.0063232421875	91299.285132014	108738.132520474	138650.136543953	644822.313579503	387705.307965037	NA	65998.2239344763	46868.8431806027	44863.7699977248	63563.5445911798	127502.245653293	NA	35393.7246919374	85386.5864256114	NA	NA	NA	155299.31374941	62958.304767276	84786.7290781462	NA	0	NA	5361.86623438693	37066.7290627374	NA	NA	222558.395436905	209002.210046691	173802.992801204	916715.710908473	602315.185749266	NA	110769.392992138	79320.2123454315	149065.420661343	48255.6951508693	126239.618036553	NA	60279.0845373978	87755.1222875442	NA	NA
Aspartic acid		-0.562797878483913	311987.236443831	wilcox.test	0.056884765625	0.0589326171875	197741.127146293	348895.61884987	248794.244712989	265263.957154573	297664.594930376	255262	37612.9957100349	60507.4182116972	67992.5987449953	92318.6142364291	58755.9243410497	160899.744401211	74703.1825119001	310133.310637231	663913.913313899	516047.342828874	625691.486447305	52888.0877084667	43726.8648412964	42382.922457011	131504.666666667	0	55953.1359237725	8064.5379236289	22721.9042871713	14774.4134464909	519162.194957878	147975.611066743	258899.576360374	156290.883213013	432399.758306028	321659.141344241	694301	43076.8118406696	83097.2928239687	156435.564050206	105315.146374591	108709.873804299	433024.966255577	110131.178965278	381670.138194488	618708.25147786	1536889.89107562
Malic acid		-0.673932206820115	183760.874093803	wilcox.test	0.005157470703125	0.00823937618371212	150150.497293426	195716.061578059	145704.399330161	108275.093194068	111200.506878513	340092	38402.3487717326	70144.4241706641	51334.551445218	38616.0823948199	40422.6081380042	247346.113058251	71635.8259452564	122429.676724601	297419.318611773	NA	236777.763207664	105513.783222195	105773.491852247	63477.7186515188	175378	27599.5392242096	205604.294792368	51126.7737295008	170492.505981809	183938.441133185	395496.240465331	150094.71954274	192925.935040914	556031.947449614	216199.120589877	232783.34164484	469718	65792.5907931265	97996.8012370004	120950.299113383	77078.5632124919	75461.1807772023	428766.763899909	204111.78266749	175948.214289115	153555.509511383	NA
Hypoxanthine		-0.786923639494081	482812.199472992	wilcox.test	0.0443115234375	0.0488369556183511	NA	286857.205488186	1285801.29866906	450046.831254757	286345.877902715	213909	241259.809469139	48127.8132537057	35925.3496321198	58242.6240933986	59583.5616269215	386755.128995786	58238.0492464609	78181.1626863067	216558.586218059	1164326.33238887	798748.444635171	NA	321887.177773029	236061.835333362	246350	14759.869940784	272072.197293924	41906.151630441	80390.1103878744	118297.613799918	1191787.14382104	NA	619204.21616451	536942.817397834	637383.624422808	429800.759366816	371846.5	194856.173224537	55427.2116011578	128566.510045599	37870.4909198937	77905.3855838054	565394.750527103	109497.77096034	86620.0937230893	176170.642525258	2473510.9018726
Proline Betaine		-1.01790194592994	344324.9764723	wilcox.test	1	0.597535316800583	NA	98964.2688237036	211970.437928019	272873.143378193	83207.7054511362	NA	528336.696828538	NA	0	117585.482610667	NA	634245.487181164	14700.5126808168	NA	NA	NA	314666.121696474	NA	66726.7003496792	129213.683760172	NA	19646.0763593623	37845.5680901418	6742.75109267338	NA	NA	429519.515742446	NA	112873.33380678	37976.7135405923	329291.148997558	251479.378634195	NA	0	NA	339984.841529575	50172.0210286104	NA	244382.681281681	14165.1597124163	NA	NA	NA
Glutamine		-0.862589985254807	194487.639392251	wilcox.test	0.000030517578125	0.000225830078125	75161.8848910781	88671.9878239203	81195.4721935134	637473.774353436	359910.011977964	107257.5	94485.849824401	61445.7818337659	71483.4585616402	50030.6128038897	126260.30933771	117844.638730801	23899.0125757179	127474.493408425	271646.361386229	20878.6040303204	31181.3914398436	18817.7007733071	6295.56362421854	8083.86478406038	5206.66666666667	0	0	2325.49938681573	4977.0387659827	4424.17137116502	11240.1940257531	222285.534476246	272618.086667816	240512.180742172	617682.580272661	696819.561880392	169891	183077.073299822	123743.74999494	155343.151995316	96996.366588608	187167.28471346	229818.876995747	60377.2849938589	265553.020638297	521408.685820721	51867.0275799138
Lysine		-0.650317830002059	2780989.75626709	wilcox.test	0.0005035400390625	0.00163021087646484	2227682.34066366	3003804.28743315	1550961.61893318	6142288.60458035	4908804.85474385	3568803	296489.981012267	195450.840113981	242645.615136999	312537.496174502	445194.544501537	3795671.67585462	283465.590426338	646187.721401732	2744651.98645943	3035315.9619319	3398307.84243064	1510003.18489987	842476.161247916	841896.374896974	1692335.33333333	0	728267.030653012	65425.0896137155	151478.83490593	851225.176465113	1859494.44769806	4719622.30091954	4118347.5323801	3990135.44673289	6658367.70900295	5742987.5667812	6911593	558359.233656891	417784.886470272	614769.607378652	605876.130922317	636232.125465879	5528061.23829059	383384.036056387	999130.672858329	1969725.99720713	8684995.35407793
Glutamic acid		-0.831430671116125	813200.976154258	wilcox.test	0.0000152587890625	0.000197601318359375	519650.600796752	629868.865998422	483181.383825944	1067242.92211339	702440.961687057	370484	379500.136195203	464108.945213755	390464.713035152	302221.091974222	332611.231043598	1161012.08798154	166320.485320349	438331.135404576	800630.08710125	689075.877993943	1050450.17117486	37326.9373714098	22313.0633620773	27438.080327326	35712.6666666667	3214.46946211616	13909.5629519354	6105.97361180126	12862.3603737556	11890.5631255126	147385.969475885	881199.285126271	1141697.60730586	835113.027746872	1521577.86138939	1729498.59365857	1176161	532170.456306756	537152.708635093	604607.405147495	481243.171541227	388184.492682574	2469778.83822056	283106.827357594	760620.018249185	1152523.81384574	1301154.03500844
Methionine		0.070877386362477	259095.262959671	wilcox.test	0.579055786132813	0.422466052418024	156009.555893263	218358.227249702	223505.517104418	727260.62586659	487095.39116366	305833	242360.834624732	108587.601616158	120917.718737485	198719.98108992	230577.071372994	202042.819115636	88519.8021696965	208568.196556987	88816.1237467185	390892.155588343	514729.178661115	49345.4346389163	26184.3513927529	19867.4148459952	10741.3333333333	2485.37822788384	21206.3438086201	2833.71457117299	10509.271323341	9882.22986255274	47419.2464249939	148889.516072629	166823.475936436	202863.588243753	620621.591244951	558407.895340869	403727	252335.480623546	174054.503939246	134398.457133318	163406.590689771	294850.561910768	160297.639889305	102279.952899175	142603.749826276	84204.0878424107	344042.132767633
Carnitine		-0.590258817686845	1011245.41358862	wilcox.test	0.001007080078125	0.00260833740234375	549992.444278482	567256.381154548	826946.539151972	300851.694870047	382414.859839669	340865.5	113492.620179815	73424.6422141725	85035.8611239804	41279.5043517354	123375.163220381	355212.666139632	65251.2779939007	4056498.45497004	4719629.72757045	NA	313913.139138272	372979.18267407	378233.334385106	188855.414055782	116874.333333333	39818.2132355136	415069.6508656	37425.7430495379	524502.850910071	161403.621738668	566490.785907584	550519.608831745	1151026.19222661	924104.845885578	498442.168965255	607269.048209493	293979.5	118331.850605745	97875.4939359075	317789.307597985	68047.423235356	101429.963874342	485584.557906838	114816.786139623	6147896.38405268	7290139.99628508	NA
Phenylalanine		-0.857892394950535	1763353.65246094	wilcox.test	0.0006561279296875	0.00178881193462171	769172.129807132	949825.190984063	1115247.73996934	4196238.97760681	2495728.14565798	961276.5	561661.014299624	394673.325563001	310586.722415904	590403.815547116	951908.202659802	585713.592488672	310659.454413479	670865.178799009	391671.193565248	3283733.79300088	2778465.07466718	1114946.52248463	405504.7117153	534535.124741033	581145.666666667	28711.5712813788	77784.242010668	58868.4499113177	284956.194560962	108641.968973463	2367191.31523232	1497974.51302662	1782448.61882252	1461783.55654846	6191462.48381164	3656486.58722686	2363029	782917.396125607	557149.566248222	1881133.17871613	402163.504129559	1006922.19605881	1726389.14464894	486241.584737648	503482.824492029	441296.11631238	9495349.60717646
Quinolinic acid		-0.95809105740153	12736.3250749851	wilcox.test	0.21875	0.169123134328358	NA	NA	NA	NA	NA	NA	7084.19984298021	6319.9125192653	4129.77395729729	9367.94714263356	6426.98379995101	27263.9283238376	NA	NA	NA	NA	0	NA	NA	NA	NA	5556.13137797933	16357.5959561882	NA	NA	NA	0	NA	NA	NA	NA	NA	NA	6693.54394138717	5160.71605175474	6764.63495489625	9614.4092182325	7402.82006962735	33749.4753432515	NA	NA	NA	NA
Phosphoenolpyruvic acid	PEP	-0.48814966345616	26066.4362868432	wilcox.test	0.02154541015625	0.0259547033975291	14849.5510283393	21435.4429778808	20580.4350764523	110813.74493655	31784.8129833145	6427	3448.56919927245	3043.38117024208	4268.47987323262	5905.37556957683	4159.16128974819	58909.66258102	4527.04086496592	14648.5969253399	20670.5357357454	NA	NA	4370.33862029678	6209.55663437336	14497.4693203876	1813.66666666667	967.887623382324	53766.1882371079	1075.86019372646	4904.47330224785	12101.369417539	NA	19542.0969735011	49381.5293814872	46085.8577080392	110390.4663668	63279.1054206021	23484	11084.059657473	11949.213101099	8293.6285651881	6247.51148511114	11504.0422350149	37400.3750630918	2925.55297782501	12551.3855584521	42402.47389993	NA
Arginine		-1.02543048365488	1758880.91397509	wilcox.test	0.0000457763671875	0.000296401977539063	972194.413467534	1146530.42827442	1192507.61791038	3335261.49806748	1675868.35417943	1348909	613655.727255293	392184.709777241	498727.938740218	721531.605568496	778530.945902006	1244383.62375368	535231.329496647	1074312.64715022	1034143.70155998	1464422.73616518	1672027.83239922	1453688.85016715	486534.073868621	254228.572389599	495369	76975.7279437291	226159.297653029	125187.986968359	242529.104691127	218362.202398211	1344835.15944701	2360240.10602966	2318669.14113852	6480160.9873449	5170368.22972594	3039438.74253145	2535205.5	1138162.50286753	797557.67757124	2585261.16443268	1103759.79120919	1626440.21598085	2614818.57249121	816012.10611191	1668370.96515398	657357.942421274	2952008.88537093
N-Acetylaspartic acid	NAA	-0.804482120587143	28838.8384652775	wilcox.test	0.0052490234375	0.00823937618371212	NA	27753.4185368258	23275.8444078124	17762.1229235125	12522.2168768745	25341	8414.87102124835	8926.51182039413	9551.70749632474	3875.38499919307	9175.23037301997	53942.4361938856	7408.70597232068	52260.8362618619	33793.7066303396	NA	NA	NA	6041.04154603452	2526.79307627018	0	846.23777142893	24780.5635854639	673.947021212428	9174.39404339754	5687.70428226148	NA	NA	53900.6214102189	46357.2494482501	17396.9277226156	28331.0112328552	5956	10774.7687439154	13458.3418083747	10724.5101499238	7396.67122862858	15803.9360167443	118739.258694843	18231.4053976805	74041.8274238131	92370.9542362928	NA
Tyrosine		-0.699419969606135	11642.7188241201	wilcox.test	0.00201416015625	0.00434722900390625	3100.14173910093	5466.07474819454	4793.49021049383	38863.1829853189	20589.9883659442	3165.5	2603.80249450893	1596.47031845821	1277.02162804456	2868.21250001112	2576.90815858042	4357.62262604611	NA	2797.09762308586	NA	21467.1885767166	17595.1688742825	7982.7962545336	0	4469.22370637785	5246.66666666667	98.7169198214198	0	NA	288.142610645421	NA	16032.4330943502	8481.06065114195	7112.2429274177	4882.02475771315	52864.6197877892	28482.2399483849	7219	3697.67859133801	2178.45931165854	5817.04640693285	2220.30692665171	4862.48458933677	11332.0433156835	NA	1064.45437722864	NA	55760.4247070817
Phosphocholine		-0.505382787647152	17038861.0352862	wilcox.test	0.007904052734375	0.011697998046875	15193869.3446867	16600890.7929864	19289234.9396066	17447511.2363322	20470434.8127287	12277604.5	11392974.2688804	10433389.224655	9028282.61479606	4187161.55026632	7167747.334282	19404106.988319	6838399.89902432	29092051.3107341	38863987.4812275	682975.133677195	1067811.99142082	834678.036887772	629287.095790688	894150.60613206	714880.666666667	207361.182635572	1681936.78023091	230724.185335157	797428.171440032	1235515.77167028	491670.335042561	19134833.161247	25786025.0069119	24980494.7808942	18256274.6939182	39212631.5858419	6700941.5	14891209.7837373	9970004.52920838	8855467.58106042	3327764.65588601	10069305.2875252	26361310.3838284	8483564.83007771	54291974.6074869	66807261.1885815	840620.302225146
Citric acid		-0.46846078492391	625034.692336663	t.test	0.00430734352390096	0.00719743208187322	342293.596327465	351618.376325759	376453.942922317	583184.928823521	525842.633868688	NA	487312.334324565	NA	518079.213233494	729221.067582482	583805.407206958	818735.766568592	286828.122855155	1075036.01805799	316630.747845725	NA	347101.206175791	401695.855160059	323932.52177107	394779.367060816	4067525.33333333	551961.658383725	861394.639224055	339431.527540814	864519.29026395	288896.895911444	426118.461220565	536074.335223628	757605.167142314	657295.53284955	1277795.83763148	984311.952180595	NA	702605.644487006	NA	728120.383995955	750685.044242563	771721.28605737	970467.727806116	363770.228565579	864780.705129922	337647.555839028	NA
C2-carnitine		-0.568713057132462	11115201.3490496	wilcox.test	0.00933837890625	0.01307373046875	12527985.8538442	18642683.7937412	16078880.9666394	16508405.7813349	11284355.6341738	10284559	10968691.9486833	11806014.5097324	8566927.72296157	3814915.37812915	6485151.98136371	10592810.5517139	3725119.89680318	1400685.80617586	7503134.70376754	996230.375663235	1002903.34937869	648376.00158125	715949.999257262	193538.133107895	119694	41351.7776855657	856195.156005739	49684.4569473636	297042.509492884	229006.630268794	1026222.82051751	13226395.916503	22879727.7116516	26345852.3243737	13582159.897958	23209032.5071609	3268441.5	14811099.5577991	14606275.5803586	10266367.3560039	2849348.70175498	13996518.8242714	14360512.3450812	7837905.09432631	7916466.72170371	32932038.7438646	1403457.91771227
Tryptophan		-0.886583465926395	989201.745153668	wilcox.test	0.083251953125	0.0798602068865741	NA	340331.668970764	608423.380283699	1470678.95514329	761713.167709503	625539.5	189030.692420901	125246.195389781	113530.561747397	189694.112910521	396875.127119158	379128.758608628	158108.263126658	424109.857994068	395463.195277732	2614779.89465606	2318880.29492398	NA	181799.479176097	333057.886315935	382100	16260.1718907348	25944.1333467183	20065.7422304388	107448.912710905	30282.691997084	2013282.40005286	NA	566200.208823035	505083.906841902	2847853.14662516	1533758.18286741	1157031.5	188711.365565138	169579.152311838	718518.113139824	90029.9236993558	340940.328066073	936750.311980352	130953.146628709	178229.873495188	206093.446038488	8251676.6028651
C3-carnitine		-1.16543270358061	714263.550489995	wilcox.test	0.00006103515625	0.000316162109375	519153.244596739	671233.304045878	965617.235244528	223687.953967928	171224.27095289	216302.5	60339.5679179087	54606.8391866995	86258.420699918	33732.7171462947	71687.7401768097	567495.049161355	48900.2317259984	663709.799717674	2079937.29993911	NA	614032.367498638	250559.270164816	568357.002335228	111688.378880688	81457	19633.3316126925	671897.286877418	19703.2322645918	176019.547312304	176279.734956521	803524.792584595	518717.458823088	1815311.92538312	1474136.53904385	254997.708552804	330975.310817396	357166.5	84060.8719813265	70961.7241227645	145028.294054908	58182.3609578463	78791.3903988848	718536.599434145	105421.309601246	1602828.63796149	7096728.84009357	NA
Adenosine		-0.992784804564325	1555238.16914164	wilcox.test	0.0000152587890625	0.000197601318359375	781814.939718867	1314266.13528604	2472930.20247329	1741183.87408073	754761.912718056	567879	797026.951294357	678502.888741888	528965.660434026	569169.223456539	643211.394390193	970982.805962662	316882.992680846	1095248.10996286	1015941.78160167	2076033.879023	1360047.18766006	1058516.32089246	1091922.68827262	1189411.84191399	393885.333333333	311378.498739467	1292673.96434348	194466.427000309	855806.708738721	519879.732777751	2256040.65025703	1407664.81043889	3889770.58891973	3362182.50212528	2585352.61042536	1959333.96194537	1626807	1263530.12065516	1456388.94156204	1270960.71659183	908054.45625683	1369918.56752504	1649870.29120572	914279.380819501	2412599.96848383	1562633.38053317	3182121.00896914
Inosine		-0.586043435379312	112277.490584348	wilcox.test	0.0946044921875	0.0891002308238636	NA	NA	341561.128456538	164344.102317953	105493.90154928	44711.5	67183.4207017516	9572.81327227855	7321.86679825848	15362.3719942238	41452.1754160704	98465.538524281	16449.741505748	83990.0383808535	41769.6150697388	183571.983600134	125474.045258642	NA	57085.566534193	66474.6141099144	50666	5841.21615207272	37341.4837509482	6811.90090991756	57137.2068000185	21488.9591627943	151010.470036978	NA	NA	44947.5207239843	203833.535878632	140396.694961934	94269	43077.0800123539	14903.5565575891	60344.2218909924	11190.9152271604	38037.7824091832	74122.1937307993	31648.6149300229	261042.922611539	55452.6426144651	377440.844214398
Guanosine		-0.976258034477619	6909.72226319005	wilcox.test	0.1484375	0.122048611111111	3538.96514532288	5503.0674624548	7824.45257854234	5039.61990751114	2989.96720833782	NA	NA	NA	NA	NA	NA	NA	NA	2061.23206700722	3294.29932365793	NA	7005.65717937755	3123.49094188933	5534.58264440163	2436.8860287361	NA	NA	NA	NA	1685.85549456721	2657.46709501553	16287.5072818065	3660.36351411064	14571.3459666573	12879.349769201	5272.02900185149	2528.98501197682	NA	NA	NA	NA	NA	NA	NA	NA	1529.00854662198	4273.26259909331	NA
Argininosuccinic acid	Argininosuccinate	-1.24360838222627	39287.495237151	wilcox.test	0.00390625	0.00697737068965518	11571.3502665711	15544.445673161	16474.6697726255	NA	NA	36719	NA	NA	NA	NA	NA	NA	26828.2951843629	8866.91961063678	17901.5735363238	32922.8862160439	43145.8696809992	6210.9760210357	7290.28465462168	NA	7596.66666666667	NA	NA	16405.3148348394	4406.1670343496	18692.7731204828	24445.2284149784	17780.0926157172	25669.6324592533	22282.5662219318	NA	NA	200278.5	NA	NA	NA	NA	NA	NA	28602.8296047482	11466.4684944662	21751.2322074061	44898.8974943163
Methyl-thioadenosine		-1.16025447775665	157058.317491862	wilcox.test	0.000091552734375	0.000431130149147728	22135.2568082544	123340.385849127	114408.537298386	253218.045278078	204237.046033508	70420.5	42535.9363023938	30020.2716599872	50478.3423362888	47771.8006077135	28991.3225629303	NA	14823.8530678591	128808.419593778	149898.72895922	147182.328294938	125335.144048654	13137.025429494	70337.6098518794	18300.7437783185	8995.33333333333	7403.48973198765	NA	6739.67140632258	24174.3689990166	27174.1895019613	55453.6953822506	35594.2456939354	300885.713232273	231862.446288969	226505.329320035	654126.115935542	195158	88300.5194013455	118681.059801585	129964.547465848	86266.7409059507	182191.143771455	NA	50669.7679222703	333059.727458274	265513.747241461	253582.007718024
N-acetylneuraminic acid		-1.12261183529235	8258.86374680098	wilcox.test	0.001953125	0.00434722900390625	NA	4072.64027505582	3541.88173054246	9441.07393955316	5760.40306963965	5072.5	NA	NA	NA	NA	NA	3423.06889887759	0	4596.74049634592	9624.54062237848	6452.06108434037	NA	NA	1113.99170456341	0	3549.33333333333	NA	1848.82621468247	0	1755.19388395231	863.879070376423	16657.0915619442	NA	5396.64008760835	4596.13031117281	13397.6070567989	7907.47925370831	11691.5	NA	NA	NA	NA	NA	16196.7435509322	2628.18975609634	6070.43589612511	16510.4223319716	28797.2165748725
AMP		-0.66744228268355	559314.759769114	wilcox.test	0.00115966796875	0.00286051432291667	380850.94087165	547616.929183612	647742.55849626	533621.083801379	714439.068273622	489187	113856.147925023	255658.665939824	184238.73572199	181287.530298057	157626.461172807	NA	86391.555516637	650414.504551045	1176240.57962464	363746.180927417	NA	120916.290497605	72779.198427512	95274.6119827399	28759.3333333333	0	NA	17725.7884215328	128044.34104146	125731.28540234	581223.725066666	419007.447848084	787307.793699643	747020.766931724	1106130.21938559	1085383.68647912	392045.5	149572.308021245	255289.981566773	349333.185351921	185409.279730061	213977.122429226	NA	224572.219377755	870747.522630561	2606907.13046181	903820.686855945
S-Adenosyl-homocysteine	SAH	-0.450371360369456	15556.0604344161	wilcox.test	0.0003814697265625	0.00131734212239583	10360.2927403338	14024.4356622012	11437.4666928326	19357.5499289768	13403.009621211	23245	6511.22864591511	8503.52222969709	7695.77588582004	3625.64743330492	7078.14689063885	21288.5335141915	4510.9953244106	15775.8083465596	11423.722983026	31084.8229725427	14181.4186972191	1018.65450536574	935.958598632155	1090.99651972957	795	387.394371702293	2563.87001953555	420.020019033563	1132.5142605956	988.373786344344	0	14146.1954740846	18728.676914013	12587.280528997	17413.5538914184	17431.5457616883	21512	8955.84762768755	11749.3733463131	12868.3240873902	7127.74159589552	6357.25187895732	25568.6948197673	6895.44272031911	24932.6720636857	25907.0944386517	47858.9939844283
S-Adenosyl-methionine	SAM	-1.28680136390249	81309.6638155808	wilcox.test	0.0000152587890625	0.000197601318359375	47738.5352104684	33701.120091198	36327.3099465858	50905.4351957581	65149.3890003221	37835.5	10596.9379284763	16419.60073335	29398.6678200579	9737.31717181207	35340.1802277076	55646.4625883221	16212.4728044956	85370.5648561202	220814.495167923	27239.1539098375	25240.4073139397	18393.3172121485	6023.32907408797	24113.1951475738	3327	4828.46598190022	14920.4630028378	1641.77597443199	3929.41706567605	18451.0056527885	4584.5610532283	105624.246482494	107862.702087087	109543.036114163	171223.220161674	96676.9451778738	125653	29229.7826171313	30993.804655324	38944.429948879	26330.0335648513	41416.6005885702	135572.010080565	33922.1795844198	241220.320515983	530518.690830323	52691.1454248153
CDP-ethanolamine		-0.939373618819698	3196.713130179	wilcox.test	0.078125	0.0763561320754717	NA	NA	NA	NA	NA	NA	0	2202.52268357842	0	1293.69890131739	2890.47057717928	NA	1291.94625517259	7660.17424707162	NA	NA	NA	NA	NA	NA	NA	0	NA	0	69.0756786154085	NA	NA	NA	NA	NA	NA	NA	NA	2443.48830521614	3980.63543964821	3294.27003248018	0	5625.75647781956	NA	0	14071.0209030226	NA	NA
UTP		-0.437618499269962	176013.601113808	wilcox.test	0.05535888671875	0.0585222516741071	181494.000761717	66275.3790759035	165490.259832249	440666.596825422	226510.155120863	50402	14712.1825402219	14640.2633575305	33212.8736185647	15625.8904419841	40103.722374217	390772.918571857	74081.124173613	103528.775039468	425298.386362915	NA	NA	5957.5684876961	4182.72297308203	23549.8063659618	2919.33333333333	2031.96232659946	32149.898756715	513.192926485224	8816.08732548687	8824.9955850069	NA	284141.773120085	221513.124336543	303643.896119864	281353.217109742	317573.317336058	37843	63063.160202065	43417.6144301407	9890.32039115585	34592.4575961329	40422.5268431048	614399.552543154	21299.2521520267	160411.335975086	604028.957162554	NA
CDP-choline		-2.1274432361044	55263.4811585279	wilcox.test	0.015625	0.0207532051282051	NA	NA	NA	NA	NA	NA	4612.02325498676	4421.05453910366	4735.36708443974	3343.01603852062	10300.0839409374	NA	1437.88682179898	115242.128354685	NA	NA	NA	NA	NA	NA	NA	54.251488654493	NA	27.1154332471103	1902.73574775768	NA	NA	NA	NA	NA	NA	NA	NA	40745.288693039	34700.1358567825	22935.9879988189	22238.1875129383	62941.9794057843	NA	22754.4889541174	423281.107763438	NA	NA
UDP-glucuronic acid		-1.46074484895374	6751.57633042781	t.test	0.166573857715172	0.132746551225321	NA	NA	NA	NA	NA	0	NA	NA	NA	NA	NA	NA	6303.62716029747	4491.68554236307	NA	NA	NA	NA	NA	NA	0	NA	NA	0	52.4058093337241	NA	NA	NA	NA	NA	NA	NA	8785	NA	NA	NA	NA	NA	NA	6720.76383156211	14208.3814483442	NA	NA
GSSG		-1.10124485386769	157330.570742364	wilcox.test	0.000579833984375	0.00176678825827206	65979.4194195989	64241.2501167202	62577.7061947618	175629.932887962	118426.80948993	99969	82976.3599223958	92704.9560510061	88189.363818452	28931.901279701	60240.8916316969	80441.9194268642	74962.7510191766	162104.555716157	329183.836702271	NA	14056.9322878248	9583.71503601606	5087.06809436378	30087.6596322839	7029.66666666667	3770.76074942232	37592.3151615977	2255.73397447065	22998.3148394971	15789.0067601255	27481.2868516018	191081.808795826	268198.900508925	260954.515528543	194504.973299389	244594.441032079	63336.5	193864.452744446	120443.002604004	102858.361202043	48970.7192933722	92664.1072856998	253085.95510001	146519.501174431	307837.482087823	907715.598153692	NA
NAD		0.887693099651762	28194.8552709452	wilcox.test	0.000213623046875	0.000851205679086539	53960.046633777	84973.4655819199	62544.884369472	66211.981937545	48427.3062445722	27288.5	10775.7887894746	12120.4916020728	8894.3423586851	9486.09985952464	10042.7240804137	59833.6448075808	9023.76799512094	44881.6481849059	49394.1243869006	40407.2964641639	24024.6879338553	3401.64888580212	5947.51334525823	3196.04230605952	824	132.358596138461	25984.9984297736	439.607517514105	2385.05010952104	2450.76379332741	22908.8006830087	33545.0706518969	28883.1664750514	40889.7538439805	9764.02932968562	6809.79906992886	8645.5	3182.56445108847	1576.67267328375	420.482579126638	9965.33755293451	3361.14401352621	53050.9311801093	13338.1992056033	42007.7619838179	24216.9466903977	32825.1611858333
Trimethylamine N-oxide		-0.165253052015043	423192.505678584	t.test	0.246195913620172	0.187543357728307	247681.051669904	608419.707649217	517828.156715242	174416.816895173	NA	0	NA	NA	310574.164321643	NA	NA	784306.65089568	NA	404857.13356922	NA	463156.810697589	478576.954921201	350646.181313688	338742.227616237	221536.455722408	0	229016.272186473	710976.721698423	NA	369346.090010418	NA	390058.238623559	379831.871453666	543320.336886195	421976.053116833	263269.632015463	NA	278492	NA	NA	220089.493294572	NA	NA	852397.595649316	NA	496889.690281679	NA	400987.681244128
4-aminobutyric acid		-0.47679481145834	90436.1246879037	wilcox.test	0.004180908203125	0.00719743208187322	95352.2734703202	66781.2850767422	127806.008394726	85211.3740045596	98061.3471161241	78745	55176.1020251778	13640.9001123334	10916.7634201052	12187.3716165591	21262.6472894279	98511.803048458	NA	59837.4416690343	173025.870570713	158845.719890553	54663.7508691657	81729.9717745187	53993.8574813104	55694.7484302781	61872.3333333333	8267.35953605219	83156.617823594	NA	33344.2801466855	104643.476779091	110777.526994425	143176.803376425	75402.4948011236	143662.233800725	117232.699767011	117814.675066993	109180	18903.4337238443	36855.2604213277	68381.8027646669	10834.6294763575	13420.5302128235	135716.900257138	NA	66071.4558719423	185647.891128522	283131.273007878
Succinic acid		-0.162853412519866	54657.8707931362	wilcox.test	0.20361328125	0.159805575284091	NA	30889.9558626036	41709.9149725553	25394.0387812414	23605.9052335882	109461.5	NA	36708.1622963766	30446.6493502456	17622.9431781843	NA	110968.925901487	NA	42294.1476855206	NA	69065.98147508	80746.4470261731	NA	30094.4212093258	28254.5648601164	66009.6666666667	30022.5067409074	31443.2989727999	NA	43561.2717753503	NA	62258.736758332	NA	46549.472145094	33059.5749242544	61096.6522162721	39933.300083403	127957	NA	24074.4469717355	34821.2603145688	31221.1679203764	NA	115727.763637186	NA	47317.0722152403	NA	63551.1312285502
Threonine		-1.27816408865157	427504.062692543	t.test	0.00907233458043506	0.0130540814240705	NA	NA	NA	NA	NA	NA	NA	NA	0	NA	0	NA	NA	417665.46816794	580796.282169305	NA	NA	NA	NA	NA	NA	0	NA	NA	161198.214899314	55032.0120734156	NA	NA	NA	NA	NA	NA	NA	NA	NA	520459.712999282	NA	250012.43207289	NA	NA	716591.458312744	934507.147818181	NA
Isoleucine		-0.711673107849966	435671.382163218	wilcox.test	0.01824951171875	0.0236331176757812	178350.283336243	273404.240218851	259912.78843456	551939.044853769	709138.999711858	356852.5	37998.4597493308	22792.6521437952	24085.3231659716	33280.1102770284	65842.2721620964	202480.982585198	NA	37851.3825288243	102653.786694357	1368856.53728077	1060026.08017947	279964.081335403	153938.241292215	97820.9020555234	195221.666666667	2032.75186218171	43878.7917585478	NA	10371.7764847942	49420.2825909411	1156854.2658171	377188.5257135	391270.668052744	281139.594503813	674334.384906182	471670.240113757	656101	52208.371899595	36088.8575799648	74346.828256959	25441.3338877509	74787.6160515038	307933.961834577	NA	34720.226909927	72180.1689554474	3634681.90165456
Asparagine		-0.844579121037236	27498.2301604786	wilcox.test	0.000030517578125	0.000225830078125	19168.6445500382	16484.4845626115	20097.8532339477	63816.9066755872	35726.6491066175	14705	5781.36331361136	3973.44297405643	3311.35679675726	6439.21080023754	5935.48955611264	25904.3672176122	NA	20258.5243638088	42220.8677412741	11406.1578065909	19513.9402840754	16673.9222984231	7398.24467184439	9003.23224499508	6195	863.964660895544	0	NA	2040.12749182257	3087.01527326399	10911.3843206631	30493.8759043041	39377.5882108656	65126.5399039387	87854.4488636577	73030.5107238595	22464	12861.7222679608	10965.8230809523	12212.6928428188	6751.88612008715	12764.527784894	43004.4256416064	NA	34381.8323041943	62648.7678127624	31390.9834788399
UMP		-0.538697644142905	14709.7992223652	wilcox.test	0.02685546875	0.0316162109375	6465.9616410233	7069.2376521948	9065.83811336374	21099.7855827081	14738.1525149762	NA	13370.0319412294	8736.55206728777	9165.6502630275	8325.58058897064	12723.0803325181	NA	NA	15176.1524439211	18003.6581931569	NA	NA	0	0	0	NA	1265.62252568195	NA	NA	1314.37016004035	0	NA	7997.3087730156	13959.2899450688	5912.95593503972	32408.2824463682	30232.1184267411	NA	11792.06752616	17202.6412133967	18252.4826362618	5776.70063113726	14597.7115376409	NA	NA	21391.8380671328	29572.1028644244	NA
GMP		-0.404029005826915	36931.9000376342	wilcox.test	0.0478515625	0.0516398111979167	14621.0911921191	13626.3401217313	22897.5193094133	69109.2969421119	19282.1477528982	13241.5	28826.0457531013	20605.8933081755	20326.7007125922	31695.289087694	17242.304945458	NA	NA	68450.8712317449	73397.2318542833	NA	NA	3416.32868248433	3670.73947601724	3576.93062180398	1200	839.455580498027	NA	NA	9615.7426677096	7269.72893610675	NA	16042.1710202833	30500.5912488773	20339.1050807094	114356.370447642	29500.8646529605	23682.5	26028.954385322	38579.8914051123	39930.5159717521	12196.2703282566	18541.2880514053	NA	NA	89997.4436855159	87211.2024893305	NA
ADP		-0.83154315537078	4668.6708557149	t.test	0.0204670924451964	0.0252427473490755	NA	998.89940899419	2741.70528527945	6394.0431696302	5392.73251371323	NA	NA	0	NA	0	NA	NA	NA	NA	7987.39787757376	NA	NA	NA	0	902.055038578634	NA	0	NA	NA	NA	0	NA	NA	3089.8653412124	3511.40707265801	6492.36667992386	6912.32152882333	NA	NA	4747.08494248507	NA	2787.57580191836	NA	NA	NA	NA	14305.9923577968	NA
ATP		-0.32665096856513	29558.7122658142	wilcox.test	0.10986328125	0.0998406661184211	31683.0541065442	8994.70409181538	32260.0919996627	66760.9127857697	23399.1817022574	NA	4097.4522248314	4462.9736796204	14226.5663290258	4259.11651341497	14196.8071828335	28148.1549524223	NA	20634.9864582681	87822.2472474446	NA	NA	1008.16447463909	636.683730579679	1575.05685646457	NA	244.083231957476	12105.5472057986	NA	0	1628.59906627821	NA	44719.2845646182	31553.7873385622	33377.8223748256	37345.3229590005	46513.3771178381	NA	7793.89663832747	15017.9020653601	4617.40316251477	4046.76241366	5352.85780056012	39100.5709434223	NA	39090.1815764446	119051.100682124	NA
ADP-ribose		-1.09513726986097	13534.9642765741	wilcox.test	0.000030517578125	0.000225830078125	8206.2713162508	7138.50798918843	7362.34118453709	12264.3096202337	11245.5912544658	6140	10844.6638485238	10603.0419595025	8785.41819811366	6319.86020075607	3306.18718806838	5629.06143234922	NA	15548.4747356375	17434.199056175	4962.80971163249	2306.43133061385	448.233463621449	617.799645160439	655.438688585861	216	33.4069507664045	6933.65620964867	NA	415.584027536778	674.006110288223	5426.05672431148	16166.9017245354	30874.4900410659	19669.4552642061	27401.2114263272	28702.3853536069	7125	14103.578910105	11981.3965108746	14348.4940626549	8306.14575921407	6064.91634687307	12944.1590160676	NA	36843.3093119641	42305.3098238769	10119.5404704651
UDP-hexose		-1.48479644301401	14924.5023291478	wilcox.test	0.00006103515625	0.000316162109375	NA	9134.81459771624	5831.99664944603	13329.3406628096	7307.27365731718	3945.5	3116.55167205657	3075.06527802616	5299.59782133822	2525.67598952607	6146.38397945293	7914.73100734175	NA	5067.72853016613	12625.2436100387	14629.1617212317	17913.892365412	NA	577.053210489536	356.687578507694	48.6666666666667	18.4148273309318	7023.96426056591	NA	480.541860266304	190.8298780586	10176.1872735655	NA	20670.8377907804	15798.0506175038	26624.2626228789	29085.6810910437	16064.5	10553.9884000189	15431.5014481783	12505.7226099466	9578.6735280796	8140.12170280974	44995.5190614958	NA	12522.2333279556	21428.7958887444	49184.9758480608
UDP-GlcNAc		-1.45814378383961	6267.70156023721	wilcox.test	0.0001220703125	0.000526936848958334	2148.44225344919	3355.43545756332	2312.97320595464	5025.50024923234	4801.99596543338	NA	0	0	0	0	NA	9574.85984941173	NA	4020.86394181989	7769.64439692894	4156.36599213435	3663.39868319115	154.238266280447	0	0	NA	0	5622.11958981655	NA	504.236610786983	94.7948233821017	6204.08317221209	3855.55434368486	5641.4722448613	4856.61625869777	8305.69309367569	9859.5309802675	NA	6154.01883612739	3753.67863398711	4059.75435945391	4007.6306100121	NA	21413.1188923828	NA	10019.1907728851	13142.1555517082	21915.0962282706
Trimethyl-5-aminovaleric acid		-0.379922428051667	38326.752600049	t.test	0.128194198715406	0.107104185378356	38233.2951242848	16203.9701509968	32171.077632357	26056.7105578199	30281.6517193918	NA	NA	NA	NA	NA	NA	54452.2434038061	NA	NA	35765.3896715581	NA	NA	21974.2873773471	9886.63024778186	4050.10972901219	NA	NA	0	NA	NA	0	NA	30737.793084962	19142.7734968369	32379.1394777532	25201.0077837438	54752.3280220675	NA	NA	NA	NA	NA	NA	72856.9660644109	NA	NA	68340.1902106965	NA
Quinic acid		-1.22444916262007	10529.0337924628	t.test	0.112308245532198	0.100302881354618	3442.58440551103	4393.93463102773	7607.37223178405	7301.50106062651	15121.3137842351	NA	NA	NA	NA	NA	NA	0	NA	NA	NA	NA	NA	6431.9680704702	5329.36714815351	9450.28581006773	NA	NA	0	NA	NA	NA	NA	8633.12149631447	10328.3724941201	9690.76263700616	24375.1221107132	10475.6551350586	NA	NA	NA	NA	NA	NA	24978.6655231567	NA	NA	NA	NA
Kynurenine		-1.35630725963776	29268.9978074113	t.test	0.0198327022194668	0.025056926218741	5411.50811038145	16250.6979089769	22470.2280793184	26285.687167064	11791.4666989928	NA	NA	NA	NA	NA	NA	NA	NA	NA	NA	NA	NA	8001.53139583287	12377.5140178971	10685.0148828934	NA	NA	NA	NA	NA	NA	NA	33028.8822948877	43098.038415246	40612.6868660715	74872.3356541072	18868.4468790668	NA	NA	NA	NA	NA	NA	NA	NA	NA	NA	NA
GTP		-0.463052013720968	5640.47524778637	t.test	0.0029368134774624	0.00582360628057997	3064.39823477017	735.021884702408	3365.25953595544	8525.83261184739	4637.72324505322	NA	NA	NA	NA	NA	NA	6751.36922897038	NA	2719.2014986816	8144.98906666614	NA	NA	302.357694525265	168.98757323919	1178.80607037052	NA	NA	1991.87250737801	NA	1287.35116198312	440.121721638971	NA	4987.5137419405	3310.9335834508	4980.06561850137	9675.03773603608	6404.7754554736	NA	NA	NA	NA	NA	NA	6806.21990554915	NA	4024.94692526171	12114.315691722	NA
Acetyl-CoA		-0.634107148908031	7491.12742493859	wilcox.test	0.15625	0.12646484375	3092.4245299997	8189.57288582795	10431.7123654859	4542.46938424079	4968.64072209596	NA	NA	NA	NA	NA	NA	NA	NA	NA	4000.23510780473	NA	NA	2175.54458310617	4653.015006602	3246.51537618803	NA	NA	NA	NA	NA	2891.51037044925	NA	3135.92572617807	19868.8949688764	17461.6917277486	4875.79823230677	2762.37699835465	NA	NA	NA	NA	NA	NA	NA	NA	NA	6563.78645034354	NA
Triose phosphate	G3P	-1.14885170518717	20938.46519092	wilcox.test	125	0.106147540983607	NA	12558.5030188192	6725.21356873465	35095.5612959249	0	NA	NA	NA	NA	NA	NA	NA	NA	NA	10700.098688879	NA	NA	NA	2816.5147465859	0	NA	NA	NA	NA	NA	0	NA	NA	12367.9535835999	9556.91807784698	69414.4287633815	28634.5492083822	NA	NA	NA	NA	NA	NA	NA	NA	NA	24331.4257036316	NA
Isocitric acid		-0.408996208848817	32584.4756486221	t.test	0.0988681008526204	0.0914529932886739	NA	20080.8059607473	26645.0563676557	32003.0419240803	34764.1702277575	NA	NA	NA	NA	NA	NA	NA	NA	NA	26488.9351861488	NA	NA	NA	23225.090079896	31905.7256751226	NA	NA	NA	NA	NA	26759.9488273732	NA	NA	35817.0131985358	35565.521528513	53325.0770320287	32951.9053245139	NA	NA	NA	NA	NA	NA	NA	NA	NA	28203.22973624	NA
NADP		0.190260336465091	5755.06124052546	t.test	0.707243762287382	0.501852423102553	NA	4531.03206771525	5971.48374423951	6344.13991062456	10531.8766399482	NA	NA	NA	NA	NA	NA	NA	NA	NA	3291.44953026615	NA	NA	NA	3200.66203771982	5545.87778690552	NA	NA	NA	NA	NA	4241.3684636003	NA	NA	7721.55909891436	6006.88135814889	5155.43720011122	2881.92695532027	NA	NA	NA	NA	NA	NA	NA	NA	NA	5114.82589996616	NA
FAD		-0.419665035440985	5030.87497362579	t.test	0.0751366776696013	0.0748476904477952	NA	2662.51167463211	4422.87959974686	4864.69497349863	3312.65436259895	3118	NA	NA	NA	NA	NA	NA	NA	4900.31064035695	5242.84040095915	NA	5910.3211637776	NA	1626.56253258995	692.06110945559	157.666666666667	NA	NA	NA	241.362809949333	1046.94256394372	9554.38482028575	NA	7341.71268346491	5499.12977404797	4833.57862625295	3953.2751975006	3546	NA	NA	NA	NA	NA	NA	NA	3825.77888890996	7259.09761694685	NA
Thiamine		-0.685363832477948	19161.1062348739	t.test	0.11989976631462	0.103513464918288	NA	10347.8358634829	12475.4281973918	20987.1787196424	14963.534582733	NA	NA	NA	NA	NA	NA	NA	NA	NA	NA	NA	NA	NA	6495.45137901251	4234.30251194383	NA	NA	NA	NA	NA	NA	NA	NA	30419.2185856144	22821.6436974874	22883.2180029641	18390.7922296753	NA	NA	NA	NA	NA	NA	NA	NA	NA	NA	NA
Folic acid		-0.324368628533078	5623.58190900277	t.test	0.505386466143824	0.37398598494643	NA	2384.8891001606	5071.2590167743	7973.30506605529	4546.71512444118	NA	NA	NA	NA	NA	NA	NA	NA	NA	NA	NA	NA	NA	2473.74030286213	626.803435398058	NA	NA	NA	NA	NA	NA	NA	NA	8592.2013710894	5181.71592046557	6887.30642746414	4351.26324557165	NA	NA	NA	NA	NA	NA	NA	NA	NA	NA	NA
CTP		-1.1754094910337	7144.26410577103	t.test	0.00303547045512856	0.00582360628057997	NA	0	0	11135.5092017929	4665.00808551624	NA	NA	NA	NA	NA	NA	6124.02193051587	NA	NA	NA	NA	NA	NA	0	1875.17860024662	NA	NA	3250.31777669513	NA	NA	NA	NA	NA	6783.71315256125	6897.98342930529	13428.0749444938	9872.88006423078	NA	NA	NA	NA	NA	NA	12535.4502492942	NA	NA	NA	NA
Phosphoglyceric acid		0.401752992156334	11261.3608824948	t.test	0.622399498579742	0.447781861478204	NA	NA	NA	13032.4115248112	20538.1228765542	NA	NA	NA	NA	NA	NA	NA	NA	4887.37700718714	NA	NA	NA	NA	NA	8406.17608355123	NA	NA	NA	NA	0	NA	NA	NA	NA	NA	17081.5814547012	6834.58227887759	NA	NA	NA	NA	NA	NA	NA	NA	5194.09015283746	NA	NA
[truncated: 1 more columns]

## Sheet: Human HSPC Prog lipid intensity
Name	log2FC (HSPC vs Prog)	Avg intensity	Test	p-value	p-adjusted	HSPC_Young_Frozen_Exp0308_ID4	HSPC_Young_Frozen_Exp0308_ID5	HSPC_Young_Frozen_Exp0607_ID6	HSPC_Young_Frozen_Exp0805_ID55	HSPC_Young_Frozen_Exp0805_ID56	HSPC_Young_Frozen_Exp0805_ID57	HSPC_Young_Frozen_Exp0805_ID68	HSPC_Young_Frozen_Exp1405_ID64	HSPC_Young_Frozen_Exp1405_ID65	HSPC_Young_Frozen_Exp1405_ID66	HSPC_Young_Frozen_Exp1411_ID67	HSPC_Young_Frozen_Exp1808_ID3	HSPC_Young_Frozen_Exp2011_ID17	HSPC_Young_Frozen_Exp3008_ID1	NC_Exp0308	NC_Exp0607	NC_Exp0805	NC_Exp1405	NC_Exp1411	NC_Exp1808	NC_Exp2011	NC_Exp3008	Prog_Young_Frozen_Exp0308_ID4	Prog_Young_Frozen_Exp0308_ID5	Prog_Young_Frozen_Exp0607_ID6	Prog_Young_Frozen_Exp0805_ID55	Prog_Young_Frozen_Exp0805_ID56	Prog_Young_Frozen_Exp0805_ID57	Prog_Young_Frozen_Exp0805_ID68	Prog_Young_Frozen_Exp1405_ID64	Prog_Young_Frozen_Exp1405_ID65	Prog_Young_Frozen_Exp1405_ID66	Prog_Young_Frozen_Exp1411_ID67	Prog_Young_Frozen_Exp1808_ID3	Prog_Young_Frozen_Exp2011_ID17	Prog_Young_Frozen_Exp3008_ID1
PC 36:1	0.0174882279028686	900396.160714286	t.test	0.864907615176164	0.637300348024542	747908	570128	685027	1142069	1142757	929940	948200	1003995	1006642	933664	1220301	691773	1128697	530846	1605.5	5365	182	50.5	306947	2479	509	41.6666666666667	661534	567516	815134.5	1193003	1311591	1025843	985592	1078159	438386	1169073	743674	662817	1337607	539216
PC 36:4	-0.608828386550028	1490925.92857143	t.test	0.000032327672147203	0.000339440557545631	970004	884669	1511653.5	1421916	1364104	1348436	1198627	1661296	1456610	1599193	859828	916635	620149	719787	5251	16522.6666666667	200.5	0	240967	16780.3333333333	736.666666666667	4087.66666666667	1335262	1131468	2341853.5	2410094	2066156	1964181	1962658	2592521	1367554	2662735	1228161	1124317	1838052	1188006
PC 37:4	-0.222341354215206	42264.2708333333	t.test	0.210398930254622	0.203143794728601	50781	29604	51753	24405	22727	27775	22102	57725	49997	59329	23020	48949	NA	NA	0	133.333333333333	0	7.75	15994.5	14.6666666666667	NA	NA	48992	36990	78208.5	31535	42221	33654	41054	81201	25324	82370	6778	37848	NA	NA
PC 38:4	0.136785311822444	1404586.71428571	wilcox.test	0.118896484375	0.131411903782895	1350481	1066729	2037694.5	1885739	1525174	1866220	1741928	1780002	1644686	1538215	595219	1394850	1443142	725642	1004.5	9903.33333333333	47.1666666666667	42.5	56994	5215	263.666666666667	4948	1065359	907679	1718316.5	1950481	1638630	1793296	1822264	1526564	746059	1857574	530586	1158941	1371201	645756
PC 38:6	-0.934225756038314	207913.357142857	wilcox.test	0.000244140625	0.00130283829935975	81211	83048	149030.5	162395	189082	168506	150160	150343	151974	163362	178953	100297	160948	110637	20	6185	0	23.25	58894	85.3333333333333	0	3559	151755	119873	320805.5	338853	315073	322502	305520	321304	139828	354291	391077	169491	346544	224711
PC 40:6	-0.51284086477218	158508.178571429	t.test	0.00184553989335574	0.00553661968006723	71837	92851	162580	196205	195678	176562	164769	157324	181077	188116	16252	81426	82276	61844	0	2082.66666666667	24	0	13933.5	321.666666666667	0	0	62293	89959	267853	315414	272863	262279	235227	217479	123840	283841	32654	101652	167283	176795
PE 36:2	-0.411093370042367	137914.923076923	t.test	0.00118420459396422	0.00397892743571977	92793	78276	117606.5	150324	166483	166567	167989	97997	132707	108069	NA	70755	82485	107116	46	2404	189.666666666667	0	NA	0	0	585	96770	91372	128061.5	206946	229980	233174	243910	170572	106547	159160	NA	77329	125031	177768
PE 38:6	-0.71876484422516	11711.8055555556	wilcox.test	0.01953125	0.0363636363636364	NA	NA	14730	4619	7009	4669	7200	8711	8518	10831	NA	NA	13392	NA	NA	2165.66666666667	0	30.25	NA	NA	132	NA	NA	NA	24242.5	13376	16147	12159	13077	9913	8775	24588	NA	NA	8856	NA
PE O-38:5	-0.098463509474327	223820.410714286	t.test	0.35304397408006	0.322344498073098	160742	129850	227166.5	299585	271844	275216	236191	254834	271949	226470	193204	166605	191059	121882	0	803.666666666667	387.5	22.75	15431	637.333333333333	0	0	144537	136137	259885	343471	335018	297794	278530	275704	129399	302281	175744	132950	297786	131138
Cholesterol	0.0934560313797619	55321.75	t.test	0.453064241675984	0.392359835159637	32202	28213	54221.5	68176	71025	68911	70756	67698	112365	59674	NA	29449	42204	37574	151	8129.66666666667	27068.6666666667	7859	NA	5287.33333333333	1393.33333333333	4629	23662	18991	52611	75472	74618	68854	72287	68021	56269	62021	NA	28273	49872	44946
PC 30:0	0.191046960239712	69886.3888888889	t.test	0.0362839126064797	0.049964732113841	88205	57902	66394.5	83057	124617	44774	67671	NA	NA	NA	NA	88123	NA	49819	7375.5	13942.6666666667	79.6666666666667	NA	NA	5868	NA	380	70610	41449	60030.5	70042	101611	47721	72404	NA	NA	NA	NA	68896	NA	54629
PC 31:0	0.134721417687041	30558.125	wilcox.test	0.0546875	0.0668576320916183	NA	NA	30451	29782	52742	27162	29114	41757	15293	29570	NA	NA	NA	NA	NA	2411	27	0	NA	NA	NA	NA	NA	NA	29942	27785	39162	25969	30438	38159	12678	28926	NA	NA	NA	NA
PC 31:2	-0.15175625071619	12569.875	t.test	0.613079353197875	0.488019654083384	NA	NA	12268.5	NA	NA	NA	NA	9597	13244	12528	NA	NA	NA	NA	NA	0	NA	0	NA	NA	NA	NA	NA	NA	15799.5	NA	NA	NA	NA	13900	7557	15665	NA	NA	NA	NA
PC 32:0	0.414907926550948	434696.857142857	wilcox.test	0.0418701171875	0.0558268229166667	730854	645304	712759	36702	34089	47551	27771	803231	749255	819763	612375	547056	755701	432471	20800.5	45794.3333333333	0	380.25	146597	25954.6666666667	2281	5727.66666666667	486951	412079	659172	48055	38754	51081	45073	630824	269208	715044	820079	394194	277545	368571
PC 32:1	-0.444206845048782	218013.923076923	wilcox.test	0.00048828125	0.00205078125	156013	143077	198882.5	218468	345686	140022	162449	208087	154192	250181	NA	136133	147526	140556	7333.5	11921	187.5	197.75	NA	9922	0	1879.33333333333	162929	141331	288487.5	309637	399779	187175	252056	388327	245426	317029	NA	144352	219849	210712
PC 32:2	-0.266081142134154	14642.3	wilcox.test	0.02734375	0.041015625	17945	14293	10190.5	13643	25889	8964	12368	12457	5264	11945	NA	NA	NA	NA	0	154.333333333333	0	0	NA	NA	NA	NA	17120	13928	12098.5	21814	31690	14636	16799	14242	6574	10986	NA	NA	NA	NA
PC 33:0	-0.15979267083919	42621	t.test	0.158202310181404	0.166112425690474	NA	NA	10391.5	28774	65283	45774	34548	58948	16072	62314	NA	NA	NA	NA	NA	52	0	0	NA	NA	NA	NA	NA	NA	9818.5	44351	58016	48693	43659	69238	11120	74936	NA	NA	NA	NA
PC 33:1	-0.30575738723151	49340.2708333333	t.test	0.0047226150189939	0.0110194350443191	50186	33953	42664.5	47317	71398	37476	48308	49420	26766	47647	NA	44344	NA	30096	2264	4481.66666666667	670.166666666667	0	NA	0	NA	795.333333333333	46422	33511	66912	54759	77166	44937	53868	72202	31613	64308	NA	50134	NA	58759
PC 34:0	0.136382475903858	262206.211538462	wilcox.test	0.7353515625	0.564040851288218	162560	19466	145239.5	241639	330875	201292	139050	229426	213615	218722	890712	177860	599221	NA	231	7224.66666666667	0	0	343973	851.333333333333	125.333333333333	NA	151110	64784	201899	185760	231263	203863	143957	237624	62186	259022	503385	145110	857721	NA
PC 34:1	-0.331421461144641	3153987.78571429	t.test	0.0059788344479625	0.0132163708849697	2511577	2076358	2096245	3895972	4320128	3698156	3482188	2795699	2832957	3047267	1798225	2411682	2219870	1919869	56789.5	48381	2606.66666666667	2482.5	191172.5	37924.3333333333	20373	9333.66666666667	2896544	2669537	3777733	5137410	5492259	4807293	4913051	4121757	2637745	4343072	326143	2854176	2499959	2728786
PC 34:2	-0.279324256909574	1073712.71153846	t.test	0.0702835641150366	0.0808742381597682	782945	846377	742709	1009024	1398036	1321193	1034760	948274	1494424	1137473	NA	665813	722416	507777	19558.5	41255.6666666667	1579	469.25	NA	11736.6666666667	2476	13701	909417	985012	1080651.5	1470953	1858316	1738383	1527528	1369290	600734	1608124	NA	703278	691728	761895
PC 34:3	-0.598599579122261	61423.8863636364	wilcox.test	0.013671875	0.02392578125	38485	43678	45144.5	49882	74584	52710	47194	43519	41663	63957	NA	36651	NA	NA	185	9815.33333333333	29.6666666666667	26.25	NA	81.3333333333333	NA	NA	55876	59601	84035	90917	51405	80017	84052	118120	40817	100422	NA	48596	NA	NA
PC 34:4	-0.718479273705798	9550.0625	t.test	0.00377524100219917	0.00960970436923426	NA	NA	8013	10930	11432	4306	7262	8440	2056	5321	NA	NA	NA	NA	NA	150.333333333333	0	0	NA	NA	NA	NA	NA	NA	8115	19169	20202	9410	13727	10857	6438	7123	NA	NA	NA	NA
PC 35:1	-0.432056818235669	71918.05	t.test	0.00342408212289228	0.00898821557259223	NA	NA	27497.5	73797	85482	66443	57522	72059	61345	85527	NA	NA	47068	35548	NA	319.333333333333	26.1666666666667	10.75	NA	NA	18	0	NA	NA	45488.5	95088	114056	90583	85050	107085	37633	124939	NA	NA	69474	56676
PC 35:2	-0.310387769566955	42730.53125	t.test	0.0697789410935736	0.0808742381597682	NA	NA	37363.5	33150	42959	37729	31024	36586	39986	46415	NA	NA	NA	NA	NA	0	0	32.5	NA	NA	NA	NA	NA	NA	48149	42167	58253	48234	43235	54485	20276	63677	NA	NA	NA	NA
PC 36:2	-0.403792190692031	1697757.82142857	wilcox.test	0.0006103515625	0.00244140625	1350964	1066078	1309763.5	2177843	2378051	2474869	2223212	860784	872658	883344	1026538	1326402	1551729	961652	4949.5	31584.6666666667	301.5	17.25	499219	5876.33333333333	1502	3970	1330233	1188056	1743258.5	2734009	2965545	3043427	2849104	1295259	1244262	1276787	2479773	1246057	2457700	1219861
PC 36:3	-0.236542050896737	987033.458333333	t.test	0.135886760706635	0.14727575151423	878382	920702	697994	663572	1127638	1236518	1012171	868398	1130477	1006229	NA	767216	NA	566279	151	7186	99.3333333333333	119.5	NA	3041	NA	3829.66666666667	775860	1036530	1096355	923329	1177501	1637884	1480383	1327082	346888	1327048	NA	842003	NA	842364
PC 36:5	-0.967577365751754	51059.78125	t.test	0.0000161472092295533	0.000339440557545631	NA	NA	38276	40361	39028	26683	26514	36145	21996	47411	NA	NA	NA	NA	NA	1011.66666666667	10.6666666666667	0	NA	NA	NA	NA	NA	NA	73377.5	89145	77616	52722	57126	67794	40310	82452	NA	NA	NA	NA
PC 37:6	-0.948627667196332	10003.875	wilcox.test	0.03125	0.0455315848997419	19279	6080	4413	NA	NA	NA	NA	3529	2669	5001	NA	NA	NA	NA	0	174.666666666667	NA	0	NA	NA	NA	NA	26270	10667	18850.5	NA	NA	NA	NA	8027	4723	10538	NA	NA	NA	NA
PC 38:2	0.00362004651746722	111741.576923077	t.test	0.985717433786439	0.695001101825254	108715	106361	18720	168419	128890	143729	130541	146800	187593	141681	0	106293	NA	66721	71.5	444.666666666667	8	153	14048	43.6666666666667	NA	36.6666666666667	80406	94916	96601	158466	142835	132685	136897	148775	63365	133162	114789	82434	NA	65487
PC 38:3	0.152763379163314	315082.423076923	t.test	0.165753736449846	0.170357122971287	219074	227527	224816.5	424918	345779	344777	311538	422782	458213	325079	451798	309420	NA	247009	0	392	13	8.75	61259	20.6666666666667	NA	0	155969	168629	157816.5	448506	376582	368133	364783	409236	201701	370352	399903	231738	NA	226064
PC 38:5	-0.36171904209675	984813.826923077	t.test	0.0026506419788822	0.00718238471697113	652374	546154	893973.5	1144661	963994	1107671	1042654	1053500	927699	973709	600799	720074	NA	578712	0	8890.66666666667	54.8333333333333	7	164931.5	10822.3333333333	NA	175	721872	547157	1346086	1783761	1401861	1483834	1459791	1350087	764087	1392500	756213	738994	NA	652942
PC 40:4	-0.0665483205428063	37224.7708333333	t.test	0.615660214318517	0.488019654083384	29989	57001	39345.5	37803	41467	34256	25536	30742	27513	10395	NA	71110	31239	NA	0	0	0	0	NA	162	0	NA	34814	44397	47080	52296	50595	36964	31533	29341	13242	22751	NA	50784	43201	NA
PC 40:5	-0.219967166925974	174673.211538462	t.test	0.0186012273644909	0.0363636363636364	108020	145465	120728	230515	178821	187503	176815	191225	162807	151220	NA	182265	162444	100148	0	309.333333333333	0	0	NA	85.3333333333333	0	0	130724	138271	148367.5	303238	241194	227389	216201	207495	106812	218453	NA	175838	206538	123007
PC 40:7	-1.01837480964663	65702.9615384615	t.test	0.0000305519478520515	0.000339440557545631	39554	13788	31019	58432	80043	35425	44191	41512	39196	48944	54866	NA	44334	33297	58.5	31.6666666666667	0	0	3907	NA	0	179.666666666667	58794	14491	132927	121169	136954	73800	91862	89277	54325	100879	102165	NA	94730	72303
PC 40:8	-1.10761165479717	22396.9615384615	wilcox.test	0.000244140625	0.00130283829935975	10670	8652	13423.5	21999	26073	13199	15241	12077	12290	13015	11232	13089	NA	13617	0	79.6666666666667	0	107.25	0	0	NA	0	22322	16467	35249.5	50488	48997	31081	37681	25556	14287	34546	19500	25580	NA	35989
PC 42:10	-1.44389105288855	7104.55	wilcox.test	0.001953125	0.00565732758620689	NA	NA	4121	5987	9364	2352	3723	2816	2678	3362	1014	NA	NA	2774	NA	0	21.3333333333333	0	0	NA	NA	0	NA	NA	12292	15391	19869	6332	10781	6681	5065	12882	4617	NA	NA	9990
PC 42:8	-0.559517005664287	20152.8888888889	t.test	0.00835840801050879	0.0217391304347826	NA	NA	16297	20282	18720	14584	15119	18443	13876	10966	NA	18352	NA	NA	NA	0	0	0	NA	51.3333333333333	NA	NA	NA	NA	31838	34549	25251	24031	27738	23302	9259	21452	NA	18693	NA	NA
PC 42:9	-1.30782692707234	9223.8125	t.test	0.0187588358442552	0.0363636363636364	NA	NA	7354.5	NA	NA	NA	NA	3945	3756	6175	NA	NA	NA	NA	NA	0	NA	47	NA	NA	NA	NA	NA	NA	18869	NA	NA	NA	NA	10685	7470	15536	NA	NA	NA	NA
PC O-34:0	-0.685638112498137	41223.28125	t.test	0.00941898711803986	0.0217391304347826	NA	NA	11107.5	39466	43088	30906	28752	34868	34440	30236	NA	NA	NA	NA	NA	142	362.5	192.25	NA	NA	NA	NA	NA	NA	33924	64007	57702	61029	42476	63498	19978	64095	NA	NA	NA	NA
PC O-34:1	-0.352686242504172	175457.416666667	t.test	0.000118451648700272	0.00110554872120254	202137	161475	128787.5	182781	169719	198514	144787	134989	117730	107649	NA	151187	NA	149650	0	329.666666666667	17.5	34.5	NA	623.333333333333	NA	0	236789	182092	193902.5	228933	206582	272080	226743	174125	112485	165311	NA	162992	NA	199538
PC O-34:2	-0.838460019007532	32721.0454545455	t.test	0.000248159676068524	0.00130283829935975	7796	24580	14920.5	26742	30683	26738	16942	23257	30709	25308	30512	NA	NA	NA	0	59.6666666666667	46.8333333333333	0	1594.5	NA	NA	NA	34401	29092	35287.5	45129	47936	43893	43779	41169	24598	53901	62490	NA	NA	NA
PC O-36:4	-0.407974352306808	177095.730769231	t.test	0.00124778354732066	0.00403130069134368	122514	118908	151011	220317	194918	166730	122764	186766	182523	150086	110609	131179	NA	120550	0	1646	0	11	9437	4572	NA	61	160022	148627	230953	329078	269464	223196	216275	237417	152690	246024	89339	150460	NA	172069
PC O-36:5	-1.17642662940681	34098.0416666667	t.test	0.00000908807139368936	0.000339440557545631	18805	8472	22281	24543	20953	25485	13534	21790	24668	20543	NA	24296	NA	25646	0	0	0	0	NA	114.666666666667	NA	30.6666666666667	37543	29538	65184	67318	50178	60031	44755	49535	27176	53261	NA	40242	NA	42576
PC O-38:4	-0.47579611280195	88297.6607142857	wilcox.test	0.0008544921875	0.00325084657959011	62609	49213	67518	83876	75627	62054	50431	86284	80828	59671	66990	79949	147536	61567	21.5	107.666666666667	0	0	468	0	0	5	93406	64518	103189.5	129901	110337	85099	85702	103094	58524	108980	107935	98785	197834	90877
PC O-38:5	0.492038684968913	232133.392857143	t.test	0.0000222701156650685	0.000339440557545631	303952	255267	226457.5	348906	230503	375097	259538	371210	311920	261119	168867	233475	212019	240419	0	2362	14.6666666666667	74.25	34275	5537.33333333333	220	0	173860	162137	173202.5	299926	221500	275459	227002	246194	150828	243266	59929	128287	156736	182659
PE 34:1	-0.20326200858005	43237.75	wilcox.test	0.0681152343750001	0.0805870378521128	27996	30915	31769.5	47283	51102	35977	39611	32307	31147	35675	NA	51318	78898	28561	0	672	0	0	NA	241.333333333333	42	0	22216	27331	39017	49146	58537	40090	51841	42979	27666	41248	NA	46771	121937	32843
PE 36:1	0.0460414019592104	179622.8	wilcox.test	0.921875	0.656250000000001	NA	NA	139778.5	196249	168515	193381	185270	168809	138924	151074	NA	368520	NA	114367	NA	2642.33333333333	935.666666666667	118.25	NA	4392.66666666667	NA	0	NA	NA	146016.5	181613	171662	202772	177679	185506	76729	158666	NA	343103	NA	123822
PE 36:3	-0.522251857669322	33526.875	t.test	0.000158241070769311	0.00120838635860201	28251	29634	24855.5	23474	29482	31462	26055	27841	24282	35000	36093	24325	28162	16419	31.5	787.666666666667	0	0	8836	20	0	225.333333333333	34409	29124	37974	37607	46840	48824	49835	42945	18068	43967	53134	27725	49297	33668
PE 36:4	-0.504584759097538	41804.5576923077	t.test	0.000428986870174246	0.00189657353129666	23838	25853	45626.5	45887	56577	34695	34907	33573	37014	39050	37229	10198	NA	24931	151.5	1307	0	91.5	11654.5	67.3333333333333	NA	907.333333333333	25900	28041	64426	75622	84151	49602	61730	51051	35082	60355	51436	10225	NA	39919
PE 38:4	-0.315055963170226	406830.910714286	t.test	0.0044141968385846	0.010594072412603	322467	252860	447502	493896	465792	481194	394999	378886	368202	438737	192845	107719	484721	246366	24	7832.66666666667	13.6666666666667	0	92716.5	281.666666666667	98.6666666666667	4859.66666666667	298988	254005	564644.5	677245	581635	605278	552728	461500	239850	576283	421089	105902	653944	321988
PE 38:5	-0.556170932611952	103648.517857143	wilcox.test	0.000244140625	0.00130283829935975	75806	65451	92235	87834	116270	91018	101458	89787	58708	87057	87076	64872	98831	58388	159	1330.33333333333	23.5	220.75	15618	155	63.6666666666667	1277.66666666667	72926	69176	169557.5	151408	154843	140135	163481	148743	84223	137531	95991	72375	172851	94127
PE 40:7	-0.717392943611618	11775.375	t.test	0.0000290682919963793	0.000339440557545631	11050	4806	8350.5	6348	11020	7820	8316	8337	6567	13488	NA	NA	10130	10646	0	567.333333333333	0	11.25	NA	NA	0	962.333333333333	14918	6108	20169.5	10145	19452	14248	13647	15484	8645	21153	NA	NA	14480	17281
PE O-36:5	0.146156927545821	180232.732142857	t.test	0.0531089787196244	0.0665843912305738	146342	152881	230526.5	221888	207913	201693	154133	192340	226297	208455	202218	127334	243013	135929	243.5	3007.33333333333	22.3333333333333	0	41012.5	2383.33333333333	67.6666666666667	298	112761	111255	224711	206212	241480	187670	165402	174671	123086	211869	205172	85004	218204	128057
PE O-38:6	-0.452500697631544	74552.2222222222	wilcox.test	0.01953125	0.0363636363636364	52253	45124	67480.5	NA	NA	NA	NA	59208	54971	64209	NA	58522	121001	43831	0	2654.66666666667	NA	0	NA	620.666666666667	17.3333333333333	0	61799	62159	129546.5	NA	NA	NA	NA	91108	53014	102685	NA	54747	145326	74956
PE O-40:5	-0.79651151390343	41130.6458333333	t.test	0.000390731087834925	0.00182341174322965	8778	7066	8073	42823	49326	48176	41129	34731	35320	25241	32149	NA	27865	NA	0	0	17.5	23.75	145	NA	21.6666666666667	NA	19705	20059	33964.5	77562	78458	78468	67574	60507	22347	46634	44493	NA	76687	NA
PE O-40:7	-0.0499627574941784	26077.1	t.test	0.45308219060101	0.392359835159637	NA	NA	25678	19694	33198	25851	23707	NA	NA	NA	NA	NA	NA	NA	NA	189.333333333333	0	NA	NA	NA	NA	NA	NA	NA	28533	21508	36380	23633	22589	NA	NA	NA	NA	NA	NA	NA
PI 38:3	-0.180401145573657	10551.75	t.test	0.0484848218206673	0.0626573081990162	7885	8968	12510	12352	11338	9934	9439	NA	NA	NA	8821	7789	NA	NA	0	0	0	NA	406.5	0	NA	NA	7092	7823	15006.5	14956	13996	12182	12755	NA	NA	NA	8529	8556	NA	NA
SM 32:1;O2	-0.348069954737883	20914.8269230769	t.test	0.000890112753935388	0.00325084657959011	13391	12142	17420	25580	24162	17308	20914	24264	13806	16426	NA	16107	24434	13298	0	0	0	0	NA	84.6666666666667	38.3333333333333	0	13912	13743	22529.5	35715	30746	22492	28713	30781	10621	23732	NA	20065	36486	14998
SM 33:1;O2	-0.143877052443669	17406.1666666667	t.test	0.223825008114645	0.213651144109434	NA	NA	14606.5	16282	20791	17969	15220	18584	15172	16483	NA	13743	NA	NA	NA	38	0	75.25	NA	255.333333333333	NA	NA	NA	NA	18564.5	20241	23313	18892	20007	21328	7279	20995	NA	13841	NA	NA
SM 34:0;O2	0.42184737176565	46893.325	t.test	0.0112613507768652	0.0217391304347826	45365	42053	49902.5	60774	50951	48708	50650	76104	65508	46992	NA	NA	NA	NA	67.5	2635.66666666667	18.6666666666667	0	NA	NA	NA	NA	26097	27975	39431	47025	48271	41031	47356	58326	18110	47237	NA	NA	NA	NA
SM 34:1;O2	-0.296056168999822	704393.75	t.test	0.0123630964470315	0.0220957468415031	618028	529176	665918.5	901753	847881	905014	721440	689814	779491	721977	0	501375	508134	463204	2376.5	24319	1669.83333333333	486	0	25829	22286.6666666667	2415.33333333333	625618	548210	830262.5	1161832	1077074	1154444	1084246	863474	413315	1054482	148215	580488	810610	517549
SM 34:2;O2	-0.678053235111557	18207.525	t.test	0.000190868895832545	0.00130283829935975	6379	11154	11723	17219	15684	17452	14136	17857	12394	16061	NA	NA	NA	NA	0	118.666666666667	13	234.25	NA	NA	NA	NA	16864	15065	22771.5	30149	24545	30451	24406	24253	11160	24427	NA	NA	NA	NA
SM 35:1;O2	-0.0212172288366439	12494.5625	t.test	0.907642206864077	0.656250000000001	NA	NA	11334.5	9815	10468	13993	9748	13571	14748	15544	NA	NA	NA	NA	NA	0	18.1666666666667	238.75	NA	NA	NA	NA	NA	NA	12537.5	10648	11711	15884	11564	15148	4391	18808	NA	NA	NA	NA
SM 36:1;O2	0.33226491042717	35706.4166666667	t.test	0.00553537392140843	0.0125667948486029	35259	27172	40453	44697	43032	46531	44743	51235	40740	47687	NA	34786	21266	NA	90	1388.66666666667	94	0	NA	732	168.333333333333	NA	24271	19395	31834	38088	37617	42975	35745	36699	14558	40949	NA	25686	31536	NA
SM 38:1;O2	1.43567652446148	36102.2272727273	t.test	0.00000000218637435163986	0.000000183655445537748	43177	42157	50668	55453	48856	63243	56341	67524	50883	55528	NA	46052	NA	NA	52.5	202.666666666667	229.166666666667	23.25	NA	0	NA	NA	11537	5778	13630	24713	27886	30082	23820	25696	11688	23619	NA	15918	NA	NA
SM 40:1;O2	0.874356326347051	106122.961538462	t.test	0.0000191251419213947	0.000339440557545631	108906	108676	156902.5	132348	104489	127177	122521	185522	199261	174615	NA	125090	159462	80344	838	3169.66666666667	0	15.25	NA	2626	253	234	49552	57923	78826.5	78173	83599	89209	72708	103408	41279	109522	NA	62217	104297	43170
SM 41:1;O2	0.929766186946824	21031.78125	t.test	0.00400801165251981	0.00990214643563717	NA	NA	20107.5	24233	27553	28962	26438	28869	33382	31125	NA	NA	NA	NA	NA	71	71.8333333333333	27	NA	NA	NA	NA	NA	NA	12597	15714	20227	21595	15924	18981	2659	8142	NA	NA	NA	NA
SM 42:1;O2	0.200847908879363	144373.928571429	t.test	0.0608455264634261	0.0730146317561113	86486	91015	129089.5	192990	192649	225643	181937	167861	176373	194183	184290	102284	158043	78860	207.5	2767.33333333333	134	0	12209	2324	52	194	66995	76316	121395.5	163355	189748	201768	160814	146882	56381	186955	244854	77798	126209	61296
SM 42:2;O2	0.328105956674757	227156.696428571	t.test	0.0549187692181151	0.0668576320916183	278968	286931	274695	267243	198110	260524	226851	323629	299727	292970	59382	275353	253788	242101	25	9182.66666666667	0	0	110872.5	3909.33333333333	149.333333333333	132.666666666667	171671	196480	211184.5	192654	179687	220625	191460	236891	125583	227110	295035	176454	215555	179726
SM 42:3;O2	-0.0991851407364657	51395.8928571429	t.test	0.283806884345309	0.264886425388955	44337	53927	56238	43047	48705	60456	40699	NA	NA	NA	NA	NA	NA	NA	0	428.666666666667	135.166666666667	NA	NA	NA	NA	NA	39459	49740	52725.5	56502	53586	66248	53873	NA	NA	NA	NA	NA	NA	NA
TG 52:1	-0.0162071096609367	12566.25	t.test	0.596909133790692	0.48679968192639	9040	4470	23977	NA	NA	NA	NA	NA	NA	NA	NA	NA	NA	NA	2756	9934	NA	NA	NA	NA	NA	NA	8980	4360	24570.5	NA	NA	NA	NA	NA	NA	NA	NA	NA	NA	NA
TG 52:2	0.178399101652155	34683	t.test	0.414540317901208	0.366540912670541	28629	15038	66807	NA	NA	NA	NA	NA	NA	NA	NA	NA	NA	NA	9960.5	17286.3333333333	NA	NA	NA	NA	NA	NA	19807	19133	58684	NA	NA	NA	NA	NA	NA	NA	NA	NA	NA	NA
TG 52:3	0.213853540257806	24625.8333333333	t.test	0.318238138061551	0.293758281287585	18275	12357	48711	NA	NA	NA	NA	NA	NA	NA	NA	NA	NA	NA	5631.5	11428.6666666667	NA	NA	NA	NA	NA	NA	14593	13521	40298	NA	NA	NA	NA	NA	NA	NA	NA	NA	NA	NA
TG 54:2	0.394531546784604	10344.15	wilcox.test	0.1875	0.1875	13848	4965	29451	NA	NA	NA	NA	5138	5347	NA	NA	NA	NA	NA	3888.5	7893.33333333333	NA	32.75	NA	NA	NA	NA	9861	6503	28328.5	NA	NA	NA	NA	0	0	NA	NA	NA	NA	NA
TG 54:3	0.260927831675936	57961.4166666667	t.test	0.170460346152831	0.172514085263106	55068	17130	117368	NA	NA	NA	NA	NA	NA	NA	NA	NA	NA	NA	12165	17803	NA	NA	NA	NA	NA	NA	36571	15775	105856.5	NA	NA	NA	NA	NA	NA	NA	NA	NA	NA	NA
TG 54:5	0.550015009910473	19555.875	t.test	0.394310773846564	0.352362819182036	NA	NA	31098.5	NA	NA	NA	NA	35561	14713	11584	NA	NA	NA	NA	NA	2966.33333333333	NA	11352	NA	NA	NA	NA	NA	NA	33679.5	NA	NA	NA	NA	6252	11185	12374	NA	NA	NA	NA
PC 37:5	-0.387642526783172	16178.1666666667	wilcox.test	0.5	0.428571428571429	22421	19186	NA	NA	NA	NA	NA	NA	NA	NA	446	NA	NA	NA	27.5	NA	NA	NA	3764	NA	NA	NA	20848	20963	NA	NA	NA	NA	NA	NA	NA	NA	13205	NA	NA	NA
PE 34:0	0.537454182273596	22257.875	t.test	0.0116908957697193	0.0217391304347826	36429	23101	NA	NA	NA	NA	NA	NA	NA	NA	NA	36899	NA	8997	257.5	NA	NA	NA	NA	588	NA	0	29215	12512	NA	NA	NA	NA	NA	NA	NA	NA	NA	26344	NA	4566
PE O-38:7	0.348469507190823	19224.2777777778	t.test	0.010835972250833	0.0217391304347826	24867	14206	NA	19282	34768	26712	21284	NA	NA	NA	NA	14667	19827	18200	0	NA	0	NA	NA	37.6666666666667	0	0	18415	0	NA	18114	32851	22525	21771	NA	NA	NA	NA	9647	15542	13359
PI 38:4	-0.185581351873671	42063	wilcox.test	0.0771484375000001	0.0875739020270271	71265	56569	NA	10775	10163	10734	9397	74333	87480	98658	15557	7401	20004	NA	48.5	NA	0	17.25	3195.5	0	0	NA	69640	57928	NA	13940	11454	12420	10568	116086	63544	130756	18062	6513	26265	NA
CAR 16:0	-0.727839225097337	36317.1	t.test	0.0443629280577775	0.0582263430758329	NA	NA	NA	30679	33329	16330	31467	NA	NA	NA	NA	24923	NA	NA	NA	NA	1353.5	NA	NA	883.333333333333	NA	NA	NA	NA	NA	68065	55960	24199	51554	NA	NA	NA	NA	26665	NA	NA
LPC 18:0	0.591725375826181	23862.2222222222	t.test	0.00149005064748459	0.00463571312550763	NA	NA	NA	33381	45545	22771	19874	27949	30954	24020	NA	26144	NA	27557	NA	NA	19.5	155.5	NA	6710.66666666667	NA	6145.33333333333	NA	NA	NA	30642	26289	16589	16517	16888	12248	19061	NA	16778	NA	16313
PE 38:3	-0.359697221633638	25370.55	t.test	0.000281494844063707	0.00139091570007949	NA	NA	NA	28952	25185	22677	21375	17572	14393	16363	NA	22308	32745	20671	NA	NA	0	0	NA	19.3333333333333	0	173	NA	NA	NA	36250	29473	31472	31522	25135	15410	19082	NA	24555	43581	28690
PE 40:6	-0.415305663960465	20399	t.test	0.00640602840504821	0.0137004222946601	NA	NA	NA	15048	30689	17333	14742	15069	19603	24629	NA	9244	16115	12358	NA	NA	0	0	NA	1138.66666666667	93.3333333333333	1221.33333333333	NA	NA	NA	23074	34010	25727	19045	23408	13198	37423	NA	13203	21694	22368
PE 40:4	-0.192836183479254	34376	t.test	0.0338696666104537	0.0474175332546352	NA	NA	NA	29997	33147	39009	30712	NA	NA	NA	NA	NA	39204	20423	NA	NA	0	NA	NA	NA	14.3333333333333	0	NA	NA	NA	35184	36994	43810	29935	NA	NA	NA	NA	NA	50404	23693
PE 34:2	-0.39584539529202	15565.3	t.test	0.00674316421430313	0.0138152632683284	NA	NA	NA	13818	16333	11903	11481	NA	NA	NA	NA	NA	13681	NA	NA	NA	0	NA	NA	NA	0	NA	NA	NA	NA	16323	19210	15285	17523	NA	NA	NA	NA	NA	20096	NA
PE 40:5	-0.333110747792958	35654.25	t.test	0.20712884891147	0.202311898936784	NA	NA	NA	NA	NA	NA	NA	25757	24985	34679	NA	NA	40804	NA	NA	NA	NA	0	NA	NA	0	NA	NA	NA	NA	NA	NA	NA	NA	35867	18213	48879	NA	NA	56050	NA
PS 36:1	-0.118444231487336	31293.2857142857	t.test	0.678523451709043	0.53267261629495	NA	NA	NA	44025	38443	62604	45722	0	0	19272	NA	NA	NA	NA	NA	NA	37.5	9.75	NA	NA	NA	NA	NA	NA	NA	63981	43578	37364	62681	7424	3317	9695	NA	NA	NA	NA
CAR 18:1	-0.809209980084096	13649.3333333333	t.test	0.031438475287917	0.0455315848997419	NA	NA	NA	13912	12380	7346	18412	621	NA	6841	NA	NA	NA	NA	NA	NA	45.1666666666667	0	NA	NA	NA	NA	NA	NA	NA	26850	28802	11774	24272	0	NA	12582	NA	NA	NA	NA
CoQ10	0.0698368288747554	12435.6428571429	t.test	0.921354598938086	0.656250000000001	NA	NA	NA	13583	9154	15535	10716	19622	20546	0	NA	NA	NA	NA	NA	NA	0	0	NA	NA	NA	NA	NA	NA	NA	16009	19221	13446	13676	0	0	22591	NA	NA	NA	NA
HexCer 34:1	-0.749527264049064	9092.85714285714	t.test	0.0143740698735372	0.0363636363636364	NA	NA	NA	6631	12682	4981	4892	7884	3367	7041	NA	NA	NA	NA	NA	NA	0	0	NA	NA	NA	NA	NA	NA	NA	14973	13040	8074	15010	13347	7046	8332	NA	NA	NA	NA
LPC 16:0	-0.0834366053171488	16208.5714285714	wilcox.test	0.578125	0.47610294117647	NA	NA	NA	19037	32568	12396	11322	10520	9354	14983	NA	NA	NA	NA	NA	NA	572.666666666667	286.75	NA	NA	NA	NA	NA	NA	NA	28750	23156	15242	12657	11099	14671	11165	NA	NA	NA	NA
PC 33:2	-0.346692900966356	9707.21428571429	t.test	0.0234729097105963	0.0363636363636364	NA	NA	NA	7854	13234	8404	8425	8058	5052	8798	NA	NA	NA	NA	NA	NA	8.66666666666667	0	NA	NA	NA	NA	NA	NA	NA	10782	17030	11318	12506	11691	3929	8820	NA	NA	NA	NA
PC 35:4	-0.549351536936085	11111.6428571429	t.test	0.00104707132037707	0.00366474962131974	NA	NA	NA	9673	10187	7817	9586	12787	4675	8424	NA	NA	NA	NA	NA	NA	5.16666666666667	0	NA	NA	NA	NA	NA	NA	NA	15779	16681	10919	13277	18225	6090	11443	NA	NA	NA	NA
PC 36:0	0.104044641166766	7539.5	t.test	0.615834325390936	0.488019654083384	NA	NA	NA	8639	12859	6477	3270	NA	NA	NA	NA	NA	NA	NA	NA	NA	23.5	NA	NA	NA	NA	NA	NA	NA	NA	8153	9549	7112	4257	NA	NA	NA	NA	NA	NA	NA
PC 38:7	-1.00365943927348	8113.5	t.test	0.00264283276884454	0.00718238471697113	NA	NA	NA	7011	9040	4647	6105	4623	1830	4543	NA	NA	NA	NA	NA	NA	0	0	NA	NA	NA	NA	NA	NA	NA	10992	10646	9359	11353	13573	5588	14279	NA	NA	NA	NA
PC O-28:0	-1.1324260562015	7083.25	t.test	0.16630100099578	0.170357122971287	NA	NA	NA	10416	5718	558	1059	NA	NA	NA	NA	NA	NA	NA	NA	NA	6.16666666666667	NA	NA	NA	NA	NA	NA	NA	NA	23670	11636	959	2650	NA	NA	NA	NA	NA	NA	NA
PC O-32:0	-0.122615068383388	47624	t.test	0.256659904934969	0.242240809152106	NA	NA	NA	65800	85667	59471	36045	23501	24878	23848	NA	NA	NA	NA	NA	NA	54.8333333333333	41.25	NA	NA	NA	NA	NA	NA	NA	73136	87107	66630	52861	27385	13224	27183	NA	NA	NA	NA
PC O-36:1	-0.679084583926594	19977	t.test	0.0501956190978655	0.0638853333972833	NA	NA	NA	25131	32228	13498	11391	11710	13564	0	NA	NA	NA	NA	NA	NA	0	0	NA	NA	NA	NA	NA	NA	NA	42792	47109	13495	10022	24072	12166	22500	NA	NA	NA	NA
PC O-36:2	-1.09186897513994	35883.8571428571	t.test	0.00652401061650483	0.0137004222946601	NA	NA	NA	14102	37436	8731	10481	33792	31051	24833	NA	NA	NA	NA	NA	NA	18.6666666666667	103	NA	NA	NA	NA	NA	NA	NA	51075	54329	40668	40544	66549	22843	65940	NA	NA	NA	NA
PC O-40:6	-0.110869393881209	18275.375	t.test	0.567547428973435	0.472019643898698	NA	NA	NA	21856	8012	23443	16983	NA	NA	NA	NA	NA	NA	NA	NA	NA	0	NA	NA	NA	NA	NA	NA	NA	NA	20822	15776	21545	17766	NA	NA	NA	NA	NA	NA	NA
PC O-40:7	0.160640369355671	11701.3571428571	t.test	0.383967295495993	0.346809170125413	NA	NA	NA	10735	15390	10635	7887	11076	16353	14389	NA	NA	NA	NA	NA	NA	0	0	NA	NA	NA	NA	NA	NA	NA	10419	16149	10282	7851	10400	6852	15401	NA	NA	NA	NA
PC O-42:5	0.0600723086607934	10808.75	t.test	0.701558123349407	0.54565631816065	NA	NA	NA	11926	13136	9399	9674	NA	NA	NA	NA	NA	NA	NA	NA	NA	24.6666666666667	NA	NA	NA	NA	NA	NA	NA	NA	8861	14513	8084	10877	NA	NA	NA	NA	NA	NA	NA
PC O-44:5	-0.724538340824103	15568.2857142857	t.test	0.0415281608889671	0.0558268229166667	NA	NA	NA	14793	20439	12685	2421	11608	9566	10662	NA	NA	NA	NA	NA	NA	32.8333333333333	15.75	NA	NA	NA	NA	NA	NA	NA	25266	27778	23147	20945	6564	9682	22400	NA	NA	NA	NA
PE 32:0	0.876864655455943	4266.92857142857	wilcox.test	0.015625	0.0363636363636364	NA	NA	NA	9402	12028	3158	4908	3402	2320	3458	NA	NA	NA	NA	NA	NA	76.3333333333333	124.75	NA	NA	NA	NA	NA	NA	NA	4515	6141	1582	4021	2743	401	1658	NA	NA	NA	NA
PE O-36:2	-0.235692817356932	9711.21428571429	t.test	0.20328310799535	0.200891542018934	NA	NA	NA	10301	12704	10477	9743	6904	7146	5163	NA	NA	NA	NA	NA	NA	18.5	34.75	NA	NA	NA	NA	NA	NA	NA	13300	15512	9692	11338	11109	3312	9256	NA	NA	NA	NA
PI 36:4	-1.05349614845445	3393.21428571429	t.test	0.00015063106886973	0.00120838635860201	NA	NA	NA	2524	2246	2236	1941	1735	1918	2846	NA	NA	NA	NA	NA	NA	0	0	NA	NA	NA	NA	NA	NA	NA	5954	5251	4360	4110	4575	3312	4497	NA	NA	NA	NA
PS 38:4	-0.83330652377221	16669.375	t.test	0.0335827496307831	0.0474175332546352	NA	NA	NA	14820	21146	7227	4746	NA	NA	NA	NA	NA	NA	NA	NA	NA	0	NA	NA	NA	NA	NA	NA	NA	NA	25180	23165	20275	16796	NA	NA	NA	NA	NA	NA	NA
SM 40:2;O2	0.136011623922494	21401.3571428571	t.test	0.537366291890473	0.451387685187998	NA	NA	NA	17440	16541	19358	14830	29456	33993	25248	NA	NA	NA	NA	NA	NA	0	45	NA	NA	NA	NA	NA	NA	NA	18919	18722	20825	15302	30171	13553	25261	NA	NA	NA	NA
SM 40:7;3O	-0.126091529557887	15805.25	t.test	0.0929736989650517	0.104130542840858	NA	NA	NA	13981	15309	17086	14084	NA	NA	NA	NA	NA	NA	NA	NA	NA	13187.6666666667	NA	NA	NA	NA	NA	NA	NA	NA	16479	16178	17123	16202	NA	NA	NA	NA	NA	NA	NA
TG 50:0	-0.0488464314111006	4452.875	t.test	0.910757820164945	0.656250000000001	NA	NA	NA	3699	7157	3165	3489	NA	NA	NA	NA	NA	NA	NA	NA	NA	2445.83333333333	NA	NA	NA	NA	NA	NA	NA	NA	7414	6886	1214	2599	NA	NA	NA	NA	NA	NA	NA
TG 56:3	-0.73123924034014	11868.875	wilcox.test	1	0.695001101825254	NA	NA	NA	9630	9048	7981	9036	NA	NA	NA	NA	NA	NA	NA	NA	NA	5195.33333333333	NA	NA	NA	NA	NA	NA	NA	NA	36058	7545	6379	9274	NA	NA	NA	NA	NA	NA	NA
PC 37:2	1.05073279678184	9783.5	t.test	0.151128082466377	0.160693150976907	NA	NA	NA	NA	NA	NA	NA	12518	12830	14242	NA	NA	NA	NA	NA	NA	NA	521	NA	NA	NA	NA	NA	NA	NA	NA	NA	NA	NA	8960	0	10151	NA	NA	NA	NA
PC 39:5	-0.114945930055544	7325.33333333333	t.test	0.792977366501381	0.594733024876036	NA	NA	NA	NA	NA	NA	NA	8746	6551	5804	NA	NA	NA	NA	NA	NA	NA	10.75	NA	NA	NA	NA	NA	NA	NA	NA	NA	NA	NA	9026	3920	9905	NA	NA	NA	NA
PC O-37:2	-0.520419818898182	15746.3333333333	t.test	0.745339696345145	0.564040851288218	NA	NA	NA	NA	NA	NA	NA	5800	28437	4573	NA	NA	NA	NA	NA	NA	NA	0	NA	NA	NA	NA	NA	NA	NA	NA	NA	NA	NA	26311	3880	25477	NA	NA	NA	NA
PE 37:4	-0.104836979298214	3896.16666666667	t.test	0.861282070596122	0.637300348024542	NA	NA	NA	NA	NA	NA	NA	3909	3469	3886	NA	NA	NA	NA	NA	NA	NA	0	NA	NA	NA	NA	NA	NA	NA	NA	NA	NA	NA	5406	905	5802	NA	NA	NA	NA
PI 36:2	-1.17594563267804	3218.66666666667	t.test	0.136756054977499	0.14727575151423	NA	NA	NA	NA	NA	NA	NA	3796	0	2129	NA	NA	NA	NA	NA	NA	NA	0	NA	NA	NA	NA	NA	NA	NA	NA	NA	NA	NA	4747	4440	4200	NA	NA	NA	NA
SM 36:2;O2	0.490001088048912	8364.66666666667	t.test	0.527556464856501	0.44762366715097	NA	NA	NA	NA	NA	NA	NA	8346	12850	8119	NA	NA	NA	NA	NA	NA	NA	0	NA	NA	NA	NA	NA	NA	NA	NA	NA	NA	NA	8514	2657	9702	NA	NA	NA	NA
TG 56:6	0.15827607758385	15109.6666666667	t.test	0.739212591957656	0.564040851288218	NA	NA	NA	NA	NA	NA	NA	16681	17140	13992	NA	NA	NA	NA	NA	NA	NA	593.5	NA	NA	NA	NA	NA	NA	NA	NA	NA	NA	NA	15582	7713	19550	NA	NA	NA	NA

## Sheet: Human HSPC Prog lipid concent
Name	HSPC_Young_Frozen_Exp0805_ID55	HSPC_Young_Frozen_Exp0805_ID56	HSPC_Young_Frozen_Exp0805_ID57	HSPC_Young_Frozen_Exp0805_ID68	HSPC_Young_Frozen_Exp1405_ID64	HSPC_Young_Frozen_Exp1405_ID65	HSPC_Young_Frozen_Exp1405_ID66	NC_Exp0805	NC_Exp1405	Prog_Young_Frozen_Exp0805_ID55	Prog_Young_Frozen_Exp0805_ID56	Prog_Young_Frozen_Exp0805_ID57	Prog_Young_Frozen_Exp0805_ID68	Prog_Young_Frozen_Exp1405_ID64	Prog_Young_Frozen_Exp1405_ID65	Prog_Young_Frozen_Exp1405_ID66
LPC 18:0	0.00178535327558753	0.00232562037694574	0.00102448159482928	0.00112018005610215	0.00166915325924752	0.00258420813002907	0.00119450471265441	9.48231018005135e-07	8.14175701928355e-06	0.00162117511307324	0.00141586294637526	0.000703094026096694	0.000926472596934366	0.000972431427542618	0.000762914172745552	0.00100554390058762
LPC 16:0	0.000995303013007048	0.00162562808592766	0.000545174597719249	0.000623817692873908	0.000614154541810866	0.000763378743510273	0.000728359234694243	3.56158580064661e-05	1.51781864294336e-05	0.00148690306246727	0.00121910939377071	0.000631490970415789	0.000694007520471845	0.000624736103007934	0.000893310028024419	0.000575766071039489
PC 36:1	0.0671010313427199	0.0625800266944812	0.0450092215124416	0.0528150559348656	0.0576995558652676	0.056303819475882	0.0498256930568434	1.00939559735777e-05	2.78105288314514e-06	0.0722662557476817	0.0749199721398455	0.0461879326395215	0.0590335659772514	0.0588437252556418	0.0277967660057082	0.0668989527125794
PC 36:4	0.0834679791245196	0.0746342962160269	0.0652057683825466	0.0667038582730924	0.0953887253108484	0.0813982753796082	0.085265377731151	1.11112261994774e-05	0	0.145860300877378	0.117915634885368	0.0883564453999781	0.117450692780726	0.141367225692986	0.0866345621085141	0.152235080439654
PC 37:4	0.00144896793940877	0.0012576710899783	0.00135845029520739	0.00124403465842561	0.00335233934345902	0.00282585496765292	0.0031994319325288	0	4.2577705239934e-07	0.00193032291122974	0.0024370857300996	0.00153118415752745	0.00248485149398348	0.00447838922646963	0.00162260575446436	0.0047631018336602
PC 38:4	0.113238876988024	0.0853647092836554	0.0923180305125208	0.0991665288779409	0.10455348881212	0.0940205797654017	0.0838990214242034	2.62882315567842e-06	2.361584475173e-06	0.120757151686122	0.0956659083763329	0.0825233259161494	0.111555313868938	0.085154868315538	0.0483490435617498	0.108642795248696
PC 38:6	0.00974599149422986	0.0105766604870024	0.00833064186654429	0.00854335740558106	0.00882552713941712	0.00868257667900924	0.00890492567089196	0	1.31915506743009e-06	0.0209663038450144	0.0183834445675565	0.0148318921608812	0.01869209657119	0.0179122441919773	0.0090562470872913	0.0207087712621411
PC 40:6	0.0120456837810883	0.011197173048894	0.00892952480147634	0.0095899829384767	0.0094475769013914	0.0105830448533507	0.0104899400363174	1.28591465471522e-06	0	0.0199645497147066	0.0162865225320819	0.0123394464923185	0.014722228484176	0.0124027848301435	0.0082050847959724	0.016972169182072
PC 30:0	0.00455973235535106	0.00637654464541358	0.00202487736954653	0.00352197806106691	NA	NA	NA	4.08890238921825e-06	NA	0.00396441230501065	0.00542333165416852	0.0020076288097272	0.00405219808512147	NA	NA	NA
PC 31:0	0.00165367810693582	0.0027295981411558	0.00124242042691566	0.00153256864586931	0.00226793433159478	0.000808380380578341	0.00149133195834952	1.3462320044759e-06	0	0.00159061357480156	0.00211409406925524	0.00110500213298411	0.00172297202663489	0.00196822433475983	0.000759711337779949	0.00156432265856956
PC 31:2	NA	NA	NA	NA	0.000520926060274383	0.000699651310515557	0.000631457533045179	NA	0	NA	NA	NA	NA	0.000716525772562524	0.000452570963198574	0.000846657494492285
PC 32:0	0.00206120342254285	0.0017843924920217	0.00219988763851628	0.00147857576527332	0.0441240790162004	0.0400577666602703	0.0418162726870243	0	1.98048704193992e-05	0.00278244681338945	0.00211597233972192	0.00219837252287081	0.00258055182521992	0.0329093895509435	0.016316230367127	0.039111522972409
PC 32:1	0.0122655960806279	0.0180895439885301	0.00647599974871159	0.00864646940876757	0.0114274635100763	0.00824116531715711	0.0127579540201548	9.38455491304565e-06	1.0273487633517e-05	0.0179230056975782	0.0218214261403499	0.008053032284285	0.0144265625190548	0.020252512463596	0.0148703824404769	0.0173356708808176
PC 32:2	0.000765738365504089	0.00135434966644575	0.000414459497758001	0.000658098567511542	0.000683892845656166	0.000281262846044735	0.000608951303541744	0	0	0.00126230122159162	0.00172923928882856	0.000629511547538856	0.000961211491348709	0.00074254367610699	0.000398199738393644	0.000600552472100948
PC 33:0	0.0016344264045968	0.00345629048726793	0.00214187300151353	0.00186041135934981	0.00327520338118439	0.000869082515807773	0.00321496791521521	0	0	0.00259732151453267	0.00320387261436049	0.00211954399451368	0.00252815624628171	0.00365334040002736	0.000681664473949896	0.00414568666231763
PC 33:1	0.00268690328352382	0.00377890418782635	0.00175306404860813	0.0026006076225548	0.00274499553122524	0.00144691915024374	0.00245751556038792	3.64293386126502e-05	0	0.00320588180640237	0.00426013290664936	0.00195546334873494	0.0031183918028975	0.00380859291072421	0.00193731966386119	0.00355664625324913
PC 34:0	0.0138824515627565	0.0177177305710721	0.0095265438921647	0.0075734030700601	0.0128927582299518	0.0116830662968726	0.0114134643885617	0	0	0.0110029339360952	0.0129171772633943	0.00897528649671063	0.00843134617427574	0.0126814797872028	0.00385560471254281	0.0144936118370676
PC 34:1	0.223761139981578	0.231265289911834	0.174970078558142	0.189601598555267	0.157059177339652	0.154894065981096	0.158966360071096	0.000141649509314975	0.000131981067610575	0.304207720336096	0.306677684414712	0.211582724034526	0.287663730105361	0.219903285299092	0.163494214947059	0.24294429478892
PC 34:2	0.0579348700351741	0.0748172769328974	0.0624905756893098	0.0563247294202194	0.0532569697751159	0.0816842513476473	0.0593205979570717	8.77360074208482e-05	2.51481752861386e-05	0.087075204498391	0.103733835093959	0.0764882596687806	0.0894113633028662	0.0730322148761659	0.0372238677248034	0.0899288233163542
PC 34:3	0.00286320273844957	0.00399023906164237	0.00249236118812498	0.00256812389663595	0.00244338114592513	0.00227658956037919	0.0033344346447429	1.70476136561373e-06	1.39424191535052e-06	0.00538034971925946	0.0028686392312432	0.0035196645982518	0.00491837106504895	0.00629813804650883	0.00252842494869006	0.00561407158190545
PC 34:4	0.000627188528800119	0.000611427773452471	0.000203545586897282	0.000395052787266764	0.000473722987535207	0.000112312220459732	0.000277330149723414	0	0	0.00113405617554376	0.00112702782567018	0.000413788427479031	0.000803005601117401	0.000578719714223163	0.000398684782957486	0.00039809041911237
PC 35:1	0.00428688223037114	0.0046283108746308	0.00317952174467148	0.00316780007188747	0.00409444597066603	0.00339240718891421	0.00451265328050919	1.34690417484546e-06	5.7784571102163e-07	0.00569489504116459	0.00644144509515638	0.00403236946890298	0.00503665449056055	0.00577845826621119	0.0023592416616084	0.00706873511238613
PC 35:2	0.00192511234996681	0.0023252610263544	0.0018049183593613	0.00170801342603976	0.00207822012286028	0.0022105811764588	0.00244825575884765	0	1.7843310247607e-06	0.00252465719767059	0.00328891894789016	0.00214652820227379	0.0025596053365304	0.00293920580780511	0.00127073669948987	0.00360160415182843
PC 36:2	0.127918430530162	0.130188529022999	0.119748061125968	0.123796501853146	0.0494543852878589	0.0487951420744911	0.0471261867543352	1.74017423501465e-05	9.37553884837693e-07	0.165563141985271	0.169345398233017	0.136987271494504	0.170600324387475	0.070671395486547	0.0788713245954266	0.0730408540313125
PC 36:3	0.0389640693874604	0.0617150322401893	0.0598117375865286	0.0563444426027747	0.049876863899318	0.063192268371271	0.0536659680915255	5.51743582653934e-06	6.49499343825084e-06	0.055897179925369	0.0672202104296665	0.0737004549327967	0.0886166526578738	0.0723859884040333	0.0219819530026904	0.0758933501246983
PC 36:5	0.00236852284235655	0.00213470052874553	0.00128991186177437	0.00147506735808261	0.00207476043179167	0.00122881167546228	0.00252708970056844	6.82683551506858e-07	0	0.00539348921632039	0.00442822056089214	0.00237092768977794	0.00341754680656156	0.0036956208876832	0.00255287294352545	0.00471256865920815
PC 37:6	NA	NA	NA	NA	0.000204821288812232	0.0001507626978142	0.000269526893070037	NA	0	NA	NA	NA	NA	0.000442438718183003	0.000302439183092176	0.000609001551029396
PC 38:2	0.0101196537075878	0.00721836423276221	0.00711424294071953	0.00743605243071418	0.00862789181324055	0.0107304307029758	0.00773235995495407	5.24251413293055e-07	8.50409467663441e-06	0.00981675219991511	0.0083439469327236	0.00610952108747511	0.00838558748487374	0.0083039556378414	0.00410889221509648	0.00779283916125004
PC 38:3	0.0255240388790283	0.0193592213094076	0.0170605204611426	0.0177409240806565	0.0248407569717448	0.0262021925523769	0.0177361382966001	7.04031514966598e-07	4.8614904288518e-07	0.0277759992652121	0.0219920722543552	0.0169457108354572	0.0223379778402196	0.02283487267748	0.0130753421766566	0.0216670507045078
PC 38:5	0.0687164252585272	0.0539390142321262	0.054777748644365	0.0593396290855414	0.0618617612855149	0.0530171917016063	0.0530931801603559	2.99774795641047e-06	3.89113396672413e-07	0.110402142818124	0.0818183945784232	0.0682621186171011	0.0893386428196801	0.0752880281089136	0.0495025106814435	0.0814178655924387
PC 40:4	0.00232224614181231	0.00237426725142935	0.00173351799552674	0.00148715348952941	0.0018472180780813	0.00160896238269505	0.000580005831378229	0	0	0.00331213188546097	0.00302170394276454	0.00174009002618923	0.00197475067443128	0.00167431585427286	0.000877882334964174	0.00136120429486979
PC 40:5	0.0141563364720679	0.0102356448035159	0.00948570528027881	0.01029417938809	0.0114868360759148	0.00951810996371622	0.00843503330927468	0	0	0.0191996130106892	0.0144005975315999	0.0107011859287034	0.0135355024021745	0.0118369500817513	0.00707900918000249	0.0130662371222902
PC 40:7	0.00358626056682982	0.00457888196895747	0.00179106220299306	0.00257125920706389	0.00249211922409223	0.00229012293939818	0.00272845271429288	0	0	0.00766725273276825	0.00817199585771259	0.00347102885201414	0.00574767207606596	0.00508992252662656	0.00359825193153194	0.00603021358015513
PC 40:8	0.00134978230662898	0.0014910657609775	0.000667131643760209	0.000886533590281525	0.000724809581552102	0.000717858145606755	0.000725321993132809	0	6.18348976249332e-06	0.00319378829077617	0.00292275632011555	0.0014613913992208	0.00235693826567893	0.001456579405661	0.000946024924710137	0.00206442636326422
PC 42:10	0.000375558387939439	0.000547488012952109	0.000121538884547384	0.000221402329168172	0.000172784558171512	0.000159920721073527	0.000191554253382401	1.45949288898686e-06	0	0.000995387567705378	0.00121173191075418	0.000304382645060157	0.000689433290720996	0.000389305172800621	0.000342884932017865	0.00078703190702176
PC 42:8	0.00127303276827767	0.00109516523863055	0.00075407610758153	0.000899648401066161	0.00113230764308804	0.000829123174387581	0.000625176908307607	0	0	0.00223574079680925	0.00154088317632651	0.00115587646262317	0.00177487979060093	0.00135863405654873	0.000627182065753742	0.00131140679354287
PC 42:9	NA	NA	NA	NA	0.000242130546353261	0.000224362385202944	0.000351934101353032	NA	2.788148381122e-06	NA	NA	NA	NA	0.000622807060311886	0.000505847782869071	0.000949464115146097
PC 33:2	0.000445856837544551	0.000700229924388818	0.000393007011711768	0.000453414479532083	0.000447441091381975	0.000273019605500954	0.000453643167884658	5.36576543574925e-07	0	0.000631046013788972	0.000939899696933816	0.000492362531960218	0.000723748963802975	0.000616505122340126	0.000240706216173305	0.000487656431135903
PC 35:4	0.000561400944429514	0.000551065546509714	0.000373733289818682	0.00052743666523118	0.000725913184763193	0.000258297096852859	0.000444074864431779	3.27037421963262e-07	0	0.000944166513147477	0.000941231299697268	0.000485630091627666	0.000785555552502538	0.000982562042076997	0.000381443296144461	0.000646833770102343
PC 36:0	0.000507727426844882	0.000704400001542364	0.000313581741656731	0.000182194743869244	NA	NA	NA	1.506295117576e-06	NA	0.000494016845660778	0.000545616343438971	0.000320309390114053	0.000255056148080351	NA	NA	NA
PC 38:7	0.000420632711349127	0.000505517865532167	0.000229670634143806	0.000347239950556213	0.000271300777288899	0.000104520174144888	0.000247566396774675	0	0	0.000679918662565258	0.000620971781855077	0.000430292024090795	0.000694382409451966	0.000756448593919926	0.000361809708855226	0.000834375813503362
PC 37:2	NA	NA	NA	NA	0.000727410517048516	0.000725593152119382	0.00076848859114971	NA	2.86403860817197e-05	NA	NA	NA	NA	0.00049445760915249	0	0.000587340873419726
PC 39:5	NA	NA	NA	NA	0.000519435013069804	0.000378661575126179	0.000320089159024791	NA	6.17085954824452e-07	NA	NA	NA	NA	0.00050908875331517	0.000256864737918358	0.000585750941742703
SM 32:1;O2	0.00221379039125143	0.00196541887149811	0.00122274910305218	0.00175093561240067	0.00192030694507883	0.00110067063062985	0.00121209522569716	0	0	0.00332593841879019	0.00274276376359681	0.0015734186354625	0.00248988498946022	0.00257471107391642	0.000996787595711097	0.00202842510529747
SM 33:1;O2	0.00142520623909212	0.00171053366784862	0.00128395079814361	0.00128878873460258	0.00148758386314655	0.00122339401003328	0.00123019848331019	0	5.14368123217803e-06	0.0019064680030135	0.00210344882477074	0.00133668217974891	0.00175475583298778	0.0018043879353708	0.000690944146472314	0.0018149911966244
SM 34:0;O2	0.0053821040634612	0.00424104875464077	0.00352118687929565	0.00433921164272378	0.0061633105383081	0.00534419333093291	0.00354835581317608	1.39636724886968e-06	0	0.00448116220843642	0.00440640475591395	0.00293715338901041	0.00420217407527259	0.0049923644354397	0.00173921782386561	0.00413147621187407
SM 34:1;O2	0.0798346759501194	0.0705545714243819	0.0654054257422485	0.0617875967168451	0.0558480832802922	0.0635724029472812	0.0544999743187171	0.000140685310192158	3.59092277846314e-05	0.110681464344495	0.0982909054226757	0.0826146559816517	0.0961826099713354	0.0738861528726945	0.0396813460850669	0.0922001910934754
SM 34:2;O2	0.00152398818094278	0.00130471840948027	0.00126087892462377	0.00121031195664411	0.00144528823974002	0.00101050557985671	0.00121203516178694	1.09652624511056e-06	1.8046432263134e-05	0.00287127094361548	0.00223923942347497	0.00217848958999632	0.00216438760386846	0.00207466966889668	0.00107112245896384	0.00213517012741222
SM 35:1;O2	0.000878877368745868	0.000881024478892349	0.00102282967620387	0.000844404642444408	0.00111127648689589	0.00121653513871797	0.00118677866215141	1.3758245078814e-06	1.86088459671871e-05	0.00102596751820114	0.00108092554585092	0.00114968300820471	0.00103755426181049	0.00131100120854206	0.00042638574091896	0.00166329496581557
SM 36:1;O2	0.00404809185889456	0.00366310863990876	0.00344008266323908	0.00392007339523289	0.00424337117513179	0.00339896396227198	0.00368248468986738	8.04805301721607e-06	0	0.00371182714847578	0.00351172066640741	0.00314606815116512	0.0032437848681957	0.00321244745344616	0.0014297988952173	0.00366272205840225
SM 38:1;O2	0.00513765625377828	0.00425445748264285	0.00478307255169119	0.00504965447618657	0.00572098034397853	0.00434276428198303	0.00438652887607728	1.92975072049223e-05	1.87499898774616e-06	0.00246372969274584	0.00266311574580939	0.00225282242652421	0.00221129412629123	0.0023009932186989	0.00117430648186468	0.00216117623215054
SM 40:1;O2	0.0125436923222798	0.00930818200877092	0.00983945615134655	0.0112335146814285	0.0160796179219534	0.0173973806934277	0.0141110237415784	0	1.18834969792854e-06	0.00797246057829912	0.00816719481141094	0.00683434562490979	0.00690486142038276	0.00947266037558874	0.00424266201723209	0.0102517511467137
SM 41:1;O2	0.00232299994194295	0.00248254536083897	0.00226634005372432	0.00245170227021686	0.00253073140514301	0.0029478672396517	0.00254401894361514	6.66888721167216e-06	2.1303913947389e-06	0.00162090050226666	0.0019986526023792	0.00167330643742174	0.00152953332486511	0.00175861561050944	0.000276415003296569	0.000770835653901337
SM 42:1;O2	0.0187115958784602	0.0175561412342515	0.017858805062945	0.0170645235367232	0.0148832619835375	0.0157529420903193	0.0160529995557299	1.21859243889392e-05	0	0.0170426076741451	0.0189634369671814	0.0158127923934559	0.0156230073017975	0.0137643091569896	0.00592802539834454	0.0179020096619812
SM 42:2;O2	0.0259031191613781	0.0180483875028246	0.0206133212229237	0.0212707859570093	0.0286857000988155	0.0267624052747221	0.024212400011725	0	0	0.0200933036317709	0.0179525524909922	0.0172854505724662	0.0185946726715977	0.0221923914542604	0.0132001187028707	0.0217405567552998
SM 42:3;O2	0.00417117410056518	0.00443583372414127	0.00478199749815063	0.00381501526212035	NA	NA	NA	1.05739556448484e-05	NA	0.00589124167572069	0.00535217849807776	0.00518881820886676	0.00523059802640827	NA	NA	NA
SM 40:2;O2	0.00165243426741979	0.00147307804725614	0.00149724442946238	0.00135930206713225	0.0025522533381396	0.00296702193840927	0.0020397345755252	0	3.32956734400125e-06	0.00192887231883174	0.00182849499196459	0.00159493496470953	0.00145274927621678	0.00276297677869722	0.00139256157789236	0.00236383375667203
SM 40:7;3O	0.00132586501111578	0.00136456485326431	0.00132268364860066	0.00129206453192613	NA	NA	NA	0.00110936118929066	NA	0.00168158768966689	0.00158142910579134	0.00131256611306385	0.00153955234722108	NA	NA	NA
SM 36:2;O2	NA	NA	NA	NA	0.000691022778798538	0.00107176202483667	0.000626777202209852	NA	0	NA	NA	NA	NA	0.000745049538154923	0.000260876223201672	0.000867544249953586
TG 54:2	NA	NA	NA	NA	0.00556569763245476	0.00620625638401877	NA	NA	3.4297126585906e-05	NA	NA	NA	NA	0	0	NA
TG 54:5	NA	NA	NA	NA	0.0384865143434813	0.0170619973077921	0.0121791964433979	NA	0.0114877915657564	NA	NA	NA	NA	0.00651621048820873	0.0146581271457031	0.0129280548288424
TG 50:0	0.00465806340299475	0.00889337377598057	0.00309211664523255	0.00398092978984492	NA	NA	NA	0.00283397567615396	NA	0.0109633846120218	0.008612472137861	0.00110499194998573	0.00298734551796226	NA	NA	NA
TG 56:3	0.0129706128378853	0.0120254480071982	0.00833974189311045	0.0110273946064833	NA	NA	NA	0.00652600493780047	NA	0.0570304564527324	0.0100933004323374	0.00621020839993625	0.0114014323064524	NA	NA	NA
TG 56:6	NA	NA	NA	NA	0.0184626659405918	0.0203271815777327	0.0150444944343435	NA	0.000611911460928616	NA	NA	NA	NA	0.0166087539055609	0.0103372148388057	0.0208885142273013

## Sheet: Human HSPC vs Prog RNA-seq DEGs
Gene	baseMean	log2FoldChange	lfcSE	stat	p-value	p-adjusted
MS4A2	549.606620107885	-6.10433601762108	0.572673725996868	-10.6593610646186	1.57676936812909e-26	2.98748521217709e-24
EPX	110.019532462188	-5.31839448671763	0.477722726630544	-11.1328061033	8.68573810634471e-29	1.9504307458803e-26
STXBP6	75.6120184083665	-4.65652448959423	0.61032466572993	-7.62958594181209	0.0000000000000235508888492812	0.00000000000082299157978785
HBD	1323.03675362251	-4.64392813441497	0.349774331380203	-13.2769266289213	3.15062144119307e-40	3.47313050871883e-37
CSF1R	1072.3964958776	-4.62272960804792	0.366660014768907	-12.607673108183	1.91565699740733e-36	1.16146283752806e-33
CLEC5A	86.1726568330054	-4.42221323228213	0.598242316251293	-7.39201008045136	0.000000000000144625558829714	0.00000000000445109016844952
P2RY2	134.719174849351	-4.3543297743523	0.429311755772641	-10.1425822046632	3.57521809330873e-24	5.48773349360274e-22
UCA1	168.831202682961	-4.18608120327467	0.516286958072992	-8.10805141950313	5.14379707596378e-16	0.0000000000000233609300910625
TLCD4	109.310521725855	-4.17538819295801	0.583946576666167	-7.15029141329313	0.000000000000865938711402597	0.0000000000231285744812068
CST7	1366.92567650287	-4.03143085489342	0.357472494737447	-11.2775973375361	1.69307013494596e-29	4.02552322673622e-27
SPTBN2	316.143978308591	-4.02773024885533	0.470778499342638	-8.55546770823089	1.17391787232832e-17	6.95178332189415e-16
HGF	979.984027271993	-3.85929169530354	0.219000928250283	-17.6222618147672	1.66224104278944e-69	2.01563348848648e-65
THBS4	104.849203783421	-3.83790160197764	0.405674630026983	-9.46054132525459	3.06353075493023e-21	2.99583660760355e-19
FCGR2A	176.891792326155	-3.81854239493688	0.476916270323349	-8.00673542202263	1.17793536549975e-15	0.0000000000000511958574983868
RBPMS2	128.602003118331	-3.78554067225446	0.545990788688108	-6.93334164363883	0.00000000000411013959755689	0.0000000000971531242884501
IRF8	7486.99513862288	-3.77597098592703	0.558551814856005	-6.76028773964414	0.0000000000137717955286158	0.000000000291952434580412
CFD	1731.84758987365	-3.73530866229387	0.307893282973202	-12.1318290097903	7.16314496968393e-34	3.47441183609549e-31
DLC1	1103.54644517606	-3.7120396146268	0.374570280463171	-9.910128507891	3.76162029783267e-23	5.01246238807901e-21
CSF1	1371.92054429693	-3.66055490718931	0.340486327263108	-10.7509600653087	5.8647963582259e-27	1.16584460065323e-24
CPA3	3309.12984529766	-3.64443776811355	0.53704954634009	-6.78603639636201	0.0000000000115256086123493	0.00000000024692496472323
ANK1	1712.4227760731	-3.6209489037974	0.619040830960272	-5.84928929192036	0.00000000493677822647856	0.000000061842327246156
UBXN10	118.485307152199	-3.59542967204573	0.559783127174696	-6.42289754282585	0.000000000133704490173774	0.00000000232611283765737
HES6	222.232020809178	-3.54968530180956	0.390228336330337	-9.09643142574011	9.33485954863288e-20	7.70030659093349e-18
HASPIN	129.739971020312	-3.52516800205869	0.415175685619059	-8.49078624824184	2.05243762766993e-17	1.15221567931137e-15
CXADR	352.438196980349	-3.52417080194239	0.410688682838564	-8.581124703959	9.39499612487893e-18	5.75372338435767e-16
FAM201A	97.7865621566212	-3.4704733380134	0.592825480054212	-5.85412310161843	0.0000000047953334943048	0.0000000603823613208099
PPP1R14A	267.501686429763	-3.43993593038922	0.514923314663378	-6.680481991067	0.0000000000238157648493664	0.000000000480515748025652
TFR2	2817.79371359673	-3.41005097318943	0.449762287457859	-7.58189618890387	0.0000000000000340540718197368	0.00000000000115994290698351
CCDC26	124.923115838395	-3.32996846909075	0.553967704049808	-6.0111238340193	0.00000000184241597806199	0.0000000253300863378454
SPTA1	367.147625889439	-3.31921710952622	0.343893271827631	-9.65188150348547	4.82619834501346e-22	5.50989885038687e-20
FAM83D	535.18997452037	-3.31051777062263	0.336794139047853	-9.82949934931101	8.40354956915488e-23	1.07264675869023e-20
KBTBD12	119.58205304524	-3.28311913791203	0.610936379396904	-5.37391330526595	0.0000000770459124676376	0.00000075587276260726
CCNA2	1317.29465377647	-3.26730913765872	0.283844485078416	-11.5109128745485	1.1624136315403e-30	3.20350629455857e-28
CDCA2	473.848402754542	-3.25580055435939	0.420740357020183	-7.73826541722311	0.000000000000010078228826656	0.000000000000377114710130315
NCAPH	871.059986618374	-3.24323911982276	0.276076427941087	-11.7476133113213	7.26416262138149e-32	2.38068205261816e-29
CDC20	1164.79567833847	-3.20280328907646	0.277820891127646	-11.5283025552061	9.49982825538073e-31	2.67895156801737e-28
XK	475.308847254465	-3.16822297146985	0.57262611788188	-5.53279508658979	0.0000000315167593162007	0.000000332296615454082
GRTP1	109.475254897099	-3.1616257132762	0.587938137390235	-5.37748023509779	0.0000000755355021507151	0.000000742857663487081
KCNK5	602.422899253637	-3.14863564544571	0.346426258359612	-9.08890584782759	1.00040705270636e-19	8.08729061407824e-18
PLK1	845.894368298293	-3.13533474410851	0.34561078381923	-9.07186607275664	1.16995849293294e-19	9.33349781927953e-18
COCH	165.765496766586	-3.12916341746237	0.466294426419733	-6.71070302402815	0.0000000000193688949924039	0.000000000397406464768002
ALOX5AP	250.150335635011	-3.12175530650709	0.425690063546205	-7.33339951724819	0.00000000000022438673576581	0.00000000000675164654564818
NEIL3	325.891894619092	-3.11951318184737	0.381477453858674	-8.17745098771436	2.89911293373106e-16	0.000000000000013625830788536
FAM72B	147.914351354005	-3.11464503594074	0.414667078467785	-7.51119439587416	0.000000000000058590311757441	0.0000000000019150030198672
CSF2RB	4846.01511450697	-3.08096000468509	0.241786209450231	-12.7424968185345	3.43231591292452e-37	2.31223682000682e-34
ESPL1	440.588094815008	-3.05941036540493	0.366595642320872	-8.34546299032955	7.09354322194817e-17	3.70759935816136e-15
LRG1	101.233692304878	-3.05890061846649	0.612983595599546	-4.9901834901057	0.000000603219646234443	0.000004879680740653
SELENBP1	227.027891498209	-3.03725401761113	0.537026222664775	-5.65569033582753	0.0000000155221105768737	0.000000177734761902899
KCNE5	495.49114716986	-3.03637488589724	0.652773283707211	-4.65149993371841	0.0000032952938079607	0.0000224109549721433
SAMHD1	1401.85091139747	-3.01091433798424	0.229966120980422	-13.0928604837431	3.6172409651615e-39	3.13304742453917e-36
CCNB2	1312.305163372	-2.99956179281949	0.292993242890565	-10.2376483608526	1.34464948948192e-24	2.29650981823349e-22
CD180	87.5245070055714	-2.99924289754205	0.612866515402902	-4.89379468801673	0.00000098910025930202	0.00000757664544807094
ADD2	369.109690623061	-2.99824872049806	0.419215963838317	-7.15203851744163	0.000000000000854985687165853	0.0000000000228864380630753
MYC	6770.74890784821	-2.98459468740222	0.3339319239182	-8.93773393206133	3.97232132093112e-19	2.93709563034212e-17
MICAL2	561.033409299037	-2.98204727734354	0.253602022488309	-11.7587677262354	6.36565592646502e-32	2.1441651045643e-29
CEP55	479.059596502317	-2.97990314890069	0.462195668264692	-6.44727623711554	0.00000000011387812006437	0.00000000202393724081733
DHRS3	250.978074523795	-2.97771285246985	0.3968008720442	-7.50430017234982	0.000000000000061757640799312	0.00000000000200770282126664
CENPA	353.846571330233	-2.97699820570425	0.328516870554465	-9.06193402086086	1.28157713062715e-19	1.01571269843038e-17
CRYM	100.039013317209	-2.94398340003861	0.481808575088114	-6.11027605621218	0.000000000994589497162359	0.0000000145481209198924
HMMR	986.989316893189	-2.93059333119411	0.1956802466228	-14.9764392766901	1.0467692718499e-50	3.17328104761298e-47
DLGAP5	1041.9361680192	-2.92160927466633	0.344119410652598	-8.49010309858926	2.06453864954697e-17	1.15366800296804e-15
NUF2	916.036470317794	-2.90280335491659	0.306815507238028	-9.46107118589867	3.04804488655859e-21	2.99583660760355e-19
HDC	1506.11886292513	-2.89927258764419	0.666102367357324	-4.35259312941144	0.0000134536691876493	0.000079618932439939
LDLRAD3	337.095108125235	-2.89736195351806	0.388192688464015	-7.46372108393443	0.0000000000000841125567638279	0.00000000000264921782680046
LPO	116.605471220762	-2.89402933757286	0.576152669052468	-5.0230251338284	0.000000508638853104316	0.00000420146780159601
ANLN	1002.97165637683	-2.89178488951344	0.530705231061084	-5.44894740104906	0.0000000506687940153281	0.000000513291392004903
NCAPG	921.104904804234	-2.86323454778589	0.319341207456993	-8.96606664259418	3.07292080872993e-19	2.3144247035192e-17
CNRIP1	1658.53367433557	-2.86093737450615	0.626821818493171	-4.56419558174222	0.00000501413182986649	0.0000326537930015903
NRG4	133.825124830199	-2.85613204870362	0.361043667532611	-7.91076621900768	2.55809512603829e-15	0.000000000000106596087623162
TSPOAP1	1869.36637936408	-2.84899102374953	0.338847074207232	-8.40789618861266	4.17430355368461e-17	2.22985043577003e-15
SPC25	549.814383213583	-2.83725003985986	0.388399847837949	-7.30497206848452	0.000000000000277324345704558	0.00000000000812583363050497
FAM178B	538.392815389778	-2.82440250577832	0.656127701108836	-4.30465365355733	0.0000167247179992891	0.0000961611808721574
SKA3	1083.75786209385	-2.80811894158606	0.355924928546003	-7.88963828147011	3.03063656103691e-15	0.000000000000124153712632208
RNASE6	392.673250979909	-2.80153295487792	0.654037457328791	-4.28344420259948	0.0000184022263101516	0.000104329575555419
SERPINB8	1506.43950276948	-2.80096817236815	0.259662060867272	-10.7869750513915	3.96630347194106e-27	8.29230963806161e-25
TESC	575.489076816539	-2.78928831785568	0.552368250608044	-5.04968979441749	0.000000442528077634553	0.00000371356087847515
UHRF1	5903.88328494364	-2.78769159050677	0.33809050519157	-8.2454004111331	1.64608072038581e-16	8.14709176138709e-15
ANKLE1	746.879446357409	-2.78635160466333	0.289524847301354	-9.62387729631761	6.33954145944724e-22	6.98847997611429e-20
DEPDC1	543.337035598456	-2.78548641669679	0.397654175649361	-7.00479609486848	0.00000000000247345797259558	0.0000000000605922250014021
NIBAN3	260.377719291827	-2.76537810973526	0.498250236760799	-5.55017921860591	0.0000000285376893449393	0.000000305966419979429
KLF1	1836.59277902822	-2.76431787291225	0.650727846882976	-4.24803992353101	0.0000215648971040469	0.0001195683320913
KIF15	1373.69686450192	-2.75292815645251	0.308684498468528	-8.91825851350027	4.73677680395237e-19	3.46012985088714e-17
KIF2C	799.636785857651	-2.75083681500479	0.300947204746414	-9.14059599697136	6.21090821197128e-20	5.21274928042345e-18
PLIN2	2338.5892096798	-2.74803954577114	0.252926423243327	-10.864976108595	1.6926747960791e-27	3.60094290829039e-25
TOP2A	5489.24558004979	-2.74524541029619	0.452852300756166	-6.06212092930128	0.00000000134338145381899	0.0000000190079854247481
RRM2	1299.93774724793	-2.74052433281353	0.335324908459122	-8.17274310282147	3.01455442367816e-16	0.0000000000000140594180544313
GAD1	106.180683416975	-2.73319970840719	0.514109844129119	-5.31637302731894	0.000000105856028752019	0.000000993506350345958
APOBEC3B	251.253157515494	-2.72939586254413	0.429009917254319	-6.36208104468162	0.000000000199038365381082	0.00000000338030702886696
CDC6	1286.76328855432	-2.71663834698101	0.353789168727397	-7.67869281231231	0.0000000000000160720116452411	0.000000000000580027420268435
AURKA	377.011141410672	-2.70511308440734	0.371116274316296	-7.28912546180021	0.000000000000311973433886386	0.00000000000900711871263408
KIF18B	272.014009703443	-2.67989445974471	0.331760248329805	-8.0778045990628	6.59431584549551e-16	0.0000000000000295065217499921
BUB1B	1173.90751289871	-2.67989273552959	0.35393411694382	-7.57172763866381	0.0000000000000368293001708581	0.00000000000124746394936264
P2RX5	223.712355425414	-2.67828428006216	0.471994350134202	-5.67439902469308	0.0000000139176380517579	0.000000160423269026252
PTH2R	117.574842573385	-2.66775393414903	0.405594159656169	-6.5773973087052	0.0000000000478754280476381	0.000000000911361759035573
SGO1	418.739603689069	-2.6448494444348	0.378506001734	-6.98760239551897	0.00000000000279623486102871	0.000000000067678929989689
RASGRP3	396.306264057152	-2.63090080923659	0.490391663838921	-5.36489708785254	0.000000080995385964693	0.000000789509686662272
ITGA2B	5898.14147516187	-2.62815373939831	0.287537660163035	-9.14020701812813	6.23328917748145e-20	5.21274928042345e-18
CDCA8	935.911406020098	-2.61881494882033	0.312739074076066	-8.37380156783148	5.57886676934888e-17	2.94127558457063e-15
DIAPH3	460.351222021035	-2.61565112538812	0.375573769083545	-6.96441376023329	0.00000000000329774075917292	0.0000000000791849592984769
KEL	378.095822675659	-2.60077337424448	0.662252183245149	-3.92716466633639	0.0000859531367252719	0.000407454157908775
CDK1	1527.88034174032	-2.6003961997133	0.327837174706134	-7.93197477389266	2.15688255885049e-15	0.0000000000000911301669289934
EXO1	672.000585517887	-2.58838704149245	0.291385802138864	-8.88302388960913	6.50669832266569e-19	4.59295348368134e-17
TTK	793.008899283249	-2.58732754430315	0.378396298214178	-6.83761325497609	0.00000000000805234252214207	0.000000000178180119385939
CPM	96.2305918908996	-2.58650974852221	0.516648281391963	-5.00632604748745	0.000000554787522149904	0.00000455782757018275
PVT1	554.038382141872	-2.57425107828988	0.302904655893916	-8.49855236028937	1.91969655467421e-17	1.09287513718213e-15
STAR	113.545160568839	-2.57319070659981	0.399820198683997	-6.43586971110872	0.000000000122768310374825	0.00000000215439729610004
RAD54L	472.334147865037	-2.57229958136039	0.304212075241222	-8.45561301049839	2.77624929038104e-17	1.52329406765432e-15
TRH	214.363927346766	-2.56978300043747	0.33085616177349	-7.76707009675337	8.03223976930157e-15	0.000000000000308224491906807
UBE2C	1643.93682489626	-2.55834898279339	0.472090411492454	-5.41919285059294	0.0000000598687100242957	0.000000600469791360305
CD40LG	134.128115011492	-2.55771715125059	0.602304117572262	-4.24655431804138	0.0000217083170171288	0.000120253564252948
CD38	3738.40642484349	-2.54414947702726	0.273439931961877	-9.30423533524709	1.34959926834566e-20	1.21224005392293e-18
ESCO2	489.764225225824	-2.54348397604809	0.282762976806896	-8.99510963129052	2.35996561822512e-19	1.81119892953151e-17
APBA2	128.525945857436	-2.54121004274906	0.561126361364867	-4.52876609925775	0.00000593291304825386	0.0000382063216267266
CCNB1	1584.1791287315	-2.53234788121608	0.248523237692684	-10.1895818866947	2.20711401370724e-24	3.52150849081764e-22
CA1	2561.51194441378	-2.53234062278098	0.659772452856435	-3.83820302259879	0.000123937991779184	0.000562031446639636
PMP22	270.285843143824	-2.51552393376147	0.460307273408016	-5.46487982937369	0.0000000463220502396502	0.000000472812442092592
ITGB7	212.869818932361	-2.51414896314831	0.467869530007503	-5.37361123539716	0.0000000771751584187048	0.000000755917585610028
BIK	126.981597288217	-2.50915072116091	0.438125016306405	-5.7270199778004	0.0000000102210136364168	0.000000119864614463434
KIF11	1822.20150740104	-2.50504159396634	0.207824728773522	-12.0536261914059	1.8560132957126e-33	8.03786329421823e-31
TST	354.150712639125	-2.49384701722215	0.502967426452642	-4.95826744648436	0.000000711246083421481	0.00000563150442139652
KIFC1	949.24348705938	-2.49278521494575	0.38002002989195	-6.55961533305106	0.0000000000539467561098469	0.00000000101106393290263
ANXA2	1495.88413340771	-2.48702910432051	0.363972994291789	-6.8330044902362	0.00000000000831543521241591	0.000000000182999940808993
RTKN2	220.662906113972	-2.47653906066256	0.492954473283508	-5.02386973824711	0.000000506405908980633	0.00000418872991289164
SPC24	402.344589889194	-2.47576510092278	0.444555183069381	-5.56908387352306	0.0000000256082200984091	0.000000277750694913514
UGT3A2	423.005800960116	-2.47379999613693	0.666456654176176	-3.71186930258031	0.000205734218689678	0.000874982970641524
TROAP	866.323190437253	-2.46679539634986	0.390557439028927	-6.31608862062195	0.000000000268266250673784	0.00000000443792163120096
MRC2	322.45178877681	-2.46658360223429	0.436341085955797	-5.65287955139792	0.000000015778187829898	0.000000180496514740889
PLD1	473.214902584297	-2.46652132592609	0.27745213249297	-8.88989860616261	6.11646976680365e-19	4.38865753800361e-17
HAL	332.728884203484	-2.46545643117847	0.653805253611004	-3.77093395558021	0.000162637715917377	0.000712222803616508
CEBPD	153.024852244018	-2.46530050499781	0.593057750262952	-4.15693160388635	0.00003225505041513	0.000170573371711237
E2F8	456.705019143869	-2.46026281476351	0.398071220305786	-6.18045889595739	0.000000000639155367875153	0.00000000977351575139232
SLC22A4	240.438832338131	-2.45404846775048	0.298230019188697	-8.22871042434447	1.89239637336086e-16	9.25290259007005e-15
AC112777.1	122.234319843172	-2.45387810771322	0.454902749377494	-5.39429166139621	0.0000000687943957448518	0.00000068265208085276
AUNIP	269.371469064645	-2.45329835121283	0.417976486342258	-5.86946498517612	0.00000000437203672882167	0.0000000555134213337085
PPIF	1517.75252857808	-2.451935162623	0.249936823610884	-9.81021974753236	1.01746744677715e-22	1.2731002295246e-20
PLEKHG1	195.525295619349	-2.44975059970798	0.661638989894197	-3.70254872691182	0.000213444349142998	0.000901192958811974
IGKC	63.9132471535375	-2.44915850644429	0.634167050106207	-3.86200845035092	0.000112458675655597	0.000516347558121836
ERCC6L	199.219895740638	-2.43925460575258	0.315876294498797	-7.72218317181088	0.0000000000000114353897230747	0.000000000000422760779823184
ASPM	1222.23533892568	-2.43303523358249	0.338026520091904	-7.19776434381829	0.000000000000612078087145287	0.0000000000169067400563183
FOXM1	829.861735709382	-2.43090202857164	0.277907671236777	-8.74715698833846	2.18795210792977e-18	1.4264036161697e-16
CKAP2L	606.588161677382	-2.42584086509543	0.385184375879695	-6.29786932441178	0.000000000301764733127862	0.00000000492489791912308
MYBL2	1614.60453387344	-2.41961815210352	0.355851429624483	-6.79951786243166	0.0000000000104969850034827	0.000000000226892050182231
GATA1	1811.99997909873	-2.41875260914938	0.654918148102769	-3.69321359647196	0.000221437876658338	0.000928477072046683
CRNDE	113.302049279566	-2.41358096466863	0.330082263526442	-7.31205893610607	0.000000000000263079666287539	0.00000000000776181030024987
NEK2	512.456904512705	-2.4119091134246	0.348466714114004	-6.92149067826181	0.00000000000446915551236425	0.000000000104619652013376
SHCBP1	788.710411847096	-2.39327397646084	0.288503855480434	-8.29546618181381	1.08160194258111e-16	5.51071645199096e-15
MTCL1	165.088801713612	-2.37171907976269	0.56814074113069	-4.1745273803857	0.0000298605306858151	0.000159510482421231
BUB1	1601.24597354252	-2.36733170308411	0.206948493793293	-11.4392313743954	2.66233674386129e-30	7.01815116436132e-28
KIF4A	691.755491626597	-2.36712541656818	0.544448551265656	-4.34774858168954	0.0000137542141561668	0.0000810809921524931
KIF20A	554.437489187945	-2.3572639466548	0.331087436777816	-7.11976259080073	0.00000000000108113124554315	0.0000000000283761850291261
ECE1	440.207537254119	-2.35421509948422	0.372339609458915	-6.32276298217473	0.000000000256927239751377	0.00000000426780782085643
CDC25A	405.916653971467	-2.35020684260557	0.28676805130291	-8.19549748281783	2.4955884740293e-16	0.0000000000000118209007172185
NIBAN1	1010.12538751349	-2.34981790614084	0.301223881252099	-7.80090176241454	6.1466349105884e-15	0.000000000000239659469214775
PLK4	1166.75927585914	-2.34514186868618	0.287282618623524	-8.16318745604107	3.2629752046873e-16	0.0000000000000151018463099382
APOE	332.9657412767	-2.33707316675589	0.65352584708351	-3.57609905895161	0.000348759542752309	0.00139205339546231
SPAG5	1611.60390296298	-2.33659575261043	0.201654955681746	-11.5870980939247	4.79090258228818e-31	1.48960217212376e-28
CTSG	3436.52012756691	-2.33214439968256	0.655390584449737	-3.55840388161911	0.000373115281612797	0.00147807772127958
AURKB	1118.44195659378	-2.31607671019767	0.581921917180605	-3.98004722251912	0.0000689015799385909	0.000336082284125243
LILRB4	102.685511041676	-2.30986667941114	0.665785833506292	-3.46938394174965	0.000521653392306158	0.00198595247554814
ZWINT	2403.62696310307	-2.30649774307718	0.317554134173726	-7.26332141472092	0.000000000000377699000012982	0.0000000000107259439675818
CDCA3	620.79375344094	-2.30563744294627	0.341759872122358	-6.74636676514438	0.000000000015159313915628	0.000000000318030865987725
STEAP3	369.409608697173	-2.3046090516748	0.375524941718578	-6.13703324505647	0.000000000840767963572833	0.0000000125710879485625
NDC80	984.565249549092	-2.30448867876004	0.299819410819745	-7.68625577796739	0.0000000000000151503473390241	0.000000000000551691026525544
MFSD2B	513.366406064894	-2.30317589264921	0.660891189333487	-3.48495475476376	0.000492220264835612	0.00188995930054936
KNL1	812.200071214622	-2.3009076750601	0.271333949627823	-8.47998445537741	2.25224029727622e-17	1.24139390203506e-15
RECQL4	627.336481358036	-2.30033058681003	0.290555279263335	-7.91701528412156	2.43279851989528e-15	0.000000000000102076521980104
F13A1	898.616904056748	-2.29798371336724	0.666253128519949	-3.44911508103851	0.000562426950913882	0.00212858589475085
PKMYT1	1159.84217538309	-2.29508808184591	0.497451824890051	-4.61368913935171	0.00000395583944332028	0.0000265312550274899
ARHGAP11A	1321.72354148511	-2.2894211579745	0.278489339642916	-8.22085743357369	2.02053343597443e-16	9.80039537785038e-15
MCM10	1273.00181816369	-2.2887713792294	0.327076343941776	-6.99766712458064	0.00000000000260259527780015	0.000000000063371627185953
MTFR2	248.487256928394	-2.27648910815425	0.455024309652613	-5.00300546555903	0.00000056443339975554	0.00000461623374356348
CDC45	1255.79335146058	-2.27415432401411	0.335612621772593	-6.77612871650294	0.0000000000123438714656562	0.000000000263524270057302
LYST	1725.47612389076	-2.26822790623643	0.305980683427449	-7.4129774495201	0.000000000000123494891758699	0.00000000000384961197292026
ITGB3	78.1478751580274	-2.2635636427561	0.642768638740773	-3.52158382709925	0.000428977015739576	0.00166937589629592
PBK	156.442573474857	-2.2572743007317	0.568830891472488	-3.96826954121368	0.0000723964225178968	0.000350870911051965
POC1A	623.116387367858	-2.24582373994319	0.324013910253333	-6.93125717407401	0.00000000000417116957354039	0.0000000000984038954255852
RAD51AP1	1270.82375532262	-2.24414016349966	0.349247854290643	-6.42563765511955	0.00000000013131786837231	0.00000000228787424121067
TRIB2	1332.79788633776	-2.2336377038607	0.550618024171984	-4.05660113872884	0.000049792006462832	0.000251574112653458
LMNB1	1044.62010680197	-2.23331013699776	0.293250657191298	-7.61570377501625	0.0000000000000262258530250903	0.000000000000908613410806415
EPOR	604.086483109479	-2.23267953699965	0.266348146200462	-8.38256082818486	5.1788414696302e-17	2.75432595003227e-15
DTL	2105.75632648653	-2.22530514245373	0.311704193200545	-7.1391569025894	0.000000000000939050965589393	0.0000000000248081307379891
GTSE1	455.567007633351	-2.21721107586385	0.368358911738836	-6.01915958921022	0.00000000175324949502966	0.0000000242970324305482
NAPSB	298.513514388432	-2.21052941783533	0.666260958477064	-3.31781322274706	0.000907251298396513	0.00324714558570133
NECTIN1	87.4128700274994	-2.21017109722237	0.48854786914894	-4.5239601619234	0.00000606931532857727	0.0000389812063953009
MITF	252.444702079892	-2.20602765476915	0.344450795843576	-6.40447832139999	0.000000000150884390024469	0.00000000259889788840441
LGALS1	1127.05772602587	-2.20321814422409	0.604093700078758	-3.64714636808305	0.000265168888372588	0.00108629660148851
LINC01133	55.9756915719817	-2.20217562407934	0.62259328342394	-3.53710147974696	0.000404544195034686	0.00158446476388585
PRR11	457.06771006515	-2.19963278619517	0.290595827863873	-7.56938873611623	0.0000000000000374984473712057	0.0000000000012560944000642
CD36	1181.68353436809	-2.19687268045262	0.658040159700118	-3.33850852120299	0.000842294468613667	0.00304340367294676
GPT2	450.217148878611	-2.19605294289186	0.237151756457626	-9.2601167104754	2.04208875000121e-20	1.76874058446534e-18
MPST	1928.50367566741	-2.19026046495266	0.348186884207519	-6.290473778005	0.000000000316498511567217	0.00000000514458572555506
HJURP	720.086657449056	-2.18673817938832	0.601954220501026	-3.63273170103903	0.000280436567469293	0.00114228210182487
TK1	2847.20241285921	-2.18551068457732	0.328412704764086	-6.65476899301833	0.0000000000283745359992195	0.000000000564048563158256
MAD2L1	2249.69593120668	-2.18521936417348	0.265250393901242	-8.23832655640498	1.74635992954488e-16	8.60827662831756e-15
STIL	736.797815232307	-2.18342227645851	0.236425471411504	-9.23513978178014	2.57948992175555e-20	2.20273906980337e-18
TPX2	2826.47141802373	-2.18337730327786	0.266134773364571	-8.20402864186001	2.32462685508522e-16	0.0000000000000110696828723348
DHFR	1122.58085260868	-2.18152805492879	0.343559402069258	-6.3497841764465	0.000000000215617212915694	0.00000000364654717408047
C16orf74	210.051708617919	-2.17964157624069	0.421053866097714	-5.17663356577484	0.000000225925328398925	0.00000201143210878514
IGSF6	110.768716536969	-2.1707667047188	0.454804849523268	-4.77296296860998	0.00000181535179978868	0.0000131107539751266
OIP5	340.71420983958	-2.16685211771552	0.274368182500975	-7.89760714221231	2.84308589298819e-15	0.000000000000116865286570762
CCNF	559.970220413719	-2.1598569052168	0.355475186380137	-6.07597094810185	0.00000000123239721989955	0.0000000176345571356247
PC	143.260509500144	-2.15935493064004	0.38064025563609	-5.67295470898508	0.000000014035534685062	0.000000161628578908891
CTNNAL1	1108.59868290128	-2.15557145323969	0.371514733323036	-5.80211566297533	0.00000000654833641758818	0.0000000805325835696494
CD320	740.130892593844	-2.15208891571505	0.386357840173525	-5.57019605127849	0.000000025445285088152	0.000000276230552353564
ASF1B	1267.3811075886	-2.14805236582167	0.291793561823281	-7.36154818632563	0.000000000000181789368977607	0.00000000000551094472055615
CENPU	2469.72951578601	-2.14800483034277	0.450332125055535	-4.76982367197961	0.0000018438724902933	0.0000132850848587621
HYAL3	648.802929326045	-2.12944999247076	0.281299451136414	-7.57004673797992	0.0000000000000373089973530404	0.00000000000125556057338789
MAMDC2	105.941733424081	-2.1283982932907	0.531945085171949	-4.00116168495607	0.0000630322679203339	0.000309821354196177
KNSTRN	406.189191460481	-2.12013830274891	0.348904488668517	-6.0765578305964	0.00000000122789734373979	0.0000000176206901659038
AC244502.1	215.489921185852	-2.11561801233141	0.292125481218124	-7.24215499281186	0.000000000000441610745974113	0.00000000001239576830019
CDKN3	593.490291434657	-2.11514455085302	0.410179232111253	-5.15663491777986	0.000000251427339456486	0.00000221570342896028
FAM107B	245.120820137707	-2.11498329059468	0.552718317861274	-3.82651202655728	0.000129971802369358	0.000586541896364287
NDFIP2	96.6711397113387	-2.11185830349759	0.577566541423614	-3.65647618418509	0.00025570615603348	0.00105108232137694
HPGDS	675.951136671238	-2.1094994826316	0.570995564404794	-3.69442358949065	0.000220386151957688	0.000925026818497377
MND1	317.467607096889	-2.10886413256358	0.487609500409214	-4.32490370018174	0.0000152598509420961	0.0000889619964057004
TPSAB1	649.922456086947	-2.10680058568291	0.666564917117346	-3.16068327567263	0.00157399547585421	0.00524492144550924
IQGAP3	134.803075852698	-2.10223663240767	0.557898735387144	-3.76813299450994	0.000164473073870467	0.000719480697602194
DENND10	1673.61916187891	-2.09346207828171	0.159481249397035	-13.1266972524773	2.31536461988668e-39	2.33967594839549e-36
BIRC5	1870.14031699957	-2.09214065915944	0.514371044785996	-4.0673764209062	0.0000475454079297664	0.000241026595550312
NPW	577.795812527696	-2.09195490934424	0.393202043986401	-5.32030527648171	0.000000103593274685229	0.000000976805636728682
DEPDC1B	942.02873998653	-2.08989463989895	0.382181617713124	-5.46832851983918	0.000000045429928341134	0.000000464880431278135
IGLL1	8799.78537458932	-2.08659519382696	0.626748357743835	-3.32923918833753	0.000870835824151608	0.00313345851740724
MFSD2A	113.050788476362	-2.0848368291797	0.488841498937283	-4.26485237794261	0.000020003441380261	0.000112089524111389
CENPO	193.865959996816	-2.08247411097647	0.303484714862438	-6.86187477982341	0.00000000000679626271613691	0.000000000152050704235934
NTRK1	131.932757396056	-2.08219992791202	0.606239340429511	-3.43461697229482	0.00059339191128957	0.00223115358644878
MELK	657.445602188414	-2.08054731342025	0.539278505224797	-3.85802010141861	0.00011430924876078	0.000523654684727323
APOC1	458.540946176488	-2.07873649295353	0.666499060445121	-3.11888885719545	0.00181534423897637	0.00592811572926863
NAIP	109.388714933558	-2.0770750693611	0.516704988516809	-4.0198471381577	0.000058235914845061	0.000289058003852316
SHD	124.489458436077	-2.07380366387407	0.617791696545968	-3.35680080433027	0.000788498978539996	0.00287213536010093
FYB1	911.585558089891	-2.0724623171994	0.361675917997575	-5.73016397849661	0.0000000100333594831475	0.000000117891973926983
MKI67	2729.25437945867	-2.06899442804161	0.48534240787086	-4.26295826304988	0.0000201738210225105	0.000112835679759669
ADRB2	356.239521915861	-2.06111702837537	0.376806359728867	-5.46996348431713	0.0000000450128309332699	0.000000461781377239281
FEN1	2590.43753578057	-2.05858698023139	0.250615490701239	-8.2141250505758	2.1371677805744e-16	0.0000000000000102432002004922
H2AC14	88.8348764701735	-2.05776181791434	0.496763887846341	-4.14233374900803	0.000034378956425364	0.000180467197235482
BLVRB	1881.40429502222	-2.05112815659715	0.230907880256995	-8.88288504625434	6.51482763642743e-19	4.59295348368134e-17
SUCNR1	442.12850316393	-2.04954061307234	0.666298197253322	-3.07601104358551	0.00209790074691114	0.00669980101581367
AC119396.1	162.333679344955	-2.04870532320608	0.462772155315838	-4.42702807347572	0.00000955403020168055	0.000058393230960473
HCK	131.806001851563	-2.04773698940129	0.58515889644398	-3.49945459574386	0.00046621099689088	0.00179925988169917
TFRC	14954.4724468364	-2.04186726478735	0.163375989307516	-12.4979641956079	7.65875161900608e-36	4.42238200628894e-33
CDCA5	1305.08037654774	-2.03940417462105	0.327145572497805	-6.23393481699874	0.000000000454862411100169	0.00000000717251182964974
PCLAF	1675.81908505818	-2.03568425727471	0.531551937501081	-3.82969962793253	0.000128299767601149	0.000579643435891031
HAVCR2	249.442549634948	-2.03536526524704	0.445207446753849	-4.5717233170459	0.00000483729391360154	0.0000316210382729554
RAB44	338.450450923318	-2.03387741650205	0.643944473160579	-3.15846707483871	0.00158601223792593	0.00527771251292256
NUSAP1	3792.40409463225	-2.02884351553439	0.45479998556028	-4.46095773955447	0.00000815941809049568	0.0000506610874374555
DERL3	754.518014810366	-2.02596742253484	0.271025602133886	-7.47518834598519	0.0000000000000770933565244375	0.00000000000246658058368161
TRPM2	423.958391717183	-2.02590892322199	0.305229810128844	-6.63732327575348	0.0000000000319430578030224	0.000000000628801167077028
CENPW	759.643064953915	-2.02079124341654	0.29376122335994	-6.87902651106713	0.0000000000060262945982225	0.000000000136844285202333
CCDC150	218.153767638221	-2.01999685481341	0.442708048696332	-4.56281935863107	0.00000504712377437143	0.0000328510053075835
CDCA7	5843.68375492853	-2.01511538775797	0.491305292334287	-4.10155440863208	0.0000410383981383699	0.000211218852218113
KIF24	251.315193464701	-2.0104135654004	0.210209222446047	-9.56386947255085	1.13434406634699e-21	1.21726160606404e-19
LY86	255.052612134943	-2.00938928714089	0.662740650298033	-3.03193909448179	0.00242988226572981	0.00759400833872157
SKA1	280.397849553638	-2.00690075599724	0.374807838616031	-5.35447914698816	0.0000000858032149651234	0.000000831694472155944
TICRR	388.547125291648	-2.0060867212906	0.337116264515	-5.9507265962878	0.00000000266954699112501	0.0000000355333993571701
NCAPG2	2072.64769813559	-2.00361551839375	0.180215901501577	-11.1178619738848	1.0270371426699e-28	2.26433679854822e-26
SLC45A3	221.906490803324	-2.00291491815553	0.35035782547498	-5.71676946401918	0.000000010856824840197	0.000000126952611390771
ARHGEF26	123.998100745715	-1.99815905899038	0.466103670965757	-4.28694126105086	0.0000181150168284453	0.000103079631188047
CENPM	982.236820256477	-1.99343735022974	0.396234250090759	-5.03095668729581	0.000000488038402906835	0.0000040561711265581
ALDH4A1	389.789258318087	-1.99145820556064	0.337106252639025	-5.90750895295052	0.00000000347319459537483	0.0000000451887957763039
GINS1	993.042192756376	-1.98966873642066	0.328209861747733	-6.06218449934924	0.00000000134285045003898	0.0000000190079854247481
CDKN2C	346.75138302725	-1.98737158513092	0.345125572567787	-5.75840141414201	0.00000000849142355723757	0.000000101245823062992
CENPE	1000.59606202511	-1.98714816947453	0.28277281641743	-7.02736633121443	0.00000000000210468271102919	0.0000000000521909663679754
CASP3	3589.57783754797	-1.98178855200509	0.213207482714777	-9.29511725747575	1.47044031518516e-20	1.31107053396583e-18
TIMELESS	2556.29292255595	-1.97851599169626	0.267779147278489	-7.38861114393874	0.000000000000148370375611234	0.00000000000455478272066284
E2F7	301.056461309356	-1.97554315117012	0.397153995721357	-4.97424971787558	0.000000655008292869073	0.00000524612322280739
CIT	569.227570684177	-1.97354576088757	0.343043574032485	-5.75304687299195	0.00000000876491700675184	0.000000104097339494489
CSGALNACT1	233.387428716643	-1.96763805948881	0.52823983152413	-3.72489528820949	0.000195396311864757	0.000835758616462802
TRAIP	481.152442241812	-1.966797211648	0.243904086422692	-8.06381410207081	7.39501851910577e-16	0.0000000000000329676450598076
ELOVL6	677.393731574148	-1.96151753798561	0.266570997022475	-7.35833065072805	0.00000000000018622430992154	0.0000000000056313116760813
ALG14	209.689377930978	-1.96082380788425	0.310945612063704	-6.30600250272235	0.000000000286334406417435	0.00000000469836402194562
KIF18A	692.729506911086	-1.96031847942554	0.202129677435569	-9.69832092098602	3.06500920480679e-22	3.60837879781428e-20
XRCC2	488.141263073976	-1.95916898269868	0.28619496383113	-6.84557462672436	0.00000000000761694989038941	0.000000000169473641047453
BLNK	696.7331426932	-1.95853115995465	0.645024771552616	-3.03636580536333	0.00239448668672569	0.00750078676394619
20,00 CYP	57.7571907321927	-1.9583358743082	0.641499582651054	-3.05274691873564	0.00226757090781915	0.0071698995640717
LYZ	6184.07850682496	-1.95822010841129	0.621657669513211	-3.14999750577303	0.00163271856474127	0.00541826637001989
CYBB	195.686556507278	-1.95788963564428	0.662191131087524	-2.95668356721845	0.00310967067475557	0.00940701981957695
POLE2	864.1299639476	-1.9572243133038	0.321052985339728	-6.09626573393401	0.00000000108574870327894	0.0000000157109651264444
FUT7	256.245048112207	-1.95679741622729	0.397586121817254	-4.92169446781322	0.000000857980881263711	0.0000066393593913234
TYMS	3055.77160283879	-1.94386262535604	0.265564984088298	-7.31972489531875	0.000000000000248479823626704	0.00000000000738496652278777
RAD51	1095.73042340579	-1.94063849202509	0.340927630346679	-5.69223001976024	0.0000000125390772231272	0.000000145223352824872
ACTN1	4351.99283714416	-1.93844683266554	0.141371491035046	-13.7117237603797	8.63809695626672e-43	1.16383959657434e-39
AL355922.1	339.62535959857	-1.93160695227873	0.661856608043263	-2.91846742754357	0.00351756622850676	0.0104467323259547
UBE2T	728.443226981467	-1.92845696948748	0.267837642428682	-7.20009686465553	0.000000000000601697992977792	0.0000000000166579677233989
ECT2	581.235956517494	-1.92698168694807	0.294899244483067	-6.53437308842858	0.0000000000638765327478552	0.00000000118435296039831
KIF23	994.312215107822	-1.92538715767577	0.533640203350098	-3.60802493063404	0.000308536848334883	0.00124461670755449
ST14	235.197687878138	-1.92488010330563	0.375140858890433	-5.1310862511722	0.000000288074860275167	0.00000250587930824725
TLR2	345.833180998005	-1.91856262604479	0.360922018476979	-5.31572618966487	0.00000010623279437429	0.000000996271356985797
AMMECR1	878.191303114018	-1.91452410068106	0.178175297011475	-10.7451713722007	6.24458475655606e-27	1.22131991545159e-24
SERPINB10	311.630852183362	-1.91079285503127	0.662533507428922	-2.88406976191504	0.00392571776776983	0.0114918226634521
LTBP1	234.666352536766	-1.90891902053607	0.665594984643768	-2.86798888900544	0.00413090040185351	0.0119893006876198
ORC6	722.830947600958	-1.90627254444005	0.35708691217576	-5.33839936284692	0.0000000937707315234832	0.000000896738083954067
CDC25C	228.363199247922	-1.90612858363764	0.46270208957518	-4.11955905664422	0.0000379598125995786	0.00019797879035806
CENPF	3083.28269242351	-1.90351880285853	0.239928503904329	-7.93369179519227	2.12725628266507e-15	0.0000000000000901926912013869
PRKCD	195.763596989019	-1.90203584644592	0.328479342844883	-5.79042758053773	0.00000000702074648361873	0.000000085452057988525
PF4	159.720716129243	-1.90082543557047	0.657921263974442	-2.88913816843031	0.00386299296045917	0.0113393010502367
MINPP1	1668.44526820835	-1.8902885655906	0.228415074087472	-8.27567345606406	1.2773160586752e-16	6.45363938645647e-15
JAZF1	74.3710111603175	-1.88765568748717	0.555172571729554	-3.40012418410094	0.000673552551896138	0.00249846994319136
GMNN	1402.81237737706	-1.88700085085519	0.316071611568126	-5.97016872693251	0.00000000237008352130219	0.000000031791629180653
CLSPN	1002.35824404541	-1.88126026195064	0.395620117799766	-4.75521890143817	0.00000198231506437251	0.0000142149925905269
LEF1	157.917055755036	-1.87406867294851	0.661668893711299	-2.83233606832696	0.00462092536815156	0.0132111679183587
TEDC2	495.569789032934	-1.87141979385307	0.347141559540915	-5.3909413679191	0.0000000700895422861794	0.000000694935232839094
ORC1	697.498654933176	-1.8595768577615	0.593764948407695	-3.13184007029776	0.00173714474730648	0.00570472682392959
PTTG1	1473.30455293604	-1.85535838612529	0.268140016181263	-6.91936404177385	0.00000000000453675651366149	0.000000000105997513457917
LRRC8C	932.099315378801	-1.84400239654687	0.293870937292557	-6.27487159341353	0.000000000349922958242514	0.00000000565755438886497
TNFSF13B	1907.53818311718	-1.84394038414691	0.304078351486835	-6.06403045508075	0.00000000132752000724479	0.0000000188716384617238
RPL39L	321.333626178677	-1.83602670955854	0.277272483402611	-6.62174149784836	0.0000000000354991464960787	0.000000000697670422060697
PCNA	5500.98395569998	-1.83579591265632	0.272036397894216	-6.7483466435627	0.0000000000149539340585505	0.000000000314811465961776
TRIP13	994.889873203742	-1.82894735058784	0.361324227596716	-5.06178996839697	0.000000415338438404407	0.00000350236015583577
CENPK	1754.33779807792	-1.82884512956749	0.255309333360272	-7.16325214396596	0.000000000000787852448263706	0.0000000000213724805092745
POLQ	1050.06489886097	-1.82172229842793	0.524770774826923	-3.47146294308931	0.000517630769482153	0.00197445445446385
HMBS	1500.80360544656	-1.82165004489889	0.216286605891799	-8.42238952979917	3.6888222217462e-17	1.97923266641126e-15
FBLN2	221.383752526594	-1.82003291956354	0.548803455716968	-3.31636563254839	0.000911964294900566	0.00325914879817849
TUBB6	506.676596920482	-1.81978638191019	0.616094855574881	-2.95374383578019	0.00313944483554743	0.00947930977984267
FBXO43	260.465849382278	-1.81678556234126	0.512923695639548	-3.54201916929568	0.000397076617053234	0.00155823658847492
MCM4	6931.72989071235	-1.81467036667064	0.274594947253666	-6.6085351708758	0.0000000000388141332817482	0.000000000755473804453417
ARHGAP10	193.121693238597	-1.81271435747556	0.324371299017259	-5.58839318696662	0.0000000229180273037302	0.000000252410535045443
EME1	428.535174316997	-1.8073493508236	0.343708501110772	-5.25837837872133	0.000000145331252227282	0.00000133203837075436
MASTL	558.563217289896	-1.80732803651706	0.293486476535299	-6.15813054779607	0.000000000736086680377501	0.000000011087934268643
CTSL	88.1632718546751	-1.80482266042761	0.56118455009968	-3.21609470557775	0.00129947940722622	0.00443669637137386
FAM111B	440.184967307001	-1.80431723349322	0.428672198362167	-4.20908386498355	0.0000256408211580255	0.000138805424795916
SPON2	238.098834391216	-1.80187319046027	0.507018598175042	-3.55386014821926	0.000379621025747771	0.00149992980065737
GINS2	1445.50761371821	-1.79989751965383	0.337570529035807	-5.33191545125347	0.0000000971821869237498	0.000000924985242258548
WDR34	1486.77741989953	-1.79532631417813	0.288572912584481	-6.22139582713793	0.000000000492751276961072	0.0000000077098090121677
PRC1	1355.46707283494	-1.7884712585681	0.185724061088706	-9.62972297764845	5.98907187127097e-22	6.66270509275521e-20
ANGPT2	183.04978845047	-1.78806525394536	0.438194929726736	-4.08052474514121	0.0000449341451913683	0.000229322998565039
MS4A6A	432.024954635861	-1.7831230170882	0.657982347819999	-2.70998610068488	0.00672860277534322	0.0181798211349848
CALR	7577.68021010753	-1.77858050157385	0.225640355250448	-7.88236882360748	3.21232175220878e-15	0.00000000000013071346834659
RACGAP1	1064.26518113479	-1.77365416092048	0.355742914979057	-4.98577508149361	0.000000617139047336268	0.00000497899407052534
SLC25A15	492.509370632141	-1.77316793412325	0.265132311639143	-6.68786057482352	0.0000000000226456728093025	0.000000000459199713186626
PLEK	7639.60424090678	-1.76956648924011	0.188346232414717	-9.39528477184365	5.70632506007224e-21	5.36394555646791e-19
BRCA1	1430.17670260754	-1.7661660947634	0.289439485049311	-6.10202196311431	0.00000000104734978758265	0.0000000152646196204654
SLC27A2	760.799559959931	-1.76604997226185	0.268983737687783	-6.56563845622428	0.0000000000518103861291946	0.00000000097706491788898
FANCI	3013.19754234556	-1.76167554405875	0.259431762938318	-6.7905160266656	0.0000000000111733163873581	0.000000000240652992030381
ACSM1	112.062687239887	-1.75995129207925	0.664079908077933	-2.650210118799	0.00804417250635426	0.0210905158512544
CHEK1	1350.66355209526	-1.75402066319832	0.283118926903255	-6.19534936213464	0.000000000581558893097737	0.00000000894921717982634
PDK1	745.10813801955	-1.74834103033548	0.334279730066433	-5.2301736332862	0.000000169350903470866	0.00000153021539157058
MYO1B	114.45366438562	-1.74690177056953	0.504862995223922	-3.46015015379515	0.000539874251250101	0.0020489875338525
TRGC1	291.630447719638	-1.74651085913425	0.660099811920587	-2.64582844532663	0.00814911330821295	0.0213243354692829
MCM2	6465.74925784735	-1.74360467971836	0.248458458674838	-7.01769096137012	0.00000000000225564761474167	0.000000000055706686306227
MCM6	4145.13436010674	-1.74060293667898	0.246565406012511	-7.05939638827784	0.00000000000167227412595064	0.0000000000421579959486018
GGH	2199.40172120942	-1.7381546808595	0.22293777435722	-7.79659116034053	6.36018806282271e-15	0.000000000000246401407187822
DDIAS	465.403498621728	-1.73362906015445	0.339843615591931	-5.10125534397596	0.000000337407979341799	0.00000289965213146609
H2AZ1	13569.1054288773	-1.73300170397153	0.213367092358968	-8.12216019261274	4.57958304254471e-16	0.0000000000000209554807448668
CHAF1A	2358.0260666948	-1.73049272352502	0.238046923457377	-7.26954458554418	0.00000000000036070145990858	0.0000000000103401085173793
E2F2	293.654547193123	-1.72832336458555	0.343563047991266	-5.03058572419433	0.000000488983693591646	0.00000406124401951527
TSPOAP1-AS1	143.027740698322	-1.72698537511204	0.353615711981625	-4.88379140574438	0.00000104065165178219	0.00000794143607898732
SLC2A14	139.617133498418	-1.7236740479868	0.663171883884394	-2.59913619662331	0.00934586844467769	0.0239341078690943
MICALL2	410.028265285003	-1.71753643705685	0.383374187665462	-4.48005236741603	0.00000746247279482128	0.0000468859819222813
DNA2	555.329264038075	-1.71643518502389	0.34536012629461	-4.96998655704592	0.000000669575437815408	0.00000535572015761849
E2F1	201.000814642465	-1.70489088266028	0.393695798507681	-4.33047771686346	0.0000148786202648563	0.0000870323923452229
FBXO5	597.14645993801	-1.70217982413185	0.322578992205824	-5.27678449390703	0.000000131470342890222	0.00000121417317432356
BRI3BP	364.788257530816	-1.70188970806099	0.309302483306544	-5.5023473780981	0.0000000374767612984645	0.000000390080006442215
TONSL	896.713997885437	-1.70173060162916	0.252927655565511	-6.72813179651835	0.0000000000171855229691214	0.000000000356567741198267
MCM5	7790.41415805692	-1.6996868274	0.2214319535338	-7.67588778527647	0.0000000000000164276890127607	0.000000000000587616982208661
CLEC12A	734.977263325041	-1.68824369176545	0.663431530416224	-2.54471428378793	0.0109367185032043	0.0273835739355473
CYP2S1	178.911789924486	-1.68695663964599	0.379007498899998	-4.45098486056894	0.00000854773684598208	0.000052801761077116
POLD1	3230.14906489041	-1.68363185175162	0.189604924899386	-8.8796841782725	6.70504596210476e-19	4.699733372051e-17
PDLIM1	1523.58382510634	-1.68105356426458	0.219890773250804	-7.64494816864003	0.0000000000000209029512602618	0.000000000000737159274488237
PDSS1	370.596649858422	-1.6806724296392	0.297994068232698	-5.63995263263695	0.0000000170096949715894	0.000000192765945070554
FAM89A	101.461650874972	-1.68032920813198	0.545495076110284	-3.08037465729987	0.00206740352526749	0.00662158878695024
CENPN	573.900040436613	-1.67398480160647	0.230058405147051	-7.27634706733046	0.000000000000342980522643176	0.00000000000985540715064253
KIF14	561.866475693532	-1.67342232580948	0.407984317904879	-4.10168296272513	0.0000410156000705127	0.000211191153484092
GRPEL1	1047.54090958926	-1.66392537673843	0.226146392474187	-7.35773566199317	0.000000000000187055989341884	0.00000000000564239036507384
FABP5	1597.88250593892	-1.66100872460272	0.304075758956042	-5.46248319927021	0.0000000469519981735852	0.000000478436915842768
EBF1	97.8028287439911	-1.65898569794928	0.658810280415843	-2.51815393181497	0.0117971750675791	0.0291705841903476
DSCC1	514.76902711675	-1.65464234589661	0.269820122874672	-6.1323904543071	0.000000000865683169280577	0.0000000128959141409045
DDI2	596.652929711202	-1.65254713544457	0.316737740103862	-5.21739889570051	0.000000181453210220301	0.00000163469660262361
NKG7	384.665674116833	-1.64793759414826	0.404089427784822	-4.07815072812495	0.0000453953342929178	0.000231384541250913
MROH8	119.895668271246	-1.64565795127691	0.497126346465391	-3.31034145137885	0.000931822250888422	0.00331357085462551
PLAC8	6389.31099767693	-1.64524962909822	0.302417950202465	-5.44031737533022	0.0000000531857359740348	0.00000053833909384069
MS4A4A	99.7359941970901	-1.64021880110932	0.432258333709901	-3.7945336693268	0.000147921208979075	0.00065558939330419
REEP5	1165.3078009028	-1.63973195559545	0.297781612118339	-5.50649163301535	0.0000000366055352923241	0.000000381339107349417
CDCA4	1225.40290081899	-1.62945464573784	0.257497659886399	-6.3280367148063	0.000000000248300070311407	0.00000000413016001727862
PIWIL4	135.89023334989	-1.62842439645311	0.423724105323332	-3.8431242782624	0.000121477914217546	0.00055232140525008
SIGLEC12	78.0152400693647	-1.62760157632687	0.640584001364175	-2.54080896941036	0.0110596328003382	0.027622885136334
FANCD2	959.044622130527	-1.62646293009645	0.185776013003823	-8.75496735987642	2.04162561638967e-18	1.33820282293736e-16
SPDL1	953.833940387717	-1.62523757817677	0.214347919500758	-7.58224097514984	0.0000000000000339636692494022	0.00000000000115994290698351
TDRD9	219.843823490559	-1.62207627827637	0.368508479703429	-4.40173392911283	0.0000107389200218535	0.0000649477028354094
P4HB	9716.03697311809	-1.62159346667988	0.196280135912553	-8.26162799990284	1.43698943775832e-16	7.17075470051743e-15
LPXN	483.331905444955	-1.62131448422983	0.199784744352174	-8.11530674920719	4.84559248330657e-16	0.0000000000000220893437791637
IGFBP7	3368.75546092897	-1.61901172812971	0.245400878594965	-6.59741618448685	0.0000000000418385073447451	0.000000000805291650892664
RAB32	1791.53232489987	-1.61839827038027	0.216819179327734	-7.46427634030459	0.0000000000000837586540646893	0.00000000000264921782680046
BRIP1	831.244772523848	-1.61700682303573	0.322824821490582	-5.0089296590315	0.000000547335710451059	0.00000450270883645152
TRGC2	137.512908773831	-1.61607881780792	0.663044937059174	-2.43735941183078	0.0147949660151317	0.0352740381241619
PSMC3IP	173.429952851091	-1.60866672168048	0.319507035934221	-5.03483973984118	0.000000478248770975265	0.00000398026396489091
DMC1	208.41252659698	-1.60805562461383	0.503715462895079	-3.19238884462989	0.00141101241071162	0.00476974219974086
SLC29A1	2503.68410370606	-1.60744274233866	0.209236361446021	-7.68242542180387	0.0000000000000156104423863959	0.00000000000056505141605205
SLC7A5	1264.04582214893	-1.60561364259036	0.221365774053334	-7.25321540539285	0.000000000000406992034578604	0.0000000000115039286976693
DNAJC6	799.980000033805	-1.60415156176545	0.298916086537468	-5.3665615000763	0.0000000802518446691488	0.00000078352163321908
NIBAN2	66.4067210310922	-1.60379737024663	0.526217836574187	-3.04778222777047	0.00230536929838761	0.00726101509409043
MTHFD1	4464.58711356716	-1.60376215256779	0.164860130765097	-9.72801698703569	2.29013778794927e-22	2.7225696879091e-20
DNTT	4029.64088675026	-1.60277142712156	0.527888408158699	-3.03619363931879	0.00239585444180517	0.00750313299621112
WDHD1	1433.51476788682	-1.59940276365193	0.16170940027009	-9.89059857361775	4.57285416424897e-23	6.02722060822642e-21
PARPBP	697.86794814046	-1.59481648325829	0.187746320072164	-8.49452858860452	1.98737873501495e-17	1.1217247876357e-15
DSN1	1307.61997223434	-1.59394789800069	0.196842023979572	-8.09759961707214	5.60541990182943e-16	0.0000000000000253624334811879
HRH2	350.823063170218	-1.59293394328869	0.387863111334226	-4.1069488093598	0.0000400920038332683	0.000207492803449514
FCER1G	471.528829122174	-1.59274625125358	0.321753372135787	-4.95020841795999	0.000000741340486004119	0.0000058071671403656
C9orf40	412.459715373171	-1.59154221901492	0.259035634904626	-6.14410530659576	0.000000000804154812748571	0.0000000120533760931881
ST6GALNAC1	112.770551499383	-1.59048368800112	0.661606432648952	-2.40397252734245	0.0162179920348537	0.0380915895904325
NMNAT3	983.947113167781	-1.59009726126106	0.243733227981531	-6.52392484368832	0.0000000000684910382805094	0.00000000126219199116939
EZH2	2118.23941749988	-1.58756269136519	0.289865165776604	-5.47690056896561	0.0000000432840269994631	0.000000444798399487703
SLC16A1	1947.97942521905	-1.5847656530625	0.232186828122074	-6.82538999253353	0.00000000000876867737459807	0.000000000191929570116203
CPVL	1308.36088772489	-1.58127713255495	0.250486203484251	-6.31283124802668	0.000000000273976201757214	0.00000000452004819388841
TUBG1	902.92732840891	-1.57945237230814	0.250273711594721	-6.31090002319466	0.000000000277417370101313	0.00000000456440031187044
ECE2	266.922805192775	-1.57855553248948	0.347668687663604	-4.54040179199816	0.00000561471273109575	0.0000362727792100517
CKS1B	1490.13946660341	-1.57456140205971	0.232964849616132	-6.75879388952536	0.0000000000139145169554711	0.000000000294463233162379
POLA2	1631.55310630935	-1.57296019254184	0.21228718567597	-7.40958615817146	0.000000000000126694144917783	0.00000000000393921333659754
NT5DC2	121.507448326822	-1.5700516160817	0.418595660651939	-3.75075941694291	0.000176299798010123	0.000763776831250713
PRSS57	13062.2822752545	-1.56334176157422	0.197785587976656	-7.90422486070492	2.69605966901611e-15	0.000000000000111578223708155
HILPDA	206.893835922581	-1.56176909311969	0.308819411495162	-5.05722449750915	0.000000425402345906595	0.00000358224225448845
FNDC3B	1750.43120998439	-1.56168808439806	0.150123679096942	-10.4026766049985	2.41064921941126e-25	4.23645397602623e-23
NT5DC3	242.967720864189	-1.56091968496926	0.379956523816298	-4.10815339947666	0.0000398835179184098	0.000206590148773446
FANCB	296.064524967867	-1.55811807437442	0.250997146430302	-6.20771230483725	0.000000000537614537277529	0.00000000835783830644528
WDR62	685.878379055965	-1.55576306856376	0.569731605991281	-2.73069468536308	0.00632009919026323	0.0172247678982455
NXT2	1555.47762059514	-1.55568715753415	0.217348820830707	-7.15755968488032	0.000000000000821258381936855	0.000000000022179463562063
B3GALNT2	303.494863431962	-1.55232131995969	0.353566788292193	-4.39046135373106	0.000011311041768434	0.0000681359624858574
UBE2E2	328.27937931757	-1.55224900244119	0.312645661570118	-4.96488259151188	0.00000068742643857656	0.00000547654854684356
RHAG	265.471330519545	-1.55078976259373	0.65294575510443	-2.37506676545543	0.0175457761595647	0.0406185723006648
CSTA	414.426212574544	-1.55062255231358	0.652671743169844	-2.37580769895543	0.0175105859252753	0.0405680865360888
HROB	321.189142763678	-1.55040378607175	0.272359948243844	-5.69248083673329	0.0000000125206654996174	0.000000145148747464972
UNG	4654.48187139434	-1.55018135661676	0.195834238351828	-7.91578311159134	2.45701612154442e-15	0.000000000000102737163758096
SCPEP1	829.3429200979	-1.54523692223242	0.20256536556517	-7.62833724275177	0.0000000000000237800816394629	0.00000000000082861284471301
LINC00926	143.831626598128	-1.54388771154383	0.48518175557306	-3.18208113518263	0.0014622084993573	0.00492247092260039
ANKRD27	3204.03518924879	-1.54186559053868	0.228390633460368	-6.75100185667745	0.0000000000146827720304752	0.000000000309640510680944
SPARC	3814.86824828914	-1.54151342536148	0.342528061852694	-4.50040039646274	0.00000678255810719615	0.000043082922790917
GAS7	235.458802759671	-1.5405390524366	0.328259899131239	-4.69304674897463	0.00000269165950257004	0.0000186402416494371
AC091057.1	702.955159754115	-1.53898046748396	0.289605280893191	-5.31406217019764	0.00000010720801487252	0.00000100386439254377
GINS3	335.581299257945	-1.53764481360568	0.313063135567627	-4.911612511699	0.000000903304300589895	0.00000695017001837124
ZNF492	138.494016247513	-1.53727027731172	0.389329115946805	-3.94851094959401	0.0000786388197017453	0.000378402510993398
SLC25A10	169.793336565537	-1.53006186275851	0.277766690736267	-5.50844256632365	0.0000000362022315073642	0.000000377786797984766
WDR76	716.447573077093	-1.5255632497915	0.226308040681077	-6.74109167840566	0.0000000000157200972100007	0.000000000328658446152533
MAP7D2	118.451477999736	-1.52349164093483	0.364716474453861	-4.17719447199679	0.0000295126688301936	0.000157930548206058
ATP7B	548.269139420521	-1.52224129104988	0.324951273429221	-4.68452169762444	0.00000280614441557654	0.0000193446885635481
PRKAR2B	636.230687848067	-1.52201202853567	0.269099054239622	-5.65595458087481	0.0000000154982451142022	0.000000177629225193587
SEC14L2	213.177087254354	-1.51844288731356	0.356896593598422	-4.25457377444769	0.0000209447596770946	0.000116824358714098
VSTM1	107.358009773177	-1.51838534818861	0.663136750949082	-2.28970170332966	0.0220386146115131	0.0493609606167728
VPREB1	211.529313081634	-1.51290696147339	0.485044863978722	-3.11910726992001	0.00181399906855916	0.00592579544863912
MXD3	442.482731089055	-1.5120001409109	0.312778551329571	-4.83409151453522	0.00000133755048956822	0.0000099626150101377
AIMP2	605.026998323267	-1.51144493518676	0.160596197603657	-9.41146152735775	4.89285370705696e-21	4.67171213006084e-19
RNASE3	1295.15671568608	-1.50927298572248	0.642123873765989	-2.35043898441395	0.0187512816758593	0.0429744928371707
EFCAB2	646.482692072866	-1.50918668671152	0.329143961023153	-4.58518722938187	0.00000453579796462859	0.0000298432371780175
PCCB	2603.65290289763	-1.50641633233898	0.175329430663541	-8.59191937507515	8.552839817702e-18	5.26455510809414e-16
ACOT7	750.46301355475	-1.50522971844578	0.211853566868615	-7.10504779643041	0.00000000000120280905782925	0.0000000000310986410132996
SMC2	3008.04065472194	-1.50463061167507	0.17677992938414	-8.5113203569933	1.71963796568523e-17	9.92968093899959e-16
RCC1	1386.71377553289	-1.50048020108022	0.210848167310099	-7.11640143816584	0.00000000000110781330265949	0.0000000000288889120603204
TUBB	14963.4357320926	-1.49905373883936	0.207296723061204	-7.23143963253468	0.000000000000477900523679749	0.0000000000133218890807831
KBTBD11	243.712529614763	-1.49649855718121	0.53612555431608	-2.79132107233771	0.005249337194076	0.0146768417835752
TLE1	228.631765187859	-1.49200204492415	0.379792249104479	-3.92846891541936	0.0000854883980233071	0.000405568198134046
MT2A	743.1521476777	-1.49165531310493	0.282539460574865	-5.27945834564118	0.00000012956632872639	0.00000119750099248187
MCM7	14098.1289346564	-1.49147655608807	0.209568744460767	-7.11688453316704	0.00000000000110393892673329	0.0000000000288499211757928
MT1X	106.407888508683	-1.48696175336095	0.405584281632558	-3.66622135201006	0.000246160872440754	0.00101667123270319
CCNE2	380.906398718215	-1.48569498042815	0.235728582521059	-6.30256613151876	0.000000000292757559963764	0.00000000479079375454872
TMPO	5431.98217414653	-1.48324519322539	0.173362586872412	-8.55573985128061	1.17115146357491e-17	6.95178332189415e-16
C4orf46	1487.41673819791	-1.48243010439425	0.225105788189728	-6.58548194746909	0.0000000000453412185690026	0.000000000866476193914865
C12orf75	890.627906985211	-1.48229171638134	0.40852683077738	-3.6283827761342	0.000285202195172085	0.00115974574736979
TMPO-AS1	286.38826974543	-1.48194845129729	0.239127842890679	-6.19730614964311	0.000000000574377124156375	0.00000000886301365318917
NDC1	1848.97669862719	-1.48052349080384	0.246887361116471	-5.99675691825062	0.00000000201297031009655	0.000000027395373715186
MTSS1	641.873626184659	-1.47885758471938	0.260453982375455	-5.67799951158953	0.0000000136279103951216	0.000000157382896620233
RMI1	703.012755426435	-1.47694005667408	0.293997634822565	-5.02364604928012	0.000000506996370291958	0.00000419075527345623
C19orf57	166.849763354247	-1.47618015851157	0.340057181488447	-4.34097627948998	0.0000141851037891162	0.0000833374847610576
CTPS1	1917.95717257012	-1.47461291306416	0.266455745576464	-5.53417570288794	0.0000000312695398369217	0.000000330291324096265
MBOAT2	1300.25395387427	-1.4726894511082	0.206042625444331	-7.14749896014157	0.00000000000088373189292303	0.0000000000235519405133729
LRR1	480.440792511838	-1.47121606120968	0.278468096238784	-5.28324817485778	0.00000012691327818424	0.000001173875218354
CHAF1B	846.445675547424	-1.47079981754983	0.232723961375748	-6.31993288896936	0.00000000026167691986195	0.00000000434075831770999
AL157895.1	1238.49964384793	-1.46830213366344	0.327127981509155	-4.48846389382423	0.00000717385797272006	0.0000452602506645179
CELSR3	99.4122605029327	-1.46703002797139	0.524520649940165	-2.79689661053143	0.00515960411423959	0.0144492747088382
PAG1	948.79661524667	-1.46571407270409	0.402722776211192	-3.63951124516349	0.000273156009458688	0.00111524908104244
TMEM72	139.906681093984	-1.46535881241687	0.485383660640742	-3.01897021107487	0.00253635469166063	0.00788813464762165
SUV39H1	620.11160844359	-1.46328671280012	0.187303395837683	-7.81238752375956	5.61147138885901e-15	0.000000000000219499038907433
STMN1	26778.7375191201	-1.46305717732209	0.234889944266641	-6.22869225794213	0.000000000470344647885868	0.00000000740701194839486
DNAJC9	1517.87378400937	-1.46050274291643	0.193037068580822	-7.56591857540013	0.0000000000000385133249348987	0.00000000000128653602799058
FARSA	3828.68883029343	-1.46037065214275	0.173132929007225	-8.43496763161564	3.31294485149119e-17	1.80146947395436e-15
CIP2A	692.277000876892	-1.45945483873877	0.296720658491877	-4.91861552935562	0.00000087158470143444	0.00000673603319923137
TNFRSF25	382.606686835704	-1.4587049819773	0.443055341374651	-3.292376472545	0.000993445288119774	0.00350597135149603
RAB7B	325.152596265918	-1.45767175977359	0.608306211768227	-2.39627959007096	0.0165624512817294	0.03874156717636
PUS7	1164.33496325035	-1.45694149723503	0.194659141260795	-7.48457785130721	0.0000000000000717774761846661	0.00000000000232720234282155
AC009533.1	642.37400719733	-1.456567004295	0.278804908355308	-5.22432339117486	0.000000174793064811745	0.00000157703921421668
PKLR	200.38652031162	-1.45319355325177	0.636267890515448	-2.28393350491806	0.0223754391746684	0.049995315170818
PSRC1	187.926431214862	-1.44964152134457	0.491858013750637	-2.94727641070725	0.0032058649813909	0.00963427974333234
RRM1	3558.80536306313	-1.44920580507065	0.173344476488251	-8.36026526157511	6.25773928754684e-17	3.28490677925511e-15
FGR	177.092135066696	-1.44918484373676	0.431916849691427	-3.35524035418413	0.000792960555304746	0.00288492040012762
LINC00664	100.161556408184	-1.44913573305693	0.603411864685696	-2.40156983623739	0.016324892674481	0.0382543615216308
TTLL12	2259.513341646	-1.44796254634139	0.176164505627265	-8.21937734383928	2.04562455567835e-16	9.84335054053795e-15
IQGAP1	3131.80145248109	-1.4459956633818	0.285636556074694	-5.06236205635974	0.000000414093669062484	0.0000034942935497924
WARS1	1934.00790375266	-1.44015433469589	0.236893373337197	-6.07933567076171	0.0000000012068148841694	0.0000000173592375865221
GAS2L1	323.486847072361	-1.43827526121313	0.352120059852903	-4.08461608751847	0.0000441497502413014	0.000225890241108025
NCAPD2	2670.06242576486	-1.43287269432508	0.169849800279835	-8.43611645091346	3.28055940826243e-17	1.79189474705361e-15
YIF1B	1123.40950336803	-1.43254029174807	0.183730579710989	-7.79696169250369	6.34154807726217e-15	0.000000000000246401407187822
IL17RA	1059.26376613098	-1.4322607351946	0.266599174389269	-5.37233747432136	0.0000000777224729563465	0.000000760664008933541
GGA2	2935.20285559648	-1.43160465592271	0.162245809402497	-8.82367724130989	1.10761163261042e-18	7.42038599836131e-17
SMIM1	262.72279989203	-1.4305661375357	0.314180759311986	-4.55332191782987	0.00000528053736130873	0.0000342782634064399
FANCA	1257.97856596587	-1.4294408017343	0.211707767619778	-6.75195255141295	0.0000000000145868585094601	0.000000000308153739173717
CDK2	1539.28025925989	-1.42854939070452	0.167673275964122	-8.51983944662828	1.59774657241221e-17	9.26998800816768e-16
CTNNBL1	4182.56907871038	-1.42626570473328	0.13239671973123	-10.7726664801715	4.63383030928971e-27	9.52369937804187e-25
JPT1	1919.67784630692	-1.42565948027367	0.219712871635667	-6.48873900586823	0.0000000000865577603570993	0.0000000015665662717764
H4C3	2750.08161971559	-1.4251075951961	0.273992462399868	-5.20126569436894	0.000000197935896375565	0.00000177658821572916
GALNT3	446.660236711402	-1.42172212978799	0.341091942757357	-4.16814926290817	0.0000307082828164241	0.000163391240645879
FUT1	100.821509740429	-1.41633391254436	0.435062968932069	-3.25546877965959	0.00113205341971628	0.00393318523445153
TWNK	410.79981531874	-1.41588477618538	0.184412057357306	-7.67783189708712	0.0000000000000161803621295686	0.00000000000058220495900044
SMYD2	464.22464326757	-1.41393941277904	0.300133313595163	-4.71103789126935	0.00000246458403235049	0.0000172549341664446
ATAD2	3215.24240663813	-1.41342412850216	0.260913584891833	-5.41721171432341	0.0000000605356444231256	0.000000606156254562197
SLC25A19	461.705161591584	-1.41272414175617	0.186777068985987	-7.56369156784526	0.0000000000000391788109051877	0.00000000000130517104680304
CLPB	446.587402846978	-1.41114054366905	0.234454459218827	-6.0188257812233	0.00000000175686831802918	0.0000000243193895255958
HPDL	347.311458489685	-1.40726309741743	0.230033315911637	-6.11764905374839	0.000000000949659207533548	0.0000000139413650733073
ZNF826P	257.794627937801	-1.40392180239189	0.255823711301168	-5.48784862533373	0.0000000406858484517431	0.000000421312210355112
BLM	1283.05408911516	-1.40339074019932	0.219852037749269	-6.38334197202131	0.000000000173264386232625	0.00000000295499851962984
LIG1	3592.93297028122	-1.40308830397644	0.192425808006952	-7.29158067989381	0.000000000000306339350293281	0.00000000000886556315431103
DHRS11	709.513289435497	-1.40298861859696	0.262966737838365	-5.33523224317185	0.0000000954223435362457	0.000000911095541512217
ZNF90	256.910860617539	-1.40232799234067	0.32734141931528	-4.28399191056848	0.0000183569589525198	0.000104163071716544
IL7	305.430682661142	-1.40105259105334	0.32248405903419	-4.34456386851915	0.0000139552638332707	0.0000820848093223856
RBM47	259.549720681207	-1.40096483963255	0.309223053522453	-4.53059635649328	0.0000058817420751695	0.0000378969205119582
KCNK6	233.951374337563	-1.39949722185455	0.350742970564738	-3.99009342824802	0.0000660472738066118	0.000323330335962445
RFC3	1605.2100172674	-1.39834773868187	0.148577251947154	-9.41158703876977	4.88701363929228e-21	4.67171213006084e-19
NUP62CL	234.705088658809	-1.39833076225885	0.280833112914266	-4.97922323955345	0.000000638399721844924	0.00000513344497817742
FECH	2060.17543838968	-1.39584984554535	0.213736355162328	-6.53070856609881	0.0000000000654592623710526	0.00000000121184582520822
ARHGEF39	398.19214711611	-1.39482460642666	0.207542762657443	-6.72066126790879	0.0000000000180901692184333	0.000000000373063591739324
SNRNP25	1235.62879371951	-1.39371896378795	0.274738462449596	-5.07289351247514	0.000000391811780452549	0.00000332477932104102
DPCD	308.470715041316	-1.3933924083175	0.22231745926572	-6.26757976148007	0.000000000366702803124334	0.00000000588179654852603
TRIB1	585.835268836331	-1.3928335574017	0.330191767437224	-4.21825646415157	0.000024619869465631	0.000134235853030684
PADI2	122.513635035986	-1.39239791920424	0.437410591798846	-3.18327435437268	0.00145619563934619	0.00490495231186442
ITGB4	100.230239405351	-1.39153022191653	0.369533534704852	-3.76563989795393	0.000166123075255585	0.000725390137036089
SORD	543.912942118379	-1.39146565021954	0.212913943046363	-6.53534301375714	0.0000000000634639196549827	0.00000000117850457846297
IL1RAP	354.551431779024	-1.38826728997834	0.42875589080014	-3.23789671411294	0.00120414395037202	0.00414343063059339
DIXDC1	199.084224243177	-1.38787744953197	0.365183569000792	-3.80049259425733	0.000144408734130293	0.000642369886303717
BRCA2	1677.47691375178	-1.38535319441286	0.257264318768965	-5.38494106389067	0.0000000724683897710489	0.000000715595842315748
CAT	21370.3610009279	-1.38080779233589	0.122591266262998	-11.2635086856319	1.98687195243815e-29	4.63323255678174e-27
MGST1	4185.77334271628	-1.38049881351027	0.189144837624804	-7.29863331638313	0.000000000000290705375103094	0.00000000000845346133932882
USP1	3994.8809609951	-1.38038088515387	0.201164152562229	-6.86196256923488	0.00000000000679208630855795	0.000000000152050704235934
DENND3	1624.9214479356	-1.37816809124637	0.178752695334964	-7.70991502345645	0.0000000000000125901541116045	0.000000000000461233259085547
ROGDI	607.532438665509	-1.37654866953295	0.298380575167657	-4.61339907518942	0.00000396136658900014	0.0000265536380642431
AGTPBP1	1733.11186024695	-1.37607513527193	0.184180031227119	-7.47135900729133	0.000000000000079370782111238	0.00000000000253276343126545
TRIM6	134.100528682603	-1.37243363081052	0.527289794239981	-2.60280712011258	0.00924639570416987	0.0237244592274151
STRADB	2386.55905326267	-1.37144721107465	0.115245481773262	-11.9002254142413	1.18027913618193e-32	4.33698933495213e-30
GMPPB	685.456016364592	-1.37024478028839	0.181276896022839	-7.55884952992438	0.0000000000000406649984863893	0.00000000000134360700720969
TEDC1	420.152835663482	-1.36851058762537	0.261558218637588	-5.23214523616848	0.000000167554016301364	0.00000151623880721667
GPD1L	617.684003877137	-1.36805735334506	0.259804019487318	-5.26572820560938	0.000000139634742761486	0.00000128468201117282
PXMP2	346.444520447969	-1.36786217264063	0.361062383826963	-3.78843721725433	0.000151597890852631	0.000670658892549802
KNTC1	2650.34238339689	-1.36670440756106	0.207043283466536	-6.60105647803812	0.0000000000408237979866529	0.000000000788263335009797
ASRGL1	811.380613635677	-1.36261556928706	0.32068373856308	-4.24909468560106	0.0000214636187060758	0.000119170256607086
COMMD8	1307.68869890878	-1.36250874262118	0.219728667711348	-6.20086926668609	0.000000000561521443185263	0.0000000086960523883327
SDF2L1	1248.59836606216	-1.35962708264178	0.282195153806816	-4.81803838336839	0.00000144976485456406	0.0000106998470033133
BYSL	464.452783318463	-1.35819301206899	0.240127872932164	-5.65612394548081	0.0000000154829675861791	0.000000177622010359516
CENPL	387.017148198631	-1.35765753852111	0.271935172955254	-4.99257791394461	0.000000595786665934821	0.00000482599139019748
KCNQ5	747.141556896155	-1.35586591270099	0.223095352230844	-6.07751752397799	0.00000000122057345849842	0.0000000175363433148718
SPNS3	2513.09975742329	-1.35478071684076	0.350276449497124	-3.86774708601095	0.000109845504564794	0.000505497756490587
CLUH	1294.83805374637	-1.35207915465267	0.255189214165967	-5.29833974006959	0.000000116860379842357	0.00000108919982011408
RANBP1	4988.97125291712	-1.3499065191957	0.22405233491332	-6.02496072945612	0.0000000016915068941653	0.0000000235761064352281
CKS2	3453.2301256505	-1.34922425374999	0.310402491567382	-4.34669273090259	0.0000138205614646495	0.0000813929715008933
MTARC1	175.317597658425	-1.34609872241151	0.404510030989721	-3.32772643268694	0.000875578013416222	0.00314585451575855
H1-5	185.782460884958	-1.3458552848053	0.34953937896835	-3.8503681295582	0.00011794041894723	0.000537446644176667
HMGN2P5	359.089168221612	-1.34487779124721	0.274249504096871	-4.90384766847991	0.000000939773795225605	0.00000721703422476611
CR1	214.276161735262	-1.34334954107154	0.335366674017668	-4.00561428772366	0.0000618565164740444	0.000305031361839879
TP53RK	1022.22822743828	-1.34108078978421	0.217395765964567	-6.16884502710506	0.000000000687906073846521	0.0000000103879813841381
GUSB	5025.63569942247	-1.33872294398209	0.184868632917239	-7.24148235888886	0.000000000000443806900352097	0.0000000000124286431262576
RNASEH2A	1438.81779613854	-1.33786548002308	0.19623335970101	-6.81772702695154	0.00000000000924921713729633	0.000000000202082895507847
ZNF114	94.0714642171165	-1.33569685616155	0.414375551289962	-3.2233968727245	0.00126679904229302	0.00434177648017106
DTYMK	1565.41990656561	-1.33441408298723	0.217863496444941	-6.12500076773746	0.000000000906831692763595	0.0000000134264238174009
DUT	8960.91609923194	-1.33339002040727	0.212319724240957	-6.28010433403744	0.000000000338345894287422	0.00000000548500309375572
TMEM97	1126.12197380478	-1.33065547366656	0.211547583011771	-6.29010010288097	0.000000000317261319733799	0.00000000515008134282738
TCF19	1602.62212996522	-1.330364704906	0.23872099849519	-5.57288513910435	0.0000000250554774928809	0.000000272486744465178
UGCG	221.238367636734	-1.33005045532953	0.426689706256424	-3.11713743225439	0.00182616419018916	0.0059559082760177
NAA38	2409.39710320123	-1.32960882650358	0.243567657035899	-5.45888909342184	0.0000000479122913601684	0.000000487812296417634
ATAD3A	1225.85337582141	-1.32904378532373	0.172123815183605	-7.72144042883338	0.0000000000000115022357875376	0.000000000000423939547597814
SPHK1	119.636889215398	-1.32864256793226	0.45145246461396	-2.94303979283487	0.00325006639729392	0.00974296789458247
TAF5	304.784481562017	-1.32547035712541	0.207199348357987	-6.39707782688265	0.000000000158378613647034	0.00000000271256930661572
RFC5	1893.69842844691	-1.32481628358112	0.167997848207365	-7.88591221683895	3.1224605776536e-15	0.000000000000127484703584604
MYDGF	3691.04482957264	-1.32393773471204	0.192549342966224	-6.87583615875684	0.00000000000616272981070341	0.000000000139160636284152
DNMT1	5636.23806971141	-1.32190869956986	0.220308411134499	-6.00026432382934	0.00000000196996583454921	0.0000000269310098193278
C19orf48	3763.80487633583	-1.32114997058646	0.19763197706328	-6.68489983361062	0.0000000000231082647169799	0.000000000467018029930163
PAICS	6055.26484843544	-1.32097250457716	0.17088225137823	-7.73030840782478	0.0000000000000107286345837418	0.000000000000397845330160409
TUBA1B	13320.1063396305	-1.31979614995388	0.200962130180396	-6.56738734192931	0.0000000000512057250210393	0.000000000970188471258004
COTL1	487.998830782578	-1.31749314707203	0.342135149726255	-3.85079740601388	0.000117733862993736	0.000536908921648004
MIR181A1HG	3676.59200478754	-1.3169403419017	0.562742881539522	-2.34021679367828	0.0192725489888866	0.0439862467606321
POLE3	5105.98059763804	-1.31093040747736	0.175602198576236	-7.4653416535	0.0000000000000830837505185964	0.00000000000263958274456193
NUP210	4495.07950067274	-1.30995953009438	0.151760097900034	-8.63177836744191	6.04053449870931e-18	3.87553022917191e-16
PNMT	155.952604667791	-1.30911250044225	0.337952038211669	-3.87366357477719	0.000107211388670434	0.000495841724169778
CENPJ	1575.5106975651	-1.30762517180054	0.19318820884165	-6.76865932781828	0.0000000000129981196860504	0.000000000276517893531662
LHFPL6	388.009517423346	-1.30725052275549	0.367512762878778	-3.55702074811121	0.000375084541894866	0.00148393969168585
IDH2	11186.3898999526	-1.30623024653627	0.191297801942082	-6.82825538649811	0.00000000000859534739085719	0.000000000188817359531765
GRK4	300.195886620412	-1.30507735830921	0.226814887645938	-5.75393163938362	0.00000000871914262483522	0.000000103655219087012
MYO1F	2805.27759387992	-1.30354478507658	0.168522985390437	-7.73511567016514	0.0000000000000103309132161871	0.000000000000384271943740751
INCENP	80.4216428150254	-1.30226599566938	0.467213576580899	-2.78730341099986	0.00531486909573744	0.014849793238459
LYAR	1340.41932726416	-1.29808502405859	0.184695098080085	-7.0282592096501	0.00000000000209126131214412	0.0000000000519644153095483
SASS6	546.846964262213	-1.29188176131703	0.300350164496907	-4.30125205185407	0.0000169835741315373	0.0000974485731276789
DARS2	977.852108883619	-1.29168372184414	0.169236499325494	-7.6324181071592	0.0000000000000230390807336689	0.000000000000807433216694999
GAS2L3	126.78384996324	-1.28930947175563	0.485982403437865	-2.65299620446128	0.00797807679683332	0.020953467454711
POLD3	1529.74444523772	-1.2886444671057	0.225621298083185	-5.71153733292762	0.0000000111960129079626	0.000000130541204348034
GPR160	156.375325190091	-1.28851346335944	0.3613786646834	-3.56554935108937	0.000363094825666949	0.00144309664242459
CHEK2	878.465045556335	-1.28555664519752	0.234041619534963	-5.49285485099576	0.0000000395487829698121	0.000000410941338724885
UGGT1	1861.74407824233	-1.28349379144649	0.21760306738883	-5.89832582255397	0.00000000367208316309335	0.0000000475401564433638
CDC7	1879.52027189631	-1.27980541181347	0.250659725809315	-5.1057480721377	0.00000032948842010094	0.00000284166186496728
CENPH	1501.54226084918	-1.27645882242737	0.277823068738551	-4.59450263875889	0.00000433782639138666	0.0000288221823681944
CENPI	137.833211932855	-1.27601711949558	0.479176660731003	-2.66293670803784	0.0077461982485169	0.020481988652751
ABCB8	592.780044218707	-1.2743749902244	0.239414424948524	-5.32288307397685	0.000000102135399771621	0.000000966063851505992
MCM8	244.878040450299	-1.27102833214946	0.28045484478296	-4.53202487242856	0.00000584209690925763	0.0000376815250647117
HMGN2	24723.6922276742	-1.26647133480604	0.205274688748338	-6.16964196866328	0.000000000684447975362745	0.000000010361568226278
ATP23	574.872609339053	-1.26594403573535	0.197294156612239	-6.41653081608204	0.00000000013941474020387	0.00000000241506162816018
GBGT1	249.940217667238	-1.26468623679902	0.29818234018298	-4.24131836923322	0.0000222210672563655	0.00012253417987753
MCM3	8073.71051370406	-1.26385259059958	0.192604563984277	-6.56190364576587	0.0000000000531251417488821	0.000000000998752664878984
ARL6IP6	1942.75567027168	-1.26362498592245	0.157189141083355	-8.03888218494921	9.06616956393519e-16	0.0000000000000401227635519263
HMGB3	1702.95662898871	-1.26097794609348	0.206576700715312	-6.1041634498329	0.00000000103340492126261	0.000000015079504302323
MXD1	3702.10610631207	-1.25986708434175	0.194398383367951	-6.48085165377698	0.0000000000912063140363073	0.00000000164333991679682
RFC2	2197.44211955465	-1.25857766712333	0.162074214210647	-7.76544050053246	8.13619529710733e-15	0.000000000000311228719787771
SFXN2	938.133341892777	-1.2578067567394	0.226814749701381	-5.54552452340688	0.00000002930742535049	0.000000312836126584543
CCDC34	426.59481263453	-1.25607488779238	0.277453410503356	-4.52715605662808	0.00000597827919709946	0.0000384576199172563
SLC38A5	772.370481321732	-1.25605145405679	0.170608136609759	-7.36220135227089	0.000000000000180901821625859	0.00000000000549778318053927
EMC3-AS1	184.22569072252	-1.25270716604762	0.333259838575293	-3.75895028756846	0.000170627732958497	0.000742386756316733
TENT5A	3136.83607526151	-1.25006675734538	0.186316855755689	-6.70935945261204	0.0000000000195480595624922	0.000000000400405017322264
AP1S3	128.612297434261	-1.24997514129088	0.462491061357082	-2.70270118869561	0.00687785464926005	0.0185129557107497
DCLRE1A	458.981347440641	-1.2494184537402	0.272072835738582	-4.59222049988366	0.00000438554643065221	0.0000290914310821054
MLEC	4684.85039802944	-1.24886378167525	0.128126084283224	-9.74714702834923	1.89725193349476e-22	2.30060769455575e-20
RASSF4	239.718055720988	-1.24874730810592	0.359614215005508	-3.4724637013773	0.000515704745562169	0.00196772679190902
DPP3	1243.48137043918	-1.24571844845065	0.291402895706487	-4.27490071926185	0.0000191222486130817	0.000107949900690051
MS4A7	249.43523184906	-1.24506744377535	0.332766483292996	-3.74156505022498	0.000182877826495427	0.000790298119773181
AK4	424.111552680659	-1.24500255742025	0.262493631487412	-4.74298195489726	0.00000210595035459847	0.0000150127889475962
SERPINE1	446.908492020384	-1.24307868574976	0.407699430090718	-3.04900766104373	0.00229598626545992	0.00723898321762011
FADS2	3290.19162185234	-1.23811705871887	0.191549863211275	-6.46368020296237	0.000000000102186713751014	0.00000000182760485390089
EPSTI1	1242.6198530954	-1.23776693919243	0.300043714643405	-4.1252886788963	0.0000370270027129712	0.000193363236389961
VKORC1L1	753.724454503436	-1.23761791077848	0.264064844977943	-4.68679543799879	0.00000277516100775079	0.0000191856341961152
ACAA2	1816.72810020399	-1.23709465064835	0.166567051188038	-7.42700697301649	0.000000000000111082506741974	0.00000000000348960227138129
SRPRB	1932.02206422572	-1.2369257400369	0.162748159060756	-7.60024412672553	0.0000000000000295572629369763	0.00000000000101532966111551
NME1	1664.39729710272	-1.23543085626717	0.207139641680944	-5.96424154373163	0.0000000024577294947173	0.0000000327859492331595
MNS1	374.588208038668	-1.23367569625182	0.220843541521844	-5.58619775679422	0.0000000232094932607756	0.000000254695307945851
ALAD	2514.60714164909	-1.23031209587537	0.15126393324882	-8.13354558122972	4.16913224012616e-16	0.0000000000000192223945033345
SMIM13	136.724981727127	-1.22856027732315	0.427680865314978	-2.87260987563317	0.0040709648809509	0.0118436948527857
CHRM3-AS2	353.811213395448	-1.22750823443239	0.343886891250388	-3.56951156227303	0.000357647433095438	0.00142377963680738
PPIB	4354.31656286116	-1.22649589704842	0.213683242649224	-5.73978512232611	0.00000000947967550361704	0.000000111710928237959
POP7	661.834278087309	-1.22504619032921	0.247555657603879	-4.94856874686922	0.000000747611849753463	0.0000058449653707998
CCDC112	615.665288890533	-1.22282681486617	0.276339309730989	-4.42509180491391	0.00000964012779990373	0.0000588304930556782
MRPL13	1470.68295627182	-1.222730193315	0.188326191925679	-6.49261890134506	0.0000000000843568922944555	0.00000000153188695477302
HAUS1	1446.66121718168	-1.22199722828075	0.155722628681103	-7.84726817566904	4.25197396207662e-15	0.000000000000169603408763622
GART	3748.35884102154	-1.22192815422808	0.152734673023605	-8.00033240676946	1.24083775871699e-15	0.0000000000000537371380792938
SLC1A5	1175.43122754045	-1.22085696080636	0.181527629312101	-6.72546083168056	0.0000000000175037574144178	0.000000000361585285191192
KIF22	3344.52515990364	-1.21928472620892	0.157399890902205	-7.7464140490827	9.45239437230835e-15	0.000000000000357070822924022
UMODL1	143.450771407175	-1.21531592177435	0.505604765468233	-2.4036876326687	0.0162306353506873	0.0381050695571025
CXorf21	861.806778507686	-1.21524839074491	0.318605003701595	-3.81427904968848	0.000136581070910221	0.000613173663775393
PIK3R3	150.546380146527	-1.21500265374	0.442457682285299	-2.74603132092655	0.0060321004535712	0.0165709523593287
FGD2	98.7747949610824	-1.2148433137711	0.445710958547964	-2.72563034512055	0.00641788303021977	0.0174491591086199
PRIM1	1414.65216492885	-1.21466444850874	0.202147533355561	-6.00880173181356	0.00000000186899517785629	0.0000000256664048999835
CHTF18	3164.86704151107	-1.2135554439946	0.246901493789028	-4.9151401450473	0.000000887189712752047	0.00000684355118119041
MRPL3	3832.97037852167	-1.21323424400212	0.137642625953675	-8.81437879869019	1.20350494153076e-18	8.0185169895615e-17
SHMT2	1238.13783454554	-1.21311099807007	0.275545886093737	-4.40257343438394	0.0000106974363996957	0.0000647290986939671
EPB42	79.0623712604524	-1.20913142807874	0.495879623506916	-2.43835675184156	0.0147542050623153	0.0352184036585895
DPY19L2P2	877.309220505284	-1.20727566286665	0.192421103783085	-6.27413334156739	0.000000000351587108256053	0.00000000566934212062886
CLEC11A	5234.88320229758	-1.20688062236307	0.33238710109389	-3.63094903018564	0.000282380953066785	0.00114865865041524
MRPS34	2003.11806085877	-1.20580262173795	0.198457835145356	-6.07586302075089	0.00000000123322649274367	0.0000000176345571356247
ZGRF1	1140.79707054372	-1.20480822171896	0.275846689874315	-4.36767329804794	0.0000125577147304525	0.0000749378884499164
RFC4	1884.95714278101	-1.20383740053789	0.309415144445494	-3.89068674287195	0.000099960912935429	0.000465486186733876
THOP1	1711.22182829064	-1.20379090336999	0.183085529314557	-6.57501937961336	0.0000000000486468315633411	0.000000000923147855300585
IL10RA	259.322702951055	-1.2031790747538	0.338146087256381	-3.55816352782919	0.000373456794172131	0.00147894744811602
ERI1	1314.59233376347	-1.20315141598925	0.218136928116685	-5.5155787989536	0.0000000347633937678628	0.00000036402496790078
C1QBP	6504.48731744952	-1.20242230336695	0.178197663900262	-6.74768836498302	0.0000000000150219154073051	0.000000000315694534192343
AC123912.4	377.302196126911	-1.20047336722997	0.411249005085747	-2.91909123763027	0.00351053459988129	0.010428403370446
DDX12P	638.450239910385	-1.19911040551065	0.282397372049684	-4.24618117657157	0.0000217444823905537	0.000120398901126874
POLE	2452.37376487259	-1.19908487387743	0.213954063684798	-5.60440336222804	0.0000000208973542487498	0.00000023228852244691
NECAB1	1353.71926717567	-1.19812906850697	0.234144189836558	-5.11705658527469	0.0000003103405398137	0.00000269183790113085
JPT2	1200.77669191179	-1.19785678376777	0.152501775456067	-7.85470713495304	4.00707340704945e-15	0.000000000000160362284270237
PPAT	1159.94293394169	-1.19704664267297	0.195612711022703	-6.11947268873565	0.000000000938855193652543	0.0000000138498273457795
YEATS4	1541.76960780308	-1.19663611350192	0.166295977609776	-7.19582115395421	0.000000000000620859661492478	0.0000000000171103278528586
PAQR4	104.550602334522	-1.1965251545698	0.342939733322124	-3.48902456702472	0.000484786592080091	0.00186619752875022
GYPC	4658.53867377028	-1.19626156276071	0.293517958597718	-4.07559921878666	0.0000458960075713315	0.000233641892447509
EPB41L2	1195.94091985051	-1.19561175735733	0.223580702816986	-5.3475623892998	0.0000000891466869252828	0.000000858612172880047
RBBP8	1983.12825157154	-1.19523542519298	0.205924737510585	-5.80423430250357	0.0000000064660805433587	0.0000000796017184454494
TMEM104	299.30208307843	-1.19464910538886	0.277518041975605	-4.30476194226634	0.0000167165394873942	0.0000961597522884923
KIF20B	1588.08546004522	-1.1930121203579	0.175094639202213	-6.81352739177874	0.00000000000952342150458768	0.000000000207326766902388
ACAT1	1517.07160749482	-1.19274214093071	0.183451667540182	-6.50166966004524	0.0000000000794333815942793	0.0000000014484348649808
S100A6	3331.58272107855	-1.19164473825453	0.233725600857829	-5.09847759030638	0.000000342396058127296	0.00000294043526972492
CDT1	322.253774532946	-1.18763267946084	0.364156805244137	-3.26132221712739	0.00110893947428106	0.00386519116560281
PCGF6	439.858542982748	-1.18751771575599	0.192501573702139	-6.16887276772841	0.000000000687785415577935	0.0000000103879813841381
CHCHD4	581.916871792309	-1.18596381825286	0.172813611227788	-6.86267597689181	0.00000000000675824048655708	0.000000000151760044703687
FBLN5	108.316543391092	-1.18457454368672	0.500585028072153	-2.36638028957586	0.0179629824288031	0.0413947405799442
HMGB2	22643.4683332833	-1.18346461996361	0.182486374480298	-6.48522183277513	0.0000000000886013251838815	0.00000000159877926961272
GGCT	938.327473890487	-1.18314407194835	0.280451216860162	-4.21871612893834	0.0000245697380306251	0.000134083097821494
CCDC50	422.232934910892	-1.18281112371699	0.296693719695843	-3.9866402461419	0.0000670155213231021	0.00032754139925995
TYROBP	437.612557509809	-1.18099845195414	0.267832763566169	-4.40946221899537	0.0000103627634654999	0.0000628923272185446
ISOC2	1139.47480638409	-1.17949537122868	0.227883335821445	-5.17587372932287	0.000000226846846232124	0.00000201815470096166
TSFM	655.61225905721	-1.17868751651393	0.166014624198418	-7.09990172374923	0.0000000000012484563505464	0.0000000000322101738440971
KPNA2	4416.0683051587	-1.17669377538783	0.179207075798561	-6.56611224832718	0.0000000000516458905112254	0.000000000976078656460844
ZNF850	568.112013773938	-1.17585268751984	0.289875164324572	-4.05641059405573	0.0000498326252500649	0.00025167447471149
APOO	440.195065127357	-1.17581420260198	0.195406665640382	-6.01726762364338	0.00000000177385685932392	0.0000000245265544768094
SGO2	1205.5250373856	-1.17505596213519	0.165889878168238	-7.08334935868423	0.00000000000140711340472451	0.0000000000358459183732971
MPC2	2700.29196319165	-1.17456301337302	0.135096922669301	-8.69422478444	3.49205744144927e-18	2.25237704973478e-16
PTRHD1	446.555284209662	-1.17449996388284	0.251409957491214	-4.67165252960946	0.00000298786098627892	0.0000204925352486528
ZNF367	316.123828191084	-1.17391274657239	0.356306099172094	-3.29467485765769	0.00098535619042159	0.00348098396653767
BORA	405.569851080692	-1.17340992213477	0.248762904750439	-4.71698110822408	0.00000239369907683434	0.0000168266637714163
HAUS6	1178.34617542351	-1.17324353005082	0.203277302819818	-5.77164058050676	0.00000000785034248490626	0.0000000941575202492317
LEPR	305.118384193515	-1.17308525634277	0.279422967489749	-4.19824206607427	0.0000268995008930591	0.000144777340359181
FANCC	442.514386241781	-1.17204261654058	0.195468087976579	-5.99608165544145	0.00000000202135409691158	0.0000000274786320394056
PASK	544.945577867582	-1.17112491959896	0.24512380477481	-4.77768742482947	0.0000017732274234135	0.0000128294485300192
PFAS	3419.2788336037	-1.16743568630535	0.198693972403779	-5.87554656128636	0.00000000421450483298498	0.0000000536818126100587
CKAP5	2847.17831700259	-1.16676291702397	0.185186898255764	-6.30046146899951	0.000000000296760778502088	0.00000000484975902980635
C1orf112	608.789195082759	-1.16654096114851	0.215832229176202	-5.40485063607513	0.0000000648624206020579	0.000000645737171928005
EIF2S1	3259.22491139246	-1.16589436312108	0.154859251247711	-7.52873563398629	0.0000000000000512339940615341	0.00000000000168364068290017
CCT5	6571.12918990036	-1.16371665355727	0.1466261513285	-7.93662414933127	2.07758401503407e-15	0.0000000000000883957325133444
PSMG1	2071.42749696173	-1.16337387861269	0.175875166463793	-6.61477058986719	0.0000000000372128384815087	0.000000000728509536482648
SMC6	1402.90448237154	-1.1616445604774	0.220938931119665	-5.25776310490172	0.000000145818188406937	0.00000133549195817411
GPN3	1315.08951550254	-1.16136980412831	0.185232191097274	-6.2698054655004	0.000000000361499455840493	0.00000000581371671289365
DNAJC12	239.370325759196	-1.16113866636939	0.332817852897013	-3.48881124093033	0.000485173625804234	0.00186709469581153
PINX1	220.73676081547	-1.15819554781416	0.265750404797937	-4.3582080286756	0.000013113171152183	0.0000778698890261364
PACC1	829.307598225719	-1.15719457996919	0.160907552709783	-7.19167348257626	0.000000000000640019435242695	0.0000000000175585422437849
UBL4A	863.371004587906	-1.15628961100693	0.224405880362209	-5.15267072832754	0.000000256802640033673	0.00000225651363264371
RBL1	1381.37233169088	-1.15570348552392	0.222650556160516	-5.19066067228117	0.000000209549208077594	0.00000187527210121691
NEDD9	205.303802454151	-1.15251687226722	0.390285355768838	-2.95301080409957	0.00314690948853563	0.00949475602338469
MTHFD2	1614.13463801437	-1.15241522580193	0.199376513010562	-5.78009519978356	0.00000000746583668486519	0.0000000899907908953035
INTS7	1524.5679153084	-1.1502897007375	0.183997761687088	-6.25165051025847	0.000000000406137435699057	0.00000000645455117337714
PSMD14	2190.53419159955	-1.14700746362387	0.173772038880554	-6.60064456291669	0.0000000000409373973952904	0.00000000078920012848218
GRPEL2	465.233978677532	-1.14522072514785	0.197549076202299	-5.79714543425701	0.00000000674531927062957	0.0000000826199408844992
CDK4	3254.02509006466	-1.14368499766828	0.126560957463644	-9.03663357632876	1.61570881519592e-19	1.26400548987521e-17
LILRA2	410.840929623563	-1.14290343640948	0.360647483864416	-3.16903205358047	0.00152947526498355	0.00512190473990348
CENPP	310.688978340376	-1.14219949980657	0.205926644485363	-5.54663289280062	0.0000000291223299426973	0.000000311265405438809
SSX2IP	1577.80953561521	-1.14180719181801	0.248995673279931	-4.58565073351432	0.0000045257462242792	0.0000298256514758748
GLUL	37730.1358846875	-1.14111037490466	0.215286264502963	-5.30043278673245	0.000000115528491818267	0.00000107761422445254
PKIG	1514.17883453986	-1.14107562106317	0.221679779373385	-5.14740507360937	0.000000264114582689833	0.00000231572916102453
DNAJA4	454.853886868018	-1.13764625665583	0.294102443158021	-3.86819723236565	0.000109642965557902	0.000504757251463597
RUVBL1	2095.29986177631	-1.13692702656258	0.164356592406822	-6.9174409733953	0.00000000000459874894983622	0.000000000107033454444749
1,00 BOP	1692.01684099966	-1.13665276864957	0.197815881633643	-5.74601371367471	0.00000000913718993659101	0.000000108095185532783
ABHD11	294.551710790544	-1.13508867607444	0.273091854160343	-4.15643549517221	0.0000323251383111816	0.000170795044514766
P2RY1	558.369712148472	-1.13481219129504	0.263285607338829	-4.31019455550648	0.0000163110979708096	0.0000943646822490636
FANCG	1304.96616231135	-1.13150588369866	0.298433596861611	-3.79148291478511	0.000149750451789913	0.000663211825567744
ATAD5	1870.02022969297	-1.13054271142935	0.32106676440673	-3.52120753924307	0.00042958625108595	0.00167121042049029
DLAT	1527.74492411602	-1.13031301132738	0.24297632062619	-4.65194718734065	0.000003288153014652	0.0000223749402108138
NASP	7654.14504205706	-1.12964000556979	0.191812576024323	-5.88929062412752	0.00000000387856850675154	0.0000000498743602469451
ATP5MF	1754.03096928052	-1.12949436132029	0.210522185421033	-5.36520347754022	0.0000000808580136552613	0.0000007888047253288
SLC25A5	7122.18262034808	-1.12760956636461	0.230813048144064	-4.88538050786799	0.00000103229296960461	0.00000788757690575012
MARCKSL1	3553.50082565437	-1.12720716271392	0.194977529222449	-5.78121574936922	0.00000000741627061180529	0.0000000895094904698345
MIPEP	810.826747796236	-1.12685143467855	0.234503897930615	-4.80525673399238	0.00000154553053466657	0.000011351364787018
NLN	1432.09477276851	-1.12679995457228	0.221026067281692	-5.09804100679312	0.000000343186486583391	0.00000294513753454367
TBC1D14	826.889299353628	-1.12638504774741	0.234503984952332	-4.80326612776484	0.00000156098191176822	0.0000114135738845049
MRPL12	527.98660456566	-1.12567492708675	0.243940119204654	-4.61455430437975	0.00000393939767082799	0.0000264502415041308
COQ3	329.948556700676	-1.12514304299899	0.201426683920509	-5.58586886851105	0.0000000232534652747122	0.000000254947124702676
SRPK1	3196.45334729906	-1.12220235220553	0.162380414191566	-6.91094648201617	0.00000000000481430671074263	0.000000000110985329229021
PDIA4	5831.51654067946	-1.12001686208822	0.174818470486188	-6.40674214213945	0.00000000014866192757996	0.00000000256425964983585
DCTPP1	1978.31435026497	-1.11960389260017	0.1859299655712	-6.02164309104565	0.00000000172655287441928	0.0000000239544395368515
MRPS26	1687.10736558816	-1.11930380682263	0.216353836481853	-5.17348721438787	0.000000229764852053843	0.00000204111985055304
SRM	523.010639151792	-1.11882268751457	0.284647429685236	-3.93055608740878	0.0000847496199184931	0.000402851388134711
NUCB2	16495.2750150627	-1.11646567489339	0.177943859473437	-6.27425794965433	0.000000000351305678602753	0.00000000566934212062886
C9orf64	172.235348636712	-1.11298533902868	0.329288390600359	-3.37997138921139	0.000724933757570699	0.00266541744824205
FRMD5	138.014098099368	-1.11227718076398	0.355557371671747	-3.12826359227012	0.00175842405023258	0.00576132127347212
VRK1	2583.49530449949	-1.11118797015858	0.234585408426867	-4.73681623085688	0.00000217101862785234	0.0000154493966439774
BCL2L12	555.558958690528	-1.11079864848837	0.226474636928435	-4.90473751742617	0.000000935523563550385	0.00000718894723169326
MRPL15	1410.32271920717	-1.11060926802333	0.15603418321531	-7.11773051992595	0.00000000000109718619948932	0.0000000000287353776566036
MACROD1	661.803730023826	-1.10937071764576	0.269590147093969	-4.11502693849962	0.0000387134199338625	0.000201272068330304
VDAC1	4374.49685255164	-1.10853031255428	0.211154147071737	-5.24986285103685	0.000000152212494211639	0.0000013867232943729
HERPUD1	2251.90609447835	-1.10831850340251	0.267961733887088	-4.13610737371004	0.0000353246950040126	0.00018479173926603
ZNF730	131.030738892701	-1.10666437324397	0.311713785382131	-3.55025804164324	0.000384853724371813	0.00151862553261718
MATK	1833.47981754021	-1.10595230813675	0.2244618389344	-4.92712843032515	0.000000834469082682993	0.0000064822370894388
FOXRED2	1180.03353951382	-1.10396335684903	0.209777532410594	-5.26254334371833	0.000000142076155085545	0.0000013041752131471
PDIA6	6924.38792715731	-1.10337110058878	0.222535509639794	-4.95817994339308	0.000000711566429603556	0.00000563150442139652
LRFN4	97.8930365185404	-1.10165556697209	0.38781282142266	-2.8406888739025	0.00450162070823514	0.0129107504039875
GMPS	3275.02379845206	-1.10118916089	0.167294910057321	-6.58232315922042	0.0000000000463153531247388	0.000000000883050270425444
ARV1	944.322656731617	-1.10118291009455	0.165205896104894	-6.66551821731215	0.0000000000263733092087915	0.000000000527032995301274
BEND6	96.8746839938305	-1.10075612821415	0.459467110252946	-2.39572344494508	0.016587600488358	0.0387854306829598
TMEM14C	4521.85028393332	-1.10007363592239	0.273008684911613	-4.02944556975737	0.0000559085588930896	0.000279220422214829
NOP16	1374.15622803015	-1.09996161169501	0.248227936314026	-4.43125632041464	0.00000936856444865507	0.0000573753598507027
LINC00665	615.631579857135	-1.09854706699693	0.353493605859982	-3.10768582171204	0.00188558404033182	0.00612499117949737
PPM1G	3502.18010377261	-1.0984451666456	0.148112510358322	-7.41628890083751	0.00000000000012044761470702	0.00000000000376429839159103
GM2A	652.15708386203	-1.09824102900867	0.350251761990931	-3.13557602898542	0.00171516963733507	0.00564706679943662
ARMC6	1536.2716064827	-1.09691795824235	0.181806516029847	-6.03343588665586	0.00000000160509689801906	0.0000000224491406982458
UBR7	1716.52087191116	-1.09676616428439	0.204731169159083	-5.35710399539682	0.0000000845664505568908	0.000000821019038793321
COX5A	4365.01439125518	-1.09656036506695	0.202140030672016	-5.42475610309066	0.0000000580337271821378	0.000000583513246940798
GINS4	182.585784732501	-1.09428428499181	0.419435603200028	-2.6089446786184	0.00908219238037512	0.0233872722031066
SUV39H2	587.97104626077	-1.09393841621399	0.195082590168628	-5.60756557142486	0.0000000205192283760468	0.000000228691326551419
SLC19A1	1427.5642975197	-1.09354404730928	0.225065087000444	-4.85879023656443	0.00000118105179953308	0.00000888977909443705
NET1	2561.19833094027	-1.09201699709667	0.154955148420521	-7.04731019412871	0.0000000000018240938750242	0.0000000000455122681657273
C1QTNF4	193.814428306752	-1.09153014693848	0.395715837135692	-2.75836861834819	0.00580906510548336	0.0160092553338844
HMGA1	5571.04610671557	-1.09082880374293	0.196608617956763	-5.54822476796425	0.0000000288584730235014	0.000000308859526816397
MCU	976.463697046392	-1.08902983654868	0.188565006168731	-5.77535492229243	0.00000000767910414045955	0.000000092194868125953
CSTF2	830.197772697463	-1.0887325821071	0.165989205070573	-6.55905654614231	0.000000000054149268130588	0.00000000101329324899924
WDR12	1483.63296791011	-1.08871057422914	0.185554538498117	-5.86733465557452	0.00000000442856264869088	0.0000000561136370721271
BID	2405.79183275709	-1.08835842900485	0.214058123129928	-5.08440610938292	0.000000368778135150056	0.00000314694135596733
THOC3	696.107815449175	-1.08815608107031	0.189319099197985	-5.7477353615144	0.00000000904466512492585	0.000000107287544597117
PANK1	235.273026729216	-1.08682899130282	0.388071073124632	-2.80059264029136	0.00510088641027314	0.014304659715766
SNX30	127.368618994013	-1.08613862762698	0.474415559412081	-2.28942454790686	0.0220546972035937	0.0493878593334769
SHMT1	1151.36453090275	-1.08579562814463	0.171554099989329	-6.32917329409305	0.000000000246478171863049	0.00000000410548669232326
GPR183	996.00916586961	-1.08541472708767	0.290564126268016	-3.73554279060066	0.000187310723713918	0.000807727537608455
CENPS	164.364507406608	-1.08474828529399	0.3227860288151	-3.36058003896867	0.000777789910287236	0.00283653547432873
RTN4IP1	272.285142582435	-1.08459974558296	0.220180694017509	-4.92595297885975	0.000000839501856001288	0.00000651298752774896
SLC43A3	1581.6507178249	-1.08374922347284	0.137945136092289	-7.85637866019268	3.95398537441123e-15	0.000000000000158761677649373
NEXN	85.5958666623462	-1.07969738276325	0.419787965712589	-2.57200651507594	0.0101110988974418	0.0256876566583656
CHAC2	175.887283642181	-1.07893847974375	0.466330812754609	-2.31367615056462	0.0206854930712814	0.046770891102435
TDP1	1402.74816428847	-1.07727604130978	0.170668174698389	-6.31210852997977	0.000000000275259073572453	0.00000000453504283442876
PLTP	1211.3473789839	-1.07719682194127	0.215308642934317	-5.00303567595232	0.000000564344917873848	0.00000461623374356348
MANF	924.998867416914	-1.07630771451766	0.240817978604347	-4.4693827294597	0.00000784456540016181	0.0000490073158384143
CASP6	1940.27955322279	-1.07600285405613	0.175593680889386	-6.12779940944431	0.000000000891028190483425	0.0000000132085670388778
PGAM1	1411.3940268902	-1.07557209605766	0.203150319926588	-5.29446419993993	0.000000119365869687682	0.00000111011672622601
SIGMAR1	2541.12945240259	-1.07524377551382	0.126202867658025	-8.51996309962968	1.59604164862527e-17	9.26998800816768e-16
NSD2	1996.37152295003	-1.07382042409651	0.228531069221684	-4.69879403161092	0.00000261702214297639	0.0000182065464748891
STX11	742.233844692635	-1.07380668553655	0.249805602218472	-4.29856927146665	0.0000171904175998989	0.0000984187931144354
PAK1IP1	1132.10426766485	-1.07168658818275	0.182918876921371	-5.85880804769766	0.00000000466201181770908	0.0000000588257599391679
TIMM23	2318.08694768486	-1.07082078494455	0.15532179926802	-6.89420796044708	0.00000000000541657369181696	0.000000000123927118088627
NCAPD3	1711.05213726434	-1.06962819900399	0.177799531639946	-6.01592247818769	0.00000000178865159303951	0.0000000246748455258215
EEF1E1	765.416383262074	-1.06955429044872	0.240188738213998	-4.45297435009544	0.00000846888748631631	0.0000524482786818547
DCLRE1B	458.630439594467	-1.06777968155052	0.199078877962305	-5.3636010634574	0.0000000815789731022185	0.000000793878569606249
GALC	1466.6665882067	-1.06741714364606	0.203691243752796	-5.24036833385681	0.000000160256397790536	0.00000145345480898133
DLEU2	171.595724662301	-1.06619512278283	0.30553043298083	-3.48965277331218	0.000483648520482159	0.00186240773558801
NREP	4706.27421806764	-1.06490267509164	0.196725110669951	-5.4131507231847	0.0000000619253222192629	0.000000619049016678304
H2AX	1161.82567736851	-1.0632748655948	0.281455403437859	-3.77777385904603	0.000158236461231315	0.000695460430913712
NCOA4	12747.7661761535	-1.06317772433718	0.232863833273209	-4.56566272826834	0.00000497918767314165	0.0000324436484280041
MRPS12	1087.79380726683	-1.06315341032897	0.229095752226183	-4.64065090687206	0.00000347313431841704	0.0000235149228057649
PPIAP22	403.537780883769	-1.06307591485603	0.246665357127714	-4.30979010281371	0.0000163409568389165	0.0000944079360214562
GPI	5081.75084060294	-1.06298305408223	0.190285280355498	-5.58626002019876	0.0000000232011778005574	0.000000254695307945851
MRPS2	1125.71109882565	-1.06146192326533	0.172598704204872	-6.1498835008946	0.000000000775398802808817	0.0000000116511597061459
SLC25A20	1215.78934210321	-1.06099915506461	0.20647537640442	-5.13862317890366	0.000000276758749884722	0.00000241437165546917
MEF2A	927.498315243365	-1.06070219948411	0.254168204457186	-4.17322930596056	0.0000300312416914682	0.000160069818351975
CCDC189	162.527286225644	-1.0603783979099	0.299545253763813	-3.53996060557178	0.000400186763426604	0.00156790458588401
GSTCD	462.954993983958	-1.05827186051479	0.251308388096288	-4.21104869810123	0.000025418793899067	0.000137971483804873
SNRPA	2756.36761265095	-1.05781567491451	0.197929819377367	-5.34439771754511	0.0000000907181839556539	0.000000871670918103216
FSD1L	179.311176556468	-1.05745332188108	0.317948490645527	-3.32586363198061	0.00088145041629833	0.0031641408371917
NUP37	783.880789982736	-1.05588620133195	0.185389109096819	-5.69551364951282	0.000000012300104406418	0.000000143001980855441
MPDU1	2042.68522474621	-1.05588415790707	0.221550682428023	-4.76588086452907	0.00000188030343987879	0.0000135314893246114
SLC35F2	880.435271554596	-1.05528674725714	0.250686923756333	-4.209580346053	0.0000255845449943167	0.000138658427270596
GEN1	682.411518621515	-1.05458701041233	0.296284768080644	-3.55936964712708	0.000371745991199348	0.00147313460434094
NDUFAB1	2104.23200472297	-1.05455323060559	0.196714197319448	-5.36083945630562	0.0000000828361111897057	0.000000804864330357669
HBS1L	3806.00329742422	-1.05061368541398	0.151739787772239	-6.92378512477524	0.00000000000439732754326272	0.00000000010313731874198
SNRPD1	5332.53060320916	-1.05042630291193	0.181195461574895	-5.7971998513757	0.00000000674313169771698	0.0000000826199408844992
RAN	11569.9503700461	-1.04953586398299	0.167438478070922	-6.26818802986517	0.000000000365273550398749	0.00000000586663188362282
ITPRIPL1	781.52605270742	-1.04949358748511	0.208713418002979	-5.0283953831379	0.000000494601232843942	0.00000410228081358799
GNG2	1308.54802674972	-1.04864654054285	0.304216786056882	-3.44703707555039	0.000566770796773183	0.00214301923344921
GLRX3	2018.27897191478	-1.04847977952169	0.171245566582548	-6.12266816855825	0.000000000920212101950817	0.0000000136079170100678
GMPR	424.32315845026	-1.04841303252429	0.275626357057521	-3.80374737640018	0.000142523528282781	0.000635850001455851
HELLS	2928.94699557248	-1.04694894679149	0.276974813130196	-3.77994278598668	0.000156864400262356	0.000690431113459648
SFMBT2	435.541085279875	-1.04650060792094	0.206347453595969	-5.07154602435756	0.000000394596804734457	0.00000334373225311672
RANGAP1	1919.05610130936	-1.04611214100866	0.158605730790113	-6.59567681317272	0.0000000000423320187656168	0.000000000812212119544098
MTERF3	606.217397084343	-1.04110162393373	0.27700095587562	-3.75847664728354	0.000170950990298723	0.000743259845235683
LHPP	326.699584981132	-1.03877862621716	0.263934423967249	-3.93574513927771	0.0000829389547343027	0.000395951876026833
SELPLG	2126.58728008935	-1.0385235623631	0.150634525872696	-6.89432622664988	0.00000000000541206974910082	0.000000000123927118088627
RPA3	1597.49736254991	-1.03787856912732	0.23426936761588	-4.43027861341683	0.00000941114188830899	0.0000576070199584224
SLC39A4	651.956700613912	-1.03606219772005	0.18545030002498	-5.58673778139209	0.0000000231374675467168	0.000000254365305051213
ATP5MC1	3338.4820061825	-1.03423973830526	0.247044384477425	-4.18645313672276	0.0000283347402085105	0.00015209697200903
CCDC86	871.530727793453	-1.03414579943158	0.159236590587224	-6.49439802508907	0.0000000000833660750758072	0.00000000151786340295681
NPL	182.617419451375	-1.03357985543237	0.356898999057907	-2.89600099232743	0.00377951204915488	0.0111157805258433
HAT1	2899.27564072897	-1.03324776667735	0.156855302811182	-6.58726704267785	0.0000000000447996104849993	0.000000000858199173366669
NCAPH2	1891.33621120491	-1.03220132590881	0.164857548615955	-6.26117114184064	0.000000000382096897125719	0.00000000609645654545589
NIPSNAP3A	3712.55530944809	-1.03174453679838	0.162832712099309	-6.33622399023321	0.000000000235464407593566	0.00000000395462798681383
NRIP3	146.849396483291	-1.03070262298351	0.402125688789032	-2.56313548653752	0.0103731560417507	0.0262106460017231
ZWILCH	1301.84044887237	-1.03045599631475	0.173006318442632	-5.95617550613587	0.00000000258209036705455	0.0000000344070635064874
TIMM50	1559.7582648145	-1.02958947770923	0.184466846474369	-5.58143372311776	0.0000000238543954333874	0.000000260828132574622
CYBA	8406.75153917212	-1.02810637687767	0.219492467879449	-4.68401666266897	0.00000281307125001953	0.0000193814215782595
DDX11	2607.19513526321	-1.0279009440137	0.284910078466633	-3.60780829357037	0.000308794512292364	0.00124482787767859
SLBP	3373.37792653393	-1.02714007563325	0.208731803790627	-4.92086043899446	0.000000861645581969734	0.00000666346576974809
HNRNPF	7263.98000990682	-1.02675251048149	0.130006871896047	-7.89767875733889	2.84145332535269e-15	0.000000000000116865286570762
FKBP11	1115.95042270348	-1.02565787569089	0.210108963744078	-4.88155220707379	0.00000105254049074885	0.00000802206536192366
MRM1	403.718050569084	-1.02448478211062	0.26281989115478	-3.89804887906024	0.0000969708461348107	0.00045295396002724
TIMM13	3074.87836513871	-1.02414105794003	0.127732401926228	-8.01786424192917	1.07599632668091e-15	0.000000000000046933566393283
WDR41	1947.15517020819	-1.0229062483129	0.217634589875737	-4.70010878738047	0.00000260022934889554	0.0000181105003358457
CES3	102.535752317841	-1.0227000247704	0.395595398821602	-2.58521718861448	0.00973176736880615	0.0247914729231394
PHF6	3353.4432629206	-1.02198092825054	0.176645620225595	-5.7854869367571	0.00000000723025797060953	0.0000000875865216299812
TUFM	7747.09405066347	-1.02170449773512	0.177175881900825	-5.76661161086826	0.0000000080881153022162	0.0000000966270799553435
IMPA2	2484.67797583086	-1.02164647255004	0.16405439821812	-6.22748602687078	0.000000000473978997870744	0.00000000744137333362025
SLC39A11	667.095455553399	-1.02124996046869	0.197850179488953	-5.1617338084129	0.000000244673046457309	0.00000216089247002281
SHQ1	1514.36266103662	-1.02082714260273	0.171795620270634	-5.94210225496202	0.00000000281389791391267	0.0000000372097340284678
PRMT3	1215.83189804944	-1.02004277918064	0.188199005821759	-5.42002214478598	0.0000000595916532980733	0.000000598185751566587
ZEB2	12035.2431569098	-1.0200027314565	0.165180915112975	-6.17506405482059	0.000000000661366514903406	0.0000000100497874181939
FOXRED1	969.252190242573	-1.02000189808742	0.224568636602348	-4.54204965359242	0.0000055709914774765	0.000036028716083136
CLCN5	110.423174377053	-1.01977102208202	0.419350054150777	-2.43178941313636	0.0150244398079002	0.0357298209669736
RFK	1928.22605923445	-1.01975622129618	0.182951394640594	-5.57391881761537	0.0000000249071837840284	0.00000027111715490586
AEN	1151.38638339391	-1.01936071524765	0.216897517592891	-4.69973435639293	0.00000260500122798133	0.0000181333208326645
MTFR1	276.704982941604	-1.0183099626881	0.230621449592266	-4.41550412803515	0.0000100774856637716	0.000061252927899195
AIFM1	1282.65160667136	-1.0168624862478	0.209365277189819	-4.85688219124261	0.00000119248493339793	0.00000896470694506091
OSTC	4023.73029345581	-1.01620813383466	0.18259006551786	-5.56551711043261	0.0000000261376133206026	0.000000282733897525091
NIPA2	1719.04952608242	-1.01619359380397	0.166971198957693	-6.0860411864291	0.00000000115736681113052	0.0000000166677315341671
PDCD4	9614.54727162745	-1.01547279157094	0.143212876958168	-7.09065283192067	0.00000000000133480814144137	0.0000000000340964489664497
PSMA5	2575.01324261509	-1.01433107939639	0.186079865527408	-5.45105230230825	0.0000000500726399397877	0.00000050895291861682
MRPL17	621.669849793239	-1.01304059721258	0.183088516314176	-5.53306464876377	0.0000000314683417880686	0.000000332101925606719
ZRANB3	590.394043321894	-1.01295430894434	0.204717996900684	-4.94804718822917	0.000000749617383102248	0.00000585194807006733
MIR924HG	183.456220239873	-1.0114770393071	0.295493962579607	-3.42300407926138	0.000619331478830338	0.00231790540502984
KIAA1841	331.105772536161	-1.01045648347247	0.231354529336489	-4.36756732781672	0.0000125638072916609	0.0000749378884499164
MTCH2	2261.4410452617	-1.00985826377601	0.15480535684428	-6.52340645286476	0.0000000000687282842971858	0.00000000126464214778099
MMS22L	1021.95094983123	-1.00968568065844	0.217290452446562	-4.64670982682384	0.00000337271058748526	0.000022911758310278
MTBP	595.777193402911	-1.00968342290693	0.174792309278034	-5.77647510395251	0.00000000762817832751682	0.0000000918562963251926
MRPL37	2491.06017827533	-1.00887889802659	0.123339079187448	-8.17971809643012	2.84508684707478e-16	0.0000000000000134239389523847
NUP155	1295.89625361858	-1.00868436859242	0.183869920656617	-5.48585850796213	0.0000000411466151669668	0.000000424271985981836
PHF19	489.784317359249	-1.0074618153128	0.249981303549931	-4.03014865914389	0.0000557415886047855	0.000278616036035296
TTC7A	813.105556721023	-1.00460394483743	0.219937765149027	-4.56767369695115	0.0000049316696151764	0.0000321685991143782
BOLA3	669.584563623457	-1.00419133737686	0.234133720715302	-4.28896501669624	0.0000179507641232353	0.000102288987668398
ALDH1B1	973.923507576203	-1.00305355587608	0.255729215319108	-3.92232680425049	0.0000876979304420171	0.000415076153216198
EIF3A	8576.998559865	-1.00234737628789	0.101646273747976	-9.86113252683641	6.13534094758176e-23	7.91458982238047e-21
SMC1A	3980.99607169122	-1.00207944075376	0.145899577417431	-6.86828199568202	0.00000000000649796773544745	0.000000000146457912193375
KIAA1958	201.620512460662	-1.00202371156811	0.307870609797959	-3.25469102823971	0.00113515789049759	0.00394184552696845
SUPT16H	7420.61872605157	-1.00159798453653	0.122493891426642	-8.1767178172828	2.91680010970803e-16	0.0000000000000136560301661465
ATP5MC3	5956.0296004151	-1.00112119502969	0.201645231439072	-4.96476503751188	0.000000687842935579972	0.00000547654854684356
AP5B1	520.935603588024	-1.00057970835296	0.228873427165105	-4.371760062959	0.0000123248928859885	0.0000736941080549785
COX8A	1372.62097954339	-0.999802475620013	0.195445529710003	-5.11550444312281	0.000000312903581194815	0.00000271019201826309
PTBP1	9048.84453785451	-0.999408368682743	0.171109537147832	-5.84075198461493	0.00000000519657189201528	0.0000000646957194687651
NUP50	2714.41838717191	-0.999291281071842	0.158502069972657	-6.30459451566927	0.00000000028894935413245	0.00000000473486468677038
BCL2L11	208.949228662359	-0.998181144608634	0.375046217405639	-2.66148836672316	0.0077796029162279	0.0205568675010197
C11orf24	463.439065143438	-0.99681581923217	0.178173745451001	-5.59462796670176	0.0000000221095347334652	0.000000244616987388685
SMS	3265.22037460036	-0.996805996256862	0.17403010774559	-5.72777899852862	0.0000000101754004611012	0.000000119445213931571
MSH2	3581.67547655574	-0.995848261869116	0.128574302509104	-7.74531335138762	9.53464162903585e-15	0.00000000000035905920619158
CAPZA1	5392.3636878093	-0.995692167793486	0.186048050670427	-5.35180112989894	0.0000000870830733401349	0.000000842080819236424
HADH	3192.31939805082	-0.992353232078149	0.183404582894986	-5.41073301666815	0.0000000627672913425284	0.000000626949073162685
CPSF3	2342.76248993626	-0.991807587720409	0.139744928481258	-7.09727070956585	0.00000000000127244666690464	0.0000000000326717713554529
MRPL14	1002.22756487429	-0.991225946757265	0.206240012335229	-4.80617672358405	0.00000153843922230747	0.0000113061297028487
CSE1L	4230.51018077557	-0.990662114805052	0.153751133373805	-6.44328333109924	0.000000000116916136940232	0.00000000206364639961755
PCBP1	638.595229389002	-0.990506996857747	0.184389549911748	-5.37181742312305	0.0000000779470095572211	0.000000761632101443081
TIMM8B	1364.67485871517	-0.988931056115988	0.232634375208689	-4.25101000326735	0.0000212808661947755	0.000118318103382782
AK6	1267.1630344169	-0.98889533595768	0.163867819203471	-6.03471347067719	0.00000000159244990994761	0.0000000222979764526845
TXNRD1	4621.67967658775	-0.988328290328579	0.177539878613869	-5.56679602377159	0.0000000259465819179538	0.00000028116912630662
POLA1	1250.2746760294	-0.987909241053858	0.147274749716917	-6.7079335931839	0.0000000000197399719870519	0.000000000403654132065753
MRTO4	1477.64098615386	-0.98786343901066	0.22106610561846	-4.4686336525764	0.00000787208198451752	0.0000491538960578061
MIS18A	772.155868730015	-0.985705596691301	0.223068930724657	-4.41883857823302	0.00000992327274958198	0.0000604367681373336
MRPL30	601.831015680606	-0.985041301087721	0.153502776035685	-6.4170911206109	0.000000000138902791749171	0.00000000240963555472168
MRPS15	1668.28948040474	-0.984586542256921	0.198599859534148	-4.95763967087614	0.000000713547432160682	0.00000564046685943965
MAD2L2	1661.5602984073	-0.984415215113914	0.235803593883357	-4.17472524019657	0.0000298345910979207	0.000159474073433334
HK2	1144.78030131178	-0.98422480857615	0.198751018674242	-4.95204912730194	0.000000734360579844224	0.00000576473544924777
TOP3A	999.583096719006	-0.984080961863875	0.176950714834652	-5.56132798210749	0.0000000267729492273277	0.000000288320410595538
HEATR3	292.969141378069	-0.984007832300061	0.244849203501285	-4.01883207390094	0.0000584873352201317	0.000289713001176192
CYTOR	536.866578794101	-0.983735913756556	0.256643297046827	-3.83308633062434	0.000126545518024505	0.000572357684283903
ARHGAP19	693.674344811752	-0.983607246149345	0.253874464317629	-3.87438432925152	0.000106894600922882	0.000494923226724271
FAM98A	993.08961858743	-0.983192859126335	0.157882833276917	-6.22735758359412	0.00000000047436760571404	0.00000000744137333362025
RFWD3	1780.35338563515	-0.983148420309017	0.209410784758002	-4.69483184185169	0.00000266826129571557	0.0000185077161178936
PLEKHJ1	1651.41104849215	-0.982508751770972	0.230946406851386	-4.25427165187816	0.0000209730562436642	0.000116928404602608
CTSC	4231.57086501492	-0.982128095350487	0.208872781944906	-4.70203961571948	0.00000257575508136421	0.0000179606705673504
GALNT14	523.318857208076	-0.98170150342439	0.41643401485732	-2.35739989626146	0.0184034164208088	0.0422491153954425
HYOU1	1030.73688662306	-0.980751415351462	0.243208781294716	-4.03254935997974	0.0000551750211427265	0.000275897858299671
NNT	3955.94325601809	-0.980192928860516	0.166795934043205	-5.87659965743901	0.00000000418779336509041	0.0000000533976680810581
BCL2	596.053713909713	-0.979860334644725	0.277621627346816	-3.52948127279956	0.000416375172076268	0.00162502907518404
SKP2	1442.9770085579	-0.979540008090161	0.181238328972485	-5.40470668452736	0.0000000649145317978095	0.000000645737171928005
SNX4	1578.13896572592	-0.979469011653105	0.171260994727843	-5.71915988932339	0.0000000107052024264251	0.000000125300467782655
ARMT1	444.512678247647	-0.97932128732194	0.278958330847018	-3.51063646082326	0.000447035295631648	0.00173076308902598
NOP2	2133.62293595668	-0.979278245696224	0.156672031670887	-6.2504981600886	0.000000000409145554505347	0.00000000649384685069612
RPL26L1	638.518551063733	-0.979114295692253	0.227225344363425	-4.30900126231629	0.0000163993432368134	0.0000945594085067042
CEP152	1227.95296747014	-0.978821899803499	0.278647408692064	-3.51276153759321	0.000443475300928931	0.00171972545540909
RPUSD3	1528.75661223517	-0.978519209562396	0.157814760797434	-6.20042893717903	0.00000000056309481062975	0.00000000870929550216371
PRDX3	7436.24476758719	-0.977443131202402	0.154825040420766	-6.31321088982777	0.000000000273304653828698	0.00000000451511203314277
IMMT	3725.80607649319	-0.97666203452402	0.139868901153667	-6.98269612807644	0.00000000000289568297597087	0.0000000000698072599734051
APOBEC3C	2974.70611265118	-0.976064249535894	0.16952160511986	-5.75775724189119	0.0000000085238815637971	0.000000101532993951477
SLC1A3	222.639902512295	-0.975210768332539	0.311113689999431	-3.13458005764491	0.00172100286411619	0.00566319694172942
HSPA5	35579.4484287301	-0.97440441367413	0.258526650720904	-3.76906756404801	0.000163858532401688	0.000717309950867461
CARHSP1	491.016625426321	-0.97234517530236	0.252492489201928	-3.85098653182012	0.000117642969183567	0.000536696254446927
UTP11	1364.58473255137	-0.972277647351077	0.137795726570074	-7.05593469080942	0.0000000000017144433963904	0.0000000000431314120842945
COPE	3631.71565705688	-0.972058787732162	0.160752452702223	-6.04692974441142	0.00000000147632095020464	0.0000000208403583727374
IL2RG	4128.04920117476	-0.972033871966714	0.18324286046466	-5.30462070665057	0.000000112907511951074	0.00000105478928345048
TFDP1	2509.98438698381	-0.97063351169025	0.26232722751818	-3.70008679950305	0.000215525737362151	0.000907138178151144
SEC61B	2995.14333513458	-0.970587909515172	0.223325954065782	-4.346059613068	0.0000138604914625445	0.0000815885045994243
MPZL1	2215.26195633279	-0.969933297749442	0.159989174985116	-6.06249327705876	0.0000000013402741234517	0.0000000190079854247481
RCL1	1386.18853542418	-0.96983182996091	0.184622976727631	-5.25303971992432	0.000000149609255924644	0.00000136711517508834
ZW10	1047.53556351683	-0.96845166199719	0.147905836396025	-6.5477582602225	0.0000000000584071605948744	0.00000000108960804518992
MRPS23	1046.86494429026	-0.968437388690257	0.230319485095307	-4.20475665916634	0.0000261363200974281	0.000141045401647269
FBXO7	7640.85030677321	-0.968113667547681	0.15286439607208	-6.33315338577068	0.000000000240200554445736	0.00000000401747851477104
PRIM2	595.138686695673	-0.967836118509473	0.242761204903362	-3.98678247990551	0.0000669753761536955	0.000327477181951497
SURF4	6159.56203926332	-0.966292309204103	0.139440007105497	-6.9298067983676	0.00000000000421415751780136	0.0000000000992249981764257
LRRC45	652.28150943866	-0.964976713555908	0.210507814875027	-4.58404223201305	0.00000456072060203936	0.0000299746872738912
PXK	1792.12023022665	-0.964920436342721	0.239727828523827	-4.02506643590115	0.0000569592326016072	0.000283533519920809
DCPS	736.052668881304	-0.963973806871949	0.190118786691346	-5.07037638756311	0.00000039702971968471	0.00000336199886934133
WDR5	989.983148022952	-0.963700901660969	0.193101948320959	-4.99063272038654	0.00000060181832822358	0.00000487159482512626
CGAS	406.986008807757	-0.963593740198644	0.21437438835432	-4.49491073815219	0.00000695991367311583	0.0000440709729504974
PCK2	737.167405682045	-0.96327442127384	0.22835034325241	-4.21840583882579	0.0000246035678726508	0.000134207316250006
RRS1	324.543289109334	-0.962864188808215	0.296931218900529	-3.24271793438726	0.00118395360751109	0.00408720816197971
HCST	362.839265458958	-0.96202891506075	0.349569407638163	-2.75203977819632	0.00592253264815298	0.0162923391314662
INO80C	645.656041250958	-0.961944627123054	0.191782494439835	-5.01581038422059	0.000000528103928347716	0.00000435480927668472
TMEM164	367.900722068678	-0.961823623684449	0.216931274025263	-4.43377114713501	0.00000925989192153635	0.0000567384787471197
OSM	751.432223648686	-0.961425270511819	0.327395740585067	-2.93658454075707	0.00331848354445611	0.00992442475606637
EIF4EBP1	2709.9702769425	-0.961175257032286	0.233895157868474	-4.10942777008143	0.0000396640748874775	0.000205629145825375
FH	1795.22520617075	-0.959455899220064	0.157339541023088	-6.09799604715559	0.00000000107406401963487	0.0000000155827338739644
XPO5	1438.78016118969	-0.959304486978104	0.159523239847786	-6.01357199047271	0.00000000181479281046873	0.0000000250070200224361
AC106795.1	455.434346911217	-0.958898997563969	0.29285891912585	-3.27426940052286	0.00105935562968689	0.00371284242101744
MRPS35	2565.74852220342	-0.958836661355812	0.200525656554481	-4.78161586816849	0.00000173891726164435	0.0000126113102360642
PSTPIP2	3043.7485070473	-0.958213726626961	0.167648387573603	-5.71561552422492	0.0000000109307630633387	0.000000127694058676344
RFESD	184.932455609223	-0.957964159028364	0.322469909939159	-2.97070867545162	0.00297113476932722	0.00905908479076236
SLC36A1	293.627471176682	-0.957198134567093	0.370864054847261	-2.58099463147301	0.00985161137772212	0.0250599201943064
SLC25A17	661.044411731277	-0.957080119602948	0.208731979810069	-4.58521075914587	0.00000453528717364612	0.0000298432371780175
ACTB	189431.864140176	-0.955848966512034	0.150571707152446	-6.34813129630181	0.00000000021794604315514	0.00000000367567972086123
TMEM156	428.495803093831	-0.955387487447096	0.345310931835825	-2.76674555991562	0.00566189260654303	0.0156677566743361
ALG3	1933.65292653499	-0.955242356599413	0.156080675957107	-6.12018336505621	0.000000000934677373926409	0.0000000138049912743382
CENPQ	359.610338537573	-0.954446082764707	0.236225316544765	-4.0404055616276	0.0000533588484919615	0.000267699378077586
MRPL58	526.92071665139	-0.954226960385719	0.247184317800565	-3.86038632578469	0.000113207897289458	0.000519394234783191
CD84	4117.9585996126	-0.954133740027728	0.153977540581718	-6.19657734772921	0.000000000577041789531175	0.00000000889098950426306
COPS3	3854.03458227434	-0.953771428868163	0.127781823427797	-7.46406181476264	0.0000000000000838952119601378	0.00000000000264921782680046
SGPP1	243.533622144579	-0.952712982965466	0.411313861540742	-2.31626762929092	0.0205436606299672	0.0465022267685239
MLH1	1616.33993364408	-0.951815603885902	0.174079149215443	-5.46771746171576	0.0000000455867758455851	0.000000466092111217171
TOPBP1	3002.42851376683	-0.950384226087953	0.155324139148125	-6.1187155538111	0.000000000943326162442616	0.0000000138988736886746
PLGRKT	735.438955100993	-0.950203916888676	0.272489189890645	-3.48712518566337	0.000488242760793432	0.00187652352373412
GPX7	913.478676415148	-0.950037999512879	0.228744935385425	-4.15326353745104	0.0000327766890506582	0.000172776476150119
MAGOHB	1303.80838343717	-0.949916842945595	0.232205299520176	-4.09084911028508	0.0000429796705406201	0.000220368492590088
BAHCC1	388.754702416316	-0.949817222978492	0.301736413317996	-3.14783758623621	0.00164483055355562	0.00545249187873577
DNPH1	2205.557064585	-0.949059643299136	0.210118670556376	-4.51677921236656	0.00000627873108271078	0.0000402197005329905
SNRPB	7887.86204721123	-0.948899858456915	0.17727037987656	-5.35283931313098	0.0000000865847335557177	0.000000838451652804787
UBXN8	297.126746928533	-0.948532225903397	0.206018098234972	-4.60412087107782	0.00000414211852382146	0.0000276582209360457
HNRNPAB	3881.99865553505	-0.948427469783383	0.162187049877794	-5.84773858639153	0.00000000498300828344787	0.0000000623570262591216
NADK2	590.42077400126	-0.947737556164658	0.206317046835711	-4.59359791495725	0.00000435668454446524	0.000028915794628454
SND1	6870.90756151836	-0.946605808611839	0.167752653839853	-5.6428663686926	0.0000000167242152676142	0.000000190241870858434
EIF2B3	1164.12220690112	-0.945794136176145	0.21812797977703	-4.33595972943468	0.0000145125513876593	0.0000850963240458203
ADA2	1458.6189503925	-0.945475047843475	0.287928527402864	-3.28371438694085	0.00102448690395703	0.00360398265082187
DNAJC25	417.201666629924	-0.945123078007003	0.242771937541664	-3.89304912082271	0.0000989920983827934	0.000461506414836506
ZNF385C	247.902175268265	-0.944890877546511	0.328062845285257	-2.88021301749337	0.00397406564773319	0.0116091351588563
TADA3	1621.2839832299	-0.944864452702943	0.167705122126269	-5.63408225535017	0.000000017599301107812	0.000000199075676523627
RAD18	1234.50294090244	-0.94274316192747	0.188770911219162	-4.99411247124272	0.000000591069466036097	0.00000480382596860169
MRPL4	1167.08901030068	-0.942162668147836	0.190025884231413	-4.95807543250514	0.000000711949222991989	0.00000563150442139652
DAG1	347.890944176998	-0.940778485855287	0.351409314990486	-2.67715864583942	0.00742494685657886	0.0197574951904488
PPT2	491.167434078351	-0.939439122990174	0.201591644256043	-4.66010943289388	0.00000316041312096021	0.0000215783612076371
RCBTB2	277.231246751525	-0.939343739030507	0.351544319963104	-2.67204925720061	0.00753895811800054	0.0200169490122344
MYCBP	893.111645954367	-0.939294995525994	0.247019705062491	-3.80251039198825	0.000143237256256553	0.000638564326973147
UROS	2352.10400855867	-0.939206276790865	0.135817074045533	-6.91522979265473	0.00000000000467105576478746	0.000000000108300616068476
SNRPGP2	126.474950174547	-0.93858024126483	0.292949516385426	-3.20389756175587	0.00135580707343053	0.00461164560236145
TPGS2	3586.91395743705	-0.938414951228808	0.204649176491756	-4.58548119917117	0.00000452942033769169	0.0000298336507413631
XYLB	207.129210180822	-0.938212452865208	0.251332874394413	-3.73294761031891	0.000189251969524259	0.000814361029968477
HSPD1	13208.1529367225	-0.937906605108894	0.161932908811856	-5.79194563965137	0.00000000695756640421543	0.0000000849621855161292
TIMM17A	2056.36192755127	-0.935527503124437	0.188768386107231	-4.95595434392815	0.000000719761174141307	0.00000567478803487483
ITGAE	1007.40224694155	-0.933820414105984	0.210900107260421	-4.42778539203347	0.00000952055572818334	0.0000582179822289214
URB2	566.131750693796	-0.933459763432664	0.304487955359859	-3.06567056923304	0.00217182460346955	0.00690859001617834
PDHB	1953.26118287936	-0.933356139187802	0.146480330324957	-6.3718871818299	0.00000000018671622128606	0.00000000317994508330726
DCUN1D5	1207.98441160828	-0.933313658184059	0.166202645319244	-5.61551626564871	0.0000000195976219182396	0.000000219631019760234
WDR4	563.788979662859	-0.932632284349594	0.311043989621727	-2.99839352460662	0.00271406973579787	0.0083593623612611
DOLPP1	426.590857441481	-0.932459376364456	0.216822013058598	-4.30057521932726	0.0000170355333461666	0.0000976242331548279
STK32C	231.134442377692	-0.931090173071874	0.296863101842387	-3.13642944270728	0.0017101858167358	0.00563371725447929
AP2S1	1064.44621522181	-0.930844023581054	0.20125166464986	-4.62527366022312	0.0000037410413398995	0.000025202148493123
GIHCG	2295.93856208415	-0.930756517126154	0.206324241729183	-4.51113504319986	0.00000644816508000162	0.0000412179492673166
PTPRE	1614.76240791917	-0.930253332873939	0.291394521628216	-3.19241874444308	0.00141086633936682	0.00476974219974086
SNHG3	2136.16235983371	-0.929814260807468	0.31663419184524	-2.93655671040709	0.00331878132820791	0.00992442475606637
NUP62	2364.17753279011	-0.92947130185199	0.121188255951441	-7.66964830506693	0.0000000000000172468585411819	0.000000000000615104137265798
NDUFB3	1416.60904145221	-0.929019662572887	0.185413755401555	-5.01052179521895	0.000000542826498301259	0.00000446864502267554
ZNF622	765.572171588026	-0.927587205308638	0.235516477763051	-3.93852359766465	0.000081984532097536	0.000392322192665636
B3GNT2	3326.72931341576	-0.926773929865787	0.210990793513826	-4.39248516217868	0.0000112062280415959	0.0000675381318252447
MRPL35	894.621158966782	-0.926277250229543	0.214959168242046	-4.3090846406074	0.0000163931625689769	0.0000945594085067042
MID1IP1	1105.90858903383	-0.923705927660513	0.20951811036075	-4.40871639244011	0.0000103985089221498	0.0000630776984442163
MTA2	986.732802126069	-0.923638611570739	0.190867100612261	-4.83917138473788	0.00000130381578545279	0.00000972927397809265
MAN2B1	2191.6049758357	-0.922438284775612	0.214166699094401	-4.30710417948319	0.000016540571867402	0.0000952378796125913
EMC8	872.45321863885	-0.922313343411635	0.164821176994596	-5.59584247746195	0.0000000219552979339032	0.000000243354609457505
DERA	1757.05199639299	-0.922156137453682	0.239241441729361	-3.85450000128682	0.00011596638297194	0.000529844898235775
NUP93	3105.68325284491	-0.92212103794851	0.184910617775095	-4.98684742414347	0.000000613724940077059	0.00000495804705088236
ISOC1	1688.22043547893	-0.921075930788377	0.155359974854612	-5.92865653879214	0.00000000305423166081427	0.0000000401252579837852
SOAT1	1219.92196345921	-0.919942458929558	0.189214989602382	-4.86188996370073	0.00000116270253663077	0.00000876288339210486
SPTSSA	1529.33358603242	-0.91982500251898	0.181530321289851	-5.06705984974425	0.00000040400728642736	0.00000341393195485587
NDUFS1	1935.36762444755	-0.919593654742953	0.141199518899274	-6.51272512761856	0.0000000000737994858205896	0.00000000135180145779527
4,00 LSM	4231.36769590911	-0.919365282085522	0.214039806808918	-4.29530046673176	0.0000174456888585744	0.0000997860486316382
ANP32E	3560.65841717177	-0.918784863188959	0.1326367579649	-6.92707570123282	0.0000000000042962871356411	0.000000000100962747687566
IDH1	1577.06083812191	-0.918544787833059	0.211785326556075	-4.33715027745255	0.000014434194072602	0.0000846778119614766
NUP188	3164.70786104742	-0.917878489870562	0.203564228681554	-4.50903626740062	0.00000651227766432729	0.0000415615790674314
HAUS8	251.752896014381	-0.917240324673972	0.314916271503245	-2.91264824232659	0.00358378049989322	0.0106147831806803
ATP13A3	1185.2283500492	-0.916523639616924	0.234575570317952	-3.90715724734095	0.0000933883802272814	0.000438755326864012
ABCC5	2566.94079907667	-0.916300283478379	0.1967968806584	-4.65607117558378	0.0000032230055211376	0.0000219562724434352
PRDX2	3241.07708631269	-0.915644226774345	0.192912126230269	-4.74643167678007	0.00000207036614096386	0.0000148015915500841
ENSG00000116957	964.251124162596	-0.915065452406808	0.127875706562666	-7.15589752740388	0.000000000000831272238762133	0.000000000022400015927177
DONSON	571.193403213874	-0.913177572995136	0.260248658698295	-3.50886562706084	0.000450022206496807	0.0017401049987182
FBXW9	351.219108233247	-0.9128236726009	0.198356299597559	-4.60193941131646	0.00000418574979996098	0.0000279034645818179
TRMT10A	251.018941589868	-0.912432396742409	0.324723582081241	-2.80987414247645	0.00495608766710877	0.0139599347389921
CIAO2A	2569.04990782747	-0.911224737669808	0.151466909711335	-6.01599873798452	0.00000000178780963568584	0.0000000246748455258215
CLDN10	866.929658896421	-0.909956788639529	0.252026493049496	-3.61056005513207	0.000305536543950789	0.00123374496568341
PRPS2	2273.20975210795	-0.909396081497757	0.155534919388446	-5.84689332192054	0.00000000500838463810266	0.0000000626099712594154
RBX1	3100.52850916292	-0.908634868690792	0.181810927508279	-4.99769117920273	0.000000580208054332483	0.0000047250522947184
APEX2	779.743121738509	-0.908180816667224	0.192622086218225	-4.71483221108056	0.00000241910011979794	0.0000169855286929183
PFN1	25559.7440755418	-0.907733010301467	0.178961449621301	-5.0722265170645	0.000000393187965205101	0.00000333412396229165
C1orf174	926.72245467026	-0.906671712491315	0.168639190019044	-5.37639982965364	0.0000000759899440939825	0.000000746721282077497
EFTUD2	4853.14194148698	-0.906514607191866	0.158825665952329	-5.70760778339158	0.0000000114575066138153	0.000000133461791737872
TOMM40	1515.72849731314	-0.906276958072503	0.266970191196941	-3.39467471633922	0.000687101831827079	0.00254250741920511
TPI1	18513.555855974	-0.906103481927958	0.156644471010662	-5.78445875607243	0.00000000727461678399056	0.0000000880359312601492
UTP4	2083.66715617719	-0.905985194783669	0.167943734744141	-5.39457572599489	0.0000000686856553291741	0.000000682131250222412
ACTL6A	2592.88940409945	-0.905535121616899	0.151794364602118	-5.96553847035415	0.0000000024382858972133	0.0000000325623951427406
GUCD1	3193.76435816974	-0.905268885994397	0.197058921777052	-4.59389951914279	0.00000435038916542466	0.0000288898242168343
OXCT1	1949.88071877212	-0.905218987857461	0.189001325814423	-4.78948485655745	0.00000167210015803008	0.000012177709619383
CCT6A	6123.3547390193	-0.905215406879957	0.156208306907382	-5.79492489741067	0.0000000068351761655353	0.0000000835517602654043
UQCC3	379.068587791544	-0.904431348211322	0.249743875748888	-3.62143554271059	0.000292972804985808	0.00118656921618501
PDIA3	15709.092857151	-0.90439588089786	0.177216061757587	-5.10335164842439	0.000000333690115328498	0.00000287381131993847
PPIA	29177.8507037084	-0.903805732482407	0.177426468548366	-5.09397351971772	0.000000350635762139549	0.0000030026901495086
SLC5A6	1640.95700706831	-0.90366379153195	0.213304811135044	-4.23649043227552	0.0000227040590538777	0.000124913529985173
UMPS	1162.24898806909	-0.901062121325533	0.186258174216961	-4.83770511073485	0.00000131346815433757	0.00000978925312814837
DBF4	966.62426203191	-0.900947695077689	0.174035632425788	-5.17680019039704	0.000000225723732755017	0.00000201111387464168
CCNYL1	115.39704365625	-0.900209507655782	0.30402466746421	-2.96097522337313	0.00306666608318349	0.00930124885559854
MDM1	1318.85540086437	-0.900069483245133	0.125810077601753	-7.1541922587018	0.000000000000841670356771388	0.0000000000226299218319509
PPA1	2911.28183625678	-0.89953342161865	0.22931947745703	-3.92262110307314	0.0000875908416122922	0.000414731177427042
NPM3	136.673074600224	-0.899528601502709	0.343426073793618	-2.61927870404878	0.00881159235571117	0.0227921008757154
RNF130	6848.01032772054	-0.89948187747101	0.1778738791365	-5.05685197757874	0.000000426233813247259	0.00000358675310162128
ERAL1	1806.80404161248	-0.898979868899551	0.162432034296479	-5.5344986153328	0.0000000312119896918125	0.000000330267686866244
EEF2KMT	151.636586083167	-0.898524301977621	0.302868144779777	-2.96671775313631	0.00300997134203007	0.00915907465331409
PCTP	754.972106628678	-0.898188199191522	0.302645684015699	-2.96778790060304	0.0029995123081841	0.00913183184761245
CDC42EP4	160.776115256794	-0.897884909902414	0.382511495726892	-2.34734098172958	0.0189079422105491	0.0432762754332046
MRPL33	1751.88120005184	-0.897304430952529	0.18144283108717	-4.94538376399914	0.000000759940045810259	0.00000592606623504515
CEP128	897.516753037353	-0.897254674575506	0.237619169211887	-3.77601974433055	0.000159354364887297	0.000699612971985286
NDUFA8	1299.92640372377	-0.896604501898686	0.164516785401841	-5.44992718954897	0.0000000503904455872279	0.000000511325977565461
CIAPIN1	1775.02175076885	-0.896184410742648	0.127414244827709	-7.03362808416343	0.00000000000201231074302075	0.0000000000501052978847426
GALE	372.64504889187	-0.896138457427347	0.219427257728802	-4.0839887746987	0.0000442691701994182	0.000226405718194072
GAPDH	37784.6387962655	-0.895598807475043	0.210818839619891	-4.24819152353659	0.0000215503125087876	0.000119542126935754
COMMD9	2134.72928686484	-0.895484187495929	0.133122735372075	-6.72675621480484	0.0000000000173487037276005	0.000000000358993824916184
GEMIN5	937.961368211	-0.895363433227682	0.219579999030624	-4.07761834948733	0.0000454993714293026	0.000231720024339237
GPS1	2448.29787893159	-0.895184624135135	0.152115575467474	-5.88489785733051	0.00000000398299898023515	0.0000000510548051102869
KMT5A	374.886991388146	-0.894466327442016	0.27443469226255	-3.25930486436564	0.00111685581845624	0.00388831284944024
TBC1D7	945.057993855776	-0.893557813616644	0.237111045754983	-3.76852040263023	0.000164218064659218	0.000718624414311685
TADA2A	647.84635722292	-0.893449840117572	0.258393501205617	-3.45771018214041	0.000544787100727053	0.00206569367836656
ERH	3333.5156095843	-0.89336914960695	0.18868227638092	-4.73478042952682	0.00000219292372834397	0.0000155778518628582
SUCLA2	1589.83239307877	-0.893164366220531	0.159816093630717	-5.58870102459356	0.0000000228774437701846	0.000000252192621052053
CCDC28B	579.580274934071	-0.89225071615661	0.232580072962109	-3.83631626215016	0.000124893555805503	0.000565518766877345
ATP5MPL	3826.33277783131	-0.891979938862904	0.213149224218511	-4.18476746576609	0.0000285458161630044	0.000153094456785755
GATAD2A	546.301840528376	-0.891291133132474	0.225435458138639	-3.95364216655016	0.0000769704952074194	0.000371289615679176
DDX39A	6713.25253371688	-0.891025366700247	0.175228310119504	-5.08493956309102	0.000000367743149468859	0.00000314031931722492
MZT2B	1557.05540247092	-0.890524387953143	0.244031724137086	-3.64921565465351	0.000263042217742112	0.00107794860842881
TRAP1	1621.86395407592	-0.888385318853746	0.189990599009738	-4.67594356501929	0.00000292605073915528	0.0000200913314060005
SLC31A1	608.167553089519	-0.888205313937393	0.304577379750677	-2.91618935938206	0.00354335375379384	0.0105027395791992
PSMB3	3523.74498726665	-0.887833409759323	0.188403191512892	-4.71241173055484	0.00000244802130642715	0.0000171687139165619
PCBP3	263.112024411332	-0.887160483732426	0.269884286433626	-3.28718835563111	0.00101193124910382	0.00356291472898749
SEH1L	3460.14506558113	-0.884462836296291	0.15402967679534	-5.74215861967613	0.00000000934771963782277	0.000000110478019813098
SLC52A2	984.681878889764	-0.883834994558599	0.203885406402164	-4.33495957437598	0.0000145786911290215	0.0000854015500630503
MELTF	154.127725151701	-0.883002019523944	0.253909662905663	-3.47762274747304	0.000505881366130546	0.00193450565931851
SNRPF	2731.37485192489	-0.882779491106308	0.207733226194386	-4.24958254044661	0.0000214169281142107	0.000118965492584938
SSR3	1743.9578537913	-0.881637184907907	0.161294067915935	-5.46602361946384	0.0000000460243038238358	0.000000470169088599691
NOP10	2046.87763538474	-0.881532949862685	0.174667992472837	-5.04690606093601	0.000000449021983211595	0.00000375506246098193
OSBPL5	340.071927203649	-0.880620423913982	0.228123683512602	-3.86027619032959	0.000113258936605606	0.000519431870378057
ERP29	3893.86950050227	-0.880132090747191	0.167873903135336	-5.24281662789271	0.000000158143687925355	0.00000143751901033198
RPN1	9849.49903238859	-0.880000252545265	0.165164219543941	-5.32803203366421	0.0000000992826166772678	0.000000943496089207327
HDAC2	5552.00682270964	-0.879688033361169	0.134232222639941	-6.55347885969832	0.0000000000562118940428088	0.00000000105027030379522
CPSF2	1935.08815705223	-0.878253990176754	0.163129112197475	-5.383796787379	0.000000072930837816978	0.000000718407261875447
CFL1	28304.9586337552	-0.878158433200199	0.164603426702119	-5.33499484667103	0.00000009554727093314	0.000000911439484511784
POLR2L	2001.52492173817	-0.877960761251774	0.231327853565812	-3.79530933140309	0.000147459485296738	0.00065426041665139
NCLN	2539.14271172778	-0.877100979298435	0.162268936754979	-5.40523033452073	0.0000000647251621823311	0.000000644911517356571
MRPL18	1917.16316934707	-0.875693633476165	0.163919991865705	-5.34220154301615	0.0000000918244785955283	0.000000879513133846269
RGS18	1138.88904339142	-0.874668145372421	0.343186366904862	-2.54866809908826	0.0108135158608272	0.0271535914948003
SERINC5	455.221813438927	-0.874374259062192	0.303178877991201	-2.8840210269779	0.00392632535829474	0.0114918226634521
DOT1L	509.559590337448	-0.87432606749353	0.293045875421046	-2.9835808684811	0.00284896738314259	0.00871508034510268
RUVBL2	4523.09025956213	-0.873467239544059	0.141572968579154	-6.16973175253931	0.000000000684059448651283	0.000000010361568226278
TMX1	7099.71149003349	-0.872994323173998	0.156705503206608	-5.57092319867669	0.0000000253393017595112	0.000000275326499225656
ALG1	506.009700229876	-0.872864470499489	0.223560393817949	-3.90437883738157	0.0000944677046577724	0.000442968053627281
EPDR1	1757.60615288793	-0.872720053457609	0.166088886264891	-5.25453612871923	0.000000148398014249408	0.0000013570696235206
SNRPE	3948.70712982089	-0.871426377831055	0.187939618631834	-4.63673590579188	0.000003539541795368	0.0000239244614329055
SERBP1	10111.7517394545	-0.870953336090554	0.129777721750752	-6.71111593223441	0.0000000000193141575985644	0.000000000396955042441002
LBR	7619.09617922339	-0.870851740898589	0.152665068186783	-5.70432877174702	0.0000000116802440538779	0.000000135925757579005
AREL1	1177.83491390965	-0.870373218918396	0.174635916412968	-4.98393020631673	0.000000623055613656216	0.00000502338588510324
GAPDHP1	111.098502437594	-0.870317279396159	0.34378932049828	-2.53154251020579	0.0113562050944313	0.0282646434677902
CBLL1	1802.33294625479	-0.869013458877296	0.21326628940888	-4.07478116342709	0.0000460576370950584	0.000234366306090927
PLAU	393.727314617763	-0.869005356420652	0.352714341967781	-2.46376529962604	0.0137486105578844	0.0331442647365619
EIF4E	2133.63510526217	-0.868614344486523	0.132388615521183	-6.56109546177359	0.0000000000534139107826686	0.00000000100262706215269
RBBP4	10440.9355220417	-0.868445732597868	0.15839760834018	-5.48269473067272	0.0000000418895499392412	0.000000431199221191205
MRPS17	364.053483148579	-0.868111354373326	0.303358708402829	-2.86166617383063	0.00421420521023194	0.0121873246790538
DHTKD1	1418.84159480527	-0.867526003918641	0.179967124914276	-4.82046931811502	0.00000143220883841663	0.000010589612423561
OGG1	509.7992253706	-0.867307113883565	0.224939535815145	-3.85573443432513	0.000115382694448475	0.000528173104145794
PPIL1	1045.19237368872	-0.867299305805475	0.144556559617893	-5.99972293265703	0.00000000197654494755716	0.0000000269785495570279
BDH1	878.448058143887	-0.866326580256976	0.216817923683634	-3.99564097625556	0.0000645194492426901	0.000316489822620089
GLA	1766.22889077065	-0.866237664383493	0.156481520032449	-5.53571862162296	0.0000000309954836123382	0.000000328541288709103
TRUB2	1341.76251736844	-0.86615584265449	0.14123779929922	-6.13260647611403	0.000000000864508096690837	0.000000012894249914481
CYC1	4124.6307453135	-0.86548438843634	0.156311246826232	-5.53692972200829	0.0000000307819993783576	0.000000326563888418167
NOP56	7268.76126270856	-0.864714974667955	0.144150020861963	-5.99871557074558	0.00000000198884366634859	0.0000000270974362900484
NDUFB11	3221.70125284653	-0.864537240828588	0.212458192983168	-4.06921111720591	0.0000471725888525416	0.000239436924414366
CHCHD1	885.389939040968	-0.86376408941759	0.199876611300504	-4.32148656012067	0.0000154981493509981	0.0000900481835314817
MDH1	4427.33152388903	-0.862318232954586	0.15498539502801	-5.56386769733199	0.0000000263860024618344	0.000000285166368852231
MCCC2	2387.25669125721	-0.86020449986839	0.189829382569652	-4.53146129552817	0.0000058577070427881	0.0000377621241897121
PSMB5	1620.16535696691	-0.859388850823846	0.14046859023157	-6.1180143504473	0.000000000947485363732735	0.0000000139413650733073
IFRD2	2621.88243072441	-0.859112829549274	0.15444552779679	-5.56256203597972	0.0000000265842480251665	0.000000286542748047261
LAP3	2556.12201340281	-0.858993230780388	0.14053449912308	-6.11232996979681	0.000000000981868987132415	0.0000000143915224322967
TEX2	2008.80326988548	-0.858922712387016	0.134188405981217	-6.40087126832138	0.000000000154492792037517	0.0000000026572760230453
POLR3K	661.507081185975	-0.858276430845079	0.239896191633494	-3.57769927484437	0.000346631931414555	0.00138538523412422
AC004687.1	604.975381716799	-0.858168338093195	0.229863157724544	-3.73338792779302	0.000188921276927326	0.000813226625495475
ALG8	1903.68692512305	-0.857753841523622	0.155282814697929	-5.52381693487593	0.0000000331713089643855	0.000000348255664504016
LPCAT3	764.367506450777	-0.857609765999376	0.171372910131704	-5.00434850140714	0.000000560512732160916	0.00000459241715552923
TTF2	1608.65969991326	-0.857002998189085	0.174847033595706	-4.90144431143574	0.000000951346189134741	0.00000730128094268852
GAR1	1461.43067504329	-0.856677987393209	0.195269175464861	-4.38716446338132	0.0000114837956287622	0.0000689710281299506
WDR18	2464.29312825234	-0.856487657986083	0.169825460720421	-5.04334070022691	0.000000457473639426521	0.00000381784263708603
TOR1A	1994.50156133286	-0.85569543223096	0.161621402844059	-5.29444378760021	0.000000119379202622358	0.00000111011672622601
ATP5PF	3806.18444288683	-0.855577758129413	0.178780621509553	-4.78562917448911	0.00000170452515437017	0.0000123915299891443
RAD51C	1090.20895585976	-0.855516092856074	0.191214194950929	-4.4741243874474	0.00000767250700627513	0.0000480810439059908
PTGES3L	124.499559579303	-0.855443610485976	0.335276972856892	-2.55145351378219	0.0107274633748679	0.0269708675340256
TIMM10	765.51033687107	-0.85516247409608	0.297788621917405	-2.87170969995378	0.00408257814517462	0.0118689385251468
TUBB4B	5956.92837089955	-0.854631543024002	0.176826257748247	-4.8331710115178	0.0000013437525986032	0.000010002666673212
VAT1	3222.65385475443	-0.853123169762608	0.147569430379007	-5.78116461906444	0.00000000741852531108227	0.0000000895094904698345
COPG1	2922.39225110886	-0.852385759383868	0.209966861595504	-4.05962042251204	0.0000491525534316234	0.000248654093830566
HVCN1	149.395423564895	-0.852275189872442	0.366178279937453	-2.32748700992866	0.0199393595746317	0.045286509496532
SLC22A15	220.340709845192	-0.852086692980111	0.354821912982455	-2.40144890099346	0.0163302896583499	0.0382575526269611
DKC1	4725.11770228885	-0.852068827113512	0.127662624505696	-6.67437968170156	0.0000000000248280072928296	0.000000000498451020584192
PFDN6	408.74010500147	-0.851593284690069	0.218372994293209	-3.89971886151195	0.0000963044486897076	0.000450361644740221
CCNJ	765.914786028764	-0.851272474408542	0.17746140196834	-4.79694437757465	0.00000161104313833864	0.0000117612938564084
LRRC34	247.728224958595	-0.850319265522184	0.252943442564726	-3.36169721144123	0.000774650173571175	0.00282848780630053
COA7	347.034746005773	-0.849422497100227	0.19801551028452	-4.28967658078767	0.0000178933498273867	0.00010200976022891
EBNA1BP2	2829.09737630275	-0.84829355548244	0.137359256135897	-6.17572910152614	0.000000000658588280239763	0.0000000100317724133026
VTA1	2671.88115673049	-0.847547270716979	0.159402985585904	-5.31701001459742	0.000000105486264743926	0.000000991570888592907
ENO3	129.05899298339	-0.847526509671779	0.28593517672467	-2.96405122090966	0.0030361774495247	0.00922261717257929
COX6B1	4207.50587931029	-0.847304794893012	0.210043663649709	-4.03394599089677	0.0000548479296621258	0.000274488648404019
B4GAT1	435.845921049066	-0.847141146566536	0.287549730056347	-2.94606830756034	0.00321841317701028	0.00966480390897145
FARSB	2996.70133879556	-0.844697620583544	0.16879198602448	-5.00437041164405	0.000000560448988713861	0.00000459241715552923
SEMA3C	1030.45537510975	-0.844684789871958	0.271850940915895	-3.10716154605212	0.00188893144522022	0.00613257903741375
NDUFB9	2676.55609756588	-0.843786867895956	0.169002519569212	-4.99274726818733	0.000000595264298106499	0.00000482498320778035
UCK2	1759.97267694786	-0.843603476264474	0.181182397048123	-4.65610064779312	0.00000322254442850517	0.0000219562724434352
UBE2V2	3209.79169126382	-0.843265718416	0.142148625341661	-5.93228190838407	0.00000000298753086855534	0.0000000393769557740239
HPRT1	3092.92961803688	-0.843262422534057	0.174670703738969	-4.82772671365797	0.00000138100429470391	0.0000102485055554343
MRPL47	1564.54308668221	-0.843023615760092	0.138234856529044	-6.09848801472851	0.00000000107076424411487	0.0000000155827338739644
MGST2	1880.6756355653	-0.842699493861179	0.166907858365446	-5.04889046036457	0.000000444383436489827	0.00000372140438596384
GMCL1	2474.76147215495	-0.842149279136618	0.183822422048933	-4.58131967661943	0.00000462050913823843	0.0000303183408064282
FHL2	719.988855373515	-0.841594408593679	0.275454064372122	-3.05529856860901	0.00224836574989096	0.00712031420297148
TXNDC17	1076.97737963772	-0.840497988226451	0.241539683492924	-3.4797511368399	0.000501879742730322	0.00192102075768557
C20orf27	2250.55583225149	-0.839315174293313	0.152962214899145	-5.4870751894297	0.0000000408643225780719	0.000000422221719111605
ABCC4	1886.84245689917	-0.839294496834607	0.252031878743857	-3.33011244854304	0.000868109178893588	0.00312550234657472
PIGU	887.947299083216	-0.839275337749893	0.193798235739069	-4.33066552205303	0.0000148659349644258	0.0000870001580012678
POP1	296.007042796838	-0.838596730213518	0.326678599637961	-2.56703907492835	0.01025710532367	0.0259769547106982
NOP58	7255.12637884716	-0.83756154213841	0.144650189756948	-5.79025539852897	0.00000000702794765763544	0.000000085452057988525
SDHAF3	1118.91780831235	-0.837536829200237	0.211498764184361	-3.96000814676233	0.0000749472065517007	0.000362219938878407
L2HGDH	299.013559657421	-0.837476401783435	0.335567945485764	-2.4956984510875	0.012570941610462	0.0307453081824248
HSPA8	21355.5959475949	-0.83732325184481	0.0977042764325037	-8.56997546492503	1.03507090940906e-17	6.2444128594499e-16
SNHG1	1798.02842888713	-0.836823055282747	0.335893179048492	-2.49133685195178	0.0127263399398093	0.0310689748560756
SDC4	115.546178385506	-0.836781948995651	0.330985475914795	-2.52815307584995	0.0114664346030404	0.0284811213637842
HSPB11	1835.56252264643	-0.836249942510891	0.194154500875774	-4.30713652652302	0.0000165381541023728	0.0000952378796125913
GRWD1	2131.09952110896	-0.835678195468218	0.156262596221461	-5.34790932491525	0.0000000889760190937851	0.000000857649608530396
PKP2	695.939141928422	-0.835631973711864	0.279359065298723	-2.99124702761412	0.00277840635320582	0.00852288273184261
CDC42EP2	116.587974999625	-0.835020959873362	0.351912451761038	-2.37280879291073	0.0176533999719473	0.040805399935157
POLD2	4712.03973016599	-0.834784677613456	0.14418057598597	-5.78985533872944	0.0000000070447071175702	0.0000000854839863987427
ACLY	4035.0887962265	-0.834726696146288	0.224372584387548	-3.72027045293781	0.000199009550591724	0.000848221374507995
FRG1	1144.23203729957	-0.83428448394192	0.16847926843376	-4.95185248427125	0.000000735103212050046	0.00000576575779386731
ACTG1	34590.3011468353	-0.834136784278049	0.139412003325876	-5.98324939301139	0.00000000218729466755927	0.0000000294729553447428
NME4	4231.70836995301	-0.834062727696032	0.1873714825677	-4.45138564452929	0.00000853179637044463	0.0000527301543262037
CISD2	1830.41289022305	-0.8340418241157	0.176789429929669	-4.71771318255566	0.00000238510421631518	0.0000167759708393491
GNG5	3987.64980577888	-0.833041726959228	0.163414260672136	-5.0977296811971	0.000000343751212840484	0.00000294789760035623
MRPS28	207.55584682642	-0.832869405356571	0.275631273152879	-3.02167963681907	0.00251376436484652	0.00782363594242228
ABHD3	1289.66012976992	-0.830549527660323	0.22630485548749	-3.67004731679845	0.00024250557509486	0.00100294086070951
HIGD1A	1406.89337944997	-0.830506387781694	0.155674853492834	-5.33487823593758	0.0000000956086940705087	0.000000911439484511784
GEMIN6	198.820978453706	-0.830110844084263	0.303018360250441	-2.7394737513535	0.00615376284415155	0.0168443630357069
CCDC15	684.791320433133	-0.829995900422915	0.329705799188365	-2.517383383811	0.0118230100951128	0.0292165927070182
AP3S1	1464.9507614381	-0.829959810549589	0.195201300090957	-4.25181497337803	0.0000212045018831633	0.000118001739254354
PSME2P2	121.151547894115	-0.828461884074371	0.314655715280002	-2.63291541784693	0.00846554264913914	0.0220238511399831
UQCRQ	4182.94410294488	-0.827311720181421	0.225904121062142	-3.66222500187964	0.000250034099122345	0.00103061474674484
RAD54B	93.7890602803359	-0.827290134579026	0.33111404481713	-2.49850511486436	0.0124718342712295	0.0305449079024387
RB1	3037.57050011634	-0.826894512943761	0.14655313381965	-5.64228475633517	0.0000000167808257587581	0.000000190706928913497
NAA50	6847.16357779101	-0.826090493356483	0.174007103087182	-4.74745271141369	0.00000205994531288274	0.000014736812309154
MRPL51	2592.35146016849	-0.826000729885749	0.165904266168736	-4.97877932232105	0.000000639865484037927	0.00000513841646320788
CALU	4102.02229822901	-0.825796880573208	0.168852457385251	-4.89064176714399	0.00000100507739043836	0.00000768931762552401
TIPIN	581.23474013825	-0.825646918664702	0.261057100581187	-3.1627062310375	0.00156309977714245	0.00521434605161744
ITGB3BP	1282.836667869	-0.825580863080665	0.237378395136249	-3.47791071132149	0.000505338225541195	0.00193337407010013
NMI	3492.30687409671	-0.825462650258149	0.134642872809668	-6.13075637078114	0.000000000874622532978054	0.0000000130130955029348
GATB	950.965738425801	-0.82495858929804	0.178043783024465	-4.63345911485538	0.00000359605806049322	0.0000242793986868267
ZNF696	195.505301542639	-0.824273313569188	0.311389756758653	-2.64707908875774	0.00811903621946272	0.0212546272014691
RPA1	4363.37201894892	-0.823513088588311	0.153983091089417	-5.34807479679767	0.0000000888947300714378	0.000000857547730187951
PTDSS1	4228.69318135812	-0.823244983411851	0.187562393571713	-4.38917934312397	0.0000113779210176652	0.0000684368404068496
STT3A	4270.23475816331	-0.823194529035051	0.17438683863271	-4.72050835653283	0.00000235255942767919	0.0000165855439651383
LRRC59	1875.65285958465	-0.822287606298525	0.205772730906552	-3.99609609434572	0.000064395603311347	0.000316138091398135
MARS2	429.451101776947	-0.822199769338356	0.341712673001941	-2.40611435951539	0.0161232166732541	0.0379116008105255
RASGRP2	4286.65464779202	-0.82199418839747	0.181021843526929	-4.54085635402995	0.00000560261954339928	0.000036213947006002
GADD45GIP1	2341.81702323915	-0.821680286491986	0.150755317438172	-5.45042324513013	0.0000000502500867131488	0.000000510328770086802
MED20	647.123217158422	-0.821560328695903	0.210913944870682	-3.89523949779437	0.0000981017473995396	0.00045753145729493
MRPL27	1341.50488578532	-0.820565091269578	0.135925411174315	-6.03687775656062	0.00000000157124659540593	0.0000000220265158565229
GTF2H2C	212.737007850783	-0.81952949276778	0.248573835130305	-3.2969258101448	0.000977493179970175	0.00346075395629732
CCDC51	342.572701911945	-0.819229684358281	0.216839519287813	-3.77804602707549	0.000158063670394151	0.000694952888759783
PIGW	525.705531115931	-0.819206368233554	0.209460985034768	-3.91102127251801	0.0000919066761606979	0.000432771204856163
RABL3	1240.93244021657	-0.819137325585185	0.185075020119892	-4.42597453213593	0.0000096007851626594	0.0000586198997393796
INTS9	854.627979912777	-0.81897258279325	0.180148895979448	-4.54608715940551	0.00000546524115810756	0.0000353825490033168
TELO2	2377.80695391281	-0.818897535569574	0.105536659982171	-7.75936566220607	8.5355223373903e-15	0.00000000000032445687731409
NUDT1	1170.32967057973	-0.818425969813217	0.235841768441583	-3.47023334849161	0.000520006382973698	0.00198226890912891
ADGRG5	388.7470560885	-0.818336439821345	0.334613411322615	-2.44561757577717	0.0144604290873517	0.0346193806738849
HSH2D	7426.47549959967	-0.818181288029104	0.202325026429284	-4.04389561918615	0.0000525703310544927	0.000264290146918233
NOLC1	9082.78075556948	-0.818017619312561	0.151296165697453	-5.40673066988592	0.0000000641855486532975	0.000000640060824810761
SAAL1	1146.991537997	-0.817680042356394	0.192667787842975	-4.24398936382042	0.0000219580764037122	0.000121249378174596
CPD	1948.24715365121	-0.817282768302092	0.279842076200097	-2.92051423931585	0.00349454227281122	0.0103834402352631
NDUFS6	2090.0088221565	-0.817138065142248	0.193817403394984	-4.21602008296948	0.0000248651626361683	0.00013539064307417
BARD1	832.545323168776	-0.816949057149915	0.23679211556138	-3.45006866133661	0.000560443990955288	0.00212174331386944
ELP6	916.18676200381	-0.816879261816819	0.146086386684046	-5.59175485381508	0.0000000224786045740298	0.000000248303208032851
DDOST	7564.41384979639	-0.816620097052694	0.174093459072812	-4.69069947487891	0.00000272272637560755	0.00001883387337742
PSMA4	6048.2419907982	-0.816242155827984	0.172293964210117	-4.73749710020344	0.00000216373952124388	0.0000154156906196259
CD33	785.747223164815	-0.815139986175056	0.224982130776546	-3.62313212770066	0.000291057048282462	0.00118078212361095
NUDT15	1412.82725733752	-0.815119117160552	0.198675436265962	-4.10276747080786	0.0000408237487651631	0.000210381970899434
UQCRC1	5369.52770287262	-0.815116336514437	0.165904943163214	-4.91315280288267	0.000000896233729274894	0.00000690452998804788
ECHDC1	1853.72739333494	-0.81483072352028	0.178166860668397	-4.57341348701674	0.00000479841858677072	0.0000313838315982642
UCP2	6157.35454274718	-0.814780182077988	0.188453579566363	-4.32350600053774	0.0000153568959263153	0.0000894417483201247
PLIN3	3562.37372099388	-0.814598766314746	0.159307032819312	-5.11338860500074	0.000000316430389444888	0.00000273878294247588
PSMB2	3235.46436760477	-0.814374652488485	0.14685899278562	-5.54528283928302	0.0000000293479374176148	0.000000312993042327174
SNRPGP10	245.478696162305	-0.813265621589479	0.238899472174653	-3.40421690423378	0.000663540406264927	0.00247039943701827
HAUS3	1775.37652628452	-0.812397789160444	0.24122710503829	-3.36777158201808	0.000757783505187247	0.00277358369571402
MRPS16	1803.44615413259	-0.811559043523165	0.118887737503261	-6.82626367164994	0.00000000000871546807806041	0.000000000191109884113129
CHID1	2574.02058626361	-0.811458230460693	0.138438374422864	-5.86151227102734	0.00000000458670574007089	0.0000000579962396288839
PHB2	3741.48235701395	-0.811268082393072	0.137692057387246	-5.89190181181954	0.00000000381776014376083	0.0000000493015543165536
NDUFB6	2872.52698123028	-0.811125471040122	0.167320945523151	-4.84772225320646	0.00000124887082662178	0.00000935380336233212
RAP1GDS1	1262.64391049205	-0.811093424860176	0.133028001273898	-6.09716313176934	0.00000000107967325205196	0.0000000156417178666452
TIMM21	1240.11155944105	-0.811012877890705	0.189128483333556	-4.28815831225361	0.0000180160673325306	0.000102564710081815
CACYBP	4904.39577504359	-0.8099244963616	0.157915406957791	-5.12885038872797	0.00000029151689928604	0.00000253400281056811
ZNF438	390.978328969259	-0.809615924960588	0.261948566552533	-3.09074386478165	0.00199655779378202	0.00642011662885196
CHCHD3	2845.97041149664	-0.809006039989772	0.151326959726729	-5.34608004714229	0.0000000898794715386605	0.000000864429524434046
LAT2	4559.04682308684	-0.80869420861261	0.249577071338348	-3.24025842709034	0.00119421413811076	0.00411744118246549
PIP5K1A	883.272855637788	-0.808270545411694	0.211981055063008	-3.81293764752443	0.000137324766174874	0.000615600781751024
FAM149B1	564.977529118488	-0.807819961192598	0.156090522331962	-5.17532998880346	0.000000227508514528774	0.00000202255736596475
PDIA5	1077.69704664162	-0.807518351651134	0.154758710066288	-5.21791859925202	0.000000180944948428186	0.00000163132969861724
NRM	745.840947433481	-0.806618096303891	0.275145869638119	-2.93160168955028	0.00337218944377647	0.0100717165505501
CRYBG1	1279.71498801041	-0.805987529378526	0.248282896142808	-3.24624668835398	0.00116937462468075	0.00404444857355357
TMEM11	944.500341907299	-0.805648906934649	0.207086702265857	-3.89039420744825	0.000100081503030237	0.000465698529702879
TSR1	2195.17191209543	-0.804684906408294	0.156414138352068	-5.14457909551024	0.000000268121270636692	0.00000234916078593969
SAE1	3087.58722329938	-0.803675137271324	0.180436351573248	-4.45406444025261	0.00000842597928236068	0.0000522092104128286
PDCD6IPP2	236.576761725328	-0.803552446422675	0.302002219076441	-2.66075013912161	0.00779667907260497	0.020593014688392
CTDP1	333.144959685518	-0.802315180658045	0.276968811903427	-2.89677084991719	0.00377025033933706	0.0110912313475985
CDKN2AIP	1635.14767166531	-0.802124176146989	0.197117166379313	-4.0692761106532	0.0000471594328438604	0.000239436924414366
AC010615.2	478.454544190384	-0.801970069516757	0.337919186588889	-2.37325994304203	0.0176318502524451	0.0407711319910659
SGTA	2488.88029186588	-0.801799287575267	0.142882305434687	-5.61160659562409	0.0000000200456746486242	0.000000223824908645688
SARS1	1913.50788988935	-0.801255367997066	0.167687210255923	-4.77827358910794	0.00000176806701634656	0.0000127997496359513
PDZD8	5693.15483671048	-0.800938537980962	0.210306041562474	-3.8084428389711	0.000139844663910594	0.000625951310912456
MRPL19	1487.39308201935	-0.800912076404237	0.164028308415633	-4.88276739631307	0.00000104607241752319	0.00000797778247477119
DCP2	1835.6083846274	-0.800813910356846	0.16393374391298	-4.88498518512416	0.00000103436630965467	0.00000789844198417665
GNL3	5408.06958412607	-0.799852032240204	0.205950387733878	-3.88371219418992	0.000102873670624805	0.000477948708810873
SF3B3	5445.29223684704	-0.798955422355492	0.193960671954533	-4.11916196363136	0.0000380252810967401	0.000198234977892979
ADK	2491.4007156325	-0.798449809898804	0.160423248198992	-4.97714526331242	0.000000645288947711072	0.0000051751149338257
PYCR1	712.884112961125	-0.797943752416913	0.207254380417116	-3.85006942102255	0.000118084350803861	0.00053790038987514
SLC39A7	401.5633443027	-0.79711586190482	0.275969086569402	-2.8884244674425	0.00387177004365013	0.0113513258097924
CNOT9	1059.2361999796	-0.796711631446107	0.33337155663348	-2.38986084923267	0.016854757360994	0.0392737870406252
PAK1	1660.68027689202	-0.795892682063686	0.186377962956736	-4.2703153819126	0.000019519674402942	0.00010973369114978
HSPE1	2117.01476850401	-0.795876466124866	0.211658812128592	-3.76018582983134	0.000169787185009233	0.000739525648499267
TMEM258	2052.27364043847	-0.795728960029242	0.217476570435719	-3.65891810062564	0.000253282260509496	0.00104217872105129
USP39	2139.05316057718	-0.794694224812486	0.123993283863572	-6.40917152970057	0.000000000146312508438714	0.00000000252732973978325
GON7	531.630668436654	-0.794093936923408	0.229488251262693	-3.46028144166046	0.000539611078777069	0.00204862991272722
LRRC14	291.871022841033	-0.79330529794111	0.324939375285893	-2.44139479016088	0.0146306507346355	0.034957885873535
HIRIP3	985.227004647709	-0.79309520891064	0.193235911458968	-4.10428477254884	0.000040556764160583	0.000209361993278514
EEF1AKNMT	1356.89725965303	-0.792285227748639	0.172054921385569	-4.60483909072938	0.00000412784906000069	0.0000275781254554096
PPIH	1320.47085041566	-0.79121008117198	0.268355636749042	-2.94836393510115	0.0031946073489895	0.00961713225269283
SNRNP40	2639.20446320147	-0.79077258320956	0.120499157882395	-6.56247393845974	0.0000000000529222923330828	0.000000000996484032346214
ITGB2	5562.94752856146	-0.790252520608368	0.249627277696713	-3.16572983489606	0.00154694398018765	0.0051704086835048
PIK3AP1	3430.71338218185	-0.789602619890589	0.20074944782385	-3.93327418057675	0.0000837965617496457	0.000399103341624589
COX7B	3070.44239697244	-0.789375094962635	0.196153395415496	-4.02427443731252	0.0000571512407617148	0.000284139379039178
PPRC1	2657.53442006703	-0.789359843002587	0.172855357088561	-4.56659172326469	0.00000495718180675134	0.0000323176271982079
ACTR3	7884.22594744	-0.788961555972794	0.133445039332982	-5.91225840927751	0.00000000337448580902087	0.0000000439989407743947
MLLT11	702.495557829843	-0.788271009683998	0.207261795686724	-3.80326247329957	0.000142802912590217	0.00063686212507134
ZNF93	574.137355974974	-0.787781705315541	0.262837809305159	-2.9972160679551	0.00272457529244467	0.00838532994827008
PTRH2	638.681218199366	-0.787632512452368	0.189735354694608	-4.15121638094343	0.0000330712911007081	0.000174054894048258
TMSB4XP8	140.201057537301	-0.787107263195806	0.29972121285213	-2.62613131618459	0.00863614929383311	0.0224148001577526
FNTB	192.952606828896	-0.786439652551142	0.271330977600537	-2.89845140243797	0.00375010420756838	0.0110400008790906
MRPL36	683.702380069467	-0.785351562991173	0.232853854812599	-3.37272304821076	0.000744287756028088	0.00273078164284315
CYRIB	4374.95159358125	-0.785129946014692	0.189415120478066	-4.14502255170072	0.0000339780268584281	0.000178517137645277
POGLUT3	1257.37890637567	-0.78454643731747	0.163279663180454	-4.80492439802747	0.00000154809990986002	0.0000113633532124471
PA2G4	4245.65908243525	-0.784535539295284	0.142444325736807	-5.507664382117	0.0000000363625811461999	0.000000379133842630112
SDHB	2295.6084477575	-0.784418235932355	0.176195403273667	-4.45197900375412	0.00000850824871083546	0.0000526114349146307
ALAS1	849.577286104068	-0.783008243558516	0.245805978784513	-3.18547273516461	0.00144517720834384	0.00487054442145008
SLC25A22	530.01084383935	-0.782063727260617	0.225216599247955	-3.47249594333673	0.000515642805042743	0.00196772679190902
PELO	314.502585143964	-0.781861480076254	0.236314713371586	-3.30856030469351	0.000937769864390408	0.00333374300076168
LDHB	22132.8259706431	-0.781816527666648	0.165914171926936	-4.71217448507616	0.00000245087383605466	0.0000171787838936409
TUBA1C	1463.08863229377	-0.781732614438857	0.177967805754932	-4.3925507263675	0.000011202848004688	0.0000675381318252447
TBRG4	2185.0273685832	-0.781649017178695	0.160723326991557	-4.86332028965376	0.00000115432830620421	0.00000871568184373118
TANGO6	397.294207670403	-0.781518961715617	0.311507610006002	-2.50882783152733	0.0121132508311793	0.0297820923720358
DHODH	619.084805471765	-0.780380258130243	0.205001682838506	-3.80670171739518	0.000140832431140648	0.000629231414890014
MRPL11	1860.23816191162	-0.780326606583968	0.183507698232862	-4.25228267859243	0.0000211602524444721	0.000117863675306233
BUB3	5543.76907631866	-0.780308310823616	0.170615911040456	-4.57347914426686	0.00000479691446925279	0.0000313838315982642
PHPT1	1554.01446126166	-0.779825774560553	0.196397077411389	-3.97065875337374	0.0000716741781233081	0.000347787548588729
CHCHD2	8673.39921885896	-0.77844815986727	0.184907906041405	-4.20992361296309	0.0000255457043803057	0.000138536319908581
GOLGA2P5	301.57411841713	-0.777508719337826	0.269221939506674	-2.8879842436413	0.00387719293831367	0.0113644770534183
ABHD5	478.700131275391	-0.776991317857038	0.204110015394078	-3.80672803515737	0.000140817451845383	0.000629231414890014
SEC61G	2349.67970707119	-0.776152810774112	0.181296189442903	-4.2811314079966	0.0000185945510360155	0.000105314117637891
HMGB1	31236.2770012941	-0.775751696975572	0.180014907168646	-4.30937475777387	0.0000163716740551568	0.0000944897285068213
GNB1L	235.819993052474	-0.77571763038763	0.282936835571418	-2.74166362545546	0.00611289061192439	0.0167476076728864
MAK16	862.426544798989	-0.775634035212319	0.19722122768731	-3.93281212325719	0.0000839578573630226	0.00039955768382418
HSPA4	2423.65988109518	-0.774925470726487	0.164221417341002	-4.71878445134457	0.00000237258045177384	0.0000167072651325259
XRCC3	556.328800366141	-0.77490494103467	0.26762060788014	-2.89553538934389	0.00378512347759413	0.011129584696728
DAAM1	871.913683573638	-0.774824462955487	0.245840141123998	-3.15174104364299	0.00162300141079627	0.00539044511293224
IDE	1973.93297755393	-0.774590495438823	0.130618341169268	-5.93018169198026	0.00000000302599652570733	0.0000000397974336992702
TMED9	4052.19067583015	-0.774196407217358	0.192633719703242	-4.01900772310284	0.0000584437553998554	0.000289615438487391
SINHCAF	3763.99211755801	-0.773823456899541	0.136505518666045	-5.66880712561276	0.0000000143795126065219	0.000000165275800821502
VBP1	2857.66990204541	-0.773187680248691	0.160544422401646	-4.81603576556743	0.00000146438287512239	0.0000108011598197896
PRKDC	4272.73493877988	-0.772923575681377	0.160157030462752	-4.82603588146034	0.00000139277426224598	0.0000103169094098929
TOR3A	2027.56536885318	-0.772714360116368	0.149840737826449	-5.15690439946546	0.00000025106590415334	0.00000221412738455521
NUP160	3670.78544901197	-0.772195403952202	0.101436714211384	-7.61258297802334	0.0000000000000268671591389406	0.00000000000092817997640682
RITA1	939.015292661437	-0.772177179715254	0.196510523131861	-3.92944442571716	0.0000851423509016283	0.000404242814030205
CBX3	9072.11037322624	-0.772151650536235	0.130573925395816	-5.91352100502126	0.00000000334870799728588	0.0000000437771238750628
ING2	833.782017638285	-0.772130852974305	0.178788503138694	-4.31868290980281	0.0000156963106191443	0.0000909815786652696
STK38L	1594.45180416193	-0.77163391175159	0.17730345319003	-4.35205235920909	0.0000134869041343457	0.0000797766826990615
PCYT2	1137.3792113834	-0.771333264414882	0.187492642606411	-4.11393883883797	0.000038896453217769	0.000201995028573305
MPHOSPH6	1206.1212433091	-0.771136715331468	0.255075919185814	-3.02316548654567	0.00250145411274904	0.00779358493607269
YARS1	5299.0781689895	-0.770840651377092	0.152343091072426	-5.05989898163891	0.000000419478655641663	0.00000353481457839528
TDG	1435.12808195773	-0.770628076326422	0.180212771629005	-4.27621233145936	0.0000190099921941913	0.000107466277550939
CTSA	2141.99752994314	-0.77044993206679	0.158977245798779	-4.84629060086979	0.0000012579122329702	0.00000940989743183014
PMAIP1	3845.01906374552	-0.770303555556919	0.213552488452315	-3.60709238810356	0.000309647430223419	0.0012478513588864
PSMC3	4250.38042234938	-0.770293933784382	0.16662175089007	-4.6230094790721	0.00000378212432721688	0.0000254647637933548
SLC25A13	987.672788760767	-0.769145221806913	0.149611139911886	-5.14096224559149	0.00000027333497936234	0.00000238966111012814
NUP205	2360.74706618138	-0.769083837394559	0.149268289092718	-5.15235916529359	0.000000257229781748943	0.00000225855383609936
MTAP	1220.94126347697	-0.768874925048979	0.18893243184402	-4.06957618416594	0.0000470987368991446	0.000239262372701729
CLN6	195.053911401432	-0.768649840558037	0.279272387888932	-2.75233024778566	0.00591728150191108	0.0162815873592407
ZNF714	825.092896548179	-0.768434258440357	0.247589797451027	-3.10365881935161	0.00191143613823947	0.00618741981107631
PSPH	702.791264267518	-0.76794067129895	0.254978520784809	-3.01178573369738	0.00259715847125748	0.0080483372406001
ATP6V0D1	2077.69852695807	-0.767477161954573	0.143651310683723	-5.34263946706568	0.000000091602842574485	0.000000878590699048453
CCDC167	443.748703616547	-0.767230058918073	0.236287175383157	-3.24702370187444	0.00116618677504744	0.00403687720074942
TAF1A	237.188608552124	-0.767040190178328	0.258839261681628	-2.96338424547736	0.00304276479596423	0.0092379984766806
HSPA14	883.064781727906	-0.766894733932842	0.186047053523589	-4.12204718864631	0.0000375520250329456	0.000195936254539371
DDX49	1120.79171352244	-0.76618435696142	0.192066769364694	-3.98915626839435	0.0000663087295757469	0.000324479279594636
BRIX1	1984.1084815007	-0.765461480067354	0.172336501488969	-4.44166774568272	0.00000892643191624326	0.0000549451337138912
SYNGR2	5260.13321073221	-0.765411145074844	0.115105907267718	-6.64962522987305	0.0000000000293840246355808	0.000000000583159873536912
ARRDC1	1826.82317237663	-0.765345882124556	0.15856339402259	-4.8267501262966	0.00000138779064741317	0.0000102862771335771
TMSB10	21399.0016579949	-0.765150761790765	0.230827932425505	-3.31481010010651	0.000917054007562855	0.00327454476320244
SEC23B	2037.54240986715	-0.76493069132676	0.228055584996605	-3.35414145344498	0.00079611653593111	0.00289466540170934
MED8	604.526110082236	-0.764929582114649	0.199640266489331	-3.83153957648884	0.000127343884641522	0.000575753894542541
CDC123	2593.58791911745	-0.764683408731181	0.143037024254809	-5.34605227363342	0.0000000898932566643024	0.000000864429524434046
ZMPSTE24	2013.50298339291	-0.764150772456397	0.192757652238864	-3.96430836120305	0.0000736090524501366	0.000356463007192634
TMEM161A	1150.43604156361	-0.764041226868577	0.198608805074923	-3.84696552894698	0.000119589787357544	0.000544144751030985
VPS33A	446.083342469194	-0.763853222330121	0.279235769794428	-2.73551351566623	0.00622830285306727	0.0170253382318065
NUTF2	2627.1206229619	-0.763457255393099	0.175498518755311	-4.35022050788673	0.0000136000700122052	0.0000803285187374575
SMPD4	1909.83586865143	-0.762666268976249	0.181308017787577	-4.20646741541126	0.0000259393463501348	0.000140169569448188
CNOT8	4011.35052486671	-0.762642278251087	0.15317430475388	-4.97891783792653	0.000000639407774115337	0.00000513814358444173
IMPDH1	1933.89855051659	-0.761392070265329	0.136255783897899	-5.58796146837967	0.0000000229750603280555	0.000000252809057656988
RABEPK	935.710225656621	-0.76099239107428	0.149701681162052	-5.08339241862292	0.000000370752609664064	0.00000316156550266276
RNASEH2B	4936.94449605705	-0.760960004283632	0.160983430324434	-4.72694613818359	0.00000227921691125495	0.0000161247282764747
MRPL41	824.175021337771	-0.760635529422313	0.240485515886841	-3.16291618069933	0.00156197296887026	0.00521289391809778
EXOSC2	1240.15421990173	-0.760522128367639	0.172533608642766	-4.40796511676929	0.0000104346345639207	0.0000632335725747639
SLIRP	2743.0940525189	-0.760299198674406	0.227570430247953	-3.3409401996824	0.000834952046493604	0.00302047390088945
SEC13	3081.89757058487	-0.760054973775293	0.145972552019043	-5.20683486903854	0.000000192088888167337	0.00000172794499845485
AHCY	2397.59187853212	-0.759782831301708	0.142962176795093	-5.31457234587788	0.000000106908102398539	0.00000100182971382124
OTULINL	873.391329965695	-0.759504313788733	0.309393044835061	-2.45482025684717	0.0140955047359248	0.0338727884319906
MRPL52	1464.4397116424	-0.759238505383039	0.213119940133363	-3.56249398769508	0.000367348324012232	0.00145856770693265
EIF4A3	4037.54164257513	-0.758794188483641	0.168359708988787	-4.50698206263934	0.00000657561899708502	0.0000418781281295446
ZNRD2	657.480323669326	-0.758566668822205	0.181913914154292	-4.16992109893705	0.0000304705112300811	0.000162299978878651
GTF3A	8096.47162549838	-0.758351190992227	0.17508195669731	-4.33140687537152	0.0000148159608889514	0.0000867495614386403
UQCRH	3804.75595965257	-0.758203361125284	0.224431774720431	-3.37832449112769	0.000729289688168121	0.00267899629164697
SCCPDH	5069.83743052232	-0.757958788996093	0.124292805323667	-6.09817106486827	0.00000000107288898819151	0.0000000155827338739644
TMEM237	1069.00101244174	-0.757494213837228	0.140623992687955	-5.38666410587637	0.0000000717773934275109	0.00000071047250848522
UCHL5	2761.7409512206	-0.75747558670638	0.15526134063183	-4.87871342359833	0.00000106780078526222	0.00000812815588329547
DTD2	497.629950532724	-0.757393729340023	0.272506968642263	-2.77935545323357	0.00544668882895246	0.0151552429416883
ZNF555	275.993522555026	-0.757238099162767	0.271165699714164	-2.79252906972	0.00522977682622152	0.0146322736028524
ERLIN1	3965.13722521514	-0.757190067916577	0.11765780561342	-6.43552770654607	0.000000000123045081201701	0.00000000215613389400554
SAMM50	1947.73800259469	-0.757012463603262	0.169607990948575	-4.46330658932685	0.00000807044467918559	0.0000502114993226293
WDR43	2741.10189292267	-0.756930228900883	0.164659915295278	-4.59693075599796	0.00000428760031583748	0.0000285197155402333
USP48	3533.16648402953	-0.756555315036093	0.0991166814885831	-7.63297664604759	0.0000000000000229394450737029	0.000000000000806271625981801
DHX35	579.124178341725	-0.755903700936306	0.299644549636958	-2.52266794724663	0.0116468319825916	0.0288674398582741
RPA2	3229.57897015322	-0.755867905842403	0.14022237843523	-5.39049411568457	0.0000000702642166167225	0.000000696097949913706
GK	981.34048596519	-0.75566118457354	0.176801305736364	-4.27407015704022	0.0000191936597894747	0.000108302614521717
DYNLL1	4344.54011425473	-0.754901259962687	0.112103519741076	-6.73396572833992	0.0000000000165100081746208	0.000000000344578931369107
ZNF799	149.997935330726	-0.754719530482261	0.319884275271052	-2.35935176820666	0.018306893041516	0.0420673460340011
GRN	5404.49054958766	-0.754296492028792	0.155071140090825	-4.86419646871109	0.00000114922717490296	0.00000868798548807563
SURF6	1238.64221630049	-0.753817704931109	0.163421026521433	-4.61273387505155	0.00000397406988011625	0.0000266240725780606
SNRPG	2707.23190134391	-0.753809571994095	0.190568429522112	-3.95558474131535	0.0000763476786570642	0.000368694524649765
MRPL46	252.425761987835	-0.752105609407895	0.2209866527076	-3.40339835095401	0.000665531719322645	0.00247259953670975
ATP5MD	2403.07531846688	-0.752052570275103	0.210909920478431	-3.56575247180946	0.000362813691724912	0.00144245207405124
NPHP4	324.173893102002	-0.751076516187295	0.308069929056311	-2.43800658664744	0.0147685049083848	0.035224801439629
RPN2	11625.0448261528	-0.751029460241865	0.167139044389875	-4.4934411524454	0.00000700813940562842	0.0000443300461307513
RAD1	1042.56583880427	-0.750639258003135	0.179080728858319	-4.19162498828675	0.0000276963534686417	0.000148933916700998
UQCC2	1527.328159885	-0.750386722215496	0.23073982226311	-3.25209023243434	0.00114559647310889	0.0039735420002627
LDLRAD4	1153.19196039768	-0.749167029071471	0.202320790647375	-3.70286724698102	0.000213176445802299	0.000900689052891524
SLC37A4	994.282449955651	-0.748601885455706	0.211744856291261	-3.53539584652758	0.000407164719429967	0.0015921571711731
ATIC	3795.35328482994	-0.748572461376999	0.185906832976466	-4.02660004149369	0.0000565891687279957	0.000281922867705701
ATP5F1A	18718.8661009305	-0.748133494349394	0.126777535871925	-5.90115188155406	0.00000000360972406165595	0.0000000468144534456044
MPP1	4944.55977075927	-0.748003921187419	0.13282122137512	-5.63165971102517	0.0000000178483583114891	0.000000201704746398058
STX2	432.427855149403	-0.747322580722204	0.219182677541886	-3.40958778815626	0.000650611347755485	0.00242598806976722
LAMTOR2	1261.72861118004	-0.746967647295695	0.222781573498102	-3.35291485542029	0.000799653021762848	0.0029040408930507
MRM2	1062.02566495677	-0.746158675688386	0.149422731738417	-4.99360885059061	0.000000592613603284775	0.00000481314973438124
BSG	12057.6211097841	-0.745350493400785	0.172261490084909	-4.32685502159186	0.0000151253444209292	0.0000883052125412554
ABRACL	3061.03075734112	-0.745331326749495	0.237416292196985	-3.13934363919343	0.00169326752786408	0.00559317952679919
SLC25A6	18915.6994722358	-0.744435147343371	0.15672698492815	-4.74988495238808	0.00000203532406700689	0.0000145692677901567
CEP78	1118.68975037595	-0.744059897206566	0.211888494789983	-3.51156346617145	0.000445479080133649	0.00172639160297239
HLTF	3680.09706413803	-0.743370919413786	0.128163923622851	-5.80015731729084	0.00000000662527346273197	0.00000008139621682785
HACD3	3103.41828221865	-0.743055615735944	0.187146268038037	-3.97045382483888	0.0000717358585494175	0.000347947608308094
C1orf109	695.036778100644	-0.743032749200587	0.321315132423546	-2.31247356324678	0.020751600549515	0.0469028719969094
SFXN4	1353.4123661207	-0.741481192770983	0.185139493992973	-4.00498660107134	0.0000620209965475244	0.000305718131762309
PLP2	1171.45412977174	-0.741333215888624	0.27303875030278	-2.71512089425599	0.00662515806038865	0.0179315510271826
C19orf54	498.549188773663	-0.740600699936457	0.236185702282991	-3.13567118067583	0.00171461330346853	0.00564676831011934
RRP36	713.488702363169	-0.740251608124663	0.204135398050931	-3.62627753536392	0.000287536312922907	0.00116806208727074
RBBP7	8041.65217532004	-0.739817258806482	0.133857208359691	-5.52691385000726	0.0000000325912896393424	0.000000342462719381859
PANK2	955.256337151922	-0.739330539176178	0.174026005825847	-4.24839112791021	0.0000215311239992923	0.000119490347650077
WDR61	2447.74330567667	-0.739241315574326	0.159176622995193	-4.64415755067659	0.00000341466918172983	0.0000231578738801208
EFL1	1206.36063462453	-0.739154781583065	0.17218427333614	-4.29281238792396	0.0000176424074529326	0.000100768644735874
PUS1	729.331483785763	-0.738229263762098	0.258916157185352	-2.85122903022857	0.00435505879056494	0.0125348784463305
LDHA	23104.9269891103	-0.738077347907816	0.190749377976029	-3.8693565124001	0.00010912297955392	0.000502745155801989
FRMD6	375.183551646727	-0.738015726435991	0.289985579681561	-2.54500836643816	0.0109275120015492	0.0273792005586291
TTI1	1279.14533125089	-0.735641383667958	0.144160341464803	-5.10293868752778	0.000000334419372897376	0.00000287804777555258
TCHP	987.761162517005	-0.735092058330913	0.16303037529972	-4.50892698357282	0.00000651563267418663	0.0000415615790674314
TMSB4X	40068.1506297737	-0.734950462695122	0.204898176349063	-3.58690582703413	0.000334625104977465	0.00134270814790097
PRADC1	479.543809459877	-0.734787235100611	0.247654584595951	-2.96698418201874	0.00300736430669477	0.00915343865034657
FAR1	2242.74050984116	-0.734602040315204	0.125491884852993	-5.85378123195577	0.00000000480520617032043	0.0000000604439108104829
ATP5F1B	28469.0387605725	-0.733936747476054	0.125435238762199	-5.85112090285454	0.00000000488271116478053	0.0000000612916724473382
GTF3C6	2693.15110596065	-0.733667185436633	0.19934077525736	-3.68046720240466	0.000232807003618428	0.000968445188980123
MRPL48	1209.29686969325	-0.733594083992121	0.176407062678109	-4.15853012263299	0.0000320301999929558	0.000169606203106804
SLFN11	2963.12239423378	-0.733169305519366	0.123271292405392	-5.94760784293764	0.0000000027208950161202	0.000000036177163339335
PPARGC1B	398.795611960068	-0.732447731386888	0.244820360684411	-2.99177621231863	0.00277359501440346	0.00851027660542923
PLD4	2612.86051148776	-0.732089445672697	0.218302638742105	-3.35355289286064	0.000797811638468946	0.00289995921105349
LRPPRC	5735.74481482184	-0.732071197678681	0.185942116694576	-3.93709187941085	0.0000824750348303549	0.000394047388633918
MIR223HG	789.561267813415	-0.731671464214318	0.191881292118762	-3.81314643097912	0.000137208763091999	0.000615308232712125
SRP54	1474.54836906892	-0.73068134585521	0.164745741393548	-4.4352062740714	0.00000919841701624299	0.0000564188187855147
CMAS	2110.33516706736	-0.730286921496919	0.177471050102707	-4.11496365787142	0.0000387240421750452	0.000201272068330304
IFI27L1	386.604922159329	-0.729345246620328	0.255508155130444	-2.85448911111263	0.00431061093774627	0.012424641842432
EHHADH	439.108691785841	-0.728593109636327	0.243397932712745	-2.99342357396356	0.00275866590779944	0.00847733978661329
MRPS10	1700.77139794669	-0.728123923543882	0.172970667113697	-4.20952254907634	0.0000255910902384624	0.000138658427270596
PSME3	3916.26340005804	-0.72799274964471	0.170842691367414	-4.26118755106176	0.0000203343493519143	0.000113628719005213
LEO1	844.555788827194	-0.727870852627686	0.171492169716445	-4.24433869972715	0.0000219239000568924	0.000121115814163953
GNPNAT1	507.718582080016	-0.727834688519274	0.246193369248279	-2.9563537423515	0.00311299833428142	0.00941352064875225
TXNDC9	1026.57735852812	-0.727509310978894	0.177052633201514	-4.10900023243863	0.0000397375676205143	0.000205922113233486
TTC27	1672.54485501511	-0.727455943112851	0.177738992187771	-4.09283260897719	0.0000426135351160779	0.00021858364078577
TMA16	1380.57907897407	-0.727014676416712	0.167067368242973	-4.35162583850237	0.0000135131727053897	0.0000798541580046567
STAU2	1893.38083397123	-0.726027707925279	0.149457550034477	-4.85775196875499	0.00000118726002389998	0.00000893096467109873
EIPR1	1129.56761131125	-0.726004874865421	0.152593781485201	-4.75776186813898	0.00000195751227718493	0.0000140620816784031
VANGL1	762.61656122177	-0.72536868891306	0.297003603016066	-2.44228918958206	0.0145944505175281	0.0348782631012112
SEC61A1	5775.05536131147	-0.72526363484908	0.209155183632261	-3.46758623073022	0.000525155220645284	0.00199750069182707
CTU2	408.019720409633	-0.725230511263722	0.31380878991956	-2.31105862729219	0.020829616813486	0.0470353693631902
AGTRAP	1378.34617010664	-0.724983353650739	0.21654179085048	-3.34800664021169	0.000813950611219253	0.00294978036809464
AAGAB	1206.46604588979	-0.724896311863677	0.189456366101769	-3.82619136415975	0.000130141135707123	0.00058686924938065
HAUS2	646.001852226723	-0.724821289821918	0.170890958380813	-4.24142562420843	0.0000222104492139071	0.000122531349939872
DUSP10	3427.16752860813	-0.724210908200876	0.235032552961717	-3.08132171086461	0.00206083852957151	0.00660405074249051
EIF3J	2103.82904321493	-0.724038141450187	0.186525722053938	-3.88170668086634	0.000103725942284801	0.000481170916658568
PAFAH1B3	981.957903787551	-0.723275860120953	0.207965529698544	-3.47786414974335	0.000505426010408824	0.00193337407010013
HMGN5	1057.37016146782	-0.723061213505002	0.199135564182418	-3.63099989935823	0.000282325294654012	0.00114865865041524
NOP14	1448.05125791394	-0.722842307507326	0.150568295056665	-4.8007603940477	0.00000158064298868083	0.000011546311373942
PI4K2B	825.429142843185	-0.722680157162907	0.13935118679497	-5.18603518049833	0.00000021481824661476	0.00000191676678326018
EXOSC5	1487.84049311953	-0.722413034938168	0.170572353255457	-4.23522933904917	0.0000228318562787733	0.000125392397605094
FSCN1	993.713979864344	-0.722360316441172	0.205488384806341	-3.51533405219933	0.000439201152136387	0.00170642523896374
GPX4	5128.06600769681	-0.722173491203364	0.201390638702704	-3.58593376462472	0.00033587420792041	0.00134727444434102
UROD	6472.17920976378	-0.721941369440779	0.158268127903464	-4.56150823924023	0.00000507874828995692	0.0000330387367852654
OSBPL11	377.872687412563	-0.721054770650295	0.230919622170195	-3.12253572855258	0.0017930034122585	0.00586194644838139
PHB	2699.63218668122	-0.720802582308128	0.133950275224424	-5.38112057702363	0.0000000740235890322716	0.000000728579578413414
EXOSC9	1579.42349388911	-0.719941824631968	0.151538110038545	-4.75089615707129	0.00000202517118822943	0.0000145051540628884
CNP	2301.0351237999	-0.719569670195137	0.172563767259768	-4.16987691924886	0.000030476418596956	0.000162299978878651
RBM14	3818.5659349302	-0.719151116541724	0.122778590594761	-5.85730063407657	0.00000000470451048241884	0.0000000593003057274541
NAA20	2177.22047684004	-0.718996146234415	0.182504718269392	-3.93960305822404	0.0000816165363458997	0.000390896187860839
VARS1	4171.36471143643	-0.718859177225985	0.212095428312943	-3.38931952915704	0.000700663128424887	0.00258558767354844
ATG3	2557.18051798677	-0.718735959558898	0.128253071860631	-5.60404479309416	0.000000020940655307899	0.000000232533320754197
RAP2A	208.023923173407	-0.718670937130894	0.294562154751673	-2.43979386196696	0.0146956449132221	0.035092436041302
1,00 PES	1891.19485534569	-0.71789408187917	0.186194510889983	-3.85561356480242	0.000115439723714686	0.000528234750854446
SLC25A42	712.177769252195	-0.717498933503206	0.262281880773882	-2.73560236561585	0.00622662163425514	0.0170245803691044
SSRP1	1641.00987920559	-0.717156181280946	0.173055338224371	-4.14408586663263	0.0000341171899882012	0.000179170656473334
CALM2	19468.8331226799	-0.716267953623972	0.137315916978949	-5.2162048608959	0.000000182626190793677	0.00000164404245698896
LSP1	3001.55350238867	-0.716122891181681	0.216225605829288	-3.31192454489903	0.000926565332706542	0.003300684848531
NUP58	2036.25223408223	-0.715803903451427	0.153317654673808	-4.66876371787933	0.00000303017632905182	0.0000207475540181154
NDUFA12	1831.47842831255	-0.71551528610372	0.168983802259188	-4.23422408856831	0.0000229342168398932	0.000125837245882599
ME2	2528.13111512686	-0.714893918416651	0.152375885293555	-4.69164734983752	0.00000271013976858774	0.000018757508466835
PM20D2	4250.29107252514	-0.714212631886583	0.161434593119707	-4.42416100591885	0.00000968177976442945	0.0000590549604745833
BMS1	2687.07190578135	-0.713836317521412	0.193555585198054	-3.68801714913566	0.000226008421406266	0.000945026937231854
ERI2	805.962968085035	-0.712699392285917	0.223924350935639	-3.18276859710877	0.00145874145916098	0.00491216299188728
EXOSC4	568.750984338265	-0.71266835897158	0.223260427394074	-3.19209439527615	0.00141245164670851	0.00477218965393909
FLNA	7388.71900921304	-0.712284455742028	0.214700575604992	-3.317571244208	0.00090803754627785	0.00324900067458401
BMS1P1	178.401200951025	-0.711293178774547	0.285595867423666	-2.49055837253899	0.0127542543017567	0.0311183274976061
PTGES3	10011.2135252986	-0.711212919080959	0.164725258986442	-4.31757050167696	0.0000157756026904337	0.0000913538482446033
KIFAP3	1347.62220607463	-0.710940334532483	0.159219188324519	-4.46516743373576	0.00000800061589840381	0.0000498537864255111
TMEM14B	3115.97600210181	-0.710707159188492	0.152230570036912	-4.66862312225569	0.00000303225037791785	0.0000207500384213498
HAUS4	649.794507122999	-0.710622801267239	0.187626107910671	-3.78744093335649	0.000152206852636973	0.000673107328619962
AFG1L	169.68284970305	-0.710388850660245	0.291317164795876	-2.43854100103579	0.0147466856998886	0.0352073854689602
APEH	3273.31001804581	-0.709770952862554	0.148333329640471	-4.78497283505257	0.00000171010460074312	0.0000124246425336196
S100A4	7683.3374796506	-0.708972010355683	0.22077591367538	-3.21127426698424	0.00132147745885555	0.00450752058117648
ALDH18A1	4663.89037013977	-0.708612293700329	0.173911986203559	-4.07454545928145	0.0000461043070600778	0.000234505380625211
ARSB	716.370246657278	-0.708532660555735	0.258384262604288	-2.74216646716152	0.00610354006275456	0.0167259881552897
ATP5IF1	4368.68174473302	-0.707659802181227	0.167321094744476	-4.22935197299495	0.0000234365427898534	0.000128245269796824
NDUFA2	1211.7810041885	-0.707005017494846	0.210397904259438	-3.3603234784271	0.000778512622147773	0.00283831751538301
POMP	3452.85009847745	-0.705557443145718	0.188898473874681	-3.73511457595892	0.000187629741994967	0.000808528163266157
PGLS	1186.02157319347	-0.704970008277447	0.230460174084216	-3.05896674372828	0.00222101803807025	0.00704290395649578
RAB11FIP1	1200.88255268795	-0.704154465174096	0.245821667389903	-2.8644930800881	0.0041767728054942	0.0120912871585343
SLF1	681.195755125305	-0.70314174949763	0.190915991822067	-3.68299031834356	0.000230513917533742	0.000960884071507102
ATP5ME	1193.29071574895	-0.702866774369084	0.273743356320555	-2.56761217447054	0.0102401651538328	0.0259394699509874
SMIM10	711.609923978129	-0.70242555187785	0.214529934572975	-3.27425425862381	0.00105941240118096	0.00371284242101744
SRD5A3	904.433318429307	-0.702267608640454	0.228606191520644	-3.07195358082433	0.00212662793334666	0.0067754835312038
LHFPL2	911.669084705216	-0.70196441404319	0.293661463101334	-2.39038655814693	0.0168306477463996	0.039240229681377
KDELR2	3221.008518179	-0.70192824217258	0.169482836927003	-4.14158893549147	0.0000344908083945232	0.000180897726034597
C12orf57	667.85610384043	-0.701881220231767	0.266764424537444	-2.63109003926889	0.00851114836120339	0.0221140315037395
DDT	150.513541007813	-0.701774699952802	0.285613275725217	-2.45708011355874	0.014007144614722	0.0336848489657629
NUDT5	1878.47944447173	-0.701610638036161	0.142133427971441	-4.93628169002675	0.000000796260762983839	0.00000620132178030959
FDPS	1359.47253864911	-0.701506907387444	0.203436687436954	-3.44828121331284	0.000564166323203889	0.00213450260067718
COX6A1	1973.5258956161	-0.701502003022051	0.217150881004979	-3.23048195694848	0.00123581704256391	0.00424175400272291
ELOVL5	3621.58182906898	-0.701224393163437	0.159633769202785	-4.39270711119188	0.0000111947898117632	0.0000675363289838013
POLR2D	1730.15935192672	-0.701116363967835	0.187002030688521	-3.74924465465109	0.000177367988477082	0.000767581808805529
HDAC7	1851.30326897139	-0.701090846541733	0.223342967046527	-3.13907733837744	0.00169480711453371	0.00559674048770039
NCKIPSD	454.710620898831	-0.701003777764898	0.280575837130086	-2.49844671207337	0.0124738894881145	0.0305449079024387
PHF5A	350.10728332913	-0.700577431064722	0.190632081074662	-3.67502377939386	0.000237827262667978	0.00098493626609013
RAE1	1771.07379805277	-0.700343659050408	0.133355034066766	-5.25172269612089	0.000000150683203783402	0.00000137485668102147
GSTO1	3670.26752955719	-0.700300979808935	0.184419550484476	-3.79732505566368	0.000146265934597502	0.000649677920486927
SNRPD3	3578.88233560782	-0.70011308266572	0.174831539506657	-4.00450104507065	0.0000621485164126487	0.000306222230808524
PUM3	2185.66341046046	-0.699760057842995	0.196048203106025	-3.56932655722714	0.000357900074429452	0.00142431778881901
TAF1B	539.610800005421	-0.699734233508933	0.196824156257023	-3.55512375521216	0.000377801222286392	0.00149420013745753
GCDH	742.473537555801	-0.699489054375586	0.208037405995813	-3.36232347748877	0.000772895246476649	0.00282378058414457
NOM1	677.319124135514	-0.699295180234714	0.288020648146578	-2.42793419407497	0.0151850982448514	0.0360415612838199
CBWD1	759.85661493643	-0.699229379506631	0.237409634787928	-2.94524432477744	0.00322699728798381	0.00968578443418111
POLR2B	2874.08584476245	-0.69907683638029	0.13539760768374	-5.16314023814351	0.000000242841065820079	0.00000214784154933208
JADE1	2769.38460134919	-0.698993773674462	0.156466838815985	-4.46736048969791	0.00000791906216552804	0.0000494217950690648
MRPS18A	424.270288420199	-0.698918582295754	0.168754840418789	-4.14162094883495	0.0000344859937078113	0.000180897726034597
DNAJC15	1736.78346285016	-0.698702878374701	0.260055344042522	-2.68674685747067	0.00721516110986743	0.0192965946853535
SRRT	4164.09501681099	-0.698613170634915	0.152518624656315	-4.58051055868859	0.00000463842197321931	0.0000304194185220429
DAD1	4340.08006203481	-0.698266346218287	0.163567110946782	-4.26898990986932	0.0000196360150224442	0.000110132432082404
PLS1	721.813230250624	-0.697393077735023	0.26825141001025	-2.59977413616717	0.0093285136523355	0.0238997584086669
NUP107	3256.78109113062	-0.696450042004125	0.164233966858261	-4.24059684684583	0.0000222926222993065	0.000122872880909723
NDUFS3	2010.49399872432	-0.696412834399945	0.157321453075036	-4.42668702066833	0.00000956914187437229	0.0000584561281454098
GTPBP4	2501.86821496292	-0.69577254660142	0.184668477331203	-3.76768442918145	0.000164768804894149	0.000720254696519991
CEP72	254.378436203683	-0.695128052833821	0.262726328276047	-2.64582562925878	0.00814918114503192	0.0213243354692829
NAGA	1174.30947020191	-0.694785049957352	0.213287671656874	-3.25750215453187	0.00112397405137754	0.00390972729403445
MIR4435-2HG	629.681307938421	-0.694665549820835	0.276192272601604	-2.51515201087056	0.011898107089348	0.0293591165783431
RRP7A	2343.36875137984	-0.694178151122869	0.244412932846539	-2.84018584056976	0.00450872588022023	0.0129250141899647
TMED2	11388.5953161629	-0.694084538475256	0.162688626351576	-4.26633719910643	0.0000198708375886665	0.000111397954970028
ENTPD7	253.208807104055	-0.693894297113446	0.281355425860267	-2.4662552534461	0.013653399930276	0.0329606067199935
PPP2R1B	1690.42883177517	-0.693828523466967	0.209334451207951	-3.31444976908137	0.000918236762042457	0.003277756542987
SLC25A39	2733.63870210963	-0.693615094944877	0.147207663012978	-4.71181377890448	0.00000245521691438499	0.0000171992838265929
LONP1	2362.93417390807	-0.693107927984608	0.122436690314129	-5.66094955855421	0.0000000150537674695023	0.000000172861727590137
PALB2	634.502298023156	-0.692807122721315	0.263833759349721	-2.62592294643755	0.00864143768219749	0.0224237263715658
MRPL39	962.394707716549	-0.692787763094406	0.173378694631526	-3.9958067775672	0.0000644743056008517	0.00031639636977577
CEP41	1802.37723548014	-0.69227954803665	0.166572848816713	-4.15601673954916	0.0000323844107123389	0.000170959235654254
PRDX4	2481.11725283679	-0.691940577792452	0.211733815025445	-3.26797388366756	0.00108320360488359	0.00378746450773311
ST3GAL6	1013.25325044474	-0.690965722183318	0.240679748422365	-2.87089265595688	0.00409314494048659	0.0118911057854194
MKS1	932.188699734811	-0.690844670534524	0.207514455986734	-3.32913997364449	0.000871146111381352	0.00313364513396923
GORASP2	3349.24319275669	-0.69052967338757	0.17725924093844	-3.89559195747308	0.0000979591866269332	0.0004570423613075
TEX30	1423.42080963597	-0.689701859681504	0.222411283864679	-3.10102009078431	0.00192855205061507	0.00622773142412889
PSMD8	3210.76429618154	-0.689158654182261	0.156369272847266	-4.40725112826608	0.0000104690782773595	0.0000634106109846458
SPCS1	2855.66729950105	-0.689151544602343	0.144180409221146	-4.7797862991588	0.00000175481618276852	0.0000127190083874782
ERCC8	506.081736532804	-0.689019670764584	0.204810174795301	-3.36418672291663	0.000767695848712317	0.00280562985578226
FKBP5	11087.9325935627	-0.6888367592546	0.211202231045479	-3.26150323244582	0.00110823169017045	0.00386383481167534
EIF6	1909.94584614867	-0.688789757059892	0.157564175307028	-4.37148708275674	0.0000123403152231651	0.0000737499568241004
GNL2	3345.02629142489	-0.688642739252919	0.171341923075595	-4.01911410174318	0.0000584173770542153	0.000289603072019385
MSH6	4506.02676087169	-0.688544121940063	0.16335585270945	-4.21499511967122	0.0000249783590603068	0.000135884962747995
ZSCAN5A	247.712848255651	-0.687853811346882	0.239931950501591	-2.8668704185036	0.00414552712227424	0.0120173707589523
ILF3	11607.0863141088	-0.687697851457274	0.182059785333342	-3.77731880875359	0.000158525755336057	0.000696479459856895
C1orf131	699.172478822521	-0.686616178063819	0.198441027305801	-3.46005151951633	0.000540072046793376	0.00204909688342193
SMC3	4664.68946629591	-0.686175573018426	0.120970332591692	-5.67226325924436	0.0000000140923192162292	0.000000162128522595821
SSR4	3712.0036524148	-0.685535402807157	0.18154329374589	-3.77615382348806	0.000159268654108638	0.000699489931083427
SKA2	962.937898187635	-0.685211341055133	0.159004374578094	-4.30938672519728	0.0000163707882240927	0.0000944897285068213
COLGALT1	795.304212658695	-0.684899699331613	0.222330137298142	-3.08055267565085	0.00206616803595174	0.00661938008030403
DLD	4581.54266852882	-0.684878896320837	0.121708849272073	-5.62719063089515	0.0000000183168267568011	0.000000206421785551088
RHOG	2575.07272935897	-0.684837122655654	0.181752523409474	-3.7679648667808	0.000164583858888963	0.000719705688022923
NUP98	4429.16286511714	-0.684222773691113	0.134996398487674	-5.06845205765685	0.00000040106397021587	0.00000339379044161733
SLC39A3	4116.05705686512	-0.684218780110849	0.14773461404634	-4.63140466117325	0.00000363193232489444	0.0000245079640354312
DFFB	481.842503361602	-0.684161814875125	0.192056341520392	-3.56229744594235	0.000367623526518847	0.00145918261295173
IKBKE	1213.56402452519	-0.684044029846158	0.215958578835054	-3.16747791884952	0.00153767386946578	0.00514225960869887
UQCR10	2935.09380975879	-0.683675085828275	0.180801689671267	-3.78135341031009	0.000155978058444253	0.000687528148562346
APEX1	7663.6688833119	-0.683120932854987	0.150493504100719	-4.53920544236783	0.00000564666000582906	0.0000364597439992988
PNPO	805.097749168304	-0.683107215835767	0.204957654343255	-3.33291878278293	0.000859400255457574	0.00309874739746611
TXN	10762.9799960332	-0.682762775694759	0.174775118017502	-3.90652161153961	0.0000936342723127336	0.000439569952018663
OTUD6B	1150.64466896854	-0.682724052391166	0.15704365479972	-4.34735203572442	0.0000137790965172392	0.0000811882042604676
SNRPC	4035.73415676584	-0.682597936405928	0.161322551176373	-4.23126172645043	0.0000232384079309818	0.000127275941540689
ATP5F1E	5757.85646800082	-0.682182534436568	0.216510747837743	-3.150802171483	0.00162822733638397	0.00540632110651481
NIF3L1	577.641975342708	-0.681521899729861	0.217696241042163	-3.13060940541397	0.00174444008069387	0.00572168796821581
ATP5PB	4849.93047844088	-0.681356262482178	0.116677387214115	-5.83965992683587	0.00000000523074835239116	0.0000000650544148934309
SMG8	406.288018940432	-0.681043828983783	0.203957561480762	-3.33914479090309	0.000840367497056486	0.00303734613094097
MORN2	360.374522738926	-0.68019946692872	0.194309795783335	-3.50059277344502	0.000464224624387042	0.00179226436180462
PIGV	646.306816018798	-0.679890761441094	0.199875448599622	-3.4015721600856	0.000669994378176284	0.0024877867596206
NEMP1	1546.88432838575	-0.679725123076547	0.208107192304136	-3.26622600377583	0.00108991225462333	0.00380653110586477
MIR1244-2	499.419542116658	-0.678885286671638	0.250788709491914	-2.70700099716223	0.00678940534509252	0.0183159737500264
TXNL1	2808.08806453943	-0.678782963804208	0.127637107198175	-5.31806916267932	0.000000104874206768249	0.000000986582336130172
PRKAB1	1717.84688550502	-0.678406806907449	0.141240714570805	-4.80319579923507	0.00000156153051908244	0.0000114135738845049
PSMD6	3462.92195683048	-0.678361483036221	0.162759430243998	-4.16787821153751	0.0000307448116928271	0.000163513853766325
DRG1	2452.81000402263	-0.678072199214211	0.143592083819679	-4.72221156749648	0.00000233293810032348	0.0000164567815035035
EEFSEC	729.433717059812	-0.678005573218419	0.166037810671397	-4.08344081674415	0.0000443737342089	0.000226844814931333
MFAP3	313.470077666965	-0.677149470758783	0.253289715048164	-2.67341873960426	0.00750824641601277	0.0199485092113433
GLRX2	305.798825649434	-0.676865444512406	0.224259244743201	-3.01822761102885	0.0025425785918141	0.00790095869182148
CRACR2B	297.089147164704	-0.676126124660358	0.1924632293397	-3.51301454818149	0.000443053217035277	0.00171863829487197
SPCS2	2812.35450772987	-0.676125400461203	0.130601106674761	-5.17702657868721	0.000000225450108785983	0.00000201015295524914
RAB8A	2875.85005682603	-0.675520730217747	0.167761820191436	-4.02666547994591	0.0000565734289950812	0.000281922867705701
PSMB7	3834.95851142455	-0.67478632493299	0.165893286744369	-4.06759271683363	0.0000475013107379805	0.000240903761609683
POMGNT2	486.851566196847	-0.674704936991143	0.218178196598256	-3.09244895920336	0.00198512368068337	0.00638673646908108
NCOA5	866.100055401244	-0.674696045929087	0.179947338667496	-3.74940830425828	0.000177252292366551	0.000767354979377649
POLR1E	507.458964841435	-0.674594611246873	0.262724385483528	-2.56768936772018	0.0102378853134776	0.0259391135209421
KLHL15	1990.77252221768	-0.674552961560387	0.216345588062565	-3.11794184296152	0.00182118736510251	0.00594447321379086
KEAP1	2557.91654131536	-0.674463130451624	0.137016815432108	-4.9224843558404	0.000000854523976406356	0.00000661683125025765
MDH2	6811.10709741213	-0.674338387397025	0.133558329524406	-5.04901783212103	0.000000444087288213276	0.00000372140438596384
SNX8	317.404060431402	-0.673859315974051	0.235640776982035	-2.85968890700707	0.00424056771166952	0.0122460405029066
IPO5	4330.78537696725	-0.67358703314254	0.15472341476175	-4.35349125521668	0.0000133986442486413	0.0000793320117963989
EIF2AK1	6597.82013321244	-0.672530374343575	0.108042588153547	-6.22467848870664	0.000000000482544517063173	0.00000000755986410065637
RMDN1	1605.34142554433	-0.672453002914111	0.135764417803743	-4.95308722117594	0.000000730452130455546	0.00000575159904798958
AK2	9663.29451390412	-0.672174855104701	0.171147640350974	-3.92745616431678	0.0000858490615470352	0.000407119953194896
CORO1A	3981.47367376869	-0.671918610634615	0.265265857822241	-2.53300072670822	0.0113090718420933	0.0281667517386344
UBE2A	2555.04345618178	-0.6717429906854	0.138380355263843	-4.85432335684223	0.00000120798490291838	0.0000090756040475764
UTP14A	927.94541764908	-0.671669327883511	0.160448579041877	-4.18619679834128	0.0000283667423870242	0.000152201379727901
PSMC4	2076.34320423405	-0.670892774554494	0.145465630195098	-4.6120363528807	0.0000039874323552696	0.0000266988430369957
CUL1	3669.27812887453	-0.670693583389301	0.171983274445805	-3.89976051770458	0.000096287881418353	0.000450361644740221
SYNGR1	3508.5795994585	-0.670185294213289	0.114534504443159	-5.8513833667119	0.00000000487501088306509	0.0000000612584269098935
TRAF7	412.778729883526	-0.669867341450586	0.219266454613124	-3.05503795659262	0.00225032040720012	0.00712278393571094
UFD1	1224.09509197049	-0.66947682456106	0.153261263279341	-4.36820635714609	0.0000125271102239946	0.000074829427870029
GSTZ1	397.275783862718	-0.669123432522347	0.28360003329446	-2.35939123401865	0.0183049459699446	0.0420673460340011
STAM	1347.30771055819	-0.667997172089474	0.161299157446207	-4.14135561936987	0.0000345259175497697	0.000181003578127327
SLC2A1	1720.01591078713	-0.667926788716501	0.259854008237181	-2.57039248017622	0.0101583354636205	0.0257752617350621
PRKAR1B	388.995521254117	-0.667151527578155	0.256033595127968	-2.60571870361273	0.00916817218155781	0.0235711760952691
FAAH	1076.18077530833	-0.666783503916636	0.196369595452153	-3.39555368732785	0.00068489940323576	0.00253590539347689
HSD17B10	1579.51229839602	-0.666781907139014	0.164943945786455	-4.0424757875155	0.0000528897755390133	0.000265565804631915
TMEM106C	2830.32432671348	-0.666404065087343	0.167752852268976	-3.97253492905639	0.0000711118046731761	0.000345545413441809
VWCE	277.244198813782	-0.665814826172508	0.236590817410841	-2.8142040061357	0.00488981858212951	0.0138311033652677
RPL23AP7	141.655149166382	-0.665706388649408	0.277820024556793	-2.39617856816265	0.0165670170607805	0.0387447731685679
MFSD5	443.759697253038	-0.665632102790846	0.225130983412506	-2.95664369560014	0.00311007277393073	0.00940701981957695
NOC4L	1010.88852861059	-0.664379430954333	0.220375476722615	-3.01476117413275	0.00257181678985539	0.00798000265961784
TMEM50A	4006.81764719241	-0.664242823096674	0.152499266288964	-4.35571159954325	0.0000132635316647943	0.0000786472298128583
RCCD1	733.147667613296	-0.664110978752251	0.214353326990149	-3.09820700279017	0.00194695383256535	0.00627392032253189
TP53	1845.46087551874	-0.663457035783386	0.129273898158708	-5.13218093701225	0.000000286403970613233	0.00000249313320004024
UBE2N	4991.93967938287	-0.662627324196235	0.142190377381241	-4.6601418211276	0.00000315991585302967	0.0000215783612076371
ARF4	3951.0707663639	-0.662153210616945	0.147654664338889	-4.48447201842	0.00000730946967770545	0.0000460439632788864
BLMH	1974.84560485328	-0.661977477759415	0.18047769830444	-3.66791844077463	0.000244533154659995	0.00101063702570113
PRELID1	1509.61429224508	-0.661436864734487	0.144360392172342	-4.58184447119569	0.00000460892630731981	0.0000302587116418841
NUP85	2226.54256152972	-0.661063674867906	0.167538701095371	-3.94573713742472	0.0000795548526927474	0.000382355189755155
RRP9	1063.93842045024	-0.660535828035757	0.18062493196993	-3.65694713809343	0.000255236991190436	0.00104950958127339
EBP	1496.5317337813	-0.660417026775476	0.211014046686184	-3.12973016321342	0.00174966943542544	0.0057357371111027
SRRD	826.211352805985	-0.65997133377703	0.169806184844522	-3.88661540438773	0.000101651611684692	0.000472814516029372
DPAGT1	1920.16996734566	-0.659792380647111	0.140303255857126	-4.70261631931759	0.0000025684880453929	0.0000179203026688345
PREB	1847.20071521239	-0.659649621265753	0.168629796658119	-3.91182124593989	0.0000916027044383417	0.000431704000784816
ACAT2	946.725410120159	-0.659574643017676	0.185806730484596	-3.54978875790701	0.000385540383867682	0.00152034559179822
SLC35B2	1390.77893378112	-0.659503991779128	0.201361695517691	-3.27522069221544	0.0010557945912712	0.00370337437482053
SDHD	2423.74515468903	-0.659317156403401	0.139211728342383	-4.73607478517792	0.00000217897209770322	0.0000154969006784453
PSMB6	3047.90549410249	-0.659116421823307	0.141406762955929	-4.66113789782974	0.00000314465933081396	0.0000214992012434021
PRUNE1	857.082834758826	-0.658641426551141	0.275618847897727	-2.38968209748682	0.0168629620248437	0.0392853559103275
SLC35A1	422.769530918339	-0.658434911479853	0.198512109029332	-3.31685011407824	0.000910384422379333	0.00325547670473954
ELOVL1	924.423862560285	-0.658153764521501	0.158413907808215	-4.15464635414652	0.0000325791034014417	0.000171837410981245
CCT8	7062.51278557639	-0.658097491769313	0.163082077279325	-4.03537594534152	0.0000545149376406564	0.000272951708477739
CCDC137	774.225051735245	-0.657981353751447	0.152250620858708	-4.3216989857931	0.0000154832327603132	0.0000900046406766815
CCDC77	431.761050195892	-0.65776492333732	0.282044887638799	-2.33212850920271	0.019693931670078	0.0448130259769874
PRMT1	4457.36753558737	-0.657760841587822	0.162249494556337	-4.05400857109871	0.0000503473703466576	0.000253956827297658
FIBP	2307.11596073459	-0.657735569349144	0.169805500577639	-3.87346444674453	0.000107299065956917	0.000496038304915582
WRAP53	647.09732176205	-0.657551487712769	0.180974941564901	-3.63338416924952	0.000279728052220805	0.00114054551487205
UNC93B1	898.80254170901	-0.657227406665119	0.211832445343207	-3.10258140862365	0.00191840775955596	0.00620170954208891
LNPK	1058.68698223553	-0.657111954983127	0.202530790138045	-3.24450398151925	0.00117655372561317	0.00406464116147728
NFE2	5937.06380893651	-0.656834536516688	0.212753238503236	-3.0873068778537	0.00201978965007712	0.00648450338809508
FKBP7	430.392478389615	-0.656418375339892	0.244201773982878	-2.68801640804589	0.00718778646311018	0.0192319282108725
DNAJC11	1229.13694580767	-0.656190257984413	0.196038290350187	-3.34725556324862	0.000816159302187394	0.00295690101533443
PAGR1	163.906145699146	-0.655703339946184	0.261434939536202	-2.50809375789415	0.0121384454473618	0.0298319395003465
CDK5	499.531340995956	-0.655673117570756	0.237655429047095	-2.7589233715373	0.00579921316755395	0.0159893721850294
PGM1	1390.57362253922	-0.655582084247928	0.236527962474677	-2.77168956003718	0.00557661921078849	0.0154741612242612
TIMM17B	1275.03631049449	-0.655581558209211	0.153051633386579	-4.28340125291796	0.0000184057805386774	0.000104329575555419
TMEM126A	819.908022247438	-0.654569886890492	0.154580088114105	-4.23450325896642	0.0000229057463399422	0.00012573792671713
ANP32A	1981.00190700197	-0.654520651642957	0.171460667484528	-3.81732242878396	0.000134907817365477	0.000606335134682644
FAM126A	870.781265539063	-0.654469666815991	0.220656884574172	-2.96600610526609	0.00301694500408476	0.00917799175101149
COPB2	3646.05403455113	-0.654208051362593	0.184656782319486	-3.5428325087497	0.000395854032495049	0.00155494849304663
ARSK	265.417601902309	-0.653900204357518	0.220808757061105	-2.96138709832312	0.00306256754015186	0.00929114185436112
5,00 LSM	2953.67294863808	-0.653625525567722	0.18878069640169	-3.46235360938033	0.000535473123995401	0.00203355687490392
CCT2	10624.6628304933	-0.653005257509176	0.143290020978749	-4.5572277332978	0.00000518332149036709	0.0000336652149931394
DGCR8	277.830938248873	-0.652918349419836	0.231260770215294	-2.82329920812768	0.00475321890619939	0.0135172449476017
RAP2B	1474.72671899341	-0.65251470853467	0.203500735201361	-3.20644889999546	0.00134384170225324	0.00457479631710355
FAM118B	497.81060962094	-0.652435461211385	0.231133263383919	-2.82276748772274	0.00476110868330531	0.0135239864413704
MICU1	1714.45722289754	-0.651924126986725	0.159551381632451	-4.0859823357	0.0000438907176132152	0.000224758328024446
ZDHHC16	1104.29187372206	-0.651374794051387	0.149121814171178	-4.36807181881297	0.0000125348277477621	0.0000748386613832416
12,00 LSM	620.757203422258	-0.650748805981887	0.21676920166613	-3.00203534902609	0.00268181032576052	0.00827050661499797
AP4E1	603.717536667002	-0.650423279236184	0.20902491417073	-3.11170217108628	0.00186012057348159	0.00605362911273157
TGIF1	1248.05061230398	-0.650388468587431	0.197720958305251	-3.28942603840373	0.0010039193749009	0.00353881579652569
LCLAT1	816.399704087258	-0.650265560657679	0.190064289964453	-3.42129266249486	0.000623242259615164	0.00233182216602699
XRN2	3710.39791956771	-0.650137735188189	0.173223138922849	-3.75318066183844	0.000174604922386086	0.000757516740198095
ST3GAL4	1190.00318970124	-0.650069211278077	0.195603861959662	-3.32339660764027	0.000889283814886358	0.00318942784362969
NANP	377.445674959171	-0.64900699083807	0.239565304028077	-2.7091026117956	0.00674654707075857	0.0182201848062402
NIP7	1505.15273676001	-0.648002292320559	0.177372712033264	-3.65333700371584	0.000258854131900015	0.00106294114575672
HDDC2	1326.2480560826	-0.64740453961446	0.153000021661091	-4.23140162063846	0.0000232239568905897	0.000127275941540689
C16orf87	914.828262468223	-0.647390484299352	0.214120862716629	-3.02348157991554	0.00249884240652833	0.00778776982180338
ATOX1	1154.47775044639	-0.646950436607558	0.203338182564486	-3.18164758063767	0.0014643989251168	0.00492847664889433
COX17	1054.02241972604	-0.646877181414077	0.224971009609274	-2.87538017692842	0.00403541280223965	0.0117538036789689
CPSF4	824.904157485744	-0.646677058557567	0.196281983570585	-3.29463278694153	0.000985503707498255	0.00348098396653767
RREB1	1707.93558089506	-0.64595636859266	0.254457066661556	-2.53856722105432	0.0111307417593392	0.027771887772376
NUBP2	2169.6496273759	-0.645888019466687	0.164812043928987	-3.91893701497316	0.0000889403506786514	0.000420136615632773
BRPF1	1498.02106824561	-0.64535826287069	0.136774399712711	-4.71841414933088	0.00000237690234388548	0.0000167279848067065
CYB561D2	579.576768407823	-0.645116511431427	0.167631016931726	-3.84843165208604	0.000118876453312866	0.000541263611349634
MRPS11	774.122267784747	-0.644884590401769	0.16965085986776	-3.80124563414795	0.00014397048855196	0.000641126016959628
LYPLA1	4220.78332192106	-0.644821150818423	0.18438079945706	-3.49722505118324	0.000470125047603108	0.00181263476223697
WDR49	286.545917731618	-0.644262354000475	0.231435724244011	-2.78376363936453	0.00537321745039411	0.0149817509320485
MTIF2	1030.66822955483	-0.644114538535235	0.193629724716561	-3.3265271614578	0.000879354492933969	0.00315848713901579
DUS4L	279.673941536649	-0.644076379310786	0.225169685391463	-2.86040449091112	0.00423100975373688	0.0122213492791361
RNF123	1184.31065513945	-0.64344837511266	0.175525804703672	-3.66583350065792	0.000246534293867458	0.00101752037012825
TAF4B	1365.02922619175	-0.643153849972897	0.158760971160045	-4.05108286547669	0.0000509811472446207	0.000256833149766627
NDUFS7	892.101331463833	-0.642909361875583	0.14579840717198	-4.4095774044858	0.0000103572534069969	0.0000628903629510485
TM7SF3	5949.52512282633	-0.642030536603943	0.115357196789557	-5.5655871889396	0.0000000261271104355313	0.000000282733897525091
RFXANK	903.329125771673	-0.641757328985206	0.193459155155524	-3.31727556894007	0.000908999125271026	0.00325148182685441
NDUFB2	1971.45861447499	-0.641259172394293	0.182529479673094	-3.51318139701474	0.000442775077345332	0.00171810898812464
SEC24D	1603.70816508515	-0.641059133549365	0.249866890332363	-2.56560256021377	0.0102996767370253	0.0260441384350553
EIF1AY	2159.12114732925	-0.640301411444846	0.142346290401416	-4.49819527884568	0.00000685327351185065	0.0000435093165469638
MFSD13A	325.378378174809	-0.64029150923913	0.26511117010457	-2.41518118224357	0.0157273842430558	0.0371827376352691
ENO1	49220.9345820741	-0.640204281362746	0.172994381469256	-3.70072297103198	0.000214986080115575	0.000905810009548808
IMP3	1088.50362741309	-0.639752485152435	0.188651504905723	-3.39118675714856	0.000695906627790268	0.00257116507269494
DECR1	2208.59658795061	-0.639633312954379	0.167867287070586	-3.81035116559322	0.00013876953565712	0.000621529581700081
TMEM70	847.806435891611	-0.639195732890535	0.263412581414482	-2.42659530330009	0.0152412466738882	0.0361532388825448
RPP40	919.449870435302	-0.638507487466913	0.187998424157455	-3.39634489133878	0.000682922505167745	0.00252935806281737
NCBP1	2339.04702001935	-0.63845897246646	0.163857153348873	-3.89643637410872	0.0000976184372730217	0.000455803300104991
EPS15L1	673.741432424335	-0.638409327262187	0.208448158220434	-3.06267674760201	0.00219366885204071	0.00696711065999099
LYPLA2	1492.6720616551	-0.638345784730412	0.138415411531561	-4.61181148592589	0.00000399174931662684	0.0000267129979102743
DPM2	1383.97827670118	-0.637921923000427	0.1716168637517	-3.7171284281444	0.00020150002662346	0.000858232990107507
ATL2	1258.9526802277	-0.637566075797046	0.23223395429297	-2.74536114987189	0.0060444339376492	0.0165900420841861
PSMD12	2185.52078963645	-0.637533077095003	0.132460368881763	-4.81300997783025	0.00000148673863256943	0.0000109593876343689
PPP1CA	5380.3765605896	-0.637520114410145	0.144204858235228	-4.42093367874067	0.00000982753358785891	0.0000598837549177775
TARS1	3222.0718929135	-0.637355345904582	0.155330480304924	-4.10322136810118	0.0000407437066123951	0.000210058752713394
WDR74	1011.39964896076	-0.637339870549289	0.227175155769459	-2.80549987251278	0.00502386012511807	0.0141245833241785
CENPX	961.449265712287	-0.637114919923685	0.198045537110333	-3.21701225495802	0.00129533065662722	0.0044258043229816
CCDC124	1590.3422724011	-0.63702653628221	0.16192412806272	-3.93410508923947	0.0000835072435419336	0.000398038064146811
PARK7	4902.00445198382	-0.636867348271658	0.232105058169021	-2.7438753523755	0.0060718588419801	0.016657773827568
LARS2	942.779271216938	-0.636793351154118	0.229903873776067	-2.76982436483159	0.00560865275265861	0.0155559293867196
ZMAT3	297.931623626189	-0.635878148914032	0.222559535725473	-2.85711482476485	0.0042751115209362	0.0123311137732808
HIGD2A	994.817661808336	-0.635545681477001	0.250663803785675	-2.53545055918967	0.0112302779781648	0.0279958136241877
RAB5IF	517.579645992604	-0.635360043516766	0.244721235071696	-2.59626036674188	0.00942446194577592	0.0241099210030546
RRP1	1957.27679865303	-0.635329857789444	0.169951127529433	-3.73830916584776	0.000185262038834231	0.000799461737688215
CCDC138	815.856933219068	-0.635119719127849	0.235693224799757	-2.6946880618543	0.00704545553077305	0.0189053316588081
STX18	908.792041280875	-0.635106625061234	0.174025345633706	-3.64950647130463	0.000262744621138751	0.00107726328076018
OGFOD3	765.34834282866	-0.634657955991767	0.181965863516648	-3.48778580623009	0.000487038078858007	0.00187367504575895
BTK	2474.91198830101	-0.634604019135155	0.168197590521874	-3.7729673603893	0.000161317398789719	0.000706951491768751
RPS16	9625.0789653864	-0.633942048517498	0.197163529221102	-3.21531091993483	0.00130303304628274	0.00444710912446512
DOHH	730.15247484105	-0.633795275499813	0.224514823249773	-2.82295514534786	0.00475832282835305	0.0135239864413704
NDUFS8	2837.62355239715	-0.633684740608451	0.192373761771896	-3.2940289505792	0.000987623258126804	0.0034864394841472
METTL2B	369.549776004298	-0.633612381630715	0.178622372092801	-3.54721737376507	0.000389323221583054	0.00153277057951822
FKBP4	4306.82800751485	-0.63344297216823	0.197322229474489	-3.21019569794657	0.00132644631673717	0.00452319686072973
TARS2	1494.54433280126	-0.632938155701051	0.14324872474797	-4.41845577902795	0.00000994086138850351	0.0000605134965848361
DHX9	8814.26711075315	-0.632543525372614	0.174478119094508	-3.62534585227841	0.000288574988675513	0.00117188891918261
ABCD3	1316.96159113424	-0.63249566668313	0.213395320931069	-2.96396220837212	0.00303705582421573	0.00922297493725017
SEC11C	1276.80679910129	-0.632488021815109	0.185007124907691	-3.41872250666393	0.000629158537188159	0.00235250583470355
TCP1	8835.74514273216	-0.632424700293603	0.137849378847942	-4.58779506718862	0.00000447952040851181	0.0000295919281573245
HDHD5	1310.73983040745	-0.632424443787521	0.188612144263783	-3.35304201251773	0.00079928573054091	0.00290357662328912
TBL3	2070.26992759414	-0.632228447050358	0.160205744154219	-3.94635317471359	0.0000793505433021607	0.000381524459984933
G3BP1	9377.63273052221	-0.6321437206131	0.182170596214736	-3.47006450957624	0.000520333377110842	0.00198289205871969
GCAT	932.527543606449	-0.632119297011706	0.206337728217176	-3.06351776998525	0.00218751212839323	0.00695302020154555
GOT2	3335.87994056516	-0.632088309278172	0.161298626063968	-3.91874577423553	0.0000890109371181539	0.000420142710585728
DHX15	7212.94226273822	-0.631818901031061	0.111991838582443	-5.64165129377662	0.0000000168426947446484	0.000000191230820668171
NDOR1	425.880267779786	-0.631599023541542	0.273503795841888	-2.30928796288687	0.0209276071642869	0.0472390477427668
ALG5	1538.03254091113	-0.631230531485484	0.141206944906656	-4.47025131733256	0.0000078127738298555	0.0000488842597837089
NIFK	1831.59844015458	-0.6311942041492	0.165654946158791	-3.81029494612348	0.000138801097414137	0.000621529581700081
ILF2	11570.195329719	-0.631185739414469	0.137704759998728	-4.58361598698766	0.00000457003194921825	0.0000300196139849515
SMARCA4	4551.44658959562	-0.630978236146955	0.135026573589191	-4.67299302185259	0.00000296841856005975	0.0000203707093714118
CPT2	544.367818871446	-0.630072013591935	0.216363478142102	-2.91209967136006	0.00359008059269154	0.0106282512858832
PPP2R3C	1439.50961302266	-0.630005825030263	0.132166543827338	-4.7667572048589	0.00000187214689570712	0.0000134807917205134
SRR	262.575177762144	-0.629821246459124	0.267369688533207	-2.35561947920996	0.0184918492444575	0.0424349248620115
POLR2E	4806.61977020053	-0.629325359622787	0.129809509607314	-4.84806823110693	0.0000012466952476987	0.00000934905786864221
HS2ST1	1453.69708401723	-0.628861975500646	0.260732447643912	-2.41190531206724	0.0158694022866949	0.0374309224136281
CANX	28142.1966168773	-0.628269921386769	0.182613251941353	-3.44043991718926	0.000580769367146721	0.00219048502209056
GEMIN4	1566.93182657796	-0.627922355828219	0.161311481850748	-3.89260794472894	0.0000991723495316239	0.000462169066264593
TMEM33	1357.95094464813	-0.627916137127417	0.187198873887994	-3.35427304708636	0.000795737992998484	0.00289415683956197
ITGB1	4151.07192965092	-0.627718721586857	0.192525119114107	-3.26045102309386	0.00111235176182515	0.00387485707092553
SLFN13	1086.86297328354	-0.62758398208011	0.244798576365629	-2.56367496656825	0.0103570484401969	0.0261754000387301
WRN	1144.51499002837	-0.627537797264658	0.176831594563768	-3.5487877537538	0.000387008888312515	0.00152514454978146
GAB3	1056.61497055676	-0.62717206821661	0.156369444903084	-4.01083516415449	0.000060504342569943	0.000298727873779776
CCT3	7176.68916492099	-0.627138254296957	0.160213286114213	-3.91439604983748	0.0000906307714221146	0.000427289554535211
MIF4GD	1632.2837364716	-0.626780412864691	0.155430274937318	-4.03255037101014	0.0000551747836920307	0.000275897858299671
SCO1	1040.88451478255	-0.626519752996245	0.149164707721669	-4.20018758167172	0.0000266693934621784	0.0001437302511655
NCL	40751.5718154651	-0.626400834814074	0.146427192956552	-4.27789963166158	0.0000188665048180651	0.000106754660487101
ENTPD5	648.628321009689	-0.62637530010446	0.197887498450301	-3.1653101131185	0.00154917741889282	0.00517644678464985
LDHAP4	180.566594952687	-0.626024779746131	0.259514151595361	-2.41229534458005	0.0158524343619392	0.037406276203865
TRAPPC2L	838.507351409116	-0.625782789958115	0.19984943595802	-3.13127123405825	0.00174051329248512	0.00571189829084563
NSMCE2	665.352311528167	-0.625720933717422	0.18886977859132	-3.31297541821855	0.000923090926820383	0.0032912086382311
TMCO6	497.425933772239	-0.624782630771321	0.23352784636312	-2.67540955180063	0.00746380098686563	0.019852171697024
SRSF1	4333.73995173971	-0.624739677071809	0.155422521413888	-4.01962129676263	0.0000582917646107548	0.000289216832107206
MTREX	2634.19240783789	-0.624460435356413	0.165111095413673	-3.78206221569712	0.000155534473988922	0.000686071673914028
SNF8	1195.21937484199	-0.624113198676594	0.161055812441727	-3.87513613581881	0.000106565106346697	0.000493586126646313
ARL8B	2843.51686590864	-0.623733262090987	0.187068274344218	-3.33425464193505	0.000855283196190588	0.00308757488449153
PGM2	1933.09598418785	-0.623320653384196	0.169504276079306	-3.67731521470623	0.000235701705480584	0.000977803243468203
FAM86C1P	200.305648717961	-0.623216525981587	0.262089634874001	-2.37787551682918	0.0174127031468553	0.0403953392689435
MIS18BP1	7494.2483372326	-0.622939943640568	0.245224571466734	-2.54028354464909	0.0110762631292727	0.0276530299990859
DOK1	937.520155011761	-0.622777298672178	0.1665716435662	-3.73879542363204	0.000184904116389703	0.000798201251456583
SLC30A6	1127.64985949395	-0.622511241362878	0.198771127968646	-3.13179910847552	0.00173738711535312	0.00570472682392959
ATP5PD	2263.0131132587	-0.622380699828447	0.187993114810559	-3.31065688472486	0.000930772604102908	0.00331080921013548
NUDC	5056.20029658877	-0.622175168777152	0.146058990627696	-4.25975262531476	0.0000204653275777305	0.000114255323299982
MPC1	1361.66816073836	-0.622132182657827	0.238619207883888	-2.60721753363861	0.00912813489183339	0.0234906119903166
GSKIP	893.658384372213	-0.621482543581747	0.20295984285878	-3.06209610151392	0.00219792874863751	0.00697881225608234
MPLKIP	1708.05625447161	-0.621133094147254	0.150169087767839	-4.13622472760523	0.0000353066436038889	0.00018477702215829
IFNGR1	1941.61617020878	-0.62104481866509	0.176947049269552	-3.50977776249335	0.00044848136585236	0.00173499826093339
SF3B4	3299.52065597913	-0.621030465698592	0.163809806465754	-3.79116781282825	0.000149940596655781	0.000663811491437751
ACER3	554.986593849435	-0.620957883769488	0.252429240009687	-2.45992850806689	0.0138964694559154	0.0334807448087483
GPX1	8297.30318342781	-0.620814914914021	0.207925641029666	-2.98575448338018	0.00282879657235341	0.0086577453902972
DNAJA2	2226.85103886561	-0.620524294438793	0.12216711724683	-5.07930700521536	0.000000378814128204802	0.00000322577255520465
MIEF1	1470.05563106663	-0.62019409266289	0.200834689176259	-3.0880825180484	0.00201452524399957	0.00646950409745417
BNIP1	352.563733743598	-0.61978305223868	0.244130093288658	-2.53874089789436	0.0111252181982972	0.0277638188665469
STARD7	6364.78507298397	-0.619507874323328	0.149384949521874	-4.14705682403846	0.0000336776500749564	0.000177092447878977
HSPBP1	1805.16975016291	-0.619487241457156	0.165061052900662	-3.75307942467796	0.000174675480540773	0.000757551815821677
UPRT	543.070069180932	-0.619319615793313	0.173941516708062	-3.56050486114112	0.000370142458522753	0.00146773951996302
COX5B	4029.65776724174	-0.618311860175568	0.185605143251898	-3.33132934434048	0.000864322774378728	0.0031137189429936
TXNL4A	2141.63079658001	-0.617486610334768	0.199200407643186	-3.09982603770988	0.00193634333961133	0.00624304688543657
CKAP2	3627.83972417548	-0.617398311884641	0.195848815395301	-3.15242300872989	0.00161921515832928	0.0053793432903838
CAMKK2	2626.44953815031	-0.617382629347256	0.245678866402586	-2.51296596401406	0.0119720884748213	0.0294888370598585
PHKB	3007.99969931319	-0.617338750640808	0.133070956139478	-4.63916972230773	0.00000349811691303553	0.0000236576495747177
ARMC8	3155.92090392417	-0.617228076903545	0.133849194576433	-4.61136937623546	0.00000400024993541157	0.0000267551189833429
API5	5161.87802905916	-0.617105332306453	0.221815394563041	-2.78206719385777	0.00540138556951683	0.015049908413594
BPHL	332.810675132585	-0.616993599817203	0.222777398162278	-2.76955205019391	0.00561334344615481	0.0155653790597012
SMARCB1	1312.20683682441	-0.61694093960515	0.172645312583082	-3.57345896262465	0.000352296476798432	0.00140386036071567
TPCN2	957.392088319705	-0.616829137441228	0.211167505299021	-2.92104193099112	0.00348862870944503	0.0103709516378354
SDHC	2787.23070366883	-0.616769852713351	0.141019442498957	-4.37365119152213	0.0000122185553402399	0.0000731304057530841
MIIP	1567.78123202385	-0.616265633028128	0.170649625287042	-3.61129203765631	0.000304675343422838	0.00123130425343988
RIOK2	1151.39643351545	-0.616136559098904	0.21508790561543	-2.86458021587013	0.0041756238064571	0.0120912871585343
PEMT	650.1234723749	-0.615358555116519	0.219051842620589	-2.80919141220079	0.00496661075234957	0.0139863265171832
TSPAN14	1552.49542265957	-0.61530215741948	0.181348986936415	-3.39291753328195	0.000691524535511078	0.00255809228725056
PUSL1	247.453725060107	-0.61520874499395	0.244435717029749	-2.51685290705317	0.0118408251338979	0.0292486953704718
DBR1	682.586227766278	-0.615199721126588	0.208107840771437	-2.95615830160987	0.0031149717009393	0.00941713957755921
IDH3A	952.672172395189	-0.615115940265987	0.189981277396008	-3.23777136724795	0.00120467309622548	0.00414407545101565
C5orf22	1211.77453022403	-0.615015770333648	0.252756813840903	-2.43323121932044	0.0149647412565223	0.0356297766496346
PTMA	69283.0415258706	-0.614443232423013	0.214982101804382	-2.85811343021528	0.00426168019882368	0.0122982232486759
AZIN1	5117.66060563699	-0.614067170909136	0.136943329251107	-4.48409699302072	0.00000732233523841989	0.0000460969739364248
TARBP2	1044.52772434691	-0.613943918446099	0.187600340070981	-3.27261623413798	0.00106557049195543	0.00373334521394149
TMEM141	428.211499636396	-0.61340194846905	0.218835675827871	-2.8030253574903	0.00506256887605634	0.0142103495812637
POLR3G	257.187870825014	-0.61334560882	0.204978566784458	-2.99224264488567	0.00276936052833217	0.00850158627001414
PPA2	4498.3852463657	-0.613094158013699	0.123055172253511	-4.98227052781363	0.00000062842493336663	0.00000506330946312542
NUP42	1133.50588499888	-0.612801938157076	0.16654231997604	-3.67955687326343	0.000233639581099507	0.000970909376426533
RNF26	1301.82300870162	-0.612745002830131	0.216839050214015	-2.82580560201387	0.00471618763846274	0.0134372374587337
POLR1B	1789.30893912879	-0.612657863104315	0.216797081786553	-2.82595069110527	0.00471405200569501	0.0134372374587337
MRPL44	940.765320304472	-0.612162717073746	0.216278373920032	-2.83043887365314	0.00464841925767538	0.0132783820774021
CCT7	7419.40063569741	-0.611760694694878	0.157540135018744	-3.88320534714592	0.000103088436253627	0.00047857977718663
XXYLT1	832.151800855957	-0.611532667683502	0.248832179128748	-2.45761086779331	0.0139864632227954	0.0336534975356321
GEMIN2	416.368411271308	-0.610787194404971	0.221032802132327	-2.76333281084364	0.00572143951914023	0.0158072853973785
NLE1	510.746804998277	-0.61068457919268	0.21768303060703	-2.80538440451572	0.00502566041782157	0.014126369547173
3,00 LSM	3075.23791723087	-0.610278841586121	0.154962039517816	-3.93824735067426	0.0000820789583619457	0.000392464293807947
OXNAD1	825.507369739183	-0.609901063664478	0.198532496985297	-3.07204650586571	0.00212596599993931	0.00677515472148857
ACSL3	1844.35974257295	-0.609716935073375	0.171856577795855	-3.54782425492987	0.000388427306946023	0.00152974002079489
NSDHL	479.889559732672	-0.609333000263609	0.259890774553478	-2.34457341285204	0.0190488600541599	0.0435248684787532
SLC4A7	926.450294009173	-0.609312144935036	0.206142706433751	-2.9557783317978	0.003118811523498	0.00942404897431766
TMTC4	1010.46309258998	-0.609019269612244	0.227767966433868	-2.67385830917128	0.0074984125395303	0.0199267478532422
SCLT1	880.923570352808	-0.608864224604949	0.213833740622094	-2.84737208839735	0.00440818052191004	0.0126725015002297
BTF3L4	2841.40711188435	-0.608551770794413	0.154730117946641	-3.93298847613026	0.0000838962612659194	0.000399421305108182
DDX21	4722.62209512242	-0.608070342531211	0.16964311503263	-3.58440920171886	0.000337842065725058	0.00135427202941555
SMIM4	335.06377981723	-0.607188827175394	0.262981209548885	-2.30886772563317	0.020950922419473	0.0472828746060916
NAT10	3229.34013086286	-0.605681784995974	0.187751467820664	-3.22597629742371	0.0012554375344725	0.0043052702327527
RAB27A	1154.64230480274	-0.605535201450381	0.222812490969576	-2.71768965382225	0.00657394677133531	0.0178294964323892
GTF2F2	866.939092995654	-0.605402763550874	0.21471054401795	-2.81962288493975	0.00480801175815012	0.0136283194435083
NOC2L	3430.04169836461	-0.605342033884072	0.163934732806147	-3.69257950113531	0.000221990911494478	0.000930152658183152
FKBP2	1610.85396692335	-0.604820045159715	0.176216161140556	-3.4322620652103	0.00059856885169716	0.00224713495222284
FAM20B	682.607445081306	-0.604652078508268	0.241418118923258	-2.50458449931206	0.012259531746538	0.0300868411168831
MLST8	1318.32309954426	-0.604633654723605	0.153839228306519	-3.93029568192384	0.0000848414628749437	0.000402972024606959
CTDSPL2	3132.96843693963	-0.604570342015294	0.164234374945861	-3.6811437448134	0.000232190049392843	0.000966873811448356
PSMG3	891.546727246627	-0.604236348701823	0.18758158284686	-3.22119229154345	0.00127658464495914	0.00437037419671784
NBAS	1899.40489280936	-0.604172762632022	0.203404699887771	-2.97029893097542	0.00297510091998325	0.0090688973744889
RARS1	1842.64792758163	-0.603914966061249	0.151927514320265	-3.97502038233962	0.0000703732289489388	0.000342709146279049
NGLY1	3320.01452947519	-0.603620889140147	0.111466856097143	-5.41524997003676	0.0000000612031413455806	0.000000612334399304051
REXO2	2345.6743373965	-0.603388287729127	0.187781885151547	-3.21324012293395	0.00131246511630924	0.00447803939233703
UBA2	3470.84263886157	-0.603228001916448	0.111087561142893	-5.43020294720947	0.0000000562900019448815	0.000000567864029603688
KIAA1586	1161.66667473545	-0.602864366060813	0.158842473041493	-3.79535998475253	0.00014742938043429	0.00065426041665139
ADRM1	1715.61013090602	-0.602804050164903	0.161865836806403	-3.72409683264961	0.000196015685144572	0.000837521563799536
ARHGAP18	543.404969678543	-0.602458768813215	0.247779651392081	-2.43142956020992	0.0150393723331467	0.0357583193944583
RFX7	1390.5380109512	-0.602171805680719	0.241556651322059	-2.49288025142335	0.0126711572474737	0.0309654278079134
PPP5C	1331.4304467201	-0.602092764487135	0.185937998627752	-3.23813727656887	0.00120312902875288	0.00414228921143027
EREG	13164.8143385477	-0.602028154223148	0.256466612764671	-2.34739386828319	0.0189052582571531	0.0432762754332046
ABCE1	5153.6198833389	-0.601953031588349	0.174155888089415	-3.45640356000651	0.000547435059010064	0.00207470772455093
UTP14C	499.632304859488	-0.601813186931514	0.237938752348474	-2.52927772795129	0.0114297544007163	0.0284127105090377
SRA1	858.724334453473	-0.601795094574061	0.127435804527839	-4.72233919504622	0.00000233147415098931	0.0000164560276803821
RPF2	1596.68629533376	-0.601741409758752	0.162244304904466	-3.70885998194557	0.000208194511090345	0.000883333324521176
GOLT1B	1591.39970273347	-0.601058012849946	0.242830916228013	-2.47521206190058	0.0133157085002156	0.0322997161979624
MTMR2	1615.89646759443	-0.601057811302519	0.230777477051731	-2.60449078038836	0.00920108964229157	0.0236332160564346
C15orf61	305.121261811861	-0.600912322456401	0.249438671289437	-2.40905838437189	0.0159937391587011	0.0376728984146094
MTDH	7887.09450857833	-0.600713331594031	0.143470571618375	-4.18701427629284	0.0000282648053482436	0.000151856016682677
MALSU1	819.893335544241	-0.600537525373236	0.19623978519847	-3.0602231079996	0.00221172164975076	0.00701893135955972
PDCD5	2551.19667844031	-0.599785466587707	0.216148386338684	-2.77487829887334	0.00552223682156623	0.0153548827558615
LETM1	1078.90394277968	-0.599721123369835	0.212230306339141	-2.82580341005346	0.00471621990964627	0.0134372374587337
RNGTT	1196.09805759812	-0.599327687345352	0.229307188969905	-2.61364543361093	0.00895819487080367	0.0230973997455593
RFT1	1292.18291976146	-0.599223441760476	0.180771790142115	-3.31480615028148	0.00091706696485531	0.00327454476320244
WDR90	1314.96970186704	-0.599139052285508	0.156012559787473	-3.84032576032134	0.000122871155408084	0.000557819404896452
CBX5	4960.46373904476	-0.598818024169473	0.135552753905914	-4.41760131693899	0.00000998022919937879	0.000060722658942131
YWHAE	9916.43163675646	-0.598642648473502	0.137098582561068	-4.36651231027022	0.0000126246175836872	0.0000752635756242827
RPUSD1	1335.3631591637	-0.598277248243866	0.123938225477743	-4.82722135110207	0.00000138451208923472	0.000010268252962728
ISG20L2	974.024678777027	-0.598262969440109	0.176695543322394	-3.38584074159999	0.000709605523437513	0.00261537009510496
LRPAP1	3158.80920805521	-0.598155869935048	0.164052961937432	-3.64611441860573	0.000266235468693755	0.00109029763369823
TIFA	531.475020971669	-0.597525037618581	0.206766696080138	-2.88985145551193	0.00385423903129119	0.0113187826833218
SF3A3	4961.57944308488	-0.597508358283372	0.170160971457	-3.51143010742838	0.000445702645068069	0.00172670615785796
FBL	2844.88067420295	-0.596923631822818	0.206240805437797	-2.89430421179601	0.00379999807869059	0.0111706125338672
ZNF408	462.482381994608	-0.596467307263797	0.218373863528126	-2.73140428816462	0.00630650559816688	0.0171964665804748
VDAC3	5315.38189631701	-0.596387612436717	0.15684446915685	-3.80241404521768	0.000143292988471567	0.000638578014776268
IKBIP	790.440056209611	-0.596186314128255	0.196808588255402	-3.02926980683675	0.00245145642622443	0.00765157287629278
PIN1	2398.35435590353	-0.595873665191654	0.167515611506026	-3.55712318293521	0.000374938366069515	0.00148384550488216
LRRC40	934.113973473709	-0.595814080074549	0.218577467767944	-2.72587145490725	0.0064131969237778	0.0174403287503318
DDX41	2751.4026803991	-0.595601153487884	0.129411140685158	-4.6023947423268	0.00000417660653216126	0.0000278578277277159
NEMP2	715.14125915405	-0.595445006160033	0.214389504407097	-2.77739811847021	0.00547960157333872	0.0152398276785104
POLDIP2	3052.19438893451	-0.595339197335719	0.210076728717998	-2.83391311816783	0.00459818314866274	0.013159681109437
HNRNPR	10703.4134929509	-0.595317467918826	0.127282600955248	-4.677131543911	0.000002909156509278	0.0000200093203808877
KCTD5	678.049580803974	-0.595082367042648	0.215210413091736	-2.76511883646163	0.00569020620040921	0.0157353341815649
HACD1	1383.5343485793	-0.594260818403305	0.192367299682542	-3.08919873275758	0.00200697139563613	0.00645189160749833
KAT14	683.945451427616	-0.594096178207477	0.221745196365969	-2.67918398208265	0.00738018305014989	0.0196642715152972
ZBED4	2084.60769595362	-0.593105989171187	0.175535963722377	-3.37882891114682	0.000727952956224174	0.00267570704673366
PHF7	690.620916686283	-0.592354922126683	0.194395168460751	-3.04716895392531	0.00231007825616309	0.00726894829103164
HAUS5	1884.0536698764	-0.59225616579871	0.193851148119391	-3.05521102941286	0.00224902214285138	0.00712053329091797
DAXX	1956.7289780435	-0.591420445541566	0.119838294194664	-4.9351540717099	0.000000800875120618322	0.0000062332552712566
PDCD10	1790.49298599854	-0.590994888569438	0.144923013925827	-4.07799198043119	0.0000454263330486991	0.000231445258213666
NDUFAF2	654.059606193932	-0.590734625044371	0.246846239914286	-2.3931279052478	0.0167054163097013	0.0390082569172805
C1GALT1C1	540.895071316256	-0.590326095873021	0.180524749346304	-3.27005631089723	0.00107526077218928	0.00376431546118241
POLE4	916.905440423022	-0.589903039417311	0.217970598058171	-2.70634225291193	0.00680288940837424	0.0183437484914267
LIN54	677.634207736094	-0.589456619784584	0.157177638559215	-3.75025751237834	0.000176653062550673	0.000765033941603379
PPP1CC	4578.23896796228	-0.589379654274074	0.15981782682785	-3.68782172785351	0.000226182020173927	0.000945426810282329
ELOC	1793.5280725794	-0.589299149927382	0.156870218188219	-3.75660311264639	0.000172235323529768	0.000748307249416683
GSR	1294.99145267535	-0.589116083477583	0.154861057377727	-3.80415898905202	0.000142286775412676	0.0006354951891912
AGPAT5	1989.9480082694	-0.588198071991106	0.202491186331044	-2.90480826671382	0.00367478133903866	0.0108393088098231
PIP4K2A	1331.17874939687	-0.587999606097259	0.150435283517877	-3.9086548869859	0.0000928114358148601	0.000436552160857639
ANAPC11	2269.15393805772	-0.587856368551962	0.177551519451805	-3.31090587321914	0.00092994483523524	0.00330980659585046
PRXL2B	643.854818813708	-0.587688833076973	0.202287123108284	-2.90522117298778	0.00366993669357689	0.0108302877455131
LDAH	1031.27765521839	-0.587688579525574	0.209447536930397	-2.80589873788238	0.00501764579249398	0.0141103833209142
CLTA	2399.58408589252	-0.587147009787564	0.142733762584925	-4.11358181241959	0.000038956688711935	0.0002021347057428
CRELD2	936.788229868328	-0.587124674940649	0.209507327338979	-2.8024063998043	0.00507229326953448	0.0142310569612159
VPS25	1232.90482604243	-0.586892698971655	0.179475961806152	-3.27003512373175	0.0010753413126782	0.00376431546118241
ETFA	3550.67815670436	-0.586702067684956	0.130782987965868	-4.48607327917968	0.00000725477988021574	0.0000457232124883035
ABCB10	616.386051093263	-0.585961098154971	0.24093087723418	-2.43207140936705	0.0150127471676487	0.0357157254921231
DPP9	1469.41438626707	-0.585779458302653	0.132050610279181	-4.43602234828148	0.00000916363388341825	0.0000562339192663612
ROMO1	2248.48664185624	-0.585498149583204	0.231036834987206	-2.53421992045392	0.011269797815392	0.0280841694018585
DIPK2A	1145.12295153147	-0.585453881898622	0.230391906017677	-2.54112174345961	0.01104974365979	0.0276152497152955
TACO1	269.607389575084	-0.585148978627445	0.248411923030404	-2.35555915146564	0.0184948522097749	0.0424349248620115
NDUFAF4	1044.63329654849	-0.585114098391527	0.158023172320113	-3.70271074678998	0.000213308036718712	0.000900931122692828
JARID2	2710.93690022076	-0.584964536536959	0.135980620358959	-4.30182282587608	0.0000169398742510189	0.0000972599030150832
CERCAM	761.385832079783	-0.584871372579984	0.195240776467543	-2.99564150052033	0.00273868203122662	0.00842233282035353
AKAP1	1537.43135308249	-0.584796633953846	0.170582239183665	-3.42823870030336	0.000607511045384634	0.00227858921631119
NDUFA6	1841.19731489977	-0.584476033895286	0.179615065378122	-3.25404794227511	0.00113773077295108	0.00394964882702686
SELENOI	962.231040303964	-0.584198878000106	0.198713411635409	-2.93990663837009	0.00328311155464184	0.00982987918804617
GPR137	267.307937189088	-0.5837226360496	0.238254091140839	-2.45000047325334	0.0142856026943651	0.0342481649410581
POLR3B	424.013183850021	-0.583717358855974	0.210566989272133	-2.77212188327197	0.00556921794105089	0.0154571610787785
MRPS7	1987.62169961143	-0.583525120147129	0.122302407094052	-4.77116627556147	0.00000183162255821348	0.0000132046701194391
SPAST	1151.66298630522	-0.583117462530728	0.210308009706539	-2.7726830915494	0.00555962341189298	0.015441134560837
MACIR	1323.20749389878	-0.583068087291291	0.187898428826911	-3.10310251624512	0.00191503290843652	0.00619471933921415
LMNB2	530.266208761001	-0.582986185854766	0.209322016925223	-2.78511641736678	0.00535085078802763	0.0149262518186388
TRAPPC6B	1525.69007910821	-0.582863325909712	0.181734762454078	-3.20721978579631	0.00134024558087323	0.00456383541523975
HNRNPM	12970.097552263	-0.582855329211961	0.117680997484984	-4.95284150940627	0.000000731375426979159	0.00000575243212374096
TXN2	3281.32088462967	-0.58145098819106	0.171734218692977	-3.38576081468405	0.000709812220269702	0.00261537009510496
COX6C	5835.1853655268	-0.580904002402989	0.190312918839181	-3.0523624247173	0.00227047782147354	0.0071734794328265
QSOX1	859.775938926769	-0.580859613450836	0.157530232778948	-3.68728975514127	0.000226655222286623	0.000946752058369822
UTP18	2464.28685009103	-0.580633133841117	0.126527721851775	-4.58897959548595	0.00000445417960558527	0.0000294661112369487
CEP85	1777.32955390581	-0.58057078323426	0.165913825328764	-3.49923089341011	0.000466602338331544	0.00180019724931858
BLOC1S1	458.104426203541	-0.580445811889303	0.205578359087605	-2.82347721066278	0.00475058031283553	0.0135129103620558
FOCAD	1494.98177678922	-0.580389686647963	0.202148847620054	-2.87110064430753	0.00409045268355587	0.0118861320970042
BLZF1	1719.50592858745	-0.580387637369758	0.199700941292109	-2.90628393443978	0.00365749397014252	0.0108047400857037
OAT	3581.96965427151	-0.580237077981985	0.193371387200013	-3.00063564927431	0.00269416722983722	0.00830439039883227
NDRG1	1412.06121266745	-0.580002276950587	0.150492535436474	-3.85402688092405	0.0001161908301835	0.000530470635092291
SPI1	1104.10313133743	-0.579963579505548	0.181707771975599	-3.19173788330546	0.00141419604938889	0.00477675244983001
NDUFB5	1928.06086384459	-0.579925577627895	0.13777961003659	-4.20908128186663	0.0000256411142621518	0.000138805424795916
NDUFS5	4961.4178687401	-0.579791237317148	0.231430512955447	-2.50524976120485	0.0122364951382156	0.0300485500295672
STOML2	3672.00714161681	-0.579784231109649	0.155742857062833	-3.72270190777186	0.000197102177078712	0.000840682729249547
NSUN5	1185.87837503242	-0.579705681464373	0.12322163991799	-4.70457690589247	0.00000254392960147521	0.0000177591769415592
COASY	2369.27481899549	-0.579441533328668	0.116635781865972	-4.96795686588283	0.000000676620077380725	0.00000540137923523283
SLC40A1	8483.35838054351	-0.578950295412202	0.250142158272986	-2.31448508883649	0.020641128250917	0.0466792840676277
ADA	3974.04483973214	-0.578726389730005	0.234248497867362	-2.47056606551943	0.0134899398864196	0.0326513943636603
CS	4892.1379374106	-0.578232173566569	0.132786992693063	-4.35458445017392	0.0000133319577942051	0.0000790143305046585
TNPO3	2139.82052786687	-0.578195286669792	0.166696680073793	-3.4685471025208	0.000523280786439344	0.00199099554953357
MRPS5	1712.94083179932	-0.577332207227079	0.15650678526022	-3.68886375288561	0.000225257800619432	0.000942213208110118
PSME2	5442.94101908424	-0.577212434720573	0.189133091110107	-3.05188495219242	0.00227409243824841	0.00717928792142678
ARL6IP1	8463.98174251954	-0.577043240326496	0.150225908054066	-3.84116992735248	0.000122449308397609	0.00055611247701476
TRIM35	537.695023461913	-0.577031342250489	0.233544285038815	-2.47075770727846	0.0134827134114044	0.0326513943636603
ORC5	658.27406456872	-0.576870243006503	0.230159492063586	-2.50639344844892	0.0121969813087386	0.0299675439831755
ZDHHC12	945.55982546969	-0.576753803822004	0.211645145893859	-2.72509818917013	0.0064282366905797	0.0174733911925509
AAAS	1985.88787152595	-0.57663563331273	0.140880060324086	-4.09309615559656	0.000042565110148948	0.000218427645224775
MBNL3	1733.08776686553	-0.576579416520716	0.179104831031023	-3.21922872320985	0.00128535915535142	0.00439668973703564
R3HDM1	1459.83563916795	-0.576471942037566	0.142207447994914	-4.05373945011786	0.0000504053549634349	0.000254143590139963
LMAN2	4634.82042788119	-0.575946584444872	0.174711918620592	-3.29655005217823	0.000978801721841851	0.00346235404873229
TRAK2	769.775893241947	-0.57593259172638	0.153178805064646	-3.75987129213679	0.000170000796844738	0.000740190184035652
LRRCC1	1624.02049081174	-0.575701717284211	0.165139548829348	-3.48615290138119	0.000490020835956194	0.00188216428786975
PPP4C	3412.94013060936	-0.575254041176888	0.152774774339939	-3.76537320157901	0.000166300501503164	0.000725903484963055
DDX55	1346.67492854235	-0.575036649070451	0.193033583674377	-2.97894614048332	0.00289241614943428	0.00884130028435596
EMC1	2009.10786430057	-0.574953034084524	0.182014977986654	-3.15882264440172	0.00158407858499044	0.00527274621561793
SMCO4	349.906111212757	-0.574841121911327	0.225605320052103	-2.54799453212614	0.0108344169217419	0.027200442979926
EARS2	687.552308516946	-0.574689836235764	0.204094853972621	-2.8157977776003	0.00486562825503571	0.0137720809473904
SRP9	9388.57885409077	-0.574326820317142	0.131652907360364	-4.36243172925211	0.0000128624730265956	0.0000766062612576121
SMARCC1	8346.61531670378	-0.573835101881757	0.146181082517772	-3.9255086362628	0.000086546664682797	0.000410107407559045
SLC35A2	620.953504842746	-0.573399845756937	0.205808763580048	-2.78608080522245	0.00533495709045968	0.0148921937566561
VPS4B	1906.54728302784	-0.573225826478876	0.153725983961684	-3.72888051652837	0.000192332314649992	0.000824413282374474
IVNS1ABP	6120.12699343545	-0.572841927136934	0.175212508153483	-3.269412287821	0.00107771144395911	0.00377044735932154
AHSA1	2806.77950144325	-0.572264078493541	0.1930238101548	-2.96473309709615	0.00302945638563667	0.00920450717419951
AC022150.4	209.853123363922	-0.571917446286291	0.240598388467723	-2.37706266417082	0.0174511231791686	0.0404535116938632
SMC4	4499.36983797409	-0.571665701093797	0.177753182407772	-3.2160645078206	0.00129961615628566	0.00443669637137386
BRCC3	1309.84863135981	-0.570460754264814	0.184730283683457	-3.08807382790752	0.00201458415569742	0.00646950409745417
XRCC5	13616.2051362486	-0.569243645946124	0.18907839724804	-3.01062233566202	0.0026071290095711	0.00806480774746407
SCNM1	1240.01617495426	-0.568793591168381	0.172853817081132	-3.29060474783387	0.000999722735811018	0.00352607268599314
TMEM160	1210.85421686715	-0.568498591980762	0.225663088608919	-2.51923606773808	0.0117609776155376	0.0290870109251497
PRMT5	1753.12592422729	-0.568452263785525	0.178818406219022	-3.17893597088249	0.00147816739646405	0.00496516837936928
FXN	1665.12286759379	-0.567849635476668	0.148056499632872	-3.83535769712735	0.000125381684545465	0.000567517098468946
THOC6	2118.86225702753	-0.567542238300605	0.172221429442513	-3.29542171457848	0.000982740806502583	0.00347324832983105
NSF	1094.25229077206	-0.567534962649967	0.195785559301399	-2.89875803238524	0.00374643896081701	0.0110345685787872
FCGRT	2438.0767673165	-0.567417594520678	0.21001195341787	-2.70183475409928	0.00689580248212495	0.0185530288214438
[truncated: 2,682 more rows]

## Sheet: Human HSPC Prog RNA-seq counts
Gene	ID3_HSPC_Young_Frozen_Exp1808	ID6_HSPC_Young_Frozen_Exp0607	ID8_HSPC_Young_Frozen_Exp2707	ID3_Prog_Young_Frozen_Exp1808	ID6_Prog_Young_Frozen_Exp0607	ID8_Prog_Young_Frozen_Exp2707	ID11_HSPC_Young_Frozen_Exp0607	ID11_Prog_Young_Frozen_Exp0607
TSPAN6	66.6	192.9	75.9	2024-07-12	2024-09-25	46.8	182.2	57.7
DPM1	1609.9	1798.6	1541.4	1983.9	1948.5	2144.1	1593.5	2011.1
SCYL3	851.6	930.3	620	513	704.9	422	648.3	484.3
C1orf112	336.8	315	308.9	777.4	846	810.9	518.2	957.1
FGR	45.7	31.4	90.7	215.6	295.7	296.3	176.3	265.2
CFH	4364.4	3081.5	1799.8	532.5	300.7	186.1	1052.9	253.7
FUCA2	1126.5	1025.4	1139.7	1781	1422.3	1641.2	912.1	1255.8
GCLC	1255	1217.4	1142.9	1323.5	1745.5	1754.3	945.2	1872.7
NFYA	1704.1	1826.6	1494	1909.7	2179	2144.1	1554.5	1787.4
STPG1	331.1	280.1	370.1	352.1	334.9	372.3	347.8	339
NIPAL3	2207.4	2047.4	2069.7	1570.3	1556.8	1546.7	1423.2	1562.5
LAS1L	2266.4	1930.4	2753.9	3458.6	2903.9	3497.8	1931.9	3173.5
ENPP4	3022.8	1520.2	3709.2	1151.9	876.9	2157.7	2959.9	2236
ANKIB1	613.7	689.4	659	379.4	588.8	507.8	832.8	748.4
CYP51A1	218.8	159.7	258.3	165.8	123.6	156.9	143.1	102.6
KRIT1	1082.8	1269.8	937.3	955.8	1131.7	1027.2	1733.1	1455.3
RAD52	834.4	419.8	343.7	458.4	484.4	388.9	732.3	653.8
BAD	628.9	548.1	637.9	595	553.7	672.5	782	530.5
LAP3	1843	1625	1839.8	3656.6	3411.7	3420.8	1929.5	2722.6
CD99	7301.5	5508.5	11135.9	11586.2	7911.7	9230.3	8880.9	5994.1
MAD1L1	1247.4	953	1292.6	1471.8	1312.1	1584.7	800.9	1349.2
LASP1	1824	1919.1	2585.2	1807.3	1432.3	2080.7	1107.3	1724
SNX11	390.1	618.7	402.8	653.5	669	709.5	363.2	395.5
M6PR	3263.5	3836.4	3632.2	4177.4	4248.6	4720.9	2676	3484.8
KLHL13	596.6	541.9	490.3	875.9	586.3	511.7	424.7	429
ICA1	2487.1	2017.7	2173	1701	1412.3	1598.3	1813.6	1435.7
ALS2	2577.5	2373.7	1494	1384	1123.3	991.2	1394.8	979
CASP10	955.3	1145.9	824.5	710.1	756.7	688.1	1055.3	897.2
CFLAR	2452.9	2714.1	2200.4	1940.9	2237.5	1797.1	2431.1	1968.4
TFPI	5740.2	4868.8	5410.9	2126.3	1624.4	1711.4	3909.9	1443.8
NDUFAF7	687	639.7	605.2	600.8	680.7	577	777.2	651.5
RBM5	3070.4	3222	2820.4	2354.5	3234.7	2419.9	3959.6	2946.3
ARF5	2193.1	2043	3000.7	2851.9	2461.3	3078.7	2555.3	2376.7
SARM1	275.9	378.8	201.4	98.5	132	105.3	318.2	144.1
POLDIP2	2568	2109.3	3175.7	4579.3	3254.7	4025	1808.8	2896.7
PLXND1	1115.1	1313.4	1378	1221.1	1241.9	1478.4	1087.2	1335.4
AK2	8044.6	6438.8	8634	14452.7	10811.4	12902.5	6545.6	9476.6
CD38	607	634.5	1398.1	7547.3	6999.7	5678.9	1444.5	5597.4
FKBP4	3372.9	2894.7	4395.5	5479.5	3894.5	6355.3	2758.8	5303.4
KDM1A	5388.1	4207.3	5429.9	6807	6950.4	6772.4	4005.7	5823.4
RBM6	2910.5	2938.4	2872	2896.8	3456	2884.8	3517.1	3329.2
RECQL	1009.5	1102.2	968.9	1443.5	1582.7	1362.5	1089.6	1447.2
VPS50	825.9	622.2	714.8	773.5	883.6	671.5	790.3	969.8
ARHGAP33	175.1	352.6	230.9	185.3	182.1	112.1	420	264.1
NDUFAB1	1213.1	1052.5	1428.6	2877.3	2318.5	3554.3	1716.6	2673
SLC22A16	824.9	693.8	779.2	1033.9	1110	890.8	750	643.5
SLC25A13	619.4	767.1	751.7	1260.2	1178.4	1383.9	771.3	1169.3
ST7	1003.8	1092.6	785.5	833.9	831.8	694.9	1107.3	825.7
CDC27	1996.2	1709.6	1761.8	2078.5	2574	2065.1	1554.5	2193.3
HCCS	728.8	674.6	520.8	797.8	853.6	711.4	467.3	430.1
DVL2	2010.4	1670.3	1788.2	2124.3	1590.2	1428.7	1347.5	1471.4
UPF1	272.1	447.7	259.4	276	471.9	339.2	434.2	502.8
SKAP2	2709.8	2806.6	3090.3	3844.8	3594.6	3881.8	2670.1	3051.2
SLC25A5	3499.5	2718.5	5177.9	11140.4	8731	10478.7	6190.7	9040.7
MCUB	1892.5	1338.7	1867.2	2092.1	1784.8	2127.5	1516.6	1484.1
POLR2J	870.6	821.2	967.9	1238.7	1013.1	1435.6	1174.7	1176.2
DHX33	241.7	268.8	306.8	402.8	428.4	424.9	647.1	533.9
THSD7A	134.2	259.2	85.4	41.9	46.8	2024-04-23	162.1	43.8
LIG3	1541.4	1121.4	1154.5	1752.7	1267	1471.6	952.3	1599.4
RPAP3	1378.7	1567.4	1633.2	2130.2	2107.2	2224	1675.2	1960.4
ACSM3	1345.4	2632.9	1103.9	1768.3	2552.3	2502.7	1846.7	2889.8
REXO5	1175.1	1435.6	926.8	1616.2	1510.8	1337.1	1091.9	1078.2
CIAPIN1	1234	1143.2	1203	2525.2	2151.4	2341	1365.2	2237.1
SPPL2B	2027.6	2253.3	1610	1928.3	2041.2	1754.3	2141.3	2071.1
FAM214B	673.6	797.6	549.3	383.3	459.4	286.5	480.3	243.3
PRKAR2B	280.7	288	255.2	621.3	849.4	1030.1	446	1319.2
MSL3	1488.1	1296.8	1699.6	1705.9	1523.4	1406.3	1322.6	1112.8
CREBBP	968.6	816.8	981.6	503.3	532.8	621.8	1168.8	658.5
TSPOAP1	221.7	238.2	316.3	2616.9	3087.7	3419.8	824.6	4229.8
MPO	0	0	4418.7	312276.6	327637.1	372527.4	3771.5	117286.3
GCFC2	1471	1470.5	1425.5	1437.7	1443.2	1521.3	1842	1587.9
WDR54	1169.3	1180.8	1367.5	1662	1259.5	1500.9	1548.6	1201.6
CROT	432.9	523.6	447	322.8	515.3	425.9	479.1	350.6
KMT2E	6401.4	5777.3	6588.6	4331.5	4574.3	4756	7597.4	4772.9
RHBDD2	2366.3	1420.8	1644.8	2072.6	1548.4	1777.6	1506	1416.1
IBTK	1880.1	1841.4	1730.2	2469.6	2290.9	3171.3	1661	2451.6
ZNF195	1742.1	1559.5	1649	1495.2	1823.2	1548.6	1879.8	1557.9
MYCBP2	3317.7	3780.5	3113.5	2492	2482.2	2181.1	3518.3	3313
FBXL3	2851.5	3162.7	2523	1984.8	2185.7	1888.7	1908.2	1828.9
ITGAL	1158.9	1339.6	2309	1553.7	2281.7	1235.8	1252.8	1305.4
PDK2	988.6	914.6	799.2	747.1	613.9	488.3	621.1	573.1
ZFX	1102.7	1884.2	1237.8	1238.7	1356.3	1322.5	869.5	1041.3
LAMP2	13966.5	14633.4	12256.7	11701.3	10281.9	11391	6134	6071.4
ITGA2B	1134.1	1317.8	1218.8	6686	9040.9	8567.6	2387.3	16832.6
GDE1	1582.3	1275.9	2112.9	2085.3	1787.3	2103.2	1834.9	1737.8
REX1BD	3460.5	3300.5	3386.5	3520	2875.5	3408.1	4677.7	3202.3
OSBPL7	904.8	704.3	877.2	564.7	686.5	466.8	753.6	536.2
TMEM98	1265.4	1049.9	359.5	345.3	137.8	198.8	34.3	2024-08-05
MAP3K14	622.3	528.9	277.3	236	313.2	148.1	270.9	284.8
AP2B1	3501.4	3765.7	3086.1	3398.1	2536.4	2659.6	2058.5	3202.3
ZNF263	1889.6	1150.2	1697.5	1651.3	1482.4	1280.6	1520.2	1469.1
SPATA20	3583.2	1844.9	1180.9	2542.7	1013.1	478.5	1832.5	1092
RALA	2107.5	2009	2444	2453	2171.5	2237.6	1709.5	1590.2
KDM7A	199.8	459	255.2	197	287.3	207.6	184.6	206.4
AGK	1411	1534.2	1430.7	1900	1471.6	1623.7	1497.7	1414.9
ALDH3B1	629.9	583	671.6	784.2	728.3	963.9	550.1	520.1
PHTF2	941	1046.4	793.9	1047.5	953.8	822.6	1291.9	1049.4
FARP2	892.5	534.1	443.9	724.7	539.5	518.5	407	521.2
GGCT	294	462.5	598.9	1218.2	1187.6	1531.1	877.8	1336.5
DBF4	740.2	590.8	719.1	1149	1568.5	1196.8	628.2	1140.5
IFRD1	3769.7	2330.1	2700.2	3051.9	2675.1	2206.5	4190.3	2578.5
COX10	922.9	645.8	782.3	1220.2	1133.3	1288.4	747.7	920.2
PAF1	2348.2	2061.3	1467.6	2072.6	1742.2	1713.3	2002.9	1555.6
VPS41	2627.9	3006.4	2467.2	2675.4	2363.6	2194.8	1973.3	2313.2
ELAC2	3257.8	2725.4	3752.4	4364.7	3554.5	4773.5	1908.2	3358
ARSD	1059.9	946.9	1048	537.4	421.8	530.2	718.1	372.5
PNPLA4	329.2	412.8	339.5	329.7	380.8	477.5	337.2	575.4
ADIPOR2	245.5	219.9	249.9	233.1	354.1	271.9	325.3	325.2
PRSS21	83.7	253.1	377.5	137.5	285.6	919	339.5	826.8
MARK4	174.1	130.9	171.9	107.3	128.6	90.6	270.9	104.9
PROM1	12504.1	12429.8	13486.1	8528.5	5934.8	3272.7	9001.6	3313
CCDC124	1117	1092.6	1377	1886.3	1770.6	2332.2	1373.5	1773.6
CEACAM21	284.5	365.7	307.9	42.9	82.7	2024-03-25	344.3	84.2
PAFAH1B1	1412	1379.7	1232.5	1098.2	1115.8	1110.1	1317.9	1127.8
KIAA0100	3333	3334.6	3610.1	4085.7	3038.4	3403.3	2642.9	3904.6
GAS7	91.3	68.9	128.6	312.1	453.5	413.2	168	247.9
TRAPPC6A	1800.2	1733.2	2241.5	1855.1	1705.4	2063.2	2416.9	1750.5
MATK	838.2	876.2	1459.2	2899.7	2334.3	2851.6	1407.8	2000.7
CD79B	970.5	729.6	1148.2	772.5	702.4	796.2	771.3	385.2
ST7L	761.2	915.5	721.2	789.1	844.4	734.8	1093.1	811.8
RPUSD1	1101.8	959.1	1076.5	1591.8	1608.6	1699.7	1103.8	1541.8
RHBDF1	210.3	201.6	104.4	67.3	2024-07-11	2024-04-24	272.1	2024-01-23
LUC7L	5196.9	3778.8	4889	3720	4233.5	3532.9	5732.9	4418.9
TSR3	418.6	821.2	262.5	136.5	234.7	282.6	288.7	817.6
PIGQ	757.4	842.2	735.9	1181.1	1045.6	1081.8	1049.3	1247.7
CRAMP1	549	495.7	638.9	285.8	415.1	312.8	693.2	463.6
DNAJC11	1235	782.8	1052.2	1574.2	1429	1594.4	722.8	1442.6
MYLIP	2223.6	2518.6	1799.8	2192.6	2606.6	2194.8	2460.7	1795.5
E2F2	134.2	61.1	123.4	374.5	674.8	341.1	189.3	450.9
PSMB1	5295.8	4621.8	6094.1	7237.1	6216.3	8394.1	5523.5	6363.1
JARID2	1867.7	2125	2529.4	3295.7	3186.2	3055.3	2130.6	3497.5
CDK11A	144.6	96	125.5	111.2	75.2	91.6	115.9	140.7
NADK	692.7	567.3	617.8	527.7	694	976.5	417.6	640
CYTH3	333	198.1	370.1	289.7	216.3	461	313.5	412.8
ADAM22	667.9	322.9	754.9	437.9	256.4	313.8	515.8	371.3
SYPL1	11071.2	12081.6	10954.6	7289.8	5858	6394.3	7700.3	4989.7
CYB561	1862	1578.7	1096.5	757.8	485.2	484.4	1241	462.4
SPAG9	1059.9	1167.7	1367.5	1135.3	959.6	1082.8	1289.5	980.2
CELSR3	2024-07-05	41	64.3	102.4	106.1	288.5	65.1	122.2
AASS	1953.4	1442.6	1439.2	716.9	486.9	459	1347.5	410.5
SS18L2	1265.4	1242.7	1383.3	1485.5	1344.6	1807.9	1689.4	1476
MPND	38.1	73.3	36.9	65.3	82.7	117.9	100.6	144.1
MGST1	1803	2472.4	2119.2	6394.4	6139.4	7295.7	2764.7	4497.3
CRY1	1469.1	969.6	1342.2	1379.1	1197.7	1077.9	1309.6	1147.4
NFIX	151.3	185	147.6	94.6	99.4	117	265	173
ST3GAL1	4559.4	4611.3	4902.7	2261.8	2236.6	1604.2	4742.7	2487.4
PKD1	300.7	520.1	264.6	178.5	236.4	216.4	800.9	420.9
MED24	3062.8	2613.7	3420.3	4179.4	3613	3906.1	2628.7	3910.4
RHOBTB2	245.5	185.9	258.3	176.5	134.5	214.4	198.7	161.4
HEATR5B	3119.8	2654.7	2348	1884.4	2640.8	2240.6	2043.1	2295.9
SEC62	3531.8	3872.2	3634.3	3056.7	3223	3178.1	3546.7	3126.2
RPS20	12052.2	11911.5	14272.6	14615.6	13321.2	17268.7	21371.2	15241.3
CSDE1	21156.7	17805.7	18358.2	20978.8	16244.3	18212.1	13887.5	14422.5
UBE3C	1058	1020.2	839.3	880.7	1045.6	1005.8	906.2	1080.5
REV3L	1980.9	1526.4	1856.7	1508.9	1484.1	1393.7	2075	1962.7
FAM76A	429.1	363	394.3	265.3	287.3	335.3	317	296.4
TRAF3IP3	2941	2619	2852	2075.5	1966.9	1654.8	2726.9	1631.7
POMT2	270.2	206	282.6	423.3	338.2	232	152.6	235.2
VTA1	1589.9	2235	1934.7	3608.8	3856.9	3485.1	1833.7	2831
BAZ1B	1103.7	1688.7	992.1	888.5	1068.2	1146.1	1502.4	1988
RANBP9	391.1	461.7	501.9	422.3	564.6	518.5	802.1	547.7
SPRTN	832.5	828.2	768.6	586.2	905.3	839.1	602.2	780.7
EEF1AKNMT	884.9	1167.7	1072.3	1672.7	1870.8	1902.4	824.6	1459.9
DYRK4	433.9	425.9	431.2	538.4	564.6	631.5	354.9	456.6
ZNF207	9078.8	8213.8	9908.7	9050.3	8770.3	9577.3	9614.4	9714.2
UQCRC1	3584.2	2963.7	4550.5	7530.7	6299.8	7400	4380.7	6246.6
STARD3NL	3443.3	3275.2	3231.6	3407.9	2733.6	2896.5	3073.5	2306.3
CD9	504.3	912	1314.8	326.7	474.4	626.7	1063.5	551.2
NCAPD2	1269.3	1320.4	1826.1	4400.8	4228.5	3670.3	1288.3	3356.8
IFFO1	661.3	1498.4	468.1	172.6	483.6	332.3	537.1	735.7
PHF7	424.4	516.6	715.9	817.3	866.1	794.3	534.7	855.6
NISCH	2383.4	2113.7	2516.7	2387.7	1929.3	2582.7	1475.2	2120.7
STAB1	876.3	295.8	439.7	227.3	295.7	261.2	373.8	152.2
FUZ	307.3	357.8	308.9	296.5	338.2	315.8	208.2	262.9
IDS	19038.8	17978.5	12432.8	3868.2	2751.1	2641.1	9881.8	2268.3
ZNF200	326.4	197.2	131.8	233.1	442.6	110.1	380.9	289.4
CD4	3410	1915.6	1220.9	268.2	282.3	789.4	826.9	440.5
LRRC23	1066.6	1677.3	529.3	413.5	517	322.6	819.8	364.4
BTK	1702.2	2072.7	2334.3	2752.4	3573.7	2979.3	1613.6	2771
SCMH1	1698.4	1373.6	1291.6	1521.5	1260.3	1271.8	1314.3	1047.1
FYN	489.1	687.7	354.3	271.1	239.7	118.9	541.8	230.6
HIVEP2	413.9	919	673.7	323.8	253.9	338.2	456.6	399
ELOA	2267.3	1780.3	2238.4	2320.4	2090.5	2331.2	1772.2	1770.1
LYPLA2	1346.3	1056.8	1073.3	1917.5	1732.2	1882.9	1180.7	1751.6
CLCN6	843	898.9	1102.8	604.7	720.8	598.4	675.5	753
MRC2	45.7	2024-06-23	65.4	512.1	577.9	667.6	188.1	499.3
BTBD7	930.5	994.9	714.8	706.2	598.8	610.1	761.9	830.3
APBA3	680.3	423.3	665.3	695.4	598.8	558.4	521.7	495.9
MKS1	765	576.9	951	1041.7	1192.6	1199.7	538.3	1192.4
ABHD5	389.1	325.5	302.6	476.9	613.9	607.2	382.1	732.3
AKAP8L	2895.3	2503.8	2666.4	1943.9	1989.4	2064.2	2327	2272.9
MBTD1	641.3	835.2	825.5	549.1	701.6	574	847	713.8
UTP18	1980	2043.9	2053.9	3164	2709.3	3230.8	1804.1	2728.4
RNF216	3496.6	3493.4	3398.1	3056.7	3178.7	3256.1	2640.5	3066.2
TTC19	4490.9	5311.2	3657.5	3300.6	4423.1	3656.6	4260.1	4092.5
PTBP1	6914.3	5863.7	6729.9	14007	11415.3	12679.4	4438.7	10342.7
LARS2	565.2	877.9	948.9	1383	1194.3	1054.5	534.7	983.6
PIK3C2A	1767.8	2525.6	1668	915.9	810.1	752.4	1439.7	1153.2
PLAUR	680.3	358.7	2126.6	1260.2	856.1	3765.8	993.7	1072.4
ANLN	20	150.1	165.5	1637.6	2461.3	1650.9	268.5	1669.8
WIZ	236.9	263.6	252	87.8	93.5	155.9	226	143
RABGAP1	5170.2	5573.1	3864.2	2237.5	2148.9	1438.5	4851.6	1795.5
QPCTL	374.9	350.8	227.7	396	277.3	309.9	393.9	286
PPP5C	982.9	844.8	1285.2	1822	1359.7	1823.4	1096.7	1436.8
CEP68	4928.6	3764.8	3332.8	1930.2	1825.7	1224.1	2906.7	1500.3
MAP4K3	868.7	733.1	745.4	817.3	867.8	648.1	1127.4	830.3
TYROBP	182.7	219	274.1	489.6	724.9	727	370.3	513.2
TMEM159	635.6	567.3	789.7	522.8	329.1	437.6	803.3	265.2
BRCA1	356.8	443.3	565.1	2296.9	2069.6	2366.3	1109.7	2233.7
ERCC1	2226.4	2009.8	2932.1	2769	2525.6	3206.4	2784.8	2671.9
CD22	453.8	165.8	783.4	154.1	215.5	180.3	138.4	100.3
MBTPS2	886.8	967	806.6	1180.2	1013.1	1131.5	388	885.6
PRICKLE3	143.7	331.6	151.8	150.2	185.4	140.3	117.1	129.2
EXTL3	1107.5	765.4	870.9	644.7	620.5	726.1	550.1	690.7
ELOVL5	2730.7	2500.3	3294.8	4497.3	4858.3	5020.1	2459.5	3611.7
ALOX5	2024-07-24	74.2	2024-01-21	42.9	2024-09-30	65.3	128.9	128
KDM5D	4836.3	4799	4196.3	3081.1	3284.8	2581.7	3996.2	3373
CALCOCO1	4216.9	3850.3	3648	2293	2141.4	2020.3	2728	2126.4
UBR7	946.7	842.2	1356.9	2605.2	2438.7	2651.8	1174.7	1715.9
MAP4K5	2824.9	2961.1	3513.1	2377.9	2974.9	3025.1	2522.2	3364.9
EHD3	719.3	602.2	935.2	653.5	542.9	642.3	422.3	591.6
PSMC4	1792.6	1329.1	1522.5	2622.7	2341.9	2757.1	1742.6	2502.3
MAN2B2	1653.6	1487.1	962.6	1583	982.2	959	1031.6	900.6
SLC25A39	1996.2	1716.6	2186.7	3546.4	3020	3554.3	2426.4	3422.6
MVP	1457.6	2880.8	2357.5	700.3	1037.3	1007.7	2078.6	748.4
NUB1	2699.3	3101.6	2144.5	2345.7	1991.1	1738.7	1700	1672.1
PGM3	529	653.7	457.6	521.8	527.8	711.4	324.1	400.1
RWDD2A	238.8	236.5	99.1	37.1	80.2	58.5	128.9	61.1
CLK1	9877.1	9702.7	9953	6356.4	7216	6024.9	10215.4	6735.6
POLR3B	354.9	259.2	361.6	623.2	460.2	486.3	373.8	472.8
ANGEL1	1706.9	1688.7	1444.4	1317.7	1405.6	1357.6	945.2	1462.2
RNF14	750.7	742.7	793.9	851.5	919.5	775.8	818.6	896
DNASE1L1	412.9	521.9	492.4	211.7	164.5	213.4	375	244.5
DDX11	2091.3	1091.7	945.7	3744.4	3369.1	2731.8	2570.7	4312.8
HEBP1	1415.8	1651.1	1362.2	1465	1431.5	1451.2	1449.2	1394.2
TACC3	4260.6	4401.9	4640.2	5692.1	4826.5	4735.5	3253.3	3841.2
UFL1	2270.2	2334.5	2074.9	2248.2	2332.7	2204.5	1879.8	1797.8
POLA2	579.4	633.6	885.6	2550.5	2484.7	2246.4	1115.6	2556.5
ZC3H3	776.4	637.9	765.5	971.4	856.1	1044.8	498.1	825.7
CAPN1	4899.1	4447.3	5158.9	5493.2	4894.2	4830	4018.7	5102.7
MDH1	2612.7	2931.4	3456.1	6214	5442.9	6436.2	3502.9	4822.5
SLC30A9	3582.3	2955.8	3225.2	4501.2	3607.2	4709.2	2773	3227.7
COX15	1534.7	1220	1305.3	1714.7	1567.6	1453.1	923.9	1327.3
CCDC88C	1268.3	1532.5	1315.8	745.2	996.4	734.8	1487.1	870.6
YAF2	523.3	423.3	552.5	449.6	492.8	437.6	513.4	636.5
ZMYND11	3317.7	3939.4	2718.1	2431.5	2552.3	2460.8	2291.5	2489.7
WAS	503.3	713.9	602	424.3	390.9	392.8	521.7	430.1
BID	1086.6	1170.3	1898.9	3067.5	3206.3	3883.7	1916.5	3016.7
MATR3	1693.6	954.7	742.3	994.9	695.7	663.7	933.4	750.7
XYLT2	373.9	541.1	595.7	410.6	475.2	529.2	486.2	590.4
NUDCD3	1906.7	2207.9	2122.4	2349.6	2189.8	2345.8	1599.4	2209.4
GLT8D1	1208.4	1422.5	1215.7	1515.7	1677	1784.5	1190.1	1468
ATP2C1	7162.6	4853.1	4355.5	4324.7	3659.8	3243.4	4612.6	3826.2
SLC38A5	443.4	398.8	431.2	1243.6	994.7	1143.2	532.4	991.7
RALBP1	2949.5	2948	2797.2	2539.8	2949	3227.8	2780.1	3020.1
RUFY3	425.3	526.2	313.1	298.5	461.9	472.7	508.7	801.4
CNTN1	546.1	1317.8	449.1	0	0	0	265	2024-09-21
SLC11A1	150.3	140.5	80.1	71.2	75.2	93.6	223.6	271
WWTR1	224.5	336	201.4	73.2	2024-09-10	2024-09-03	196.4	2024-07-12
AGPS	6214.9	4260.5	3611.1	4480.8	3942.1	4115.7	1981.6	2867.9
CXorf56	330.2	408.4	467.1	397.9	508.6	455.1	466.1	500.5
TTC27	1372	1279.4	1472.9	1977	2033.7	2187.9	883.7	2173.7
ZNF582	190.3	237.4	215.1	151.2	238	232.9	205.8	110.7
PHLDB1	177.9	160.6	204.5	2024-05-18	2024-09-15	2024-07-10	160.9	15
PRDM11	152.2	260.9	208.8	44.9	108.6	76	263.8	118.8
CD74	128161.9	107164.8	107966.6	58488.8	58309.9	72082.3	82212.7	41136.5
HGF	83.7	128.3	105.4	1831.7	1763.9	2247.4	153.8	1525.6
ZRANB1	159.8	216.4	187.7	160.9	164.5	222.2	323	177.6
NCDN	602.3	637.1	527.2	608.6	441.8	450.3	408.1	441.7
ZFP64	487.1	648.4	517.7	732.5	603.8	556.5	636.5	412.8
MNAT1	611.8	609.1	663.2	691.5	850.2	749.5	782	834.9
RUNX3	506.2	644.9	685.3	554	494.4	508.7	688.5	459
MRE11	1564.2	1954.8	2081.3	2462.8	2933.2	2613.8	1858.5	2614.2
PLEKHB1	429.1	264.4	206.7	98.5	82.7	69.2	157.3	2024-04-25
SERPINB1	14565.9	16411.1	17943.8	24245.2	21573.6	25650.1	14728.6	18846
SPAST	1075.2	1138.9	851.9	1275.8	1409	1487.2	597.4	1378
OSBPL5	258.8	198.1	250.9	391.1	344.9	516.5	237.8	522.4
AQR	2445.3	2368.5	1941	2722.2	2797	2839.9	1875.1	2096.4
FHL1	3681.2	3112.9	2548.3	1557.6	1401.4	1065.2	3314.8	1103.6
RTF2	4007.6	2971.5	3774.5	3635.1	2946.5	3357.4	3403.5	2525.4
NLRP2	95.1	404.1	296.3	104.4	374.2	296.3	507.5	542
RNF10	5892.4	5003.2	5491	6847	5771.1	6529.7	4116.9	5618.2
ZNF839	97	146.6	104.4	70.2	71.8	93.6	105.3	128
ZDHHC6	1847.7	2395.6	2014.8	2835.3	3241.3	2813.6	2218.2	2745.7
GRAMD1B	592.8	196.4	454.4	226.3	277.3	265.1	545.4	239.9
RNH1	3853.4	2901.7	3565.8	3328.9	3814.3	5086.4	3081.8	3893.1
NDUFS1	1358.7	1296	1456	2779.7	2591.6	2660.6	1218.5	2121.8
RB1CC1	4622.2	4125.2	3774.5	3291.8	3491.9	3180.1	3639	3106.6
ERP44	2585.1	2782.2	3434	4230.1	4049.8	4776.4	2349.5	3034
ALAS1	544.2	789.8	467.1	1070	1539.2	863.5	666	856.8
BIRC3	3312	2699.3	1247.3	707.1	563.7	454.2	3723	834.9
AKAP11	475.7	778.4	823.4	417.4	430.1	419.1	980.7	836
GLRX2	197	256.6	244.6	319.9	415.1	456.1	235.4	321.7
SNAPC1	1048.5	1118.8	663.2	563.8	841.9	596.4	856.5	565
DERA	1011.4	928.6	1812.4	2333	2138.1	2979.3	1034	1819.7
STRAP	3878.2	3870.4	4843.6	5118.6	4366.3	5295.9	4053	4486.9
DEF6	4013.3	3752.6	3938	3576.6	2726	2804.9	3667.4	2527.7
PLEKHO1	1157.9	1464.4	1024.8	639.8	691.5	721.2	1173.6	674.6
GCLM	188.4	708.6	216.1	140.5	132	183.2	332.4	185.7
UBR2	2458.6	2575.3	2672.8	1903.9	1963.5	1854.6	2298.6	2068.8
EHD2	3613.7	3248.2	3093.4	1297.2	983.8	924.9	1733.1	1102.4
DEPDC1	2024-07-24	120.4	121.2	987.1	1324.6	802.1	190.5	776.1
CCDC28A	1450	1710.5	1041.7	1242.6	1369.7	1237.7	1685.8	1292.7
RRAGD	894.4	1148.5	905.7	1125.6	1098.3	1022.3	819.8	987.1
HSF2	855.4	912.8	1031.1	1272.8	1419.8	1380	698	902.9
PHF20	3382.4	3274.4	3528.9	2282.3	2217.4	2329.3	5297.6	2821.8
NR1H3	1657.4	1580.5	1500.3	633	570.4	447.3	1317.9	460.1
TYMP	185.5	274	141.3	181.4	297.3	459	416.4	333.3
NCAPH2	1026.6	1056	1314.8	2691	2435.4	2461.8	1535.6	2609.6
TOMM34	1625.1	1437.3	1657.4	2271.6	2189	2232.8	1520.2	1665.2
SEC63	2568	2610.2	2721.3	3302.5	2895.6	3381.8	2422.8	2775.6
KPNA6	2003.8	1898.1	1839.8	1521.5	1593.5	1779.6	1291.9	1612.1
VIM	34172.7	23734.8	23283	15250.6	12090.1	13422	32684.5	10966.5
FAS	62.8	445.1	299.4	280.9	584.6	296.3	417.6	816.4
RNASET2	3001.9	916.3	4820.4	2812.9	1022.3	4787.2	4213.9	3055.9
CD44	16934.1	15719.9	15233.1	10796.1	8629.1	9663	9655.8	6388.5
AGPAT4	707.9	804.6	541.9	421.4	510.3	360.6	681.4	603.1
BTN3A1	2709.8	2209.7	1616.3	1357.7	1127.5	783.6	1175.9	675.7
MIPEP	474.8	465.1	685.3	1155.8	987.2	1453.1	376.2	889.1
PRKCH	5462.3	3479.4	4463	1477.7	947.9	888.8	3466.2	626.2
IFNGR1	1426.2	1520.2	1282.1	2178	2182.3	2957.9	1863.3	2123
B4GALT7	856.3	689.4	725.4	908.1	630.6	983.4	823.4	906.4
SH2D2A	61.8	41.9	69.6	49.7	35.9	58.5	126.6	116.5
VRK2	1115.1	1084.8	1236.7	1518.6	1705.4	1467.7	974.8	1289.2
TNFRSF1B	2006.6	698.2	1960	830	998	1089.6	1307.2	728.8
VEZT	2015.2	1961.8	1995.9	1818.1	1988.6	1669.5	1845.5	1694
POU2F2	804.9	801.1	654.7	345.3	459.4	263.1	779.6	327.5
BRD9	1151.3	949.5	1053.3	812.5	1081.6	1120.8	1281.2	1032.1
SNX1	2124.6	2136.4	2371.2	3383.5	3353.3	3128.4	2067.9	2909.4
TBPL1	566.1	741.8	491.3	690.5	861.1	675.4	608.1	664.2
ARNTL2	397.7	418	332.1	307.2	324.9	352.8	501.6	478.6
BCLAF1	14205.3	12139.2	12301	11185.3	9569.5	11471.8	9962.2	8888.5
SLC39A9	2009.5	1833.5	1955.8	2595.4	2474.6	2321.5	1239.8	1962.7
ANK1	2024-06-07	2024-03-18	171.9	1755.6	2995.8	3556.3	94.6	5099.3
TFB1M	315.9	454.7	510.3	503.3	598.8	534.1	560.8	514.3
RABEP1	2325.4	2148.6	2524.1	2812.9	2745.2	3020.2	2208.7	2463.1
HMGB3	1104.6	620.5	1137.6	2744.6	2201.5	2513.5	1087.2	2214.1
NUP160	2784	2572.7	2775	4724.6	4788.1	4669.2	2692.6	4360.1
BAK1	715.5	615.3	1375.9	1137.3	1142.5	1432.6	747.7	911
IKZF2	710.7	996.6	501.9	465.2	428.4	438.6	525.3	522.4
GRN	4336.8	3849.5	4432.4	7194.2	7150.8	7517	3400	5355.3
FAM13B	1614.6	1971.4	1390.7	1410.4	1537.6	1182.2	1624.3	1426.5
ARHGAP31	297.8	280.1	353.2	141.4	130.3	2024-06-15	236.6	189.1
CENPQ	192.2	224.3	256.2	423.3	622.2	457.1	293.4	408.2
SARS1	1221.7	1293.3	1802.9	2238.4	2345.2	2626.5	1231.5	2548.5
RANBP3	239.8	267.9	252	230.2	282.3	210.5	226	212.2
ARID4A	3086.5	3537	2677	2175	2704.3	1945.3	3313.6	2324.8
EIPR1	774.5	811.6	859.3	1442.5	1438.2	1574	946.4	1190.1
PNPLA6	606.1	521.9	490.3	359.9	268.1	301.1	486.2	386.3
IFT88	727.9	925.9	974.2	693.5	640.6	626.7	875.4	552.4
ALG1	328.3	305.4	493.4	676.9	678.2	713.4	286.3	566.2
ZCCHC8	824.9	880.6	785.5	1102.1	1106.6	1003.8	1334.4	1119.7
ABCF2	1735.5	1249.7	1340.1	1788.8	1636.1	2131.4	1179.5	1483
CHPF2	3443.3	3102.4	2739.2	2073.6	1631.1	1874.1	2150.7	1828.9
FUT8	398.7	510.5	611.5	690.5	694	638.4	561.9	764.5
UBA6	1245.5	1638.9	1820.8	1815.1	2003.6	2269.8	1564	1683.6
GAB2	542.3	556.8	455.5	369.7	405.9	376.2	532.4	393.2
ATP6V0A1	3075.1	3245.6	2836.2	1145.1	1679.6	1167.6	1812.4	1175.1
PIAS1	3255	4269.2	3985.4	2998.2	3192.1	3225.9	3279.3	3149.3
SLC4A7	600.4	574.2	795	1227	1163.4	927.8	947.6	1176.2
APBA2	1	2024-07-15	2024-09-17	220.4	197.9	128.6	59.2	387.5
MAP2K3	2444.3	1989.8	3139.8	3028.5	2832.9	3015.4	2092.8	2479.3
TMSB10	11179.7	11699.4	15401.8	24532	24024	31713	24461.3	28180.8
ASTE1	1466.2	1276.8	924.7	642.8	751.7	516.5	719.3	726.5
RNF19A	6115	4356.5	3508.8	2879.2	2691	1888.7	4245.9	2624.6
PEX3	862	1120.5	866.7	998.8	1027.3	1012.6	797.4	834.9
GABARAPL2	4115.1	4093.8	3744	2883.1	2537.3	2417	4275.4	3037.4
SH3YL1	1193.1	983.5	947.9	834.9	770.9	638.4	945.2	595
FAM136A	2473.8	2228	3346.5	4022.3	3269.7	4129.3	2903.1	3446.8
VCL	2175	2160.8	4243.7	3555.1	3641.4	3453	1898.7	4288.6
DEPDC1B	111.3	176.3	334.2	1787.8	1716.3	1214.3	653	1542.9
NSMAF	4045.6	3684.5	3267.4	3159.2	3596.3	3471.5	2861.7	3662.4
ADSS2	1148.4	1387.6	1413.9	1975.1	1684.6	1787.4	1038.7	1399.9
STAP1	524.3	203.3	274.1	630.1	349.9	328.4	282.7	275.6
TIMP2	191.2	319.4	267.8	149.2	189.6	193	675.5	158
RFC1	2306.3	2312.7	2150.9	3170.9	2889.7	2992	2623.9	2588.8
TBC1D23	1428.1	1492.3	1402.3	1642.5	2062.1	1801	1061.2	1672.1
CUL3	569	786.3	511.4	505.2	611.4	489.2	690.9	676.9
MYOM2	136.1	130.9	206.7	69.2	159.5	148.1	235.4	166.1
ZZZ3	3009.5	3938.5	2756	3108.4	3420.9	2826.3	2774.2	2946.3
TUBG2	865.8	743.5	850.9	176.5	187.9	192	747.7	117.6
RPL26L1	393	335.1	361.6	810.5	778.4	1009.7	606.9	813
NSUN2	2721.2	2482	2492.5	3890.7	3901.1	3441.3	3196.5	3664.7
FBXO42	1780.2	1759.4	1356.9	1379.1	1823.2	1300.1	1681.1	1290.4
MFAP3	295.9	273.2	162.4	358	462.7	403.5	222.4	329.8
MRI1	564.2	456.4	624.2	667.1	685.7	687.1	291	384
METTL1	736.4	583	627.3	889.5	795.9	933.7	734.7	784.1
AGA	690.8	636.2	590.4	1185	871.1	880.1	681.4	861.4
PI4K2B	635.6	670.2	606.2	1095.3	1020.6	1038.9	570.2	966.3
BOD1L1	1119.9	1655.5	1427.6	1085.6	1114.1	1315.7	1830.1	1516.4
MAT2B	4168.4	5558.2	4388.2	5317.6	5752.7	5446	3418.9	3965.7
EDC4	2998.1	2057.8	2321.7	2576.9	2647.5	2704.5	1390	2432
TRIO	325.4	337.7	296.3	315	247.2	244.6	363.2	276.8
VCAN	0	0	0	0	2024-02-04	1	437.7	441.7
CLEC16A	1613.7	1604.9	1564.6	1367.4	1206.8	1142.2	1478.8	1421.8
CDH1	717.4	127.4	44.3	889.5	704.9	1015.5	66.2	1198.1
MTREX	1965.7	2454.9	2169.8	3395.2	3215.5	3553.3	1665.7	2653.4
ZFYVE16	1127.5	1124.9	935.2	657.4	811.8	778.7	1025.7	830.3
RIPOR1	337.8	453.8	305.8	152.2	199.6	150.1	323	312.5
RAI14	122.7	60.2	227.7	71.2	68.5	40.9	80.4	0
PNKP	1646	1487.1	1753.4	2019.9	1880	1695.8	2911.4	2249.8
PHLPP2	208.4	299.3	384.8	177.5	199.6	192	275.6	327.5
SPDL1	313	450.3	451.3	1361.6	1605.2	1272.8	611.6	1564.8
STAU2	1422.4	1505.4	1536.2	2497.9	2364.4	2624.6	1219.7	1976.5
SLC66A1	367.3	372.6	339.5	260.4	294	157.9	357.3	208.7
CTNS	278.8	369.2	465	447.7	473.5	388.9	272.1	290.6
PHF23	360.6	466.9	317.4	370.6	750	540.9	441.3	465.9
INPP4A	1529	1851.9	1002.7	670.1	940.4	791.4	1043.4	1344.6
RAB27B	1728.8	1725.3	907.8	509.1	506.1	137.4	382.1	297.5
PSMA4	3485.2	3747.4	5148.3	7781.3	6901.9	9140.6	5037.3	7143.8
MYO16	0	37.5	0	80	228	0	50.9	304.4
LSG1	2009.5	1365.8	1463.4	2112.6	1660.3	1621.7	1527.3	1742.4
PARP3	760.2	540.2	607.3	567.7	444.3	416.1	668.4	653.8
THAP3	172.2	332.5	213	231.2	459.4	368.4	312.3	396.7
RIPOR3	2217.9	1364	1065.9	916.8	1449	1469.7	1004.4	1946.5
TDP1	810.6	1049.9	849.8	1887.3	2215.7	2032	867.2	1509.5
SPATA7	384.4	531.5	593.6	328.7	510.3	440.5	475.6	416.3
MED17	602.3	588.2	770.7	549.1	532	592.5	965.3	558.1
RETSAT	533.8	370	630.5	490.6	532	564.3	418.8	446.3
CAPG	2763	2803.1	3582.7	3637.1	2375.3	2736.6	2426.4	1922.3
AP2S1	552.8	645.8	701.1	1311.8	1343	1485.3	1002	1473.7
ADAM28	9318.6	8754	7988.7	2889	2065.4	1952.1	8302.4	1989.2
DCUN1D1	1989.5	2086.6	2168.8	1828.8	1851.6	2241.5	1341.5	1510.6
JADE2	656.5	872.7	765.5	543.3	452.7	558.4	903.8	482
LCP2	4231.2	4944.7	3748.2	2437.4	3024.2	2417.9	2923.2	3091.6
TRIT1	614.6	608.3	488.2	801.7	833.5	762.1	573.8	935.2
CUL7	1243.6	1289.8	1251.5	768.6	608	629.6	784.3	623.9
CTNNA1	5491.8	3840.7	3777.7	2459.8	2033.7	2434.5	2513.9	2402
PHKA2	1101.8	1033.3	900.4	1169.4	1002.2	1222.1	699.2	1233.9
CNTLN	1815.4	1296	1274.7	1749.8	1577.7	1524.3	2323.5	1820.8
HSPA5	25762.7	20337.4	28083.4	48919.6	34243.3	77614	20078.2	29596.9
DSG2	4392.9	3306.7	3606.9	2252.1	1414.8	1602.2	2398	872.9
GEMIN8	376.8	454.7	552.5	631.1	753.3	705.6	632.9	901.8
OFD1	3444.3	3537	3306.4	2106.8	2439.6	2600.2	4106.3	2545
GPM6B	137	212.9	125.5	189.2	363.3	277.8	241.3	262.9
PREX2	4122.7	5076.5	1915.7	330.6	193.8	95.5	1740.2	53
WDR37	981.9	1417.3	1133.4	753	981.3	618.9	992.6	736.9
YTHDC2	1220.7	1314.3	1366.4	950	1241.9	981.4	2088	1143.9
CTPS2	816.4	1064.7	1207.2	1232.8	1094.9	1234.8	706.3	1011.3
ATP6V1H	1052.3	1286.4	1336.9	1701	1513.4	1633.4	1542.7	1545.2
POLR2B	2100.8	2483.7	2155.1	3364	3312.3	4096.2	1995.8	3484.8
FAM214A	1047.6	1315.2	920.4	670.1	786.7	602.3	1259.9	808.4
ARAP2	1855.4	2271.6	1423.4	611.5	544.5	459	1411.3	435.9
TPR	7044.6	6720.7	6967.1	7739.4	7337.1	7372.7	6580	7971.8
KIAA0556	338.7	410.2	322.6	312.1	300.7	312.8	317	498.2
DTNBP1	1302.6	1291.6	1483.5	1304	1220.2	1030.1	1263.5	1090.9
XK	2024-08-03	62	89.6	582.3	952.9	1135.4	35.5	941
C12orf4	428.2	366.5	405.9	642.8	689.9	652	582	626.2
SCML1	91.3	92.5	168.7	69.2	75.2	58.5	157.3	134.9
WWC3	319.7	268.8	247.8	217.5	134.5	190	440.1	193.7
MAP4	2234	2352.8	2607.4	1945.8	1997.8	2129.5	2058.5	2163.3
GOPC	2099.9	2282.1	1767.1	1539.1	1715.5	1497.9	2045.4	1683.6
USP28	487.1	621.4	472.3	569.6	587.1	669.5	491	603.1
HDAC9	1191.2	1162.4	1587.8	1233.8	1206	790.4	1166.5	796.8
TSPAN17	996.2	829.1	707.5	768.6	525.3	605.2	631.7	576.6
NOP16	895.3	460.8	843.5	1965.3	1908.4	1777.6	1231.5	1910.8
RRM2B	2251.2	2460.1	2009.6	1449.4	1244.4	1179.2	1211.4	866
ZNF800	1768.8	1482.7	1944.2	1567.4	1463.2	1957	1471.7	1848.5
SNX29	608.9	448.6	554.6	562.8	501.9	419.1	812.7	475.1
MRPS10	1302.6	1569.1	1157.7	2341.8	2380.3	1858.5	1063.5	1932.7
RSF1	2083.7	2589.3	1845.1	1532.3	1763.9	1621.7	2741.1	1725.1
VPS13D	2431.9	2631.2	2239.4	1395.7	1300.4	1266	1892.8	1810.5
CELF2	12439.4	10656.5	9830.7	10176.8	8836.2	8616.3	11133.4	7603.9
FAM120A	870.6	772.3	1138.7	1478.6	1310.4	1444.3	2080.9	1409.2
R3HDM1	1012.4	1143.2	1332.7	1797.6	1890	1700.7	1187.8	1614.4
COL9A2	1801.1	1117.9	643.1	379.4	537.9	300.2	611.6	319.4
ERCC8	328.3	360.4	356.4	616.4	577.1	743.6	494.5	572
H6PD	1907.7	1982.8	1186.1	1030	1121.7	1140.3	966.5	1186.6
VAMP3	2701.2	2511.6	2566.3	2161.4	1842.4	2049.6	1231.5	1634
PER3	764	685.1	462.9	592	288.1	257.3	580.9	326.3
LTBP1	2024-09-02	2024-08-14	2024-01-01	172.6	507.8	204.7	100.6	872.9
RCN1	3157	3221.1	3216.8	3114.3	3152	2933.5	2277.3	2054.9
ELN	1027.6	642.3	478.7	245.8	20	2024-03-26	404.6	2024-05-11
RFC2	1140.8	1172.9	1478.2	3481	3146.1	3347.7	1342.7	2470.1
ARID1B	3577.5	4149.7	3617.4	2253.1	2206.6	1666.5	6189.6	2814.9
CLPTM1L	207.4	249.6	340.6	360.9	359.1	366.4	533.5	538.5
NEDD4L	491	523.6	547.2	276	383.3	580.9	410.5	697.7
HEXB	3700.2	3310.1	3736.6	3543.4	2976.6	3476.3	3317.2	2310.9
PTCD2	400.6	384	414.4	486.7	527	524.3	474.4	587
JKAMP	1472.9	2468.9	1567.8	2115.5	2361.1	2023.2	1552.1	1901.6
NFE2L3	727.9	1478.4	535.6	216.5	348.3	317.7	570.2	527
MCUR1	528.1	671.1	612.6	507.2	571.3	820.6	479.1	900.6
LIMA1	1032.3	1365.8	1032.2	1005.6	947.9	1053.5	1106.1	944.4
LETMD1	1064.7	1193	1060.7	920.7	1149.2	972.6	1720.1	964
SLC4A8	393.9	341.2	516.6	175.6	193.8	68.2	540.6	317.1
PTGER3	0	0	41.1	64.4	133.6	380.1	0	189.1
MAPK9	429.1	728.7	386.9	249.7	283.1	322.6	528.8	418.6
FAM160A2	672.7	869.2	589.4	507.2	579.6	500.9	714.5	740.3
HERPUD1	1399.6	1310.8	1545.7	2681.2	2597.4	5316.4	1321.4	1842.7
RAD51	167.5	295	431.2	2085.3	1928.4	1579.8	777.2	1501.4
POLQ	89.4	197.2	323.7	1476.7	1877.5	1501.8	843.5	2090.7
PIK3CB	2457.6	3580.7	2096	2429.6	2876.4	2476.4	1438.6	2706.5
CYBA	4189.3	3911.4	5961.2	11552	10886.6	13619.8	7765.3	9368.2
THOC3	356.8	437.2	415.4	887.6	963	871.3	553.7	1084
HEBP2	2543.3	2421.7	2121.3	1646.4	1875.8	1919.9	2815.6	2083.8
MPHOSPH9	3093.2	2765.6	3557.3	3369.8	3395	3408.1	3122	3453.7
PLEKHA5	1682.2	1351.8	1524.6	833.9	868.6	616.9	1528.5	761.1
SIKE1	2217.9	2351.1	2621.1	2699.8	2801.2	3187.9	1715.4	2284.4
RRP12	2688.8	2644.3	1867.2	2398.4	2795.4	2765.9	1979.2	2547.3
FNIP2	440.5	298.5	495.5	238	226.3	201.7	722.8	282.5
MSMO1	848.7	507	701.1	495.5	456.8	395.7	493.3	312.5
TTC17	6528	5752	5585.9	5176.2	4930.1	4840.8	4310.9	3776.6
FOXN3	4961.9	3884.4	3814.6	2781.7	2401.1	2959.8	4225.7	2301.7
AKR7A2	2273	2131.1	2070.7	2268.7	2468.8	2280.5	2195.7	1877.3
MRTO4	724.1	791.5	1034.3	1883.4	1709.6	2440.4	1361.7	1876.2
USE1	1152.2	1055.1	1127.1	929.5	919.5	980.4	1424.4	967.5
MCF2L2	338.7	158	145.5	151.2	105.2	108.2	223.6	101.5
NRIP2	289.2	201.6	209.8	168.7	162	113.1	66.2	173
AP5M1	1548	1933.9	1405.4	1905.8	2108	1725	1528.5	2086.1
ANAPC4	2507.1	2246.3	2325.9	2627.6	2290.1	2269.8	1966.2	2044.5
TRAPPC3	1629.9	1900.7	2139.3	1827.8	1752.2	2202.6	1737.9	1707.8
THRAP3	3349.1	3599	4646.5	4614.4	3949.6	4412.9	3766.7	4055.6
PHPT1	922	956.5	1257.8	1761.5	1824.9	2495.9	1405.4	1808.1
LY75	1863.9	1846.6	1444.4	1420.1	1101.6	1028.2	1197.2	914.5
ARID4B	3999.9	4225.6	3641.7	2934.8	3823.5	2518.3	6124.5	3153.9
OPN3	32.3	135.3	48.5	90.7	140.3	182.2	80.4	197.2
SDCCAG8	2004.7	2230.6	2244.7	1315.7	1932.6	2126.5	2405.1	1539.5
HHAT	739.3	745.3	1069.1	521.8	420.1	422	583.2	309
KIF1B	276.9	516.6	651.6	258.5	190.4	616.9	476.8	409.4
TBC1D22A	961	1260.2	1026.9	1090.4	1049	785.5	1047	1022.8
SYNE2	267.4	171.9	219.3	71.2	20	78	50.9	94.6
ATP9A	720.3	625.7	810.8	211.7	71	147.2	353.7	88.8
FAM168A	548	594.3	726.4	367.7	324.1	307	554.8	379.4
RELT	316.8	291.5	432.3	514	465.2	516.5	642.4	523.5
GALC	967.6	962.6	1187.2	1977	1997.8	2284.4	625.8	1730.9
NOP58	4947.6	4380.1	4967	9557.4	8655	9776.1	6439.2	9318.7
SZRD1	1249.3	1294.2	1238.9	1124.6	1012.2	1236.7	889.6	1071.3
KCNH2	1	0	2024-03-25	491.6	1324.6	1865.4	296.9	3142.3
CUL1	2980	3075.4	3187.3	4531.5	4622.7	5036.7	2026.5	3894.2
FAM114A2	975.2	1083.9	1169.3	1225	1119.1	1092.5	629.4	1154.3
CYFIP2	5764	5152.4	7698.8	5527.3	3982.2	3676.1	3730.1	3526.3
TAB2	1790.7	2325.7	1580.5	737.4	813.5	698.8	1218.5	743.8
GINM1	1314.9	1319.5	1520.4	988	897	939.5	1060	855.6
EIF2AK2	2854.4	3417.5	3443.5	2605.2	2856.3	2391.6	2781.3	2480.4
USP36	2151.3	2139	2550.5	1971.2	1785.6	1926.8	1878.6	1803.5
KMT2C	3952.4	4221.2	3964.3	2685.1	2888.9	2418.9	4432.8	3519.4
PUM2	3482.4	3207.2	3342.3	3683.9	3631.4	3298	3688.7	3589.8
MRPL43	962.9	925.1	1108.1	909	1001.4	1203.6	1036.3	1084
HPF1	782.1	1088.3	999.5	1292.3	1420.6	1493.1	1103.8	1344.6
ZFR	4898.1	4595.6	4579	4961.6	4434.8	5196.5	3976.1	4275.9
ZNF280C	393.9	407.6	308.9	409.6	482.7	338.2	390.4	358.6
TRAF1	376.8	283.6	121.2	72.2	139.5	32.2	168	91.1
RC3H2	2551.8	3289.2	2204.6	1495.2	1802.3	1466.8	1933.1	1779.3
TRAF3IP2	676.5	483.5	521.9	442.8	355	415.2	460.2	229.5
DCBLD2	519.5	442.5	352.1	296.5	363.3	424.9	461.4	616.9
SOAT1	1004.7	665.9	707.5	1699.1	1462.4	1817.6	967.7	1434.5
PKP2	681.2	427.6	469.2	949	922.9	1228	385.7	503.9
GDI2	7019.9	7424	7189.6	11101.4	9423.4	11050.8	6636.7	8634.8
ATG5	1451	1245.3	1537.2	1546.9	1521.7	1517.4	1270.6	1156.6
PITHD1	1663.2	1260.2	1704.9	1667.8	1895.9	2083.7	1307.2	1867
MTA3	85.6	126.5	60.1	182.4	140.3	82.8	244.9	124.5
USP13	219.8	159.7	202.4	275	235.5	290.4	188.1	279.1
ATP11B	1765	2476.7	1383.3	1697.1	2184.8	1907.3	1396	2967.1
CDK14	249.3	369.2	297.3	358	491.9	386.9	222.4	378.2
SEC61A1	5670.7	3257.8	4820.4	9107.8	6283.1	7611.5	3523	5926.1
PPP1R12A	3790.6	3833.8	4367.1	3804.8	4273.6	4123.5	4609	4348.5
CROCC	403.4	901.5	1076.5	159	141.1	484.4	528.8	226
POLR3E	1496.6	1132.8	1390.7	1825.9	1444.9	1449.2	1540.3	1512.9
ATP2B4	4223.5	4687.3	3832.5	2432.5	2392	2248.4	2801.4	2902.5
RIOK2	770.7	1209.6	889.9	1249.4	1687.9	1564.2	740.6	1099
YIPF1	467.2	431.1	513.5	571.6	667.3	566.2	462.6	528.1
NDC1	1020.9	1038.5	1200.9	3303.5	2741.9	2978.3	533.5	1974.2
DGKG	188.4	258.3	332.1	291.6	345.8	298.2	178.6	268.7
FLYWCH1	1928.6	3605.1	3438.2	976.3	1602.7	1842	1664.5	1464.5
UNKL	389.1	548.1	384.8	216.5	313.2	185.2	454.3	318.3
TBXAS1	3203.6	3052.7	3269.5	2899.7	2618.3	2500.8	3461.5	2590
PARP12	236.9	323.8	215.1	38	89.4	75	338.3	98
ALDH18A1	3617.5	3066.7	4395.5	6443.2	5038.7	6722.7	3008.4	5018.5
TARBP1	4555.6	4944.7	4173.1	1839.5	2109.7	1833.2	6881.6	2365.1
GATB	807.8	585.6	656.9	1316.7	1182.6	1389.8	676.7	991.7
MXD1	2176.9	1851	2299.5	4361.8	4415.6	7472.1	2278.5	4761.4
CDK17	3258.8	2335.3	2546.2	1794.6	2164	1974.5	2024.1	2109.1
DNAJC25	225.5	212.1	330	606.7	603	567.2	357.3	435.9
SLC2A3	3431	2020.3	4044.5	1387.9	1151.7	1984.3	3622.4	983.6
PSD	187.4	221.7	148.7	100.5	92.7	83.8	151.4	92.3
CTDP1	183.6	283.6	280.5	362.8	314	615	207	418.6
YBX3	8542.2	20285	4527.3	2724.2	2855.5	3640.1	6887.5	4703.7
STYK1	231.2	196.4	219.3	98.5	56	38	246.1	47.3
WNK1	1217.9	1546.4	1418.1	801.7	943.8	823.5	1565.1	1412.6
CCAR1	3776.4	3658.4	3993.8	4937.2	5120.5	4699.5	5194.6	4958.6
OGFR	2231.2	1710.5	1565.7	1620.1	1424	1895.6	1453.9	1432.2
GNA15	6471.8	3674.9	7802.1	5367.3	3775.9	6401.1	5213.6	3669.3
PIGV	388.2	554.2	457.6	686.6	872.8	718.3	573.8	919.1
SNRNP40	1860.1	1953.1	1849.3	3501.5	3424.2	3535.8	2050.2	2939.4
QSER1	414.8	688.6	531.4	592	507.8	605.2	566.7	648.1
MPC1	972.4	712.1	1303.2	1634.7	1135.8	2042.7	1264.6	1827.8
ACAA1	1205.5	848.3	1410.7	1356.7	1448.2	1282.6	1463.4	1185.4
BCAT1	7990.4	8519.3	9896	6033.5	4361.3	5446	5133.1	3311.9
HDAC7	1154.1	1584.8	1469.8	1565.4	2060.4	2283.5	1380.6	3311.9
NCKAP1	192.2	304.6	117	2024-09-03	36.7	58.5	59.2	75
MRPS35	1320.6	2244.6	2001.1	3728.8	3380	3574.8	1333.3	2942.9
GUCY1B1	5397.6	6094.9	2969	2124.3	2392.8	1060.3	2531.7	1696.3
SFSWAP	1197.9	1318.6	1532	1203.6	1098.3	1302	1491.8	1393
TNK2	379.6	661.5	437.6	266.3	403.4	351.8	973.6	513.2
MON2	2603.2	2298.7	2515.7	1742	2062.9	1505.7	2446.5	2084.9
GPBP1	5721.1	5923	5543.7	4298.4	4560.9	4565.9	5152	4610.3
ZNF112	398.7	531.5	196.1	114.1	223	129.6	163.3	170.7
CS	3867.7	3888.7	4018.1	6599.2	5195.7	6545.3	3886.2	5136.2
ELMO2	1188.4	1529	1226.2	1351.8	1385.6	1401.5	1215	1173.9
WAPL	4128.4	3853.8	3834.6	4631.9	4800.6	4436.3	3062.8	3684.3
VMP1	2690.7	2716.7	2390.2	3607.8	3747.5	3426.6	2696.1	2888.7
APPBP2	1490.9	1292.5	944.7	941.2	1021.4	880.1	1120.3	836
POLD1	1239.8	1201.7	1936.8	5632.6	4100.7	5351.4	1643.2	4734.9
SEZ6	207.4	232.1	111.8	57.5	56.8	2024-07-12	143.1	49.6
EIF4B	7461.4	8264.5	8686.7	8221.2	6500.2	7780.1	8174.7	6278.9
SPHK2	473.8	457.3	353.2	434	314.9	329.4	380.9	388.6
RPL18	11769.6	11769.2	15785.6	14415.7	12951.2	17249.2	20073.5	15822.4
ISOC2	448.1	701.6	645.3	1513.7	1323.8	1749.4	948.8	1785.1
U2AF2	429.1	391.8	537.7	571.6	538.7	518.5	502.8	615.8
EPN1	652.7	470.4	626.3	557.9	513.6	656.9	552.5	718.4
MED29	2049.4	2336.2	1968.5	1977	1643.6	1711.4	1288.3	1566
ZNF275	778.3	539.3	456.5	552	604.7	558.4	524.1	415.1
MTMR1	535.7	706.9	271	321.9	438.5	337.2	470.8	282.5
ADCK1	227.4	261.8	366.9	312.1	446	407.4	236.6	303.3
HAGH	737.4	492.2	565.1	645.7	636.4	761.2	608.1	884.5
RNF4	2100.8	2102.3	2061.2	2850.9	2833.8	2300	1352.2	2103.4
CASP8	3302.5	2229.7	2614.8	3262.5	2214.1	2345.8	2674.8	2433.2
LIMCH1	4378.6	2796.1	1917.8	296.5	91	40	1619.6	58.8
INTS13	1367.3	1436.5	1408.6	1942.9	2290.1	2203.5	1750.9	1875
TM7SF3	5045.6	4612.2	4344.9	7659.4	7296.2	7640.7	4547.5	6449.6
TSPAN32	3747.8	4692.5	4859.5	2314.5	2974.9	2899.4	4772.3	2745.7
ST3GAL6	543.3	669.4	853	1441.6	1581.8	948.3	1004.4	1064.4
TAF2	1513.8	1515.9	1353.8	1977	1951.8	1574	1820.7	1960.4
HIPK2	749.8	1008.8	692.7	707.1	640.6	631.5	1121.5	872.9
TNPO3	1441.5	2010.7	1592.1	2721.2	2845.5	2051.5	1795.8	2660.3
RFXANK	648.9	521.9	832.9	1169.4	986.4	1226	803.3	1037.8
TMEM161A	738.3	651	907.8	1417.2	1230.2	1495	1088.4	1675.5
LPAR2	277.8	300.2	279.4	209.7	211.3	134.5	201.1	171.8
CTSA	1549	1416.4	1712.2	2960.2	2725.2	3053.4	1625.5	2094.1
SUGP2	3057	3436.7	4002.3	3917	3983.8	4421.7	4531	4763.7
SLC12A2	393.9	451.2	300.5	213.6	328.2	247.5	404.6	307.9
CNN2	4320.6	3424.5	5824.2	5723.3	5085.4	6196.4	4218.6	5486.7
ABCA7	622.3	634.5	694.8	508.2	785.1	698.8	553.7	1732
DDX20	1605.1	1433	1521.4	1497.2	1718.8	1204.6	1024.5	1236.2
BTBD1	3588	2650.4	2869.9	4216.4	3729.1	3341.9	2438.2	2691.5
FAR2	2068.5	2184.4	2431.3	1684.4	1594.4	1554.5	1805.3	1611
SBNO2	123.7	110	141.3	93.6	96.9	89.7	139.6	147.6
PMS1	2103.7	1960.1	1546.7	2504.7	3035.1	2250.3	2590.8	2907.1
HMG20B	2783	2555.3	2935.3	3236.2	3309.8	3013.4	2982.4	3212.7
CALCRL	638.4	1099.6	688.5	378.4	329.9	110.1	597.4	286
TAF11	1005.7	1069.1	1265.2	1278.7	1295.4	1520.4	1346.3	1130.1
ANKS1A	781.2	768.8	585.2	402.8	567.9	369.4	349	456.6
AP3D1	486.2	658.9	428.1	446.7	500.3	491.2	836.4	644.6
ZNF76	2068.5	1996.7	1573.1	1584.9	1659.5	1504.8	1965	1694
NTHL1	600.4	457.3	511.4	725.7	497.8	842	563.1	780.7
UHRF1BP1	988.6	832.6	722.2	802.7	774.2	719.2	672	935.2
GNAI3	3679.3	4460.4	4650.7	6016	5852.1	6439.1	2626.3	4460.4
IPO5	3552.8	3430.6	3737.6	5426.8	4586.8	5673.1	2575.4	5663.1
OAT	2824.9	2500.3	3902.1	4815.3	4022.2	4706.3	2196.9	3687.8
WDR3	1311.1	1488	1306.3	1693.2	1778.1	1735.7	1032.8	1627.1
PKN2	2692.6	2934.9	2264.7	1921.4	2042.9	1703.6	2883	2203.7
WDR18	1621.3	1627.6	2043.3	3429.3	2730.2	3905.2	1677.5	2679.9
TRAM2	1021.9	580.3	1111.3	956.8	523.7	1011.6	722.8	886.8
MCM10	352	139.6	414.4	2191.6	2254.2	2255.2	674.3	1902.7
DGKA	2131.3	1412.9	1800.8	911	921.2	801.1	1676.3	908.7
ANKRD44	1532.8	1453	1731.2	1070.9	1162.6	883	1128.6	682.7
KARS1	6180.7	5440.4	6390.4	8688.4	7111.6	9092.9	5608.7	7086.1
ADAT1	929.6	722.6	898.3	909	790.9	995.1	561.9	630.8
PDIA5	687	728.7	942.6	1469.9	1344.6	1383.9	761.9	1303.1
TBC1D22B	620.4	428.5	575.7	526.7	598	633.5	311.1	434.7
NDUFB4	2372	2482	2764.5	3188.4	2617.5	3667.4	3135	3130.8
SPEN	2483.3	3448.9	2333.3	1266	1218.5	1344	2469	2616.5
MYLK	135.1	181.5	324.7	373.6	538.7	246.6	326.5	507.4
ZC3H15	3585.1	3461.1	3683.9	3972.6	3894.5	4262.8	3926.4	3655.5
MAP2K4	992.4	1044.6	1058.6	832.9	1003.1	732.9	776.1	916.8
PACC1	444.3	548.9	538.8	1032.9	1322.1	1167.6	505.1	1074.7
SLK	637.5	1064.7	1077.5	824.2	889.5	900.5	1070.6	1086.3
CYB5R4	1633.7	1682.6	1484.5	2418.9	2480.5	2096.3	1555.7	1986.9
GSTO2	433.9	912.8	201.4	58.5	146.2	57.5	460.2	94.6
SEC61A2	306.4	351.7	226.7	237	284.8	159.8	379.7	349.4
PRKCQ	2321.6	2710.6	1922.1	2150.6	2419.5	1369.3	1780.4	2110.3
ASB1	432.9	475.6	374.3	421.4	477.7	434.7	500.4	532.8
FAM107B	2024-04-11	2024-01-06	70.6	398.9	379.2	474.6	170.4	449.7
TBC1D1	641.3	620.5	940.5	744.2	778.4	1184.1	771.3	711.5
CDK13	504.3	1178.1	583.1	317	466	508.7	795	665.4
MTHFD2	961.9	698.2	1113.4	2354.5	1861.6	2656.7	1183	2083.8
SLC9A7	3344.4	3383.5	2264.7	921.7	999.7	931.7	1587.6	1077
FOXJ2	2185.5	1963.6	1718.6	1091.4	1277	1081.8	617.5	917.9
YBX1	2263.5	2370.2	2722.3	3881.9	3447.6	5121.4	4496.7	4982.8
PPP2R5A	1651.7	2630.3	1489.8	1000.7	1150.9	1282.6	1257.5	1471.4
ELAVL1	720.3	1187.7	508.2	800.8	811	983.4	721.6	1322.7
TIE1	1974.3	1613.6	1228.3	581.3	396.7	302.1	1184.2	442.8
DIP2B	2362.5	1967.1	2271.1	2163.3	1663.7	1739.6	1808.8	1713.6
SMARCD1	899.1	867.5	1009	953.9	947.1	1053.5	662.5	815.3
KDM4A	1028.5	1142.4	753.9	945.1	1256.9	814.8	778.4	863.7
NFYC	1456.7	1478.4	1665.9	1673.7	1860	1845.9	1238.6	1532.5
ZMYND12	152.2	171.9	144.4	46.8	44.3	59.4	55.6	45
ASPM	122.7	298.5	323.7	2222.8	2066.2	1767.9	629.4	2346.7
CD84	3118.9	2771.7	2428.1	4811.4	5378.6	4884.6	2828.6	6721.7
ELOVL1	618.5	706	700.1	1108	1013.1	1190	832.8	1227
SPI1	730.7	956.5	829.8	1327.5	1366.4	1561.3	1007.9	1052.8
ZNRD1	654.6	592.6	651.6	813.4	801.8	772.8	1073	734.6
MPPED2	718.4	629.2	462.9	264.3	106.1	69.2	496.9	126.8
ZBTB11	1216	1493.2	1181.9	1582	2010.3	1217.3	1626.7	1630.6
ATXN3	1597.5	1371.9	1461.3	1353.8	1403.9	1330.3	2508	1584.4
GOLGA5	1292.1	1546.4	1230.4	1323.5	1733.8	1490.1	897.9	1034.4
LRRC40	495.7	753.1	746.5	1188	1313.7	1053.5	960.6	961.7
ISOC1	1112.3	1005.3	1414.9	2165.3	2383.6	1978.4	1108.5	2337.4
TRMT11	735.5	1529.8	1250.4	1122.6	1042.3	998	1431.5	1105.9
THUMPD1	4171.2	4065	3878.9	3449.8	3544.5	3436.4	3155.1	3441
MSANTD3	265.5	224.3	327.9	264.3	252.2	307	262.6	328.6
ATG2B	1319.7	1358.8	1380.1	793	958.8	801.1	1461	1090.9
ARFGEF1	1727.9	1886.8	1810.3	1898	2185.7	1769.8	1730.8	2180.6
ZFAT	252.1	164.1	144.4	259.4	243	217.3	159.7	220.3
MTFR1	146.5	165.8	219.3	321.9	360.8	368.4	189.3	441.7
STAG3	78	73.3	184.5	141.4	179.6	88.7	113.6	193.7
FECH	969.5	970.4	1645.8	2694.9	3030	3491	867.2	2812.5
MYO9A	1767.8	1761.1	1651.1	1495.2	1252.8	1164.6	1495.3	1587.9
DDX3Y	28026.3	26401.8	14229.4	12668.8	12541.1	11237.9	17268.5	11282.5
PFKP	1863	1881.5	2479.8	3029.4	2384.4	2493	1890.5	2141.4
IDI1	3362.5	2929.6	4685.5	3326.9	3052.6	3454.9	3932.4	2641.9
SP100	4251.1	4734.4	4788.8	3854.6	3832.7	3529	4849.2	4047.6
KLF6	51357.1	36464.8	46133.7	52301.2	48149.1	31083.4	36925.6	22674.5
TRAM1	8581.2	7969.5	9320.4	13454	11097.9	12192.1	5376.8	7578.5
PHKA1	596.6	659.8	543	614.5	512	478.5	456.6	367.9
TNFRSF1A	1988.6	2513.4	3046	2816.8	2753.6	2703.5	2329.4	1992.7
CACNB1	172.2	301.1	248.8	89.7	90.2	107.2	308.8	113
EVI5	184.6	292.4	149.7	122.9	186.2	253.4	246.1	254.8
STOML1	253.1	328.1	403.8	361.9	469.4	518.5	351.4	425.5
PKM	10139.7	11357.3	11702.1	16023	12566.2	14340	8314.3	9959.8
DHX29	1337.8	1494.1	1380.1	1593.7	1672.9	1447.3	2140.1	1315.8
DNTTIP2	6782	6725.9	7075.7	5557.5	6303.1	7395.2	7938.1	5825.7
METTL22	817.3	605.7	792.9	554	620.5	515.6	744.1	551.2
TP53BP1	2139.8	2502.9	2065.5	2593.5	2140.6	2295.1	1603	2244
TRO	3652.7	2782.2	2480.9	2344.7	1733	1323.5	2751.7	1418.4
RRP15	1039	965.2	1087	1035.8	1125.8	1161.7	798.5	749.6
RHOA	14504.1	13687.4	17595.9	22350.1	19023	21325.9	14490.8	19117
DHX8	1061.8	1167.7	1294.7	1646.4	1462.4	1469.7	1000.8	1206.2
PMS2P4	134.2	146.6	144.4	120.9	128.6	76	114.8	77.3
PRKCZ	330.2	299.3	224.6	62.4	2024-01-25	70.2	190.5	2024-08-28
ZFY	1154.1	1343.1	1009	1130.4	1039	877.1	933.4	828
IARS2	3233.1	2573.6	2973.2	4068.2	3219.6	3633.3	1961.4	2776.8
SYT1	330.2	219	325.8	129.7	87.7	169.6	487.4	144.1
IDH3G	1542.3	1241	1707	1978	1613.6	1841	1605.4	1450.7
ROGDI	233.1	201.6	502.9	660.3	812.6	1187	363.2	899.5
ROCK1	5548	5652.5	5495.2	4644.6	4469.9	4165.4	6345.7	5093.5
CBFB	1773.5	2622.5	1847.2	1574.2	1634.5	1754.3	1765.1	2282.1
PDK3	613.7	539.3	580.9	713	772.5	731.9	507.5	960.6
HYAL2	171.3	207.7	329	333.6	327.4	378.1	340.7	381.7
HDAC4	272.1	272.3	426	446.7	506.1	407.4	513.4	686.1
RASSF1	6386.2	5963.2	5620.7	5552.7	5559.8	5283.2	6287.7	5896.1
IFI35	783.1	1126.7	1081.8	738.3	843.5	751.4	977.2	702.3
HEATR6	632.7	713.9	798.1	483.8	644.8	691	603.3	448.6
COASY	1776.4	1855.4	1915.7	3080.2	2701	2875	2038.3	2712.2
MEF2A	625.1	496.6	530.3	1291.4	1592.7	695.9	706.3	1481.8
OTUD5	568	580.3	645.3	414.5	542.9	492.2	759.5	527
TFE3	943.9	1197.3	718	483.8	386.7	336.2	767.8	415.1
TBC1D25	852.5	778.4	933.1	562.8	390	439.5	468.5	417.4
ACSL4	1210.3	1564.7	1510.9	1758.6	1770.6	2501.8	1200.8	1803.5
INPP5A	115.1	103.9	142.3	88.8	94.4	62.4	183.4	122.2
GPKOW	624.2	690.3	601	718.8	762.5	756.3	547.7	649.2
GRIPAP1	2188.4	1790.8	2228.9	1698.1	1915.1	1897.5	2041.9	1893.5
FTSJ1	1284.5	1136.3	1198.8	1932.2	1621.1	1930.7	1159.4	1358.4
PRR11	137	114.3	151.8	916.8	878.6	417.1	209.4	831.4
ATP11A	295.9	308.9	257.3	304.3	331.6	224.2	172.7	430.1
POLR1A	643.2	657.1	586.2	875.9	912	1060.3	789.1	1130.1
LAPTM4A	15255.7	11333.7	15650.6	8053.5	6404.2	9032.5	11312	6891.3
TTC7A	362.5	627.5	472.3	977.3	1231.9	1137.3	673.1	1022.8
IP6K2	5244.5	4015.3	4298.5	4055.5	4707.9	3390.6	5118.9	4214.8
SRBD1	1000.9	1249.7	1228.3	1714.7	1471.6	1459.9	1060	1312.3
KIF2A	3302.5	4193.3	2926.9	3331.8	3404.2	2830.2	2985.9	2976.3
RASGRP2	2577.5	2617.2	3037.6	5113.8	5274.2	6606.7	4073.1	4993.2
PSME4	871.5	725.2	1192.5	1092.4	1116.6	1075.9	1407.8	1566
IFT80	967.6	935.5	1254.7	949	858.6	939.5	1270.6	884.5
SIRT2	1704.1	1046.4	2134	1408.4	1137.5	1353.7	1225.6	1228.1
ERLEC1	1555.6	1570.9	1372.8	1744.9	1508.3	1991.1	1068.3	1102.4
PPP2R5B	247.4	204.2	187.7	152.2	131.1	129.6	250.8	152.2
MAST4	4335.8	4091.2	3863.1	1410.4	1229.4	1168.5	2828.6	1576.4
SDK2	255.9	231.3	724.3	563.8	588	497	561.9	500.5
NUP133	1490	1482.7	1887.3	1988.7	1520	1784.5	1191.3	1419.5
NUCKS1	2228.3	3418.4	2548.3	4225.2	3678.1	3628.4	3100.7	3675.1
VPS35	6276.8	6135.1	6374.5	8530.4	7251.9	7042.4	4998.3	6199.4
DNAJA2	1843.9	1788.2	1772.3	2719.3	2849.6	2827.3	1600.6	2413.6
KCNAB2	2867.7	2423.5	2551.5	3010.9	1886.7	2240.6	2162.6	2028.4
CLEC2D	721.2	820.3	950	374.5	349.9	431.7	944	430.1
FUNDC1	374.9	590.8	579.9	670.1	616.4	625.7	518.2	588.1
RORA	450	529.7	281.5	100.5	37.6	109.2	360.8	113
ATP1B3	3745.9	3108.6	4693.9	6041.3	4596.8	6060.9	4263.6	4427
NEDD4	3893.4	2947.1	2862.5	2295	2479.7	2440.4	1857.3	2081.4
PIGB	608.9	511.4	559.9	709.1	591.3	612	566.7	499.3
MAPK6	1226.4	1451.3	1011.1	1673.7	1524.2	1378.1	714.5	1436.8
GNB5	1012.4	1181.6	992.1	786.1	745.8	630.6	912.1	456.6
RAB27A	872.5	1004.5	763.3	1761.5	1480.8	1490.1	996.1	868.3
HDHD5	897.2	1016.7	951	1214.3	1711.3	1523.3	1224.4	1947.7
UFD1	830.6	850.9	1063.8	1573.2	1321.3	1554.5	1020.9	1577.5
LRP6	1324.4	1028.9	968.9	263.3	304.8	287.5	737	272.1
PHRF1	1368.2	1513.3	1414.9	1296.2	1746.4	1323.5	1166.5	1238.5
ELP1	1725	1920.8	2098.1	2386.7	1723.8	2317.6	1510.7	1824.3
NUCB2	8670.7	8847.4	10722.6	24532	20928.8	26967.8	13007.3	18285.6
DAPP1	678.4	1218.3	970	1261.1	1733.8	868.4	728.7	688.4
SLC44A1	1052.3	2238.5	827.7	640.8	766.7	531.1	1290.7	1137
TMEM260	1222.6	1150.2	1039.6	874.9	994.7	792.3	829.3	1200.4
SMG6	741.2	795	528.2	642.8	667.3	584.8	748.9	828
EXOC5	3026.6	2525.6	2686.5	3712.2	3547.9	3646.9	1847.9	2859.8
FSTL3	300.7	506.2	389.1	310.2	233	185.2	433	286
DGCR2	2960.9	2842.4	2675.9	3206	2706.8	2808.8	1881	2553.1
RNF126	1600.4	1650.3	1800.8	2224.8	2077.1	2722	1586.4	2182.9
MNT	95.1	181.5	216.1	150.2	158.7	177.4	267.4	178.7
ZXDC	237.9	404.9	286.8	227.3	326.6	224.2	564.3	303.3
JMJD6	935.3	679	807.6	767.6	943.8	916.1	854.1	1059.8
POLB	830.6	946	917.3	881.7	926.2	757.3	1206.7	985.9
ST6GALNAC1	0	0	2024-09-16	96.6	176.2	148.1	31.9	432.4
GBA2	1750.7	1297.7	1773.4	1624.9	1625.3	1674.3	1328.5	1722.8
NDST1	325.4	302.8	182.4	399.9	357.5	405.4	344.3	234.1
AP3M2	1439.6	1199.1	2096	943.2	704.9	853.7	913.3	580
PABPC1	21085.3	22434.5	22250.8	17166.1	15539.4	18651.6	29962.3	18713.4
TESK2	514.7	384	383.8	258.5	249.7	255.3	211.8	242.2
CFAP20	5828.7	4195.1	3441.4	4842.6	4569.3	3103.1	4835	3226.5
CSNK2A2	1731.7	1172.9	1439.2	1539.1	1120	1661.7	1151.1	1269.6
EIF2B3	695.5	556.8	999.5	1451.3	1419.8	1951.1	893.2	1345.7
TCOF1	2529	2735	3048.1	4353	3603	3776.5	2517.5	4232.1
CDC42	3438.6	2947.1	5250.6	4153	3127.8	6277.3	3738.3	3513.7
OSBPL3	1639.4	1261.9	2384.9	1355.7	1175.1	1084.7	1270.6	1183.1
RAD18	1030.4	750.5	641	1714.7	1429.8	1844.9	927.5	1537.2
ATP2B1	3851.5	3090.2	3350.7	2573.9	1985.2	1832.2	3656.7	2376.7
NCK2	262.6	322	255.2	256.5	250.6	222.2	475.6	228.3
MAP4K4	233.1	357.8	385.9	420.4	461	613	530	591.6
MGAT4A	908.6	672.9	790.8	738.3	483.6	500.9	892	476.3
RPL31	27298.4	27950.8	32402	25101.6	22609.2	30996.7	44876.7	26950.4
WDR1	9804.8	7800.2	7152.6	9087.3	7010.5	7762.6	3803.4	6567.2
SNX13	2082.7	1459.2	1681.7	1222.1	1303.7	1019.4	1025.7	1104.7
ARHGAP10	42.8	103	102.3	250.7	386.7	306	72.2	281.4
RPS6KA2	621.3	714.7	529.3	93.6	139.5	133.5	379.7	170.7
ING3	2539.5	2083.1	2209.9	1934.1	1765.6	1848.8	2085.7	1593.7
BUD23	2106.5	1913	2293.2	2723.2	2237.5	2727.9	2254.8	2347.8
SEL1L	3926.7	3754.3	3476.2	3983.3	3297.3	3732.7	1726	3035.1
TRIP13	275	143.1	422.8	2017	1290.4	1623.7	763	1424.1
ATP6AP1	3666.9	3610.4	3672.3	3570.8	3623	4008.5	3023.8	3234.6
TCF3	357.7	353.4	488.2	793	599.7	759.2	906.2	984.8
TRIB2	237.9	143.1	791.8	1067	2168.1	3075.8	112.4	3066.2
DAZAP1	322.5	363	399.6	416.5	446	636.4	645.9	867.2
MBD3	344.4	508.8	476.6	564.7	668.1	754.3	767.8	957.1
HLTF	2575.6	3165.3	2668.5	4442.7	5081.3	4293	2566	4648.4
FAM50A	181.7	293.2	156	91.7	84.4	140.3	220	243.3
FAM3A	1202.6	1025.4	1338	1122.6	1109.1	1352.7	1050.5	1134.7
CPSF1	3286.3	2763.8	3731.3	4870.9	4141.7	5206.2	2425.2	3983
CYBRD1	5405.3	5754.6	2703.3	1470.8	1463.2	964.8	2163.7	1116.3
PDCD2	1604.2	2036	1451.8	1189	1185.1	1466.8	1207.9	2222.1
RDH11	1981.9	1594.4	1670.1	2114.6	1571	1652.9	1689.4	1601.7
PRKACA	95.1	49.7	67.5	2024-03-28	35.9	58.5	164.4	92.3
ADGRL1	220.7	300.2	365.9	219.5	196.3	168.6	537.1	182.2
ACTN1	1777.3	1879.8	1550.9	7953	7076.5	6838.7	1908.2	5831.5
ZFYVE26	300.7	376.1	376.4	330.6	240.5	223.2	353.7	435.9
EPN2	136.1	192.9	83.3	42.9	40.9	111.1	75.7	40.4
PTPN18	2261.6	1988.9	2067.6	2339.9	1678.7	2368.2	1814.8	1770.1
LNX1	134.2	124.8	80.1	111.2	90.2	104.3	45	114.2
ALDH3A2	1436.7	1426.9	1323.2	1479.6	1367.2	1326.4	1211.4	1107
TFRC	5802	4295.4	6942.8	23119.7	22081.4	27818.6	5928.1	23647.8
SREBF1	1072.3	752.3	1148.2	652.5	654.8	793.3	1003.2	1040.1
AFF4	2606.1	2372.9	2558.9	1507.9	1326.3	1440.4	2959.9	1867
UBE2D1	1439.6	1330.9	1095.5	1102.1	1322.9	1307.9	1178.3	881
MPP5	837.3	1001	685.3	576.4	527.8	462	680.2	370.2
RHOBTB1	785.9	606.5	516.6	741.3	593	448.3	622.3	438.2
SMC1A	2288.3	2433.1	2993.3	6092	4812.3	5513.2	2832.1	4883.6
HSD17B10	1193.1	1085.6	1310.5	1865.8	1707.9	2453	1272.9	1747
MARK2	341.6	1213.1	471.3	309.2	383.3	404.5	469.7	673.4
HMMR	176	185	258.3	1974.1	1909.2	1568.1	261.4	1563.7
CHFR	833.5	864.8	1002.7	1083.6	970.5	1332.3	776.1	1198.1
NFATC3	2082.7	2162.5	2420.8	2522.3	2220.8	2173.3	1953.2	2043.4
TRNT1	1174.1	1212.2	1161.9	1256.2	1476.6	1325.4	1052.9	1336.5
ACADVL	13876.1	7832.5	9921.3	13897.8	9865.2	10624.9	11067.1	11554.6
STK10	4834.4	4698.6	4801.5	3255.7	3231.3	3347.7	2683.1	2497.7
FBXW11	1931.5	1683.4	1499.3	1338.2	1043.1	1253.3	986.6	1113.9
ACAP1	6899	4819.9	7860.1	6710.4	3785	5218.9	6059.4	3917.3
DERL2	1401.5	1662.5	2008.5	2076.5	1864.1	2409.2	1287.1	1523.3
SIDT1	572.8	721.7	465	361.9	425.1	371.3	534.7	301
NDE1	1179.8	987.9	1104.9	1250.4	1202.7	845	1231.5	913.3
IRAG1	88.5	348.2	162.4	45.8	2024-05-17	2024-05-20	108.8	2024-02-09
AP1M1	2650.8	2472.4	2125.6	3664.4	3659.8	2779.5	1858.5	2886.3
PVR	616.5	314.2	756	577.4	384.2	547.7	362	345.9
XRCC1	752.6	727.8	792.9	831	763.4	761.2	792.6	859.1
SCARB1	1445.3	1041.1	1655.3	2548.6	1472.4	2579.7	1089.6	1251.2
MCM2	2368.2	1634.6	4006.5	12449.4	9172	10424.2	3478.1	8193.2
SELENOO	161.7	125.7	149.7	172.6	203.8	215.4	399.9	244.5
ALPK1	1462.4	1490.6	1247.3	951.9	1050.7	739.7	1385.3	886.8
LLGL2	667	687.7	674.8	597.9	364.1	343.1	507.5	341.3
PDE8A	178.9	172.8	169.7	115.1	111.1	210.5	370.3	242.2
[truncated: 11,272 more rows]
