# Supplementary material for: Differentiation, ageing and leukaemia alter the metabolic profile of human bone marrow haematopoietic stem and progenitor cells
Source: Nat Cell Biol. 2025 Jul 15;27(8):1367–80. doi: 10.1038/s41556-025-01709-7 (PMC12339397; doi:10.1038/s41556-025-01709-7)
Supplement: Supplementary file 6 — Metabolomics and lipidomics data of mouse HSCs and progenitors, related to Fig. 3. [file 41556_2025_1709_MOESM6_ESM.xlsx]

## Sheet: Information
Supplementary Table 5: Metabolomics and lipidomics data of mouse HSCs and progenitors, related to figure 3.
Sheet	Content
Mouse HSC vs Prog. metabolomic	Abbreviated metabolite names
	log2FC (HSC vs Prog.)
	Significances (HSC vs Prog.)
	Sample AUC values
Mouse HSC vs Prog. lipidomics	log2FC (HSC vs Prog.)
	Significances (HSC vs Prog.)
	Sample AUC values

## Sheet: Mouse HSC vs Prog. metabolomic
Name	Abbreviated name	log2FC (HSC vs Prog)	Avg intensity	Test	p-value	p-adjusted	Mouse_Y_5K_HSC_Exp0712_S1	Mouse_Y_5K_HSC_Exp0712_S2	Mouse_Y_5K_HSC_Exp0712_S3	Mouse_Y_5K_HSC_Exp1801_S1	Mouse_Y_5K_HSC_Exp1801_S2	Mouse_Y_5K_HSC_Exp1801_S3	Mouse_Y_5K_HSC_Exp2901_S1	Mouse_Y_5K_HSC_Exp2901_S2	Mouse_Y_5K_HSC_Exp2901_S3	Mouse_Y_5K_HSC_Exp2901_S4	Mouse_Y_5K_HSC_Exp3110_S1	Mouse_Y_5K_HSC_Exp3110_S2	Mouse_Y_5K_HSC_Exp3110_S3	Mouse_Y_5K_Prog_Exp0712_S1	Mouse_Y_5K_Prog_Exp0712_S2	Mouse_Y_5K_Prog_Exp0712_S3	Mouse_Y_5K_Prog_Exp1801_S1	Mouse_Y_5K_Prog_Exp1801_S2	Mouse_Y_5K_Prog_Exp1801_S3	Mouse_Y_5K_Prog_Exp2901_S1	Mouse_Y_5K_Prog_Exp2901_S2	Mouse_Y_5K_Prog_Exp2901_S3	Mouse_Y_5K_Prog_Exp2901_S4	Mouse_Y_5K_Prog_Exp3110_S1	Mouse_Y_5K_Prog_Exp3110_S2	Mouse_Y_5K_Prog_Exp3110_S3	NC_Exp0712	NC_Exp1801	NC_Exp2901	NC_Exp3110
Trimethylamine N-oxide		0.0269446021800647	771008.326220516	t.test	0.826492399116647	0.597829502027707	923225.8093062	1108897.62480459	675593.491590475	442359.432870866	729409.429229074	788604.428799777	172347.915609284	98420.5457526765	170150.762840921	192992.279047536	1675988.85825274	1610143.12884468	1528570.47985811	968967.260679154	1224263.24204989	835978.641326561	729624.659352011	794245.405242592	978049.462119729	225833.831507343	126122.958899552	199997.490787706	236920.987982782	1100415.38234528	1464633.56623174	1044459.40640214	444234.190317661	348667.097098075	90278.5606368695	808836.024239832
Lactic acid		-0.578853637142067	102096.090500478	wilcox.test	0.578125	0.464641203703704	NA	NA	NA	103087.27155958	40259.8438810086	32028.7392616411	NA	NA	NA	NA	182385.115806409	41424.6338273805	92121.2076182015	NA	NA	NA	33520.603235888	118796.418630487	41123.8885352571	NA	NA	NA	NA	52758.2583505925	369922.239689396	117724.865609897	NA	28437.1813944856	NA	74054.3453190366
Choline		1.21898815170811	540841.571296764	wilcox.test	0.0001220703125	0.000588650173611111	830220.57429579	966323.079940404	913023.749035862	965641.706919001	1293584.86652529	1215593.96310599	220916.972315225	255600.651427589	218811.825781035	260396.964267614	1065924.35388871	824060.935297632	806245.604210388	240714.319970684	263227.184322558	375114.166368347	670474.259419107	557639.363316763	521843.560712316	85804.8833782415	117029.477153418	74123.8289989986	99134.0358724863	378322.879525107	458333.072578496	383774.575088815	22468.5801066326	11666.3804862113	12559.1899568003	114967.071686342
Serine		0.358028024615003	295932.15532647	t.test	0.406242652642155	0.351528033088235	NA	NA	99890.395752538	702962.549713204	254304.131972889	272006.845792755	NA	NA	NA	NA	544131.522141241	124148.460970767	329811.235267463	NA	NA	15843.8830953974	254463.660150609	441811.129779744	365127.627079504	NA	NA	NA	NA	194723.224040668	314221.880875966	229603.627937829	79601.5264827022	181544.982142677	NA	272006.276073237
Proline		-1.33298644763183	812091.708849815	wilcox.test	0.001220703125	0.00264892578125	345040.169136236	373464.774546044	521960.311786688	383380.089791066	222589.20553005	276464.856346326	37355.5079870645	39182.0549438618	46889.9318530145	54733.3760005756	2125033.25127215	544812.191510509	1028800.65376986	1389730.83944521	1398716.76465224	1911250.68271545	1632650.21234863	1223633.6013457	1061552.15700173	179273.600273787	239728.34289457	306690.127148456	289768.016564421	1862997.32595957	1774889.94813806	1843796.43713391	274578.371577049	116184.856149448	51786.8303716991	1090534.86689633
Betaine		-1.92462876725041	9634344.85622931	wilcox.test	0.0009765625	0.00235460069444444	4830159.91617266	4685820.54209332	4597220.91906149	7358578.88362439	6298032.50054754	7398423.9876677	1246881.9732164	1269593.41932333	1256675.71030472	1231917.04626035	NA	NA	NA	18607083.7259271	15258298.1973987	15070379.3287982	31957905.0404903	23865412.3893813	25151071.6578471	4842821.64823555	6400625.77859949	5919288.05282626	5440706.40681034	NA	NA	NA	2092279.0331194	2545787.11284263	468680.302617539	NA
Niacinamide		0.715984110576297	3259928.38495758	wilcox.test	0.0006103515625	0.00189208984375	6092231.99358852	6303774.55906936	5157331.0645292	6737160.1952757	7298528.91221695	6587590.94194279	1194562.61758015	1102168.04109386	1296397.54942427	1153003.56588915	3308396.32414937	3196428.03498105	3256836.8811974	1796864.18399888	4501792.78592613	3040413.33731529	2969389.90898764	3032484.83930623	7121709.4454551	535622.792914135	562207.372380007	479308.558835893	659199.923362329	2792922.86419746	2416966.24120733	2164845.07407288	957734.38587134	2316209.16853488	232150.461471957	1468275.27311946
Taurine		-0.219265697961638	4054429.30208659	wilcox.test	0.0067138671875	0.0114107572115385	3794723.12306236	3549940.33169502	3372043.32795741	7061850.90624992	7496480.97562754	7934536.85779961	1934928.2802092	1737563.38524682	2207643.0443934	2152513.22011409	2369135.94128752	2500114.83533739	2598460.1719955	3051974.25872631	3723477.22365867	3552513.92748192	10673687.09507	8803390.06473353	9616574.90453003	2072747.32675692	2191359.90955582	2344646.89043041	2263179.12806543	2892348.15001894	2764867.63832005	2754460.93592762	37408.6558484587	52642.324566704	51628.8132375181	476199.168810071
4-hydroxy-Proline	4-OH-proline	-1.22122963061928	151774.292529445	wilcox.test	0.001220703125	0.00264892578125	151915.262084094	143444.887352291	163709.85268546	49332.9263920718	93605.6519750312	75304.1357849478	17280.4351705254	19149.6076969544	17485.2294841191	15338.0538482106	256595.372000036	82050.1288881828	99295.9559081233	354689.020182008	275870.155246393	672942.530285943	283601.235842944	194982.479076422	241520.849684382	47278.8514603292	55226.4549187785	52097.4408342361	38827.5980417238	205976.055587797	172184.8568771	166426.578457467	36699.7755687696	6099.5963688883	7337.91922809708	73474.836555923
Creatine		-1.00607762140978	8151968.73021057	t.test	0.000223131792293275	0.000882975260416666	9493379.50446207	8083529.69869357	6670907.28509637	6244842.28924463	6560485.98815562	9027059.45915126	2085916.49350183	1969906.3327872	1628474.42211548	2429434.32760835	NA	NA	NA	19645363.171121	15460105.9712248	16042188.8857414	15764077.2598719	11540025.3122376	13221121.2527383	3636142.8735173	5668334.6897336	4327958.10343442	3540121.28377468	NA	NA	NA	1851343.1012068	502721.86324667	883085.898268226	NA
Asparagine		0.0706497136349997	21662.139853387	wilcox.test	1	0.664453125	16422.3815468262	15281.4231412597	15175.4282303442	57431.312886748	36020.6843511384	34444.4624963448	5326.3819830273	5530.66368918328	5973.52905944797	8611.88368135204	42575.5088786734	16852.5316658827	28855.5077623494	14910.5567170014	17844.6207940508	7491.37186644756	40113.2031844882	49838.6422377509	51944.9259287443	7151.36472995717	6772.41017890251	6416.68472756904	7139.22811575993	17346.9686221891	24483.0534356706	23260.9062769535	7564.69394318448	6119.0462624609	5946.34575809893	16163.542463286
Aspartic acid		-1.13941968506477	937214.85735143	wilcox.test	0.0001220703125	0.000588650173611111	954059.694866624	894061.92146006	865228.930174854	807999.53332997	776061.711205717	901487.123838484	176720.765619457	182051.742423404	250208.496071059	235166.211587277	551189.272782703	430925.579259669	582758.136772802	1230179.62402182	1322849.3937731	1581260.301239	3545967.52970679	1718275.24061322	2659382.45318429	394273.941418221	432586.92128059	643777.008040854	600577.073195293	761019.119486981	1002360.2030634	867158.362721528	184454.245981462	40751.4816713597	32185.4641412696	285851.143313995
Hypoxanthine		0.249236480214355	244156.586275003	wilcox.test	0.1484375	0.152642891857143	NA	NA	NA	295635.599265585	502125.150040389	570978.738047364	80074.6122050262	92319.7079462878	111893.519968757	203332.338993853	NA	NA	NA	NA	NA	NA	151243.294173778	461341.295963291	416240.959238941	93013.9775303436	128921.329589444	121563.133416891	189508.551470091	NA	NA	NA	NA	178569.476913861	74054.3304979135	NA
Glutamine		0.30254031729128	17783.5505796332	wilcox.test	0.275390625	0.2489990234375	15847.5584395218	12701.1610654666	19809.118053858	15780.5518822614	14355.4507264282	12456.5578073652	NA	NA	NA	NA	47862.2626440113	14419.4573299292	23540.4514810846	14275.4055174312	13501.6017457359	9382.13815628292	10683.6710204798	15919.3807194197	14333.9229531589	NA	NA	NA	NA	17547.7891317724	27801.8481698817	19885.5835893084	12859.8228358201	5886.52619844737	NA	18506.8128995757
Lysine		-0.342844095094234	653580.129194953	wilcox.test	0.0418701171875	0.0504767523871528	413903.424509204	410491.077144487	488083.383929522	613683.001271354	361549.250732796	353913.41027367	109238.615851037	114842.467277069	106586.949848402	105519.764875805	1848270.82136257	1012022.94578423	1553595.9167405	501208.741133511	582459.063611466	739171.185602404	895539.948141419	818020.954159723	809265.243120268	213569.291923761	234568.909061933	174444.760172501	242265.626527585	1473995.73730215	1535736.66550752	1281136.2032039	288102.985122217	130446.408652606	112380.562706674	1306380.60649843
Glutamic acid		-1.90394926890937	364291.332595749	wilcox.test	0.0001220703125	0.000588650173611111	144979.445327865	128908.014854594	136997.124437426	212887.525324871	260138.191910284	352749.385964057	56192.2778122792	59278.2911328729	63123.9069993841	68203.5746115281	225513.764280896	114086.183244531	174169.405632522	352712.32765638	416107.41269381	495900.632198408	1809078.095543	774791.706805707	1247675.23409547	251989.208579903	271204.900978311	305503.400409668	317959.757613487	499211.059228511	393641.888656092	338571.931497627	59549.0070244393	28106.2112896949	21062.0113753249	114780.062237562
Methionine		0.102365690196243	190809.896150214	wilcox.test	0.431640625	0.36025390625	97405.2931692556	89710.3699023092	106749.653475918	124888.990077487	92139.7659127257	92759.2284924335	NA	NA	NA	NA	743976.007873536	142324.313808327	288234.579374461	108869.740912268	148112.094043259	204468.080054079	119757.125851913	158259.864275397	114990.263865097	NA	NA	NA	NA	195499.43817202	344452.1562397	261981.16520366	39249.0040077127	53698.0836441557	NA	174392.020518119
Trimethyl-5-aminovalerate		-0.411333517395169	406843.427685885	t.test	0.0000688345799807023	0.000588650173611111	315368.096186241	447997.004782676	444712.015969479	330055.102048993	367504.861209465	500661.483029109	141800.556795905	177961.141728903	172480.648923434	202869.446353552	535138.418237508	484408.083554249	419093.447288128	340177.490916927	528789.700258699	510796.159509573	610893.376522885	454320.590456644	658509.980010898	169689.126852355	253685.104916645	269973.890366925	245967.348603329	696933.533713625	707103.903829591	591038.607767276	16102.3967890334	0	0	92063.559264408
Carnitine		-0.978777461087681	815356.948054049	t.test	0.000549611298422269	0.00183485618088665	610415.703994156	515311.241122255	528854.944938963	430883.469053293	962432.092667774	566389.279641796	187285.133007997	152018.544205481	162582.319123504	132316.992210792	1193811.81089931	692388.600759451	1001205.52592218	1265666.60341822	1475221.4710842	1363820.7452118	1933143.33741674	975711.454668015	1484373.20870475	221654.013964483	291936.042567311	343912.935679622	499209.006221179	1207810.51332102	1379623.29060234	1621302.36899864	248090.418565017	115476.211501243	105628.809951952	871323.208419003
N-Acetylaspartic acid	NAA	-1.86723296565768	58296.8187081016	wilcox.test	0.0001220703125	0.000588650173611111	31701.4281538979	26328.3181762139	26306.8238076325	28056.7111692799	38007.1058213892	33070.0380299946	7136.2678568578	5620.31521516201	7235.65366817107	20268.0082739422	26735.43168951	39226.559725299	36385.731863507	85113.8693969252	102446.669619393	112055.526106077	159424.221290139	84973.9194044531	134055.560459059	29528.8042730474	24436.8371790992	35094.180803814	24966.4808693012	100272.363113626	187078.057227903	110192.403216947	6159.97467272466	4100.51574000367	1817.70882383565	12581.3062444337
Phosphocholine		0.764018921301843	41040370.7382988	wilcox.test	0.0001220703125	0.000588650173611111	30516707.8609368	45621984.8060484	39730570.7672064	47851705.9230484	74564314.7814463	93039761.6646852	22366517.8758509	18825547.4139843	21247290.0336331	24706523.8201816	90391517.1661374	79728857.4691902	82993288.8188402	12875710.0084329	18380357.1802889	17444915.1758196	42788674.9480444	35538681.8093444	48334194.2123091	10863196.4560377	11966954.7639212	12406491.091834	13283842.148288	55213746.9103577	65758954.0569543	50609332.0329479	449148.219723082	457584.318471404	175674.182313986	1964489.45590531
Citric acid		-0.79355416479896	1875236.23386728	wilcox.test	0.1937255859375	0.18277587890625	1319750.51541656	1192381.30124473	1945346.58534756	1401679.81066331	1614793.89127038	1585376.59558643	1433665.43996784	1350602.56680265	1283685.95657178	1338123.21082809	1072192.60886693	1160446.54864698	1139528.3904924	989839.547866755	1365143.47743564	1127945.80649509	2054967.05600626	14416349.3382492	2006329.05868784	1419286.25198157	1458053.66456733	1273849.65228882	1268700.73826305	1218612.59879804	1250212.76565701	1069278.70254707	939703.154249397	1901105.81945682	1233725.08418898	1012310.4329247
C2-carnitine		-0.807451016929762	36543779.9010703	t.test	0.0000479279623881081	0.000588650173611111	29886491.0574197	37918737.6733963	36517682.6536712	20672177.6066269	32800473.4249953	33421563.4341507	10138324.8647176	11035513.383294	11208537.212331	10182050.5310851	36441782.0369858	39427349.5695653	35839499.9828657	40913020.2444147	51943075.3613923	54345618.5314415	71851059.4374336	53089553.9396322	62002711.7273237	16485719.5062315	20180450.5040856	20848413.7457945	15552222.7939695	68323662.0793394	68691819.2663831	60420766.8592808	330938.05681789	167188.485514294	171625.183694429	1559013.33519622
C3-carnitine		-1.36490079965913	737865.939123579	wilcox.test	0.0001220703125	0.000588650173611111	483684.708726596	504883.083568713	432906.497230225	390975.50355496	697869.319170106	346449.381191911	161701.591847772	194686.226456164	155540.722867297	148479.99930375	591763.237592649	584889.32690351	671588.430475375	1658944.2857681	1265634.25174087	1198862.56681821	1706113.8732627	1332762.68271911	1207023.72614094	374104.596743773	570480.875943523	513055.122761897	484770.345759514	957065.044171456	1434692.91347879	1115586.10301514	182223.878791329	88242.3865076976	90591.5680609005	447801.505795787
C4-carnitine		0.101742732257564	845059.87728971	wilcox.test	0.38037109375	0.336900111607143	779105.747129748	772038.647612672	814187.139007592	404139.176642127	2130444.95586769	369506.468012865	410494.900078578	313736.839382887	NA	NA	1019887.84245275	1203698.45700043	1406060.11322818	903864.282716603	791864.032992255	1281493.96393606	452745.185456203	410470.00946356	403535.434049267	498237.434851984	507716.540155387	NA	NA	1265366.52206088	1599540.97995309	853182.628322813	614039.303174328	278885.519289177	332847.529499107	1263273.55819791
Cytidine		0.0104370959374932	167423.098878806	wilcox.test	0.8077392578125	0.594167521848517	180686.930129163	188641.252150612	213174.174042542	105726.384573275	191586.289751732	116006.767058529	37116.5899741096	26441.7070168605	26913.3468870616	40349.1330153691	404381.71598917	294564.904541732	358783.940261872	203659.104982519	227081.034075407	340785.114557398	68361.7855376326	96322.2856715547	112682.446047184	49787.6026105718	42698.2484432996	32595.3793048773	42133.0410609463	263935.164634455	370767.575768954	317818.652762117	123130.001527129	26824.6428126409	27336.8171469766	225018.646289992
C6-carnitine		-0.280883759342522	432557.814305614	wilcox.test	0.090576171875	0.100795022035256	361626.679469572	294253.183468157	324750.569834663	214896.868806216	867046.816909305	161087.461495712	244595.224832626	194282.717231042	155309.603877324	143796.946433928	565874.779133809	699579.901683507	850467.382843937	533248.605069638	472393.610835132	540902.602825997	364161.052527409	353069.040267972	339872.039235898	307669.969546143	349401.531554107	231267.210762378	259239.731451961	820078.526042759	989957.141459411	607673.974347349	265772.634916035	134687.638466369	187635.34054953	694061.250606462
Adenosine		5.30649537032306	44227354.4110938	wilcox.test	0.039794921875	0.049345703125	4087661.07201248	4400732.73984013	3785272.65480046	3161868.29633994	6279924.32837681	2548308.49411934	1123645.42349803	794028.867188846	673982.69752923	932933.31583173	574961067.549985	NA	432546332.497532	4025817.9864128	4649455.41889055	4285187.33200928	1994678.05611024	1930398.18512161	1052653.32770699	880008.606258214	794999.970226352	718961.26484089	754658.368624255	2888174.70673122	NA	2185754.70626539	886030.396185829	1436286.63074075	521873.213903609	114705716.275083
Inosine		7.42094026019592	10763495.8243043	wilcox.test	0.05224609375	0.0612832559121622	152519.449736272	193178.351681476	200249.961162179	114664.448992557	204520.88457008	263058.222861392	43237.9565402597	44406.0682323658	43365.9429299274	112506.939108835	234051400.026135	NA	NA	153137.992828157	123468.877365581	145972.012185039	113325.297713835	199572.670957944	164590.850141025	44463.9134213382	50334.8867910306	58260.5483116859	89604.5753608092	231068.25766715	NA	NA	121139.750069961	26938.4460157024	17575.6213589469	70647702.6606834
Guanosine		0.392631913123067	4508.72682202058	wilcox.test	0.8984375	0.63921618852459	4340.66084318898	3998.18433857391	3254.58786325423	4055.69909047911	13985.510439403	3938.86328888466	2868.8740135079	1479.04563857506	NA	2439.51103699386	10824.0301824558	NA	NA	2143.16173539409	4374.59397642644	7295.7948722514	5496.2435428968	4134.43394071726	4496.46487632275	3041.88810024603	2311.39402934019	NA	2556.56298723134	3139.0316442687	NA	NA	2188.01691147452	2260.73867400585	1920.41672408674	6889.42392589797
Methyl-thioadenosine		-0.73910892810415	141433.952716571	wilcox.test	0.0008544921875	0.00231781005859375	209524.48413532	149368.654711333	237975.639148097	92808.3609501858	202724.109084456	97670.0786441109	36634.0651818109	36808.4667168569	36237.9619731285	28577.1433181207	84524.2329768552	81233.5452215669	83614.1114643617	355042.635024319	330472.485353364	329867.138883594	240401.14179627	176662.333930821	189613.164814332	46236.7053074902	61723.8120713963	51534.4319896526	58971.7130306463	174818.720660752	154502.997258523	129734.636983476	74218.5914434516	24558.7268535139	9872.06164413513	36583.4842081141
GSH		-1.41360165196118	117162.839756209	wilcox.test	0.078125	0.0892269736842105	83907.1736046136	74632.2377687617	83068.5763465265	24845.4533329693	48637.3562901848	68628.8297352573	NA	NA	NA	NA	NA	NA	NA	56724.70738047	81599.8916214589	551878.017510431	171240.943653239	75938.1211132267	84852.7687173749	NA	NA	NA	NA	NA	NA	NA	7445.63147400038	2326.60959805075	NA	NA
N-acetylneuraminic acid		-0.567028784801904	10280.9840798226	wilcox.test	0.0107421875	0.0155403645833333	11302.213520823	9105.89385191466	8069.62263463075	9469.908561322	11552.1791272611	11579.1647477781	2070.57003232764	3729.94900338956	3366.30054661651	2460.64464641674	13569.9559288631	10283.6142075247	11160.671102189	9398.278863939	8749.59475181893	29426.7025056637	26314.3398580776	14522.5233831358	12135.4057228184	5812.72994225974	4372.06387005372	4870.86906125844	4568.42030739013	10858.7053875221	14429.3997555877	14125.8647548067	0	0	618.253538980988	11209.4185482287
AMP		-0.565408662371267	2256557.4006515	wilcox.test	0.7608642578125	0.57216796875	2696805.10334652	2416148.32940837	2703390.27254499	1730017.88722951	2912397.35673876	2156991.9220329	699500.718658698	595559.247683821	548246.470312909	500198.043745017	2284464.00376017	2173954.56802844	2241627.50544726	9061454.41152963	2070823.66919079	9374956.93099107	1795005.64675117	1051030.33851162	968588.715263173	514673.957577612	539950.63901174	497866.039517127	429115.658993201	3550561.56964927	3297371.42614738	1859791.98486787	280147.838888923	52528.7090720464	29739.2130652283	697535.583196429
GMP		-0.669271788480385	145092.674252201	wilcox.test	0.46484375	0.380645636792453	375703.39513739	310583.254121911	273430.178027376	32484.6397753659	51364.4219613601	39867.4448265351	12098.128473165	8313.34438931346	8990.23457809771	7454.8951425508	NA	NA	NA	127771.22002712	256125.392449635	1299336.73485078	27983.7039195741	18639.4695984479	18087.7214450428	6736.85975836914	7442.4087679067	9778.96855245536	9661.06924163304	NA	NA	NA	18795.7358157541	1833.34585883505	1595.90794387514	NA
S-Adenosyl-homocysteine	SAH	-0.618267028161246	20593.5547475105	t.test	0.000735332751966558	0.00212756276235657	27225.3791299825	29259.4578496372	29715.1503634765	14776.8905398586	21901.151743966	16536.3731312977	5743.89486196055	4937.82746144016	3502.25564826927	4959.33942719963	18874.5793241404	16277.8033951175	17503.3280069887	37383.205366455	43201.721164076	53397.4298625134	35760.2898666637	18843.3205497166	21407.5710206868	7125.81810388257	7888.35338152989	8736.12194357136	8072.27728956678	25466.7147368349	29578.2527176606	27357.916548781	0	1018.19307866417	834.32204565128	6568.7157103217
S-Adenosyl-methionine	SAM	-0.849662264819692	181014.20360091	wilcox.test	0.000244140625	0.000882975260416666	143321.034648063	171048.611695407	165990.98096619	101639.172897289	145751.847555668	132776.843084918	48778.9696225906	50720.3446816238	41826.3991622087	42232.217069579	205856.618410004	210507.903730047	219148.125181239	213971.302936045	251759.885381171	153460.460915987	276614.731393866	276952.664978742	281001.429911982	62410.3610959942	103027.557563782	89207.6516974774	78033.7933576229	397322.934703948	425793.735510444	417213.71547176	0	7658.69002082722	0	12580.2461109555
CDP-ethanolamine		-1.0204590612232	29175.8656721517	wilcox.test	0.0068359375	0.0114107572115385	23838.741636284	30800.2685947623	27163.2776505404	16464.2483704133	32606.7311039495	28971.8416685851	7703.51490193009	7938.83324036458	8890.61372678481	8293.19111075997	NA	NA	NA	37744.1859439762	36194.6873562429	113603.315272796	66417.0514557131	26661.032385104	52827.9896922038	11631.1086549766	16639.988058566	17514.501484379	11612.1911347016	NA	NA	NA	0	0	0	NA
UTP		-0.946631952168114	222131.348132221	wilcox.test	0.020263671875	0.0274826049804687	122871.046627907	191090.859757651	57603.9859193295	98533.0094611023	135529.392582822	240751.887439663	66130.5511726432	64798.6621354359	77214.5934247965	76473.9226124143	126799.590267033	396407.073447618	318699.183346191	29695.2374139021	30497.7218653887	67289.1843091438	521481.921263945	223278.025050998	435160.503410253	104875.573101028	123589.998775491	166560.393347972	147464.424450824	608871.475270846	771668.882705834	572077.952277518	3482.59586475452	3434.94944290643	0	18627.4891816423
CDP-choline		-1.04353050742862	20570.3303353952	wilcox.test	0.0068359375	0.0114107572115385	27649.6792498678	15083.2474936794	20343.3262780476	10781.8845069436	19121.8443274718	18966.6261870488	5299.48665757875	3810.74408123305	8291.61476649262	5042.56055842568	NA	NA	NA	59827.5160327258	23900.8408353256	93690.9563041074	25441.0558049835	14216.8199070192	23191.8107932193	7518.97507032141	9856.90293077975	8785.0937628751	10585.6211597585	NA	NA	NA	616.546148561926	0	0	NA
ATP		0.304481040026468	103132.567326786	wilcox.test	0.7646484375	0.57216796875	269091.264906942	327442.085418135	120534.643038721	56218.4284449427	75541.4377021219	153624.381485104	28133.2669692927	36519.6508227574	42162.6494583837	30486.4247706829	NA	NA	NA	24166.475559258	33509.0995666727	116587.798623942	251999.941931862	96939.6879907325	208459.801585213	33418.642444341	48346.4747285491	59907.4604710154	49561.7306170475	NA	NA	NA	3671.26297771251	1274.90225328741	0	NA
GTP		-0.797772980531483	14565.925176717	wilcox.test	0.0245361328125	0.0313196518841912	10253.4359102045	13771.9233504064	3189.90441755118	10895.4489260707	18837.4849681129	25700.0538528898	6145.32346119251	6190.11073800847	5937.96572439149	6981.17777277153	2733.18742077172	15667.7252703536	11993.0390591594	1316.89548228057	1382.73297229321	4888.86526238343	46625.3084561671	25595.0527741244	42841.5158975134	8042.8609224837	7537.77464870622	12760.3998059495	9494.88243049964	26399.141834335	28955.7525529322	24576.0906830898	858.858654265989	0	0	1499.68005311722
ADP-ribose		1.821894731903	6930.38792173201	wilcox.test	0.000244140625	0.000882975260416666	15225.9719207412	12359.3581244617	10053.8463729785	8559.65938231942	19267.1459098466	20345.0455784299	4389.68001610817	4832.75757186706	6206.9453304079	4666.22950480503	10195.101156213	13520.3958865777	10838.7049887168	2856.81985943698	1752.1295021878	10318.8541446654	3902.6520951511	0	1583.59789390018	1155.90381039955	1645.97721444098	1662.39956045128	323.212096690833	5070.65974363489	6357.02328478318	3100.01501581702	654.737569297267	0	368.655858481155	3320.19789176596
UDP-GlcNAc		-1.6989995661305	18615.7369367722	wilcox.test	0.203125	0.187566489361702	NA	NA	0	12238.4644375535	14558.2868879054	22411.3621690351	5801.76486904372	6359.69501695282	4636.27657633856	4130.43677123547	NA	NA	NA	NA	NA	128856.169737949	40035.1937347696	11711.3211624764	24193.6996554469	5522.16246553983	4252.31173305075	7482.10107067488	5662.54470038386	NA	NA	NA	0	0	0	NA
GSSG		-0.369465228514427	905247.269242392	wilcox.test	0.0030517578125	0.00630696614583333	519178.273113684	497964.021466097	391328.939171385	1032758.47706601	987639.073017074	1361711.10533424	487656.025607576	440901.525120918	374638.418946896	420158.342865514	1143053.2391164	1310674.29865706	1301851.45056757	563628.238691285	376875.618574241	320874.817933313	1636750.29766051	1369130.29463547	1733819.11676513	553078.957344871	538042.753556285	707705.219589947	604865.195977756	1560940.86992083	1762473.97102115	1538730.45858098	20619.7833832462	32637.9316739892	14846.3169021636	69038.5239374125
NAD		-0.428870296170826	172869.647196954	wilcox.test	0.10400390625	0.110091939786585	204431.719034755	164742.09421124	153486.999562506	146312.235959714	188993.30436877	240963.704432679	67300.5813778032	60980.3571900436	60413.972675491	53841.846557414	197787.494608876	184409.430726058	192051.452346796	173525.390621388	152535.486948339	548807.55092538	363429.620275543	189996.390789395	253743.821253273	48152.8347199863	64993.723838215	81795.281949827	66298.0901235351	208568.804559503	239128.68818728	187919.949877003	2628.02322225527	0	775.753984746187	14738.0984130142
NADP		-1.28344299313334	37983.4853871413	wilcox.test	0.0001220703125	0.000588650173611111	17097.3452811879	17952.3477609555	16780.4189729899	21458.3679518618	34561.0575014252	45823.1735388455	8512.72789249728	10007.999269729	10315.0531639856	10093.9526016839	22340.3556682933	37362.3482563228	35264.8561942659	23605.4813899402	26305.7322424496	29319.6597842345	116644.684115868	51413.313281413	100913.927372081	21142.8419639769	29145.0634638556	38808.321405981	27651.9211198841	76560.9704583106	85728.6829779556	72760.016435679	2815.28435733404	1335.84364167402	0	8265.68114858208
FAD		-0.0105054714761281	6990.74412922866	wilcox.test	0.7608642578125	0.57216796875	9089.12506218284	7789.83447776939	7003.37093062588	4814.20477157342	10674.7195021424	10796.3336983443	4198.23150662411	3436.55397428928	3377.1573644354	3874.22643287549	7291.77364643337	7598.01470197885	10605.2435451729	5916.57710398555	4743.23001919401	18297.5702698623	9940.38127015169	5224.15827160691	7822.59586752337	3445.01791740271	3757.02363992231	3486.62055334783	3197.72662628107	8076.84078196014	10690.5817555423	6612.23366871734	480.591010585567	0	0	1380.71061795768
Acetyl-CoA		-0.7738451848593	8823.07485010846	wilcox.test	0.0052490234375	0.0103548916903409	4520.89749139821	5479.62730772315	7010.98160692742	3401.56601116068	14215.2933160875	5729.7212541467	1754.98205599088	1832.25906557418	2111.79117069349	1495.17424184197	9369.5370726107	12901.9126935385	14831.2791213297	8487.23953060929	7021.22320604536	29935.5048995589	10895.6150166548	8891.03410974263	7272.77522637818	4088.03474844468	3177.03881495983	4396.08108860901	4648.08681319027	18176.0601182473	20611.1402274354	17145.0898939212	3630.76864600812	2407.39284600514	1115.14884034092	16009.7119324917
Fumaric acid		-1.01371590369278	18691.6469820662	t.test	0.0191179659574684	0.0267651523404557	NA	NA	NA	11213.9661857202	12321.1064370649	13611.659155875	NA	NA	NA	NA	NA	NA	NA	NA	NA	NA	31307.2732039746	19495.8474810718	24200.0294286905	NA	NA	NA	NA	NA	NA	NA	NA	9450.06222392724	NA	NA
Phosphoenolpyruvic acid	PEP	-0.330831421879503	16100.8478591804	t.test	0.154753162251481	0.152642891857143	NA	NA	NA	10555.5619601236	26472.716114113	13737.6398594925	3452.10612048542	3755.14351490998	2514.94701173967	3479.81846247363	20431.7572788771	30779.2629209695	27449.1805680836	NA	NA	NA	27831.84214497	13079.8480870861	22093.0514775212	4902.4591253588	5710.52743957533	5127.00239529812	6907.18990377485	22545.6015794553	44397.1830107022	26794.1182085974	NA	0	680.905361424392	13591.2420618633
Aconitic acid		-0.061770611110942	19902.6879220701	t.test	0.660097304683796	0.520876782241395	NA	NA	NA	20295.4234500312	27750.6843661654	27246.9349180274	14040.0437432986	12581.3668280556	8534.49501992593	9659.54106678319	27063.4125735507	21088.1364767796	26506.7117083433	NA	NA	NA	36459.8741864405	26311.6770282913	19736.3858055886	10810.8974868736	11318.7217330223	10303.276273491	12622.7143378783	28643.0669279516	25819.3652709542	21261.0292399496	NA	6421.77980008624	6346.88415842717	18417.171968148
Phosphoglyceric acid B		-0.450441585999436	7217.28919692487	t.test	0.154647311322348	0.152642891857143	NA	NA	NA	4778.1385397256	10654.4811822407	7616.76818649915	1564.14839650407	2034.24623365251	1419.15437509289	2886.5348199923	8947.51372891394	12021.534296583	9074.02311611279	NA	NA	NA	20401.8659002654	6976.92514051606	9607.9889198023	2093.47540475214	2657.61396942069	3147.78061970451	2818.2663752956	9293.95288605396	13507.8909579346	12843.4808894351	NA	1518.55750654248	679.842276799074	2960.29991109438
N-acetyl-glutamic acid		-4.80149864458248	45101.4223711313	wilcox.test	0.0078125	0.012109375	NA	NA	NA	5414.33770491859	7730.75743220659	8713.50180345758	0	0	0	0	NA	NA	NA	NA	NA	NA	267888.979752246	95542.9922570758	84608.9015659224	32306.4216531713	41984.169763698	45021.9468694684	42207.904393674	NA	NA	NA	NA	3613.42526307187	0	NA
Argininosuccinic acid	Argininosuccinate	-0.320836649354722	30255.6378627931	wilcox.test	0.1748046875	0.168589409722222	NA	NA	NA	16330.4548502392	71095.4772384724	20245.6211291791	5611.19993517567	4021.05678198658	3208.82640299684	4037.22834497984	39706.4499901945	44158.3456190015	60637.3816047697	NA	NA	NA	35930.16528872	30652.5051466116	43315.6391813459	6943.45522373536	9709.3349616478	6655.51267225289	7661.30847953714	63949.5656756372	83955.0752028781	47288.1535265006	NA	12312.4008906995	3876.13091988421	27514.7317345764
ADP		-0.302320765786327	15845.1943598662	wilcox.test	0.4130859375	0.351528033088235	NA	NA	NA	18849.9932535845	28063.9079837605	31390.3975466377	8597.20503283655	5751.68280534945	8222.96386464795	8107.61267998083	5051.3762113545	13675.458823769	14199.8094976535	NA	NA	NA	42796.998378834	17264.2997436127	27219.6963064377	6908.68580053032	9528.31680140633	11423.1684599953	10294.0324612722	19906.2821344276	19319.2501388878	10332.7492723451	NA	0	0	4124.79382850002
GDP		-0.655387153395574	2698.54215203931	wilcox.test	0.009765625	0.0146147629310345	NA	NA	NA	2082.9472136732	3680.55470819639	3086.38252670163	961.959032208912	1157.72779851378	994.156100635542	862.058787166395	1176.29230694481	2981.3124773171	3975.84584571638	NA	NA	NA	4736.66156650175	4337.81286717718	4233.43805995812	1171.88182094619	1128.06754333637	1205.34713538712	1595.02780413159	5690.28402203781	5288.61539001601	3624.47003421995	NA	112.35371195583	86.42831753207	864.500375320707
CTP		-1.31517680578316	4776.20506851275	wilcox.test	0.0009765625	0.00235460069444444	NA	NA	NA	3321.05191231651	5001.35121730877	4693.59908491274	1041.90991798474	1551.55286200252	1511.75957463951	1393.04412994454	1071.64280665054	4577.37592711883	3220.63255311162	NA	NA	NA	14359.5615591343	7707.77142937019	10330.6070638998	2662.38962261071	2789.7074388348	3670.3039437471	3075.41736117608	5914.68161624402	9910.84698440258	7718.89436484512	NA	245.978683681798	129.851592954005	921.306881654049
UDP-hexose		-1.09461919243856	5962.67114179382	wilcox.test	0.0078125	0.012109375	NA	NA	NA	4770.18160050131	6206.33861835136	8489.84242351256	1665.36763292778	1391.61840077642	1903.83269249685	2195.56174099148	NA	NA	NA	NA	NA	NA	16876.8598878481	8587.64302991365	13851.9998850953	3850.89234938176	4881.2125187707	5330.17631751836	3475.86888702781	NA	NA	NA	NA	194.781556367234	145.455417841937	NA
UDP-glucuronic acid		-0.337338117775298	10061.2297965354	wilcox.test	0.1015625	0.110091939786585	NA	NA	NA	5713.27777069258	7926.72998687651	8156.47616910601	2667.57663580586	2961.18846058287	3837.5010440571	3612.92631656243	18190.0287870287	18053.2958882663	17783.7655059956	NA	NA	NA	12370.1661687143	5785.02949195006	9464.23889584466	2674.29646991147	3962.5660483902	2602.47640499916	2351.86676605564	22210.4753336099	31223.8443874023	19676.8693988558	NA	0	78.4167152758093	588.304632157654
Glycerol-3-phosphate		0.387277926737913	11915.1211532542	t.test	0.00590541782749543	0.011143266683187	NA	NA	NA	NA	NA	NA	11996.4476868792	13183.8489304463	8910.2434478117	13417.5695114242	18107.4983824295	13360.15795142	15558.0963004019	NA	NA	NA	NA	NA	NA	6570.69923279214	7873.11657477501	5680.31627758543	8267.29043681615	16295.1484796821	14845.0222261769	12746.2407069186	NA	NA	276.040562672724	1097.89125726171
UDP		-0.761420040727645	2744.49923733694	t.test	0.024058402140795	0.0313196518841912	NA	NA	NA	NA	NA	NA	1284.1170290599	923.854662905892	2231.01296272589	1040.10604651291	1719.9586831337	3342.99790201845	3714.25398649865	NA	NA	NA	NA	NA	NA	2277.4690535605	1332.99738497987	3305.95362338148	2840.49570445553	5491.22636594373	6030.17126617062	2888.37465137005	NA	NA	97.3084830509467	571.445659179375

## Sheet: Mouse HSC vs Prog. lipidomics
Name	log2FC (HSC vs Prog)	Avg intensity	Test	p-value	p-adjusted	Mouse_Exp0712_NC	Mouse_Exp1801_NC	Mouse_Exp2901_NC	Mouse_Y_5K_LSKslam_Exp0712_S1	Mouse_Y_5K_LSKslam_Exp0712_S2	Mouse_Y_5K_LSKslam_Exp0712_S3	Mouse_Y_5K_LSKslam_Exp1801_S1	Mouse_Y_5K_LSKslam_Exp1801_S2	Mouse_Y_5K_LSKslam_Exp1801_S3	Mouse_Y_5K_LSKslam_Exp2901_S1	Mouse_Y_5K_LSKslam_Exp2901_S2	Mouse_Y_5K_LSKslam_Exp2901_S3	Mouse_Y_5K_LSKslam_Exp2901_S4	Mouse_Y_5K_LSminusK_Exp0712_S1	Mouse_Y_5K_LSminusK_Exp0712_S2	Mouse_Y_5K_LSminusK_Exp0712_S3	Mouse_Y_5K_LSminusK_Exp1801_S1	Mouse_Y_5K_LSminusK_Exp1801_S2	Mouse_Y_5K_LSminusK_Exp1801_S3	Mouse_Y_5K_LSminusK_Exp2901_S1	Mouse_Y_5K_LSminusK_Exp2901_S2	Mouse_Y_5K_LSminusK_Exp2901_S3	Mouse_Y_5K_LSminusK_Exp2901_S4
CAR 14:0	-1.08005560990446	23774.2857142857	t.test	0.000595145889353017	0.0047860622465881	3551.66666666667	NA	68.3333333333333	7841	22669	24052	NA	NA	NA	4824	21526	11148	14821	26394	53226	40265	NA	NA	NA	27503	32553	28667	17351
CAR 16:0	-0.494144060570403	73385.45	wilcox.test	0.013671875	0.0266304347826087	18931.3333333333	11015.3333333333	1580	22205	111135	123226	66053	43463	56177	17991	66851	47416	54874	59834	175890	170154	54006	75896	50386	71182	87390	73691	39889
CAR 16:1	-0.694330009178327	12761.7142857143	t.test	0.00621667164214686	0.0152638016452378	191	NA	0	979	16463	17309	NA	NA	NA	3277	10305	9843	10065	7270	24894	18228	NA	NA	NA	15170	18512	18047	8302
CAR 18:0	-0.0120646463091207	19172.8333333333	t.test	0.911917282517497	0.648983283749715	3356.66666666667	NA	NA	5920	23408	27950	NA	NA	NA	NA	NA	NA	NA	3774	27307	26678	NA	NA	NA	NA	NA	NA	NA
CAR 18:1	-0.630198869528811	31282.7142857143	t.test	0.0637695615884301	0.0865720108836869	0	NA	0	0	37958	47407	NA	NA	NA	0	31225	21035	34273	30121	74261	57290	NA	NA	NA	23444	35642	30506	14796
Cholesterol	-0.100819711950693	39776.5714285714	wilcox.test	0.84375	0.63	NA	17547.6666666667	1344	NA	NA	NA	61896	42321	81040	17382	19367	23131	23574	NA	NA	NA	77428	83285	54890	24005	19067	18264	11222
HexCer 34:1	-1.5795100655488	5463.16666666667	t.test	0.131903766116911	0.131317527156391	NA	0	NA	NA	NA	NA	3049	191	4978	NA	NA	NA	NA	NA	NA	NA	6844	12793	4924	NA	NA	NA	NA
HexCer 42:1	-1.04061185570281	17572.4285714286	t.test	0.0427316329600794	0.0660130054003985	NA	0	0	NA	NA	NA	15375	896	15726	6172	11565	13661	17078	NA	NA	NA	14265	31353	11696	34725	23013	35807	14682
LPC 16:0	0.192316339189687	16541	t.test	0.482233887838568	0.415463041830151	NA	6588	7747.66666666667	NA	NA	NA	20536	16882	18945	9457	18676	18013	20984	NA	NA	NA	5462	27253	13780	16512	18701	15948	10425
PC 30:0	-0.909234062577319	74024.55	t.test	0.000640990479453763	0.0047860622465881	29095.6666666667	197	0	8205	79501	83996	75052	37196	67864	17816	43192	44830	56756	92469	143596	116844	103781	136017	66298	82022	68341	90629	66086
PC 32:0	-0.284867522530114	577007.25	t.test	0.348764302352538	0.312492814907874	5014.33333333333	2592	218.666666666667	5984	105241	103029	948776	455680	1003230	337422	703526	721053	818310	86020	213789	199847	743644	1269823	503644	1007103	790068	995130	528826
PC 32:1	-0.748728943115395	261468.3	t.test	0.00194614059541479	0.00729166666666667	115661.333333333	185.666666666667	84.3333333333333	115997	297435	296787	254506	137860	260180	78728	159057	159726	190753	295540	462642	377987	332745	512725	252497	288001	256755	307863	191582
PC 32:2	-1.26863616104923	40092.95	t.test	0.000186621434199661	0.00278688008404826	1970.33333333333	62.3333333333333	0	1103	35609	37859	38304	17194	29807	10314	19393	19720	25892	30840	81168	62885	69072	99852	47528	50297	39899	48721	36402
PC 34:0	-0.770475085054207	808465	t.test	0.00119768899989438	0.00596182968836312	5010	NA	NA	143679	814081	834957	NA	NA	NA	NA	NA	NA	NA	662147	1202011	1193915	NA	NA	NA	NA	NA	NA	NA
PC 34:1	0.0414898795222817	1724090.5	t.test	0.873303441458894	0.641376953727187	242344	4052	1392	344306	1694925	1829094	2541144	1285834	2833330	967912	1947333	1899579	2145343	988588	1688793	1558416	1691920	3173573	1364323	2026210	1779151	2003710	718326
PC 34:2	-1.04187261043191	1254845.45	t.test	0.00278174506914189	0.00958632146904283	133803	2192.33333333333	4872	181168	1224612	1307013	1189833	406372	1200584	364699	768306	745583	816388	1191433	2184774	2300501	1488583	3104070	1251603	1625768	1398119	1529359	818141
PC 34:3	-1.16846807226487	146163.5	t.test	0.0858510439825836	0.101213862379467	NA	27	NA	NA	NA	NA	106470	56887	106672	NA	NA	NA	NA	NA	NA	NA	175211	293217	138524	NA	NA	NA	NA
PC 35:3	-0.757239640732131	21861	t.test	0.0310497194262222	0.0556410972117902	1333	NA	NA	1149	24026	23581	NA	NA	NA	NA	NA	NA	NA	20348	33072	28990	NA	NA	NA	NA	NA	NA	NA
PC 36:1	0.499440400567485	479206.9	wilcox.test	0.123046875	0.127272727272727	185416	63.6666666666667	69.3333333333333	270108	1348218	1505637	481781	175391	556905	188804	330626	341580	414306	682709	1218755	1140745	195856	393571	21754	211260	10567	93530	2035
PC 36:2	-0.487756045428955	1078595.75	t.test	0.0514886581268452	0.0745072940472895	218637.333333333	792	973.333333333333	354211	1755517	1560059	1088224	502091	1171572	362935	708237	702023	774965	1354684	2251472	2156418	983237	1939404	805049	939995	806983	837660	517179
PC 36:3	-0.611144267071696	651574.785714286	wilcox.test	0.078125	0.0993743381579603	NA	190.333333333333	245	NA	NA	NA	716393	437269	761216	216213	445389	450736	581945	NA	NA	NA	781534	1471699	693246	760974	664389	731546	409498
PC 36:4	-0.130100012209678	870673.2	t.test	0.711119490422678	0.558914967911157	2554.33333333333	538.333333333333	1804.33333333333	7849	174898	183064	1430495	780129	1610728	582129	1193869	1115909	1235348	178542	291840	293132	1141491	2365322	1019933	1314383	1155802	1190208	148393
PC 38:5	0.083783338701759	481805	t.test	0.804383958433524	0.610786463352913	NA	48	157	NA	NA	NA	671794	326909	712588	240254	494200	469366	555428	NA	NA	NA	403081	890533	377237	500603	426161	422839	254277
PC 38:6	-0.1330420483283	233956.95	t.test	0.571083969861959	0.47697217922674	5816	0	75.3333333333333	37848	326002	349435	274970	147103	342407	109689	219612	218623	206082	223170	417635	354087	203902	375755	177482	223161	192104	180439	99633
PC 40:5	0.0452905093965131	100041.166666667	t.test	0.912632742773037	0.648983283749715	4808	0	NA	27808	151273	125638	131970	49418	123561	NA	NA	NA	NA	48687	114757	84005	93892	196789	52696	NA	NA	NA	NA
PC 40:6	-0.297116496852614	67553.15	t.test	0.250449657986027	0.228982544444368	53.6666666666667	0	0	0	108435	17697	90668	49233	102216	27656	64739	64577	80994	58977	106053	96223	75835	81474	69388	75918	66236	74964	39780
PC 40:7	0.525663585715229	27839.75	t.test	0.615123136114372	0.492098508891498	NA	NA	49.3333333333333	NA	NA	NA	NA	NA	NA	0	8387	59790	63248	NA	NA	NA	NA	NA	NA	20320	48971	5232	16770
PC 40:8	-0.275265845941024	46983.8	wilcox.test	0.5771484375	0.47697217922674	51	0	21.6666666666667	0	55592	53991	55496	34598	67681	17425	46065	45389	48914	26909	51331	56875	43846	125273	34340	48770	48153	52756	26272
PC O-32:0	-4.22120187267122	59628.5	wilcox.test	125	0.127272727272727	NA	13	NA	NA	NA	NA	0	11931	6275	NA	NA	NA	NA	NA	NA	NA	123111	204872	11582	NA	NA	NA	NA
PC O-34:1	-2.16635277905446	181420.1	t.test	0.000161413864929909	0.00278688008404826	18065	22.6666666666667	25	14445	130027	108601	114533	9130	129879	0	10948	50009	93475	247694	456709	352993	308267	555888	230213	257959	207038	220581	130013
PC O-34:2	-3.53635632275386	64666.9	wilcox.test	0.001953125	0.00729166666666667	47.6666666666667	0	0	0	0	15471	18720	4374	19699	3306	3526	14195	23335	73656	136947	129539	145994	258979	119888	122916	89804	97578	15411
PC O-36:3	-5.08278486453615	32808.1666666667	wilcox.test	125	0.127272727272727	NA	0	NA	NA	NA	NA	1981	941	2720	NA	NA	NA	NA	NA	NA	NA	21660	160090	9457	NA	NA	NA	NA
PC O-36:4	-1.75858608775486	113232	t.test	0.0000624574570409931	0.00278688008404826	32.3333333333333	0	19	526	67012	52431	70094	28825	87215	27834	65920	51453	65299	99554	172432	195025	182724	305723	154509	203685	172632	157290	104457
PC O-38:4	-1.54201473508803	49564.5	t.test	0.111774273882203	0.122133840729822	NA	0	NA	NA	NA	NA	51757	0	24262	NA	NA	NA	NA	NA	NA	NA	62001	109170	50197	NA	NA	NA	NA
PC O-38:5	-0.726706726246839	92238.5	t.test	0.00647348730489994	0.0152638016452378	275.666666666667	67.3333333333333	0	0	88194	92554	93087	47981	104424	40063	73037	69468	86058	77429	139217	142413	115563	186409	100938	121030	102343	104668	59894
PE 34:0	-1.09049734590909	51874.1666666667	t.test	0.154538734492436	0.150507289244807	NA	0	NA	NA	NA	NA	39073	19374	41009	NA	NA	NA	NA	NA	NA	NA	57505	111865	42419	NA	NA	NA	NA
PE 34:1	-0.70712129025047	65391.85	wilcox.test	0.009765625	0.0198863636363636	32807	0	0	37738	157898	166773	28255	12385	33921	9413	15873	15992	18548	138110	235078	223330	32942	61853	25290	27463	24438	28013	14524
PE 34:2	-1.31533849574515	25836.45	wilcox.test	0.0009765625	0.00546875	1748	0	0	3269	28013	30315	19707	10191	19532	5048	11050	9623	11371	33446	63183	63622	32946	58852	22696	28182	24616	27304	13763
PE 36:1	-0.37156549429779	254720.833333333	wilcox.test	0.109375	0.122133840729822	65763.3333333333	226.333333333333	NA	99080	560507	583040	40114	12430	37425	NA	NA	NA	NA	376386	648184	594533	29854	51515	23582	NA	NA	NA	NA
PE 36:2	-0.854395166955744	82443.6	wilcox.test	0.0048828125	0.0128676470588235	23599.6666666667	0	0	20418	138018	143128	38024	34546	75405	11503	41318	42406	42439	124981	210119	207622	78420	145921	64197	68643	58251	68620	34893
PE 36:3	-1.21263544325956	44068	t.test	0.000773384637432627	0.00494966167956881	2158.33333333333	NA	0	6206	50704	54998	NA	NA	NA	9232	21754	19816	23253	49996	100604	106266	NA	NA	NA	55301	39931	54973	23918
PE 36:4	-0.749973657534373	58710.2857142857	wilcox.test	0.0546875	0.0765625	NA	0	20.3333333333333	NA	NA	NA	66781	34539	80486	17525	33610	32340	41213	NA	NA	NA	82729	149963	64040	64189	57827	62495	34207
PE 38:4	-0.149726081154956	244041.214285714	wilcox.test	1	0.669421459970563	NA	112	668	NA	NA	NA	337441	136340	387875	113933	210071	206348	227715	NA	NA	NA	266891	517797	224103	250311	207057	215599	115096
PE 38:5	-0.624871365641434	107636.85	t.test	0.00831875063992064	0.0186340014334222	13297	51.6666666666667	0	23597	167881	176027	102365	54934	114088	29950	57028	55056	65917	115552	248384	228862	102845	182169	90158	101779	83505	100850	51790
PE 38:6	-0.815485431220378	37204.7	wilcox.test	0.0419921875	0.0660130054003985	107	0	0	1886	17921	18054	46946	23572	53524	13211	29696	30358	34442	16929	35869	36651	57770	149410	36787	44527	36053	40219	20269
PE 40:4	0.274323939767547	20983.6666666667	t.test	0.442105959133674	0.388359744493894	8458	0	NA	9237	37406	38981	21459	6939	23814	NA	NA	NA	NA	22156	25921	24118	10671	21956	9146	NA	NA	NA	NA
PE 40:6	-1.97578607581093	47240.8333333333	wilcox.test	0.25	0.228982544444368	NA	0	NA	NA	NA	NA	25713	7586	24155	NA	NA	NA	NA	NA	NA	NA	39428	173699	12864	NA	NA	NA	NA
PE 40:7	-1.10659835191787	23334.2857142857	wilcox.test	0.0390625	0.0660130054003985	NA	0	0	NA	NA	NA	22084	9780	27190	5483	11890	13038	14132	NA	NA	NA	34995	95192	22252	22222	17431	21427	9564
PE O-36:5	0.49536643800036	131740.15	wilcox.test	0.0830078125	0.100506756756757	6802	0	0	33977	284351	304699	192361	91941	221108	62972	120556	109596	119817	109781	209280	207559	83530	144576	68277	81133	72333	76588	40368
PE O-38:5	0.685543785613374	133133	wilcox.test	0.0419921875	0.0660130054003985	11033.3333333333	0	0	40987	301399	347694	215306	73090	242812	64409	117555	108580	129990	121968	209015	205247	74486	132106	55107	74140	55618	59600	33551
PE O-38:6	-0.0897963024534408	40706.4166666667	t.test	0.729953496141139	0.563826148743501	10320.6666666667	20.3333333333333	NA	13267	61137	63351	38021	16126	44738	NA	NA	NA	NA	35843	62149	56633	26324	47165	23723	NA	NA	NA	NA
PE O-38:7	-0.510117445713824	18133.1666666667	t.test	0.585568523604256	0.47697217922674	NA	0	NA	NA	NA	NA	18393	7205	19283	NA	NA	NA	NA	NA	NA	NA	12802	42857	8259	NA	NA	NA	NA
PE O-40:5	-0.35136112398341	16352.5	t.test	0.206208727824626	0.196556404394537	3223	NA	NA	2823	20139	20151	NA	NA	NA	NA	NA	NA	NA	13145	23396	18461	NA	NA	NA	NA	NA	NA	NA
PI 38:4	-0.3570014761656	43267.75	wilcox.test	0.078125	0.0993743381579603	6216.33333333333	0	NA	14094	93984	95377	8407	6431	9356	NA	NA	NA	NA	55573	99653	107979	7722	14972	5665	NA	NA	NA	NA
PI 38:5	-0.98113222907172	7748.05	t.test	0.00163403108301277	0.00729166666666667	579	0	0	1608	7432	8158	6812	4061	9372	2329	4379	3531	4423	5565	13286	14591	11192	17789	8143	10544	8041	9143	4562
SM 34:1;O2	-0.434391372527799	217134.55	t.test	0.0515563865059369	0.0745072940472895	16575.3333333333	667.333333333333	0	39760	277022	287227	244996	164774	248297	89842	164275	156400	174307	212758	357148	344559	236893	438139	207905	218998	180803	181582	117006
SM 36:1;O2	1.02137823739236	89696.65	t.test	0.00474775022375046	0.0128676470588235	50333.6666666667	0	62.6666666666667	84789	168554	204701	143299	81013	154434	54768	99407	99704	111179	136888	120349	97552	19358	73006	16469	41785	32851	38632	15195
SM 38:1;O2	3.24592629169184	47223.25	wilcox.test	0.0048828125	0.0128676470588235	3429.33333333333	0	14.3333333333333	6445	141804	148180	107815	67118	126039	10089	83382	77245	86286	7443	25032	11510	4548	8239	0	13120	7152	9911	3107
SM 40:1;O2	1.12686248496886	58430.0555555556	wilcox.test	0.02734375	0.0510416666666667	2295	32	0	NA	151856	182534	114269	0	137724	46204	7549	77980	3287	NA	102512	94009	20601	36011	14172	16133	26286	20614	0
SM 42:2;O2	-0.633308652802223	172102.9	t.test	0.0798543788769324	0.0993743381579603	6881.33333333333	0	28.6666666666667	10094	243171	282265	183406	13060	222964	0	122239	131131	140905	213132	385509	358070	188100	385712	157734	11178	144189	165157	84042
SM 42:3;O2	-1.21915227378864	90346.4	t.test	0.00461716861337616	0.0128676470588235	138.666666666667	111.666666666667	18.3333333333333	1039	108311	107937	93248	12125	100581	32499	5654	8664	72873	102892	186499	165267	134461	240517	101490	110009	86997	97777	38088
TG 52:1	-1.4979598244097	20022.1666666667	t.test	0.0925167544128248	0.106275656351142	7589.66666666667	NA	NA	10640	13980	6792	NA	NA	NA	NA	NA	NA	NA	17499	23224	47998	NA	NA	NA	NA	NA	NA	NA
TG 52:3	-1.60819524144969	54880.8333333333	t.test	0.00928476492202684	0.0198074985003239	25263.6666666667	NA	NA	20792	38462	22077	NA	NA	NA	NA	NA	NA	NA	62518	81637	103799	NA	NA	NA	NA	NA	NA	NA
TG 52:4	-1.68440925500307	36973	t.test	0.000322749458102248	0.00361479393074518	13050.3333333333	NA	NA	11986	27019	13637	NA	NA	NA	NA	NA	NA	NA	46687	64424	58085	NA	NA	NA	NA	NA	NA	NA
