# Supplementary material for: Differentiation, ageing and leukaemia alter the metabolic profile of human bone marrow haematopoietic stem and progenitor cells
Source: Nat Cell Biol. 2025 Jul 15;27(8):1367–80. doi: 10.1038/s41556-025-01709-7 (PMC12339397; doi:10.1038/s41556-025-01709-7)
Supplement: Supplementary file 7 — Metabolomics, lipidomics and RNA-seq data of human aged and young HSPCs, related to Fig. 4. [file 41556_2025_1709_MOESM7_ESM.xlsx]

## Sheet: Information
Supplementary Table 6: Metabolomics, lipidomics and RNA-seq data of human aged and young HSPCs, related to figure 4.
Sheet	Content
Aged vs Young HSPC metabolomics	Abbreviated metabolite names
	log2FC (Aged vs Young)
	Significances (Aged vs Young)
	Sample AUC values
Age vs metab int correlation	Significant correlation values (Age vs metabolite intensity)
Aged Young HSPC lipid intensity	log2FC (Aged vs Young)
	Significances (Aged vs Young)
	Sample AUC values
Aged Young HSPC lipid concentra	Sample concentration values (μg/ml)
Aged vs Young HSPC RNA-seq DEGs	log2FC (Aged vs Young)
	Significances (Aged vs Young)
Aged Young HSPC RNA-seq counts	Normalized counts per sample

## Sheet: Aged vs Young HSPC metabolomics
Name	Abbreviated name	log2FC (Aged vs Young)	Avg intensity	Test	p-value	p-adjusted	HSPC_Aged_Frozen_Exp0607_ID18	HSPC_Aged_Frozen_Exp0709_ID22	HSPC_Aged_Frozen_Exp0907_ID28	HSPC_Aged_Frozen_Exp0907_ID29	HSPC_Aged_Frozen_Exp0907_ID30	HSPC_Aged_Frozen_Exp1008_ID23	HSPC_Aged_Frozen_Exp1508_ID21	HSPC_Aged_Frozen_Exp1808_ID19	HSPC_Aged_Frozen_Exp1908_ID24	HSPC_Aged_Frozen_Exp1908_ID31	HSPC_Aged_Frozen_Exp2708_ID25	HSPC_Aged_Frozen_Exp2708_ID26	HSPC_Aged_Frozen_Exp2708_ID27	HSPC_Aged_Frozen_Exp3008_ID20	HSPC_Young_Frozen_Exp0108_ID7	HSPC_Young_Frozen_Exp0308_ID4	HSPC_Young_Frozen_Exp0308_ID5	HSPC_Young_Frozen_Exp0607_ID11	HSPC_Young_Frozen_Exp0607_ID6	HSPC_Young_Frozen_Exp0709_ID16	HSPC_Young_Frozen_Exp0907_ID10	HSPC_Young_Frozen_Exp0907_ID12	HSPC_Young_Frozen_Exp0907_ID14	HSPC_Young_Frozen_Exp0907_ID15	HSPC_Young_Frozen_Exp0907_ID9	HSPC_Young_Frozen_Exp1808_ID3	HSPC_Young_Frozen_Exp1908_ID13	HSPC_Young_Frozen_Exp2011_ID17	HSPC_Young_Frozen_Exp2707_ID8	HSPC_Young_Frozen_Exp3008_ID1	HSPC_Young_Frozen_Exp3008_ID2	NC_Exp0108	NC_Exp0308	NC_Exp0607	NC_Exp0709	NC_Exp0907	NC_Exp1008	NC_Exp1508	NC_Exp1808	NC_Exp1908	NC_Exp2011	NC_Exp2707	NC_Exp2708
Lactic acid		-0.20856738228133	1323461.40813066	wilcox.test	0.85171932388516	0.660377358490566	NA	2624837.5	714968.804081915	488578.939110278	520298.580582255	1154688.66422853	2018509.00265581	2584488.42292007	696704.543832763	514189.749631595	581066.443042503	201773.276870093	334207.45426986	3575412.62111389	698183.696351869	NA	NA	NA	NA	2723505.5	582856.251593475	424633.982623665	715605.481390486	505340.953940587	201749.682521095	2349136.7212619	261623.286855541	863812.561038646	NA	3471103.41164907	4279259.6717006	660605.615352653	NA	NA	1751085	779733.882207129	413932.064820108	831492.3464677	1406292.68222936	314048.653771023	967480.707191471	NA	374281.48731735
Choline		-1.17508573500174	188832.870365899	wilcox.test	0.0102143910123791	0.0444893475205845	113843.029385302	102810.5	61491.1720753772	81865.6766931558	66821.8023313878	110636.209779895	217675.330546745	140289.3760208	104265.009737706	156695.512903085	77524.6207887814	104997.364586986	53136.2448299645	172331.581092683	426316.653496685	366666.344635197	443467.453493004	153964.144062676	363535.277353872	223617.5	184165.818700294	141749.065855002	77916.2641629005	67090.119195054	69749.1043692182	339646.26021	109603.641808499	467902.741224837	549928.781506411	203856.724756713	100259.655740638	27841.2621005192	21297.1624990681	28914.5277924843	24433	4591.44070813977	31183.5506249006	25524.9674465708	21148.5055611171	34633.5015637944	17085.7822442747	17399.1347102591	44698.1446285693
Serine		-0.0943694893418477	84958.3672415194	wilcox.test	0.681129527671554	0.660377358490566	384128.617914449	112666.5	13223.7426419119	18614.3663055391	28675.2950308305	63990.3881826486	46837.833377553	84377.6992067002	37870.0291884285	17555.6094383574	23896.8171132309	40271.1927541422	18295.2768985598	256497.8368663	78028.6201763392	70187.8090752471	96927.4938698408	442328.063617882	257991.62149989	45047.5	17848.7262660971	13572.4689642144	10489.077746596	24207.659730104	24903.2144343526	78246.9676378644	10404.7267946306	62163.2367217833	95021.6167948464	67869.1463901997	91570.2298485636	199131.718796503	77486.075515569	153838.512203257	130080.666666667	10821.3402286119	22409.6303393293	33544.9841305901	16905.8836563026	13550.5793088722	24646.1725890012	26774.4366339714	41902.4633336393
Creatinine		0.429189411862761	1995483.32051024	wilcox.test	0.710092929388918	0.660377358490566	3425458.75292628	3653521.5	718036.605706074	572463.83841678	631016.242062454	3109993.1132729	1633083.81142929	2512228.05041777	947629.552498331	644062.250247726	1197031.89442487	965136.302963026	495928.57370114	12021062.2150588	1628487.16209103	957359.124189705	2929601.85950698	3522985.28160467	1622418.96255503	1745334.5	717185.682389662	619757.709277501	213523.71169221	432864.493070075	712045.339299948	2127652.47414595	247609.123778063	703719.007736123	1105579.28961405	5547828.28379118	4499378.22794991	4111903.77282838	1110229.97998465	1147376.4535574	1107845	163117.593542419	386943.747290032	572343.08200539	613220.275919975	158321.30469821	483138.036294405	512787.64119037	118550.539386882
Proline		0.104913093162573	593559.889520948	wilcox.test	0.356113292156035	0.642857142857143	833163.40830522	757655.5	142272.360729838	152229.733208406	170822.828707535	471897.847789597	481548.736317445	400957.77656962	204077.295402141	133997.452950783	355680.851525781	286765.874248375	179714.549069847	4071464.03378719	391776.117314874	401067.706885947	505637.199402425	1136476.55937081	638414.790617791	831990	182381.05691101	155218.63539968	112226.980176448	163086.813249263	256276.725766439	588346.530481515	81861.0610237913	787359.673368965	962800.384116161	1399835.79048235	1163352.30197015	367438.399501326	184622.177746174	177333.109832261	206281.333333333	18297.6419112018	162639.274874798	63693.8919236194	62017.3636707543	16858.74066547	73950.0552419868	56735.5437543404	68135.9961153546
Betaine		-0.147396617963043	3408923.28532515	wilcox.test	0.799302563394779	0.660377358490566	8048773.50260097	4506664	929650.748430237	1361388.98864729	1613616.37406839	5018148.7017388	6512287.98128878	4186108.88948823	1442990.16843981	917144.195634543	1589190.16569904	1370854.75781855	637474.959471972	6932184.98288046	4458681.01350813	2647695.4724848	9715253.81262421	5749961.990603	3558792.32521631	2977737.5	5150638.02723611	1120177.57615042	728700.031949983	675957.257378139	1017145.3850681	6198758.66545723	648196.253504958	2006762.25309824	4472983.48504371	5018721.30970125	4463981.06984796	4766891.01740623	1659567.03613446	6122093.36773616	2012608	395824.186895131	3593022.16518526	2518823.03267797	2001721.20852048	332188.437230992	1792504.75034677	1472803.80981253	241750.905929309
Valine		0.511183561520257	2751619.18753825	wilcox.test	0.860301922232621	0.660377358490566	4594822.36350728	3800708.5	638245.156546627	577953.21981741	527373.07717232	1211484.97513683	1834363.2973143	938909.819604774	811111.020223843	546372.321302914	2060938.57007215	1520674.09825938	1096636.63806245	25898841.8310173	1074999.17701993	1307312.70822395	1799887.09289967	6114742.61162008	3564444.89272903	3534826.5	545575.667516692	368597.588000715	306383.24971787	595274.349525611	779348.775382316	1353966.14502265	385077.396566089	1291725.87184253	1056613.53283392	8523390.84385573	6639593.52289131	1828789.67097736	981329.845151549	912515.91057215	1613662.33333333	51269.6030238067	268332.045157812	283570.441604753	335298.872364003	49914.8782191573	496304.716725926	222267.420962893	214018.881182556
Niacinamide		-0.761072798444706	2577820.63301136	wilcox.test	0.0115683791758148	0.0453480463691942	3754406.88771933	1132474.5	1598451.24377771	2595540.88671519	2021735.88938725	2166964.72905259	1758993.65999149	2469786.31988015	2297590.12371433	1414941.75293473	1651972.01098472	897739.004761711	886313.450372963	1486104.81678222	2210534.75173751	2165197.80038129	2328521.27969412	6847537.77304016	6004165.81378209	1889833.5	4031632.30613447	3748930.13485568	3326022.14151708	3608224.51378064	2443983.19820777	2505952.52859532	1367807.07875961	4102270.54165823	4270272.12267163	1321243.65686405	1607295.20559829	677102.632069012	418062.995827529	2552614.9173426	618695.666666667	913642.496000288	974710.668343909	1146886.97595473	1221087.46485116	475371.012729939	781816.785504917	821796.368853006	440702.849866262
Taurine		-1.78744092563691	411385.444608525	wilcox.test	0.00529681207311832	0.0346058388777063	236993.29850963	136595.5	48644.7130225198	204652.890325626	43924.4435254771	132686.789880139	370235.192895831	540082.272214913	62677.2583842617	87948.8664127705	197969.339947352	122120.502391729	10847.1140278054	261014.388229187	918639.613698852	929898.420556221	924372.30611328	868548.902845909	1648973.61865895	511438	284860.754479667	401538.401921079	205109.185712346	139372.529593004	264451.382205055	591678.428449202	40385.059193811	337049.59023654	2041979.07962429	81758.1941891902	106502.745619635	148898.16150482	27580.3745933185	62564.4474976031	21963	1474.55574810325	171215.504046578	11656.1158411318	59674.7454445148	3683.29553470189	11586.7374107106	12811.8943564797	2969.15126150484
4-hydroxy-Proline	4-OH-proline	0.158247061748296	65272.1198825478	wilcox.test	0.661226214610738	0.660377358490566	92719.4334711467	143401	101334.69436792	22869.197789522	0	110568.54822033	NA	104190.999234926	16049.6147135218	19169.1703694007	39922.5500131874	35265.9173627291	10020.1327244808	203033.580822975	NA	71604.268874511	64928.7395926685	60752.323358267	24428.0714448022	88661.5	51086.540602259	0	0	33278.5526269535	0	108795.401403976	7513.14546646337	36190.8844029527	NA	191175.384708194	190659.705140152	NA	31859.7484167483	11064.479758182	14105.3333333333	5163.36138518895	8051.5944908394	NA	85686.3834723645	1607.45955808853	26541.6279224027	NA	1602.96913612733
Creatine		-0.252861556697561	2875212.62155481	wilcox.test	0.680074515791394	0.660377358490566	4975704.97909658	4405586	1246608.50427918	1371151.09947703	1521359.68561463	3916776.35356956	NA	4372890.26828868	1146989.48726576	1158007.29871447	2015761.3674913	2524017.87085095	528641.220207653	4534050.82308932	2867897.55895897	3607723.89207565	8890754.59161328	5256267.91154018	4008633.07651397	3235876.5	1329609.79265266	2483941.6359117	928673.428113091	627952.508979196	1332273.58652649	3251783.07683189	566772.563022186	1865292.43321302	5769277.924512	2558115.19521508	3957988.01301993	11786613.9388713	1370793.91497651	1293081.49591147	659845.333333333	76632.8172499735	579865.400347786	NA	402183.040652792	209118.715050682	427878.887283109	518789.466380761	137536.016022782
Leucine		0.226935326263498	164598.339158608	wilcox.test	0.507876024903889	0.660377358490566	531203.702211266	NA	85526.4352061834	78801.3285683145	57945.9923513833	NA	NA	NA	95505.1411369583	60732.8131437597	313290.324289686	263752.071215287	129015.199992125	NA	91299.285132014	108738.132520474	138650.136543953	644822.313579503	387705.307965037	NA	65998.2239344763	46868.8431806027	44863.7699977248	63563.5445911798	127502.245653293	NA	35393.7246919374	85386.5864256114	NA	NA	NA	155299.31374941	62958.304767276	84786.7290781462	NA	0	NA	NA	NA	5361.86623438693	37066.7290627374	NA	10838.409489725
Aspartic acid		-0.687741780324855	208759.57715542	wilcox.test	0.0533006614972084	0.13058662066816	201226.705727845	373987.5	34723.3449880771	21183.5777695142	31346.3641984464	161591.958029156	114372.075492522	157936.458643868	78160.6327135101	71687.1784963562	59800.5636689574	50562.3984066627	27047.3734101668	805722.686094224	197741.127146293	348895.61884987	248794.244712989	265263.957154573	297664.594930376	255262	37612.9957100349	60507.4182116972	67992.5987449953	92318.6142364291	58755.9243410497	160899.744401211	74703.1825119001	310133.310637231	663913.913313899	516047.342828874	625691.486447305	52888.0877084667	43726.8648412964	42382.922457011	131504.666666667	0	17577.7192384501	11990.4711697288	55953.1359237725	8064.5379236289	22721.9042871713	14774.4134464909	10892.6168831226
Malic acid		-0.148250626999243	138472.235003111	t.test	0.665718165536237	0.660377358490566	103068.890367036	297225.5	23221.5378142641	30226.9959013154	36734.2279486467	246108.846572505	108952.078630642	171551.845954373	164776.842075452	85144.8228520813	192073.880269162	75337.9121361947	73224.1592676075	222354.737888368	150150.497293426	195716.061578059	145704.399330161	108275.093194068	111200.506878513	340092	38402.3487717326	70144.4241706641	51334.551445218	38616.0823948199	40422.6081380042	247346.113058251	71635.8259452564	122429.676724601	297419.318611773	196969.736676594	236777.763207664	105513.783222195	105773.491852247	63477.7186515188	175378	27599.5392242096	127809.058582536	50662.7015505937	205604.294792368	51126.7737295008	170492.505981809	183938.441133185	64032.0559803599
Hypoxanthine		0.189181095713723	367942.595609178	wilcox.test	0.769218831444493	0.660377358490566	398716.220123781	234634.5	80131.8283535937	60061.3321328667	72564.222787738	121265.407388699	212717.586255512	216347.212167314	169056.932801273	85431.41041953	695521.721390344	492071.893294096	293829.62227924	2391098.63463522	213864.86429466	286857.205488186	1285801.29866906	450046.831254757	286345.877902715	213909	241259.809469139	48127.8132537057	35925.3496321198	58242.6240933986	59583.5616269215	386755.128995786	58238.0492464609	78181.1626863067	216558.586218059	1164326.33238887	798748.444635171	408092.599515212	321887.177773029	236061.835333362	246350	14759.869940784	100958.208926328	132303.124082625	272072.197293924	41906.151630441	80390.1103878744	118297.613799918	25282.9989445282
Glutamine		-0.548097146609709	118316.36402914	wilcox.test	0.570106661440078	0.660377358490566	313343.871050038	148422	61014.7060602228	70415.8251668964	35444.7046083359	52247.5863084693	112834.082992269	75323.211841821	40032.7710479599	27367.8534137869	145468.203974459	125743.231569658	76707.8234041805	37140.2682925968	75161.8848910781	88671.9878239203	81195.4721935134	637473.774353436	359910.011977964	107257.5	94485.849824401	61445.7818337659	71483.4585616402	50030.6128038897	126260.30933771	117844.638730801	23899.0125757179	127474.493408425	271646.361386229	20878.6040303204	31181.3914398436	18817.7007733071	6295.56362421854	8083.86478406038	5206.66666666667	0	21203.9050402487	3312.41260373169	0	2325.49938681573	4977.0387659827	4424.17137116502	2037.33794485435
Lysine		0.0354647956507266	2188932.33300744	wilcox.test	0.62458431602912	0.660377358490566	5177253.43466187	5247788	354575.2916437	299784.577953175	273295.001318846	3643839.06336641	4108572.4831568	3545830.4290956	486438.195285675	400214.072127813	1398662.52798133	1179863.90706594	782567.007133871	4159954.37064137	2227682.34066366	3003804.28743315	1550961.61893318	6142288.60458035	4908804.85474385	3568803	296489.981012267	195450.840113981	242645.615136999	312537.496174502	445194.544501537	3795671.67585462	283465.590426338	646187.721401732	2744651.98645943	3035315.9619319	3398307.84243064	1510003.18489987	842476.161247916	841896.374896974	1692335.33333333	0	266453.786047992	440728.655475871	728267.030653012	65425.0896137155	151478.83490593	851225.176465113	96676.4334611359
Glutamic acid		-0.511978151857283	506206.921407955	wilcox.test	0.0396569721176009	0.111039521929282	531093.271543928	661903	192738.533963096	195719.080928745	162953.268277547	357222.567469251	434256.730356115	895032.742602984	166947.604119046	168405.302156929	255618.373587797	180746.563523516	74851.4747317644	1467331.35352589	519650.600796752	629868.865998422	483181.383825944	1067242.92211339	702440.961687057	370484	379500.136195203	464108.945213755	390464.713035152	302221.091974222	332611.231043598	1161012.08798154	166320.485320349	438331.135404576	800630.08710125	689075.877993943	1050450.17117486	37326.9373714098	22313.0633620773	27438.080327326	35712.6666666667	3214.46946211616	30212.4747187702	10213.2498355254	13909.5629519354	6105.97361180126	12862.3603737556	11890.5631255126	5989.51862373193
Methionine		0.267229692519867	289854.302563826	wilcox.test	0.356113292156035	0.642857142857143	490474.943986876	438388	219372.687751877	191958.144816886	151806.065370141	213578.767474767	376461.614596177	224285.983955498	165287.548568275	160005.005428586	484856.549221963	285356.017077418	254653.790060019	816204.460612715	156009.555893263	218358.227249702	223505.517104418	727260.62586659	487095.39116366	305833	242360.834624732	108587.601616158	120917.718737485	198719.98108992	230577.071372994	202042.819115636	88519.8021696965	208568.196556987	88816.1237467185	390892.155588343	514729.178661115	49345.4346389163	26184.3513927529	19867.4148459952	10741.3333333333	2485.37822788384	23451.0931205434	9307.26289311934	21206.3438086201	2833.71457117299	10509.271323341	9882.22986255274	505.304675704412
Carnitine		-2.4761395407966	494825.720720515	wilcox.test	0.00790992543720594	0.0440949236756834	269955.263854248	219313.5	37571.2651848051	70259.1991409229	59527.8449860565	243677.050007856	173399.747901083	205852.782623926	54420.7730431544	62505.5901976265	85522.1164957232	90072.1518284556	50735.1797412499	354865.941673977	549992.444278482	567256.381154548	826946.539151972	300851.694870047	382414.859839669	340865.5	113492.620179815	73424.6422141725	85035.8611239804	41279.5043517354	123375.163220381	355212.666139632	65251.2779939007	4056498.45497004	4719629.72757045	446478.459459769	313913.139138272	372979.18267407	378233.334385106	188855.414055782	116874.333333333	39818.2132355136	106611.357563251	141370.043305508	415069.6508656	37425.7430495379	524502.850910071	161403.621738668	27130.156375264
Phenylalanine		0.621526526745472	1558953.53952653	wilcox.test	0.710092929388918	0.660377358490566	3466593.76163255	1557531.5	676349.316336111	557910.812462973	533062.613604649	530097.212150149	763449.574951464	465445.331453416	944523.141808399	545380.748442348	2229212.89078112	1765390.45679222	1073791.96874879	11900990.344713	769172.129807132	949825.190984063	1115247.73996934	4196238.97760681	2495728.14565798	961276.5	561661.014299624	394673.325563001	310586.722415904	590403.815547116	951908.202659802	585713.592488672	310659.454413479	670865.178799009	391671.193565248	3283733.79300088	2778465.07466718	1114946.52248463	405504.7117153	534535.124741033	581145.666666667	28711.5712813788	109179.72171968	142175.850123615	77784.242010668	58868.4499113177	284956.194560962	108641.968973463	136597.069172409
Phosphoenolpyruvic acid	PEP	-0.244828284804346	20125.7117148629	wilcox.test	0.785648904870873	0.660377358490566	62623.062556296	13334.5	7586.93670595305	6591.84613137148	4571.72719362408	25479.9529724889	41081.8049779858	43709.9191076881	3670.36448698458	5456.24248024697	5064.29217279248	9559.48082645662	9318.00819259191	NA	14849.5510283393	21435.4429778808	20580.4350764523	110813.74493655	31784.8129833145	6427	3448.56919927245	3043.38117024208	4268.47987323262	5905.37556957683	4159.16128974819	58909.66258102	4527.04086496592	14648.5969253399	20670.5357357454	NA	NA	4370.33862029678	6209.55663437336	14497.4693203876	1813.66666666667	967.887623382324	13739.1083654001	3587.4918821096	53766.1882371079	1075.86019372646	4904.47330224785	12101.369417539	758.525399626999
Arginine		0.160285804907698	1220346.6592318	wilcox.test	0.229670427943923	0.391438294582686	1676354.56100913	1564863.5	724845.275919075	503058.006286863	627401.132297638	1413815.58579627	1424112.67177783	1341467.96360401	1020489.1034746	659724.487092359	1863614.49880097	1693262.93160305	1294250.98013697	2323061.62871958	972194.413467534	1146530.42827442	1192507.61791038	3335261.49806748	1675868.35417943	1348909	613655.727255293	392184.709777241	498727.938740218	721531.605568496	778530.945902006	1244383.62375368	535231.329496647	1074312.64715022	1034143.70155998	1464422.73616518	1672027.83239922	1453688.85016715	486534.073868621	254228.572389599	495369	76975.7279437291	496638.464859262	222787.208712059	226159.297653029	125187.986968359	242529.104691127	218362.202398211	289384.209190428
N-Acetylaspartic acid	NAA	-1.70028404914919	13855.5913330184	wilcox.test	0.000611087645031973	0.013955856859074	3369.36133078776	6175	1480.63133435073	6500.57863145985	1427.29375107853	0	9758.66079381363	10981.0017171472	3922.06597637313	13782.9587618527	4845.8097753803	3670.48707755367	1124.62104060738	21140.9706787668	NA	27753.4185368258	23275.8444078124	17762.1229235125	12522.2168768745	25341	8414.87102124835	8926.51182039413	9551.70749632474	3875.38499919307	9175.23037301997	53942.4361938856	7408.70597232068	52260.8362618619	33793.7066303396	19300.2691154378	14184.0364923291	NA	6041.04154603452	2526.79307627018	0	846.23777142893	6523.85876671523	2408.0758942702	24780.5635854639	673.947021212428	9174.39404339754	5687.70428226148	1019.06750119753
Tyrosine		-0.0216638647564942	8262.00033660093	wilcox.test	0.770808064916656	0.660377358490566	26760.0920449119	5554	2839.17785796909	1859.20263093266	1959.78843743802	3945.23742064704	7380.79044208854	6439.48989950231	0	0	0	4777.77348212833	2731.26012139158	50495.3269122317	3100.14173910093	5466.07474819454	4793.49021049383	38863.1829853189	20589.9883659442	3165.5	2603.80249450893	1596.47031845821	1277.02162804456	2868.21250001112	2576.90815858042	4357.62262604611	0	2797.09762308586	NA	21467.1885767166	17595.1688742825	7982.7962545336	0	4469.22370637785	5246.66666666667	98.7169198214198	736.558907432031	1404.94474844277	0	0	288.142610645421	NA	899.761984294032
Phosphocholine		-1.4420621993652	10064852.1906289	wilcox.test	0.00346913507969652	0.0271980190248207	9084799.31836252	5682000.5	2592856.39351119	7278246.73563488	2123044.22173245	5037772.04625879	7981462.71993224	14150497.8086712	4288066.32827024	5282935.76241486	3228300.44352741	3602057.54794937	517980.559148627	1721964.10045851	15193869.3446867	16600890.7929864	19289234.9396066	17447511.2363322	20470434.8127287	12277604.5	11392974.2688804	10433389.224655	9028282.61479606	4187161.55026632	7167747.334282	19404106.988319	6838399.89902432	29092051.3107341	38863987.4812275	682975.133677195	1067811.99142082	834678.036887772	629287.095790688	894150.60613206	714880.666666667	207361.182635572	1997975.08430145	525728.965794482	1681936.78023091	230724.185335157	797428.171440032	1235515.77167028	193755.319581944
C2-carnitine		-1.59104529215977	6251328.41740716	wilcox.test	0.00346913507969652	0.0271980190248207	2280525.50393307	1800746.5	1031855.25721272	6129431.59508772	1624926.38515971	998283.794744803	4247694.29794576	8764968.13713093	1544381.78363607	3448879.5388981	4161253.61721175	3118294.2397919	199735.888538432	2250747.146225	12527985.8538442	18642683.7937412	16078880.9666394	16508405.7813349	11284355.6341738	10284559	10968691.9486833	11806014.5097324	8566927.72296157	3814915.37812915	6485151.98136371	10592810.5517139	3725119.89680318	1400685.80617586	7503134.70376754	996230.375663235	1002903.34937869	648376.00158125	715949.999257262	193538.133107895	119694	41351.7776855657	2813998.64543612	167389.580239095	856195.156005739	49684.4569473636	297042.509492884	229006.630268794	30972.5528552679
Tryptophan		0.699105337699669	868237.619146922	wilcox.test	0.710092929388918	0.660377358490566	881035.044316809	721143	245784.423806714	175034.102988798	173790.309098369	332263.478903637	399190.868873923	337840.407217853	295914.15325851	166498.166587061	534227.599107731	549009.714946618	262987.31583249	10323579.5551369	405534.427197033	340331.668970764	608423.380283699	1470678.95514329	761713.167709503	625539.5	189030.692420901	125246.195389781	113530.561747397	189694.112910521	396875.127119158	379128.758608628	158108.263126658	424109.857994068	395463.195277732	2614779.89465606	2318880.29492398	717733.925693709	181799.479176097	333057.886315935	382100	16260.1718907348	51574.8063591274	49900.8807295148	25944.1333467183	20065.7422304388	107448.912710905	30282.691997084	37728.5837470247
C3-carnitine		-1.75967609399577	312180.122709434	wilcox.test	0.0147413936872349	0.0525329665945096	96085.077687528	183220	18198.4199286941	58928.6472688216	34576.7706387031	175786.400628363	187126.513454438	293039.102420596	36927.1385721459	38060.0824539066	35835.5195604213	35392.4849803688	19821.5820808855	680172.707853939	519153.244596739	671233.304045878	965617.235244528	223687.953967928	171224.27095289	216302.5	60339.5679179087	54606.8391866995	86258.420699918	33732.7171462947	71687.7401768097	567495.049161355	48900.2317259984	663709.799717674	2079937.29993911	736494.814485268	614032.367498638	250559.270164816	568357.002335228	111688.378880688	81457	19633.3316126925	76209.321270655	118633.347353342	671897.286877418	19703.2322645918	176019.547312304	176279.734956521	18879.860727819
Adenosine		0.81378891032899	1396314.68680606	wilcox.test	0.597070760978688	0.660377358490566	1142831.27637357	702854.5	634748.370050244	670229.628752375	598503.929279179	13581889.6852175	978198.847270137	497728.398828371	614372.965527404	409473.594059743	944329.200649479	503029.022995677	1531870.17368907	2790846.75880996	781814.939718867	1314266.13528604	2472930.20247329	1741183.87408073	754761.912718056	567879	797026.951294357	678502.888741888	528965.660434026	569169.223456539	643211.394390193	970982.805962662	316882.992680846	1095248.10996286	1015941.78160167	2076033.879023	1360047.18766006	1058516.32089246	1091922.68827262	1189411.84191399	393885.333333333	311378.498739467	11898973.502318	461975.447660043	1292673.96434348	194466.427000309	855806.708738721	519879.732777751	201547.565651604
Inosine		0.0216304905878897	83714.9741937984	wilcox.test	0.984401396736078	0.803571428571429	179017.736665125	53774	22315.6570146923	22742.6135141645	20479.5445978846	31304.5292875205	86487.6616505139	32140.0322380804	52458.1107922096	37324.05525304	109447.426735627	65314.0566995433	95767.8538591784	373079.474017462	34336.5436467456	32450.6611902116	341561.128456538	164344.102317953	105493.90154928	44711.5	67183.4207017516	9572.81327227855	7321.86679825848	15362.3719942238	41452.1754160704	98465.538524281	16449.741505748	83990.0383808535	41769.6150697388	183571.983600134	125474.045258642	156029.556618249	57085.566534193	66474.6141099144	50666	5841.21615207272	9710.00814581531	5965.74681464923	37341.4837509482	6811.90090991756	57137.2068000185	21488.9591627943	5850.38268595679
Argininosuccinic acid		0.30968340365112	27041.8888330344	wilcox.test	0.630528913810648	0.660377358490566	NA	49711.5	NA	NA	NA	78795.9090172419	25897.7496902597	17192.1204159681	13288.4718142848	20218.8862791206	18093.0204934597	23847.4897254804	22694.6778076489	29591.6729228752	11571.3502665711	15544.445673161	16474.6697726255	NA	NA	36719	NA	NA	NA	NA	NA	31531.2685536251	26828.2951843629	8866.91961063678	17901.5735363238	32922.8862160439	43145.8696809992	6210.9760210357	7290.28465462168	NA	7596.66666666667	NA	65849.6143596187	16580.9703934587	152444.17104765	16405.3148348394	4406.1670343496	18692.7731204828	11088.0359239327
Methyl-thioadenosine		-0.95960597642948	75954.4717552548	wilcox.test	0.0251168533380369	0.0769230769230769	121913.396319822	48588.5	37998.2628803525	23012.9715698457	19489.3306180937	77170.0422571389	106793.878156494	NA	22927.9452196487	13573.943975383	23436.9447529474	14168.7142721405	11986.5346989586	128013.297480447	22135.2568082544	123340.385849127	114408.537298386	253218.045278078	204237.046033508	70420.5	42535.9363023938	30020.2716599872	50478.3423362888	47771.8006077135	28991.3225629303	NA	14823.8530678591	128808.419593778	149898.72895922	147182.328294938	125335.144048654	13137.025429494	70337.6098518794	18300.7437783185	8995.33333333333	7403.48973198765	38575.9214788645	44215.1782910975	NA	6739.67140632258	24174.3689990166	27174.1895019613	6719.75389270773
N-acetylneuraminic acid		-0.233341464391554	4890.45503010719	wilcox.test	0.335839018182025	0.642857142857143	11228.5324419873	13089.5	NA	NA	NA	NA	NA	3046.6534787433	0	0	0	0	0	12773.8347866722	NA	4072.64027505582	3541.88173054246	9441.07393955316	5760.40306963965	5072.5	NA	NA	NA	NA	NA	3423.06889887759	0	4596.74049634592	9624.54062237848	6452.06108434037	5685.66977800749	NA	1113.99170456341	0	3549.33333333333	NA	NA	NA	1848.82621468247	0	1755.19388395231	863.879070376423	0
AMP		-1.02096381206982	319861.90529788	wilcox.test	0.00899896401544559	0.0440949236756834	715523.383376064	335683	97150.1174464128	139130.951324968	100275.121095079	249477.0383608	232579.976023845	233023.061203538	71858.0408968433	61627.1718550293	120683.24531591	87904.390877308	61064.1657997681	356427.787114812	380850.94087165	547616.929183612	647742.55849626	533621.083801379	714439.068273622	489187	113856.147925023	255658.665939824	184238.73572199	181287.530298057	157626.461172807	318507.103377127	86391.555516637	650414.504551045	1176240.57962464	363746.180927417	251886.567862815	120916.290497605	72779.198427512	95274.6119827399	28759.3333333333	0	174886.336230054	110169.769484129	1057571.48685801	17725.7884215328	128044.34104146	125731.28540234	15321.9592563419
S-Adenosyl-homocysteine	SAH	-0.45425295403018	11543.6820101358	wilcox.test	0.117927159793052	0.231137233194382	12885.3394959455	15928.5	6189.27592655005	7015.82007102933	5848.07168079101	10739.8453694096	8620.11736005829	13548.9503448671	6934.43272753696	3973.59333003412	7594.4919943403	5762.89600957949	6061.68329375887	23243.7471414269	10360.2927403338	14024.4356622012	11437.4666928326	19357.5499289768	13403.009621211	23245	6511.22864591511	8503.52222969709	7695.77588582004	3625.64743330492	7078.14689063885	21288.5335141915	4510.9953244106	15775.8083465596	11423.722983026	31084.8229725427	14181.4186972191	1018.65450536574	935.958598632155	1090.99651972957	795	387.394371702293	1033.58549583636	889.485570493782	2563.87001953555	420.020019033563	1132.5142605956	988.373786344344	256.571003493896
S-Adenosyl-methionine	SAM	-0.802750213255648	38163.932589871	wilcox.test	0.0918579080578556	0.189517368203576	57197.7134870344	40588	8257.04022735753	8691.58029944658	12287.7291465442	80324.0932530156	54788.1477489644	32176.8442932719	17100.9168049465	14095.6402189022	15734.4810126656	11635.6094942987	5473.75871675742	21056.8056164222	47738.5352104684	33701.120091198	36327.3099465858	50905.4351957581	65149.3890003221	37835.5	10596.9379284763	16419.60073335	29398.6678200579	9737.31717181207	35340.1802277076	55646.4625883221	16212.4728044956	85370.5648561202	220814.495167923	27239.1539098375	25240.4073139397	18393.3172121485	6023.32907408797	24113.1951475738	3327	4828.46598190022	26470.8885409388	15886.8150629244	14920.4630028378	1641.77597443199	3929.41706567605	18451.0056527885	1513.11573316785
CDP-ethanolamine		-2.70016957596829	1202.41678684751	wilcox.test	0.0516999549363111	0.13058662066816	NA	NA	0	0	0	NA	NA	NA	1589.4990983402	0	1107.94004005314	0	0	NA	NA	NA	NA	NA	NA	NA	0	2202.52268357842	0	1293.69890131739	2890.47057717928	NA	1291.94625517259	7660.17424707162	NA	NA	NA	NA	NA	NA	NA	0	NA	NA	NA	0	69.0756786154085	NA	0
UTP		-1.33956497223481	95891.8416879637	wilcox.test	0.196848555683085	0.35074833558077	157817.456862361	62374.5	3226.65248064835	53844.0698550457	15192.6294477235	83725.1635682445	71059.7445613613	195668.264668464	13624.7884018846	16988.2860867987	19473.6295404189	34422.3283508786	2415.05040652055	0	181494.000761717	66275.3790759035	165490.259832249	440666.596825422	226510.155120863	50402	14712.1825402219	14640.2633575305	33212.8736185647	15625.8904419841	40103.722374217	390772.918571857	74081.124173613	103528.775039468	425298.386362915	0	0	5957.5684876961	4182.72297308203	23549.8063659618	2919.33333333333	2031.96232659946	7834.89926615689	1103.90335843376	32149.898756715	513.192926485224	8816.08732548687	8824.9955850069	397.78708040953
CDP-choline		-1.50599226746054	13471.4678954172	wilcox.test	0.535819735819736	0.660377358490566	NA	NA	9926.18645388187	5424.00045813551	5796.50221759924	NA	NA	NA	2281.6917408294	4412.92566148786	8835.24581102818	7794.15248692486	13509.7535668993	NA	NA	NA	NA	NA	NA	NA	4612.02325498676	4421.05453910366	4735.36708443974	3343.01603852062	10300.0839409374	NA	1437.88682179898	115242.128354685	NA	NA	NA	NA	NA	NA	NA	54.251488654493	NA	NA	NA	27.1154332471103	1902.73574775768	NA	94.8399930192306
GSSG		-1.48353666562278	67818.5979878745	wilcox.test	0.000840206193828194	0.013955856859074	19294.5338949442	34177.5	3532.8599243893	75831.4049460063	3106.01843491428	19733.3558972328	63972.6314934743	70507.6273650226	36813.4096568264	59142.5667612377	35780.1720540929	37849.8088691841	2395.35229695802	16159.516750828	65979.4194195989	64241.2501167202	62577.7061947618	175629.932887962	118426.80948993	99969	82976.3599223958	92704.9560510061	88189.363818452	28931.901279701	60240.8916316969	80441.9194268642	74962.7510191766	162104.555716157	329183.836702271	23462.1933144798	14056.9322878248	9583.71503601606	5087.06809436378	30087.6596322839	7029.66666666667	3770.76074942232	12708.8807709742	9750.2867462044	37592.3151615977	2255.73397447065	22998.3148394971	15789.0067601255	1555.10583486909
NAD		-0.951706436256081	28620.993510513	wilcox.test	0.0208720616111488	0.0769230769230769	31436.9850191094	24363	2985.67144685075	8835.76982756534	3995.98932988638	28473.2007793899	45447.2705167982	33046.509561706	7435.22192138158	16308.2758753156	11182.5067023001	7327.54925536264	676.257715815313	43445.7896444365	53960.046633777	84973.4655819199	62544.884369472	66211.981937545	48427.3062445722	27288.5	10775.7887894746	12120.4916020728	8894.3423586851	9486.09985952464	10042.7240804137	59833.6448075808	9023.76799512094	44881.6481849059	49394.1243869006	40407.2964641639	24024.6879338553	3401.64888580212	5947.51334525823	3196.04230605952	824	132.358596138461	2757.11953929933	2338.32780148658	25984.9984297736	439.607517514105	2385.05010952104	2450.76379332741	310.26048621172
4-aminobutyric acid		-0.435646077350449	68530.59927219	t.test	0.265344945869648	0.458333333333333	70736.2654275513	75093	12009.8293769683	13248.0341144423	7328.01820642632	74501.2510537629	59456.911981499	103944.944668448	NA	NA	NA	NA	NA	86921.0684016525	95352.2734703202	66781.2850767422	127806.008394726	85211.3740045596	98061.3471161241	78745	55176.1020251778	13640.9001123334	10916.7634201052	12187.3716165591	21262.6472894279	98511.803048458	NA	59837.4416690343	173025.870570713	158845.719890553	54663.7508691657	81729.9717745187	53993.8574813104	55694.7484302781	61872.3333333333	8267.35953605219	45401.4619226776	58031.5390246034	83156.617823594	NA	33344.2801466855	104643.476779091	NA
Isoleucine		0.90937934613332	434784.180283291	wilcox.test	0.597587341989011	0.660377358490566	851901.699126088	408983.5	45264.74653109	42222.5175502722	35084.6968623957	196879.286388129	366452.150203214	139354.824239593	NA	NA	NA	NA	NA	3497995.64285936	178350.283336243	273404.240218851	259912.78843456	551939.044853769	709138.999711858	356852.5	37998.4597493308	22792.6521437952	24085.3231659716	33280.1102770284	65842.2721620964	202480.982585198	NA	37851.3825288243	102653.786694357	1368856.53728077	1060026.08017947	279964.081335403	153938.241292215	97820.9020555234	195221.666666667	2032.75186218171	50179.9601362843	54888.5980530213	43878.7917585478	NA	10371.7764847942	49420.2825909411	NA
Asparagine		-0.0906952570273541	19240.0260347395	wilcox.test	0.760193345488809	0.660377358490566	42528.0892343209	21434	8008.58250405605	6735.25154477039	3599.39043581621	14470.2026741391	25098.2356403851	24395.5130792883	NA	NA	NA	NA	NA	19987.1267727731	19168.6445500382	16484.4845626115	20097.8532339477	63816.9066755872	35726.6491066175	14705	5781.36331361136	3973.44297405643	3311.35679675726	6439.21080023754	5935.48955611264	25904.3672176122	NA	20258.5243638088	42220.8677412741	11406.1578065909	19513.9402840754	16673.9222984231	7398.24467184439	9003.23224499508	6195	863.964660895544	2484.70556122704	0	0	NA	2040.12749182257	3087.01527326399	NA
UMP		-0.638871604113525	10922.0682229665	t.test	0.072488984585915	0.167151070339286	12251.8343024651	NA	7329.15103500763	5221.80764352691	6010.61725208757	NA	NA	NA	NA	NA	NA	NA	NA	NA	6465.9616410233	7069.2376521948	9065.83811336374	21099.7855827081	14738.1525149762	NA	13370.0319412294	8736.55206728777	9165.6502630275	8325.58058897064	12723.0803325181	NA	NA	15176.1524439211	18003.6581931569	NA	NA	0	0	0	NA	1265.62252568195	NA	NA	NA	NA	1314.37016004035	0	NA
GMP		-0.572950068556394	27231.5000219746	wilcox.test	0.482171560809332	0.660377358490566	29546.6642686881	10775	34533.8335015485	16346.067239898	30329.8377933233	21831.0270358935	7705.69427632645	15197.2372085193	NA	NA	NA	NA	NA	NA	14621.0911921191	13626.3401217313	22897.5193094133	69109.2969421119	19282.1477528982	13241.5	28826.0457531013	20605.8933081755	20326.7007125922	31695.289087694	17242.304945458	19505.4069479215	NA	68450.8712317449	73397.2318542833	NA	NA	3416.32868248433	3670.73947601724	3576.93062180398	1200	839.455580498027	18979.9506863347	3698.86448033304	177168.324147042	NA	9615.7426677096	7269.72893610675	NA
ADP		-0.786813753393114	2069.04706318153	wilcox.test	0.531012899858904	0.660377358490566	5451.88062935062	NA	0	0	0	NA	NA	NA	NA	NA	NA	NA	NA	NA	NA	998.89940899419	2741.70528527945	6394.0431696302	5392.73251371323	NA	0	0	0	0	0	NA	NA	NA	7987.39787757376	NA	NA	NA	0	902.055038578634	NA	0	NA	NA	NA	NA	NA	0	NA
ATP		-1.40495881308402	18028.540932178	wilcox.test	0.0873317914642454	0.189517368203576	21264.3362990076	NA	933.240339498793	2535.70768618357	3772.57480446824	12826.722827613	9860.60123638026	16270.3932432359	NA	NA	NA	NA	NA	2049.1005882039	31683.0541065442	8994.70409181538	32260.0919996627	66760.9127857697	23399.1817022574	NA	4097.4522248314	4462.9736796204	14226.5663290258	4259.11651341497	14196.8071828335	28148.1549524223	NA	20634.9864582681	87822.2472474446	3036.38422362479	1161.13091796698	1008.16447463909	636.683730579679	1575.05685646457	NA	244.083231957476	3240.74189836282	0	12105.5472057986	NA	0	1628.59906627821	NA
ADP-ribose		-1.27824215867741	6804.97210373232	wilcox.test	0.00106805026982709	0.013955856859074	3306.67884716885	1076	2556.06128612439	3419.8544625761	4222.64576697067	4741.02845454784	3321.74512337009	6000.53159208998	NA	NA	NA	NA	NA	3382.58803441175	8206.2713162508	7138.50798918843	7362.34118453709	12264.3096202337	11245.5912544658	6140	10844.6638485238	10603.0419595025	8785.41819811366	6319.86020075607	3306.18718806838	5629.06143234922	NA	15548.4747356375	17434.199056175	4962.80971163249	2306.43133061385	448.233463621449	617.799645160439	655.438688585861	216	33.4069507664045	922.973410947026	332.453504870644	6933.65620964867	NA	415.584027536778	674.006110288223	NA
UDP-hexose		0.140738102182521	8137.58384832815	wilcox.test	0.924607496420661	0.709090909090909	7438.72975144873	5298.5	5421.15037951687	2680.74591592527	2526.49181389891	NA	14620.7925840747	7299.25830282562	NA	NA	NA	NA	NA	24015.8022219781	NA	9134.81459771624	5831.99664944603	13329.3406628096	7307.27365731718	3945.5	3116.55167205657	3075.06527802616	5299.59782133822	2525.67598952607	6146.38397945293	7914.73100734175	NA	5067.72853016613	12625.2436100387	14629.1617212317	17913.892365412	NA	577.053210489536	356.687578507694	48.6666666666667	18.4148273309318	NA	0	7023.96426056591	NA	480.541860266304	190.8298780586	NA
UDP-GlcNAc		0.264641863699511	3321.96475238856	t.test	0.62745396929387	0.660377358490566	3095.53146716256	NA	0	2759.18950409953	1307.63268303047	NA	5649.62192635826	6618.9533001626	NA	NA	NA	NA	NA	6822.81567661599	2148.44225344919	3355.43545756332	2312.97320595464	5025.50024923234	4801.99596543338	NA	0	0	0	0	0	9574.85984941173	NA	4020.86394181989	7769.64439692894	4156.36599213435	3663.39868319115	154.238266280447	0	0	NA	0	NA	79.3972878890469	5622.11958981655	NA	504.236610786983	94.7948233821017	NA
GTP		-0.0734805183214381	4664.46635781899	t.test	0.833333098771186	0.660377358490566	5130.40535995645	NA	NA	NA	NA	5208.39349684967	3248.78904715144	4442.21308322353	NA	NA	NA	NA	NA	NA	3064.39823477017	735.021884702408	3365.25953595544	8525.83261184739	4637.72324505322	NA	NA	NA	NA	NA	NA	6751.36922897038	NA	2719.2014986816	8144.98906666614	NA	NA	302.357694525265	168.98757323919	1178.80607037052	NA	NA	735.135467247733	0	1991.87250737801	NA	1287.35116198312	440.121721638971	NA
Acetyl-CoA		-0.573826439353772	5480.06155679775	t.test	0.127028626505555	0.237120102810368	2580.59956436935	NA	NA	NA	NA	5505.16684762453	4752.80913873598	3883.687193395	NA	NA	NA	NA	NA	NA	3092.4245299997	8189.57288582795	10431.7123654859	4542.46938424079	4968.64072209596	NA	NA	NA	NA	NA	NA	8333.35938519545	NA	NA	4000.23510780473	NA	NA	2175.54458310617	4653.015006602	3246.51537618803	NA	NA	6578.08504168016	1349.86932897853	31025.3382240917	NA	NA	2891.51037044925	NA
NADP		-0.15955810867377	7589.33312442267	wilcox.test	0.914285714285714	0.709090909090909	4461.54890702398	NA	NA	NA	NA	7705.3765872505	8605.27831915414	7594.70808431518	NA	NA	NA	NA	NA	NA	NA	4531.03206771525	5971.48374423951	6344.13991062456	10531.8766399482	NA	NA	NA	NA	NA	NA	16856.4374536892	NA	NA	3291.44953026615	NA	NA	NA	3200.66203771982	5545.87778690552	NA	NA	9243.75711967807	2658.18714272619	32027.9855193907	NA	NA	4241.3684636003	NA
FAD		-0.312387558900972	4408.2428401606	t.test	0.290041232659848	0.56	2942.26231384941	1892	NA	NA	NA	4755.77661221365	3955.37057969701	2886.82181130285	NA	NA	NA	NA	NA	6545.30519844679	NA	2662.51167463211	4422.87959974686	4864.69497349863	3312.65436259895	3118	NA	NA	NA	NA	NA	5266.41946825564	NA	4900.31064035695	5242.84040095915	7853.71664323405	5910.3211637776	NA	1626.56253258995	692.06110945559	157.666666666667	NA	1015.5378782121	486.490831500541	8445.45437366484	NA	241.362809949333	1046.94256394372	NA
[truncated: 1 more columns]

## Sheet: Age vs metab int correlation
Name	Pearson cor coefficient	Correlation p-value
Choline	−0.47	0.021
Phosphocholine	−0.54	0.0059
Niacinamide	−0.41	0.045
Taurine	−0.48	0.019
N-Acetylaspartic acid	−0.48	0.019
C2-carnitine	−0.58	0.0031
C3-carnitine	−0.41	0.045
ADP-ribose	−0.72	0.00067
GSSG	−0.51	0.011

## Sheet: Aged Young HSPC lipid intensity
Name	log2FC (Aged vs Young)	Avg intensity	Test	p-value	p-adjusted	HSPC_Aged_Frozen_Exp0607_ID18	HSPC_Aged_Frozen_Exp0911_ID32	HSPC_Aged_Frozen_Exp1808_ID19	HSPC_Aged_Frozen_Exp2307_ID70	HSPC_Aged_Frozen_Exp2307_ID71	HSPC_Aged_Frozen_Exp3008_ID20	HSPC_Young_Frozen_Exp0308_ID4	HSPC_Young_Frozen_Exp0308_ID5	HSPC_Young_Frozen_Exp0607_ID6	HSPC_Young_Frozen_Exp1405_ID64	HSPC_Young_Frozen_Exp1405_ID65	HSPC_Young_Frozen_Exp1405_ID66	HSPC_Young_Frozen_Exp1411_ID67	HSPC_Young_Frozen_Exp1808_ID3	HSPC_Young_Frozen_Exp2011_ID17	HSPC_Young_Frozen_Exp3008_ID1	NC_Exp0308	NC_Exp0607	NC_Exp0911	NC_Exp1405	NC_Exp1411	NC_Exp1808	NC_Exp2011	NC_Exp2307	NC_Exp3008
Cholesterol	-0.495645496981941	45520.3	wilcox.test	0.144655344655345	0.880952380952381	43967	62767	27051	26735	29427	29257	32202	28213	54221.5	67698	112365	59674	NA	29449	42204	37574	151	8129.66666666667	4416	7859	NA	5287.33333333333	1393.33333333333	13852	4629
PC 30:0	-0.0414705751896479	69005.4090909091	t.test	0.902021332537261	0.880952380952381	96885	117857	66930	32510	43120	51314	88205	57902	66394.5	NA	NA	NA	NA	88123	NA	49819	7375.5	13942.6666666667	5350	NA	NA	5868	NA	255	380
PC 32:0	-0.599353200583023	594077.8125	wilcox.test	0.21978021978022	0.5	735194	927194	606232	24450	7714	395692	730854	645304	712759	803231	749255	819763	612375	547056	755701	432471	20800.5	45794.3333333333	10112.3333333333	380.25	146597	25954.6666666667	2281	58.25	5727.66666666667
PC 32:1	-0.438973457807539	152623.033333333	wilcox.test	0.863936063936064	0.84	215940	211474	172765	1900	8043	144576	156013	143077	198882.5	208087	154192	250181	NA	136133	147526	140556	7333.5	11921	918.333333333333	197.75	NA	9922	0	0	1879.33333333333
PC 34:0	0.216928934494454	312309.035714286	wilcox.test	0.518481518481518	0.642857142857143	203344	1102502	147348	129231	133080	NA	162560	19466	145239.5	229426	213615	218722	890712	177860	599221	NA	231	7224.66666666667	786	0	343973	851.333333333333	125.333333333333	12897.5	NA
PC 34:1	-0.0768837067854084	2324832.8125	t.test	0.566385156351605	0.642857142857143	2608394	2628304	2137293	2463256	2026806	1623523	2511577	2076358	2096245	2795699	2832957	3047267	1798225	2411682	2219870	1919869	56789.5	48381	7743.66666666667	2482.5	191172.5	37924.3333333333	20373	99407.25	9333.66666666667
PC 34:2	-0.713346505509739	735953.933333333	wilcox.test	0.00759240759240759	0.0312889648523164	596016	689963	528340	540047	420402	416333	782945	846377	742709	948274	1494424	1137473	NA	665813	722416	507777	19558.5	41255.6666666667	1482	469.25	NA	11736.6666666667	2476	9095.25	13701
PC 34:3	-0.439550019161773	40456.5	t.test	0.110681487020483	0.880952380952381	43094	NA	34945	35443	18442	NA	38485	43678	45144.5	43519	41663	63957	NA	36651	NA	NA	185	9815.33333333333	NA	26.25	NA	81.3333333333333	NA	66	NA
PC 35:1	0.119715416463277	56997.5	t.test	0.775071811723051	0.880952380952381	44161	111325	NA	38307	51160	52975	NA	NA	27497.5	72059	61345	85527	NA	NA	47068	35548	NA	319.333333333333	17.3333333333333	10.75	NA	NA	18	161.25	0
PC 36:1	-0.191707671829092	812147.0625	t.test	0.412786687095447	0.567043149656913	909049	1147230	706176	641074	582108	489735	747908	570128	685027	1003995	1006642	933664	1220301	691773	1128697	530846	1605.5	5365	1108.66666666667	50.5	306947	2479	509	15177	41.6666666666667
PC 36:2	-0.0704934484548147	1100944.65625	t.test	0.666861049889891	0.666666666666667	1386207	1198248	1006968	1177989	817477	818313	1350964	1066078	1309763.5	860784	872658	883344	1026538	1326402	1551729	961652	4949.5	31584.6666666667	4127.66666666667	17.25	499219	5876.33333333333	1502	4413.75	3970
PC 36:3	-0.756411058925793	720364.384615385	t.test	0.000586416577771379	0.00725001949673488	554776	NA	551800	559444	391351	471689	878382	920702	697994	868398	1130477	1006229	NA	767216	NA	566279	151	7186	NA	119.5	NA	3041	NA	609.75	3829.66666666667
PC 36:4	-0.386777771325186	1021215.09375	t.test	0.16769021273966	0.5	1408004	860335	967278	757068	676655	470277	970004	884669	1511653.5	1661296	1456610	1599193	859828	916635	620149	719787	5251	16522.6666666667	1485	0	240967	16780.3333333333	736.666666666667	14038.75	4087.66666666667
PC 37:4	0.101204671141226	47691.4615384615	t.test	0.713566190951766	0.880952380952381	77009	33367	53409	41943	43103	NA	50781	29604	51753	57725	49997	59329	23020	48949	NA	NA	0	133.333333333333	12.6666666666667	7.75	15994.5	14.6666666666667	NA	0	NA
PC 38:2	-0.156868291045489	94055.4	t.test	0.740542647172454	0.880952380952381	110849	174784	14196	87345	82100	58673	108715	106361	18720	146800	187593	141681	0	106293	NA	66721	71.5	444.666666666667	0	153	14048	43.6666666666667	NA	73.5	36.6666666666667
PC 38:3	-1.27936217544195	253299.392857143	t.test	0.00296377683608562	0.0183209689665092	98891	NA	260198	50820	104384	146180	219074	227527	224816.5	422782	458213	325079	451798	309420	NA	247009	0	392	NA	8.75	61259	20.6666666666667	NA	145.75	0
PC 38:4	-0.280584247803884	1267682.09375	t.test	0.293709099520611	0.5	1723145	1209588	1280475	1060739	929786	502520	1350481	1066729	2037694.5	1780002	1644686	1538215	595219	1394850	1443142	725642	1004.5	9903.33333333333	1295.66666666667	42.5	56994	5215	263.666666666667	11100.25	4948
PC 38:5	-0.133263090884235	744645.833333333	t.test	0.553113984480984	0.642857142857143	1048495	870923	603236	706589	539626	453824	652374	546154	893973.5	1053500	927699	973709	600799	720074	NA	578712	0	8890.66666666667	427.333333333333	7	164931.5	10822.3333333333	NA	1936.75	175
PC 38:6	-0.151482619324216	128009.78125	t.test	0.531874660926376	0.846153846153846	157927	178041	68563	86876	118420	108526	81211	83048	149030.5	150343	151974	163362	178953	100297	160948	110637	20	6185	0	23.25	58894	85.3333333333333	0	14354	3559
PC 40:4	0.41181550993307	41889.2692307692	t.test	0.237373653964505	0.880952380952381	56935	62727	59833	24146	43585	NA	29989	57001	39345.5	30742	27513	10395	NA	71110	31239	NA	0	0	33.6666666666667	0	NA	162	0	27.25	NA
PC 40:5	-0.29527297766391	136253.2	t.test	0.117378369450585	0.791666666666667	136371	157195	144901	96542	94904	89563	108020	145465	120728	191225	162807	151220	NA	182265	162444	100148	0	309.333333333333	0	0	NA	85.3333333333333	0	590.75	0
PC 40:6	-0.224549168978729	103636.5	t.test	0.572473647961224	0.880952380952381	158544	85668	40545	123439	119128	35277	71837	92851	162580	157324	181077	188116	16252	81426	82276	61844	0	2082.66666666667	94	0	13933.5	321.666666666667	0	0	0
PC 40:7	-0.166712535722408	37208.3076923077	t.test	0.427462665246975	0.880952380952381	33911	NA	NA	32137	27956	43194	39554	13788	31019	41512	39196	48944	54866	NA	44334	33297	58.5	31.6666666666667	NA	0	3907	NA	0	993	179.666666666667
PC 40:8	1.05678736111004	17195.8333333333	wilcox.test	0.0003996003996004	0.791666666666667	44066	30807	17409	15916	20314	21360	10670	8652	13423.5	12077	12290	13015	11232	13089	NA	13617	0	79.6666666666667	0	107.25	0	0	NA	0	0
PC 42:10	0.736208120289885	3538.3	t.test	0.384367065929303	0.981818181818182	8797	NA	NA	0	4435	5386	NA	NA	4121	2816	2678	3362	1014	NA	NA	2774	NA	0	NA	0	0	NA	NA	160.75	0
PC 42:8	0.146501568050851	16327.2222222222	t.test	0.566184219396965	0.981818181818182	22760	NA	17353	17476	11422	NA	NA	NA	16297	18443	13876	10966	NA	18352	NA	NA	NA	0	NA	0	NA	51.3333333333333	NA	0	NA
PC O-34:1	0.415522024483835	160244.375	t.test	0.0377600056740799	0.5	185026	233599	188033	NA	NA	162670	202137	161475	128787.5	134989	117730	107649	NA	151187	NA	149650	0	329.666666666667	13	34.5	NA	623.333333333333	NA	NA	0
PC O-36:4	0.0932122970244389	145351.333333333	wilcox.test	0.455944055944056	0.791666666666667	187562	131882	203495	133360	129675	120150	122514	118908	151011	186766	182523	150086	110609	131179	NA	120550	0	1646	23.6666666666667	11	9437	4572	NA	20	61
PC O-36:5	-0.0755697602404538	20357.4285714286	t.test	0.701290344455374	0.981818181818182	23501	16095	26211	20003	19011	13682	18805	8472	22281	21790	24668	20543	NA	24296	NA	25646	0	0	0	0	NA	114.666666666667	NA	0	30.6666666666667
PC O-38:4	0.150818604196948	79366.125	wilcox.test	0.313186813186813	0.880952380952381	113071	96466	98637	59319	72159	68041	62609	49213	67518	86284	80828	59671	66990	79949	147536	61567	21.5	107.666666666667	15.6666666666667	0	468	0	0	10	5
PC O-38:5	-0.044427365511057	255531.21875	t.test	0.742738465428537	0.75	262534	267017	292599	269359	209296	202989	303952	255267	226457.5	371210	311920	261119	168867	233475	212019	240419	0	2362	91	74.25	34275	5537.33333333333	220	10.75	0
PE 34:0	0.0484812141307294	26806.875	t.test	0.924810033041108	0.981818181818182	NA	NA	34682	10843	24149	39355	36429	23101	NA	NA	NA	NA	NA	36899	NA	8997	257.5	NA	NA	NA	NA	588	NA	71.75	0
PE 34:1	-0.17997349997564	36914.8333333333	wilcox.test	0.688911088911089	0.981818181818182	33206	54846	39846	30618	22539	24081	27996	30915	31769.5	32307	31147	35675	NA	51318	78898	28561	0	672	176.333333333333	0	NA	241.333333333333	42	1357.25	0
PE 36:1	0.250914181772244	193941.25	wilcox.test	0.914285714285714	0.791666666666667	144559	253076	365803	NA	NA	94502	NA	NA	139778.5	168809	138924	151074	NA	368520	NA	114367	NA	2642.33333333333	2765	118.25	NA	4392.66666666667	NA	NA	0
PE 36:2	-0.171553066892058	94221.1666666667	t.test	0.521953560562807	0.880952380952381	126837	129958	44808	59087	63394	101429	92793	78276	117606.5	97997	132707	108069	NA	70755	82485	107116	46	2404	36.3333333333333	0	NA	0	0	693	585
PE 36:3	-0.353456660286975	25246.53125	t.test	0.175617372079469	0.880952380952381	27827	36329	16568	18633	13632	16093	28251	29634	24855.5	27841	24282	35000	36093	24325	28162	16419	31.5	787.666666666667	0	0	8836	20	0	13.5	225.333333333333
PE 36:4	-0.278422206758658	28649.3666666667	t.test	0.42572660965825	0.981818181818182	39163	43716	8884	21770	20605	18290	23838	25853	45626.5	33573	37014	39050	37229	10198	NA	24931	151.5	1307	0	91.5	11654.5	67.3333333333333	NA	221.75	907.333333333333
PE 38:4	-0.194311746731291	308718.8125	t.test	0.558630804293618	0.642857142857143	404271	477520	115399	277643	234108	190255	322467	252860	447502	378886	368202	438737	192845	107719	484721	246366	24	7832.66666666667	1443.66666666667	0	92716.5	281.666666666667	98.6666666666667	3010.25	4859.66666666667
PE 38:5	-0.150355951633725	74932.8125	t.test	0.592286380868995	0.880952380952381	103635	116433	55969	49245	44553	50879	75806	65451	92235	89787	58708	87057	87076	64872	98831	58388	159	1330.33333333333	37.6666666666667	220.75	15618	155	63.6666666666667	1334	1277.66666666667
PE 38:6	-0.120292559004238	10836.8888888889	t.test	0.810984736732635	0.982456140350877	8480	20059	NA	6931	5880	NA	NA	NA	14730	8711	8518	10831	NA	NA	13392	NA	NA	2165.66666666667	42.3333333333333	30.25	NA	NA	132	3605.25	NA
PE 40:6	0.198844585646655	17255.8181818182	t.test	0.628386446721636	0.981818181818182	NA	33547	9352	19071	18003	12823	NA	NA	NA	15069	19603	24629	NA	9244	16115	12358	NA	NA	32.6666666666667	0	NA	1138.66666666667	93.3333333333333	13390.25	1221.33333333333
PE 40:7	0.127690127653458	9498.26923076923	t.test	0.739602855208343	0.982142857142857	9242	18713	NA	8080	6184	7884	11050	4806	8350.5	8337	6567	13488	NA	NA	10130	10646	0	567.333333333333	0	11.25	NA	NA	0	105.25	962.333333333333
PE O-36:5	-0.190294514598816	177889.59375	t.test	0.40579695153418	0.791666666666667	211795	250683	153716	129474	114141	121089	146342	152881	230526.5	192340	226297	208455	202218	127334	243013	135929	243.5	3007.33333333333	118.666666666667	0	41012.5	2383.33333333333	67.6666666666667	0	298
PE O-38:5	-0.00207215231222499	194271.53125	t.test	0.993828867560091	0.791666666666667	290081	285449	179792	144291	155401	109569	160742	129850	227166.5	254834	271949	226470	193204	166605	191059	121882	0	803.666666666667	7.66666666666667	22.75	15431	637.333333333333	0	220.75	0
PE O-38:6	0.244664310895167	66535.5769230769	wilcox.test	0.825174825174825	0.880952380952381	88748	110174	42964	NA	NA	56477	52253	45124	67480.5	59208	54971	64209	NA	58522	121001	43831	0	2654.66666666667	40	0	NA	620.666666666667	17.3333333333333	NA	0
PE O-38:7	0.251691569781159	20102.5	wilcox.test	0.69047619047619	0.981818181818182	NA	37130	19456	17658	15806	19208	24867	14206	NA	NA	NA	NA	NA	14667	19827	18200	0	NA	19	NA	NA	37.6666666666667	0	1096.75	0
PE O-40:5	-0.365778583224938	20730.5	t.test	0.406135615401434	0.981818181818182	26586	20007	NA	13316	9634	NA	8778	7066	8073	34731	35320	25241	32149	NA	27865	NA	0	0	0	23.75	145	NA	21.6666666666667	68	NA
PI 38:3	-0.504703947681224	7837.5	t.test	0.309923190206551	0.981818181818182	4434	15373	5266	3051	4278	NA	7885	8968	12510	NA	NA	NA	8821	7789	NA	NA	0	0	0	NA	406.5	0	NA	0	NA
PI 38:4	-2.52971022307106	39050.75	wilcox.test	0.0161616161616162	0.851851851851852	NA	18001	7339	6194	5808	NA	71265	56569	NA	74333	87480	98658	15557	7401	20004	NA	48.5	NA	0	17.25	3195.5	0	0	0	NA
SM 32:1;O2	-0.00926538597108041	16766.7333333333	t.test	0.977033079742331	0.981818181818182	25604	27121	15275	9257	8259	14697	13391	12142	17420	24264	13806	16426	NA	16107	24434	13298	0	0	18.3333333333333	0	NA	84.6666666666667	38.3333333333333	35.75	0
SM 33:1;O2	-0.115501694407102	15113.05	t.test	0.781466847759542	0.981818181818182	18780	27432	13606	5172	7552	NA	NA	NA	14606.5	18584	15172	16483	NA	13743	NA	NA	NA	38	78.6666666666667	75.25	NA	255.333333333333	NA	0	NA
SM 34:1;O2	-0.159551014001237	526207.96875	wilcox.test	0.313186813186813	0.5	498160	728303	534669	495774	319042	366262	618028	529176	665918.5	689814	779491	721977	0	501375	508134	463204	2376.5	24319	35707	486	0	25829	22286.6666666667	532.25	2415.33333333333
SM 34:2;O2	0.0710001217366301	12848.8	t.test	0.820118464904664	0.981818181818182	14412	18086	NA	12505	7917	NA	6379	11154	11723	17857	12394	16061	NA	NA	NA	NA	0	118.666666666667	0	234.25	NA	NA	NA	117	NA
SM 38:1;O2	-1.22922613326662	40250.7272727273	t.test	0.0547174772252496	0.880952380952381	46200	NA	29576	6040	4953	NA	43177	42157	50668	67524	50883	55528	NA	46052	NA	NA	52.5	202.666666666667	NA	23.25	NA	0	NA	0	NA
SM 40:1;O2	-0.64728091879181	125676.535714286	t.test	0.0211688400443927	0.642857142857143	141424	NA	102009	64112	78945	74203	108906	108676	156902.5	185522	199261	174615	NA	125090	159462	80344	838	3169.66666666667	NA	15.25	NA	2626	253	0	234
SM 42:1;O2	-0.516928257019551	121394.40625	t.test	0.0922350276255941	0.791666666666667	107529	175597	87151	77711	63657	62181	86486	91015	129089.5	167861	176373	194183	184290	102284	158043	78860	207.5	2767.33333333333	447.666666666667	0	12209	2324	52	48	194
SM 42:2;O2	0.124819298926217	267523.375	wilcox.test	0.792457542457542	0.764705882352941	301931	491009	230934	276742	180358	211856	278968	286931	274695	323629	299727	292970	59382	275353	253788	242101	25	9182.66666666667	0	0	110872.5	3909.33333333333	149.333333333333	51.25	132.666666666667

## Sheet: Aged Young HSPC lipid concentra
Name	HSPC_Aged_Frozen_Exp2307_ID70	HSPC_Aged_Frozen_Exp2307_ID71	HSPC_Young_Frozen_Exp1405_ID64	HSPC_Young_Frozen_Exp1405_ID65	HSPC_Young_Frozen_Exp1405_ID66	NC_Exp1405	NC_Exp2307
PC 36:1	0.05964432582294	0.0488483769348979	0.0576995558652676	0.056303819475882	0.0498256930568434	0.00000278105288314514	0.00129892693368329
PC 36:4	0.0703728218105969	0.0567313307832272	0.0953887253108484	0.0813982753796082	0.085265377731151	0	0.00119822147937414
PC 37:4	0.00394333408785063	0.003655082473561	0.00335233934345902	0.00282585496765292	0.0031994319325288	0.00000042577705239934	0
PC 38:4	0.100866424402505	0.0797455929466085	0.10455348881212	0.0940205797654017	0.0838990214242034	0.000002361584475173	0.000968193329344013
PC 38:6	0.00825614495777904	0.0101505166862146	0.00882552713941712	0.00868257667900924	0.00890492567089196	0.00000131915506743009	0.00125229662522255
PC 40:6	0.0120004601932384	0.0104458781703858	0.0094475769013914	0.0105830448533507	0.0104899400363174	0	0
PC 30:0	0.00282620850437339	0.0033810499077469	NA	NA	NA	NA	0.000020413401482926
PC 32:0	0.00217437329678181	0.000618757501066976	0.0441240790162004	0.0400577666602703	0.0418162726870243	0.0000198048704193992	0.00000494909084862313
PC 32:1	0.000168919016934999	0.000644953810355504	0.0114274635100763	0.00824116531715711	0.0127579540201548	0.000010273487633517	0
PC 34:0	0.0117568224726998	0.0109199750864267	0.0128927582299518	0.0116830662968726	0.0114134643885617	0	0.00106037303760758
PC 34:1	0.224028105712755	0.166261134067461	0.157059177339652	0.154894065981096	0.158966360071096	0.000131981067610575	0.00826264885713139
PC 34:2	0.0491014386714629	0.0344756952085769	0.0532569697751159	0.0816842513476473	0.0593205979570717	0.0000251481752861386	0.000762952776993967
PC 34:3	0.00322153486511769	0.00151191013627619	0.00244338114592513	0.00227658956037919	0.0033344346447429	0.00000139424191535052	0.00000569710961041107
PC 35:1	0.00352375013543961	0.00424466186529119	0.00409444597066603	0.00339240718891421	0.00451265328050919	0.00000057784571102163	0.0000131572738845062
PC 36:2	0.10956501621463	0.068579105256584	0.0494543852878589	0.0487951420744911	0.0471261867543352	0.000000937553884837693	0.00037426361363988
PC 36:3	0.0520184005649007	0.0328210463104275	0.049876863899318	0.063192268371271	0.0536659680915255	0.00000649499343825084	0.0000518071644511503
PC 38:2	0.00831068333400144	0.0070457534554915	0.00862789181324055	0.0107304307029758	0.00773235995495407	0.00000850409467663441	0.00000651591712592603
PC 38:3	0.00483395995029703	0.0089554604880311	0.0248407569717448	0.0262021925523769	0.0177361382966001	0.00000048614904288518	0.0000130486032170782
PC 38:5	0.0671698940304412	0.0462685891904617	0.0618617612855149	0.0530171917016063	0.0530931801603559	0.000000389113396672413	0.000168729224681011
PC 40:4	0.00234882844894477	0.0038240957011437	0.0018472180780813	0.00160896238269505	0.000580005831378229	0	0.00000244658634400268
PC 40:5	0.00938841104287684	0.00832426545815212	0.0114868360759148	0.00951810996371622	0.00843503330927468	0	0.0000529667209967102
PC 40:7	0.00312334918681013	0.0024506192432579	0.00249211922409223	0.00229012293939818	0.00272845271429288	0	0.0000875888283559893
PC 40:8	0.00154638931474859	0.00178018836256406	0.000724809581552102	0.000717858145606755	0.000725321993132809	0.00000618348976249332	0
PC 42:10	0	0.000397348474945618	0.000172784558171512	0.000159920721073527	0.000191554253382401	0	0.0000148808690543395
PC 42:8	0.00173698056328361	0.00102395454585558	0.00113230764308804	0.000829123174387581	0.000625176908307607	0	0
SM 32:1;O2	0.00125943114520081	0.00106592499545099	0.00192030694507883	0.00110067063062985	0.00121209522569716	0	0.00000483143574961233
SM 33:1;O2	0.000711699544739509	0.000985814423458895	0.00148758386314655	0.00122339401003328	0.00123019848331019	0.00000514368123217803	0
SM 34:1;O2	0.0690010859114453	0.0421225885943539	0.0558480832802922	0.0635724029472812	0.0544999743187171	0.0000359092277846314	0.0000749949278441934
SM 34:2;O2	0.00173990516074491	0.00104495488382323	0.00144528823974002	0.00101050557985671	0.00121203516178694	0.000018046432263134	0.0000161705108091643
SM 38:1;O2	0.000879721372317367	0.000684339404154448	0.00572098034397853	0.00434276428198303	0.00438652887607728	0.00000187499898774616	0
SM 40:1;O2	0.00955246692280217	0.0111582441915231	0.0160796179219534	0.0173973806934277	0.0141110237415784	0.00000118834969792854	0
SM 42:1;O2	0.0118447726181278	0.00920418656267421	0.0148832619835375	0.0157529420903193	0.0160529995557299	0	0.00000739165474702483
SM 42:2;O2	0.0421685830039575	0.0260701997080898	0.0286857000988155	0.0267624052747221	0.024212400011725	0	0.00000804140905963228

## Sheet: Aged vs Young HSPC RNA-seq DEGs
Gene	baseMean	log2FoldChange	lfcSE	stat	p-value	p-adjusted
ZNF441	381.897315101795	-1.76233007027567	0.202407059684595	-8.70686068471058	3.12406688468962e-18	8.04697148158351e-15
RXFP1	132.667879624158	-1.5356790968972	0.377526556088374	-4.06773794354672	0.000047471724498208	0.00202446470136563
KIAA0087	133.438967793049	-1.32452088369493	0.326334513550813	-4.05878271741152	0.0000493291860222379	0.0020643888617286
CD48	60.4355029244276	-1.30826629056874	0.360310592569663	-3.63094040960176	0.000282390386281717	0.00785508808838496
NEFH	178.163461984572	-1.27197738921172	0.291833608531564	-4.35857061019121	0.0000130914684969351	0.000762918655077048
CCDC50	131.351431809812	-1.2655012137501	0.325553935766151	-3.8872244341691	0.000101396995288582	0.00355828856218433
WASH6P	228.701676777891	-1.23067268196623	0.375066013688677	-3.28121620474989	0.00103360481387954	0.0195187630468542
GNG11	334.27972320717	-1.19385486016295	0.37360355637931	-3.195512568812	0.00139582703186505	0.0245921427406156
ITGAL	846.471056522829	-1.17509369817056	0.290450859447882	-4.04575734568076	0.0000521542354437933	0.00215286666115581
PAQR8	796.432171946093	-1.14394033842994	0.265599576091086	-4.30701116043057	0.000016547526412283	0.0009254648129228
SERPINB8	193.862093067489	-1.12131458084395	0.328581110949891	-3.41259598764626	0.000643472611780617	0.0140556988324492
TSPAN7	100.638524953056	-1.09211444448759	0.314071229328943	-3.4772826750831	0.000506523491655776	0.0120188178344992
PAG1	240.918111316869	-1.06907772678599	0.366527564149984	-2.91677306525444	0.0035367299179432	0.0476623748012158
RPUSD2	233.385587787426	-1.05768208515351	0.265241689211185	-3.98761630684453	0.0000667404877014126	0.0025280904150191
SAMSN1	1339.13758912295	-1.03591442074475	0.272071519973965	-3.80750774959422	0.000140374341559682	0.00451970286236787
TP53I11	550.232190774478	-1.02894093215344	0.307896251322579	-3.34184299982085	0.000832241199094501	0.0167991945461871
NOL12	221.153083463976	-1.02815431386926	0.336126547752222	-3.05883102880397	0.00222202439216897	0.0345621402738456
TSPYL5	954.826083674375	-1.02553532610895	0.247906338313654	-4.1367854209981	0.0000352205184736229	0.00162582457857272
MIR223HG	345.224903234885	-1.01858914235449	0.302808627616226	-3.36380489014808	0.00076875870250837	0.0158667361051367
ENSG00000228651	195.403004737689	-1.00902475347746	0.305451419649406	-3.30338865223024	0.000955238964786001	0.0184277021104308
ANKRD46	394.144394977671	-1.00581692612977	0.240825919509882	-4.17653103194522	0.0000295988379178446	0.0014481334272188
ZFP3	280.502827304983	-0.995716812359994	0.33067470198964	-3.01116718747717	0.00260245517906003	0.038882854119622
SPNS3	777.75487486688	-0.976437650269413	0.325142797794503	-3.00310404195556	0.00267241052719212	0.0394614725135298
ZKSCAN7	180.388987389051	-0.972462217183355	0.287558995853649	-3.38178332517993	0.000720169244369639	0.0151553263043081
FCMR	341.271501779364	-0.969004903011094	0.263385131743136	-3.67904177657267	0.000234111920093715	0.00673019513144408
FUCA1	495.207471220702	-0.956416926830073	0.235628680000284	-4.05900048682071	0.0000492832109112287	0.0020643888617286
TSPAN2	659.585837343011	-0.950408152801907	0.22172905030668	-4.28634926946815	0.0000181633342785559	0.000999681975100517
ABCA13	827.044868402909	-0.941526758925037	0.267397202589693	-3.52107931499105	0.000429794039249632	0.0107731182343117
HPS6	209.3180598517	-0.926926461448949	0.27503809508014	-3.37017481588819	0.000751205105641403	0.0156204481802147
ZNF829	137.608998675622	-0.922542319130037	0.25477598975624	-3.62099395634844	0.000293473371009409	0.008076161421432
HNRNPH2	2605.36224203211	-0.903836920064071	0.198409950552585	-4.55540116585295	0.00000522856954885331	0.000360100252511667
MFAP4	597.000414534282	-0.902042850767126	0.256632836185965	-3.51491595609174	0.000439893178076236	0.0109085837804093
ZNF845	371.79202505074	-0.899886567023126	0.261273789656759	-3.44422824886233	0.000572692014509171	0.0130774830759993
SEMA3C	454.509374438143	-0.895457856886939	0.262142857024227	-3.41591553190473	0.000635679617781425	0.0139708494836296
RSAD2	621.963790821642	-0.889675049108639	0.218398881046119	-4.07362457557997	0.0000462870743798111	0.00198050242836408
LTB	341.082890381442	-0.88710674602957	0.27602700211084	-3.21384045490357	0.00130972425839696	0.0232982579059315
AC007406.5	202.289323937483	-0.877937330483827	0.240162839472905	-3.65559189927414	0.00025658926728054	0.0072949518174527
AP3M2	905.377450349788	-0.874710757568956	0.225985362888274	-3.87065226875516	0.000108544532063402	0.00374784189931516
SLC38A1	2510.12831308108	-0.873872345357486	0.236117429549044	-3.70100736327037	0.000214745243952077	0.00634335779096054
ZNF627	576.685186843483	-0.873805356697122	0.24016642285934	-3.63833272900471	0.00027440876326766	0.00768284883070476
RRM2P3	138.3534480254	-0.869810453500374	0.292279875914277	-2.97595053638069	0.00292081968070841	0.0417969296309373
NAP1L5	728.628434088572	-0.866011900148418	0.284182220930014	-3.04738240595879	0.00230843828891954	0.0355201633488587
RAB11A	4417.92394450751	-0.862334058112265	0.179261929998552	-4.81046956327665	0.00000150576132548266	0.000130152349737525
CYTH4	616.6934728575	-0.861702922196765	0.274100919504118	-3.14374327439576	0.00166801705044674	0.0281551659144215
INTS5	479.687543954965	-0.852455163966249	0.270410320697611	-3.1524505491028	0.0016190624258121	0.0275091094749789
RNF139	2726.55755013481	-0.848877814763058	0.138807604414366	-6.11549935138281	0.000000000962550742679449	0.000000317863872178683
ZNF287	310.178663309595	-0.847625572126644	0.289507026781868	-2.92782383056041	0.00341343393063923	0.0465202281404261
ZNF502	384.80483922671	-0.844453137632123	0.254817855917666	-3.31394805356565	0.000919885952931642	0.0181705693064519
RFC3	573.110675999312	-0.838297086289143	0.202239958774304	-4.14506159598593	0.0000339722377774665	0.00159407347374584
VPS25	643.458154728961	-0.83403340094616	0.201508520125926	-4.13894856865089	0.0000348901148124088	0.00161636614629141
TM9SF2	3894.73336253348	-0.83338399423583	0.15747367238222	-5.29221159085589	0.000000120845956906735	0.0000172278088795375
CRYBG1	595.875749342254	-0.824475778756461	0.249168888717278	-3.30890338276526	0.000936621528864674	0.0183151312700471
AL662844.4	946.731016326416	-0.820319094067911	0.196755900426672	-4.16922233228594	0.0000305640725423815	0.00147428722948813
IER3IP1	793.923696544628	-0.814937585749749	0.214404067606817	-3.80094274724403	0.000144146608438366	0.00457697222684906
IGHD	653.056846789882	-0.810158394179933	0.274833999816717	-2.94780993152308	0.00320033767032053	0.0442244086438391
S100A11	578.884012592884	-0.804725917085219	0.240481992137255	-3.34630426974309	0.00081896475167287	0.0166363517930519
LZTFL1	1243.14629371293	-0.803100956574393	0.203241690603552	-3.95145776533094	0.0000776765820563182	0.00285013304929721
KIT	6087.52542610079	-0.787550991250572	0.215951839807401	-3.6468825269234	0.000265441201886156	0.00747426914858607
EBLN3P	1606.52349492044	-0.779628283560407	0.187911203208411	-4.14891858627357	0.0000334049577834434	0.00158753672063826
RASSF2	2127.34194378013	-0.777604828067252	0.237940913649695	-3.26805851141712	0.0010828797611106	0.020241521688452
TSN	3392.50716307652	-0.777430129063426	0.180185381221754	-4.31461267163867	0.0000159882974839011	0.000903128435505096
ENDOD1	430.04532509214	-0.774350373877792	0.21464937420064	-3.6075128416353	0.0003091462419111	0.00838209357804853
ZNF107	711.217080179097	-0.769587021707811	0.21396264701222	-3.59682885052295	0.000322120275510149	0.00867905236045024
LAMP2	7879.78771532052	-0.766903657773537	0.21374056791946	-3.5880116967899	0.000333209344988446	0.00890332604586347
ZNF252P	465.085421069117	-0.757757977342193	0.229482246529816	-3.30203311498321	0.000959867372777205	0.0184785230104598
TSEN15	1264.58400534548	-0.757307649442938	0.195821574606748	-3.86733510321207	0.000110031181557179	0.00377891089939974
ABHD13	781.697233961492	-0.75532806417384	0.186835152366238	-4.04275134848945	0.0000528276342486024	0.00215924147877264
POLR2M	862.905661915755	-0.751695849085333	0.203810406668557	-3.68821132037562	0.000225836056962932	0.00657851091803421
ZDHHC12	505.502321531565	-0.750640980784649	0.231632916225672	-3.24064901058072	0.00119257924029236	0.0217245092443074
FAM234B	333.6648830848	-0.750201057211661	0.221339275173486	-3.38937161795462	0.000700530030900306	0.0149372951456375
FLT3	8315.7871264069	-0.747917038612551	0.147234671544462	-5.07976165373994	0.000000377908698571719	0.0000438476227829295
HYAL2	175.088244821562	-0.74420205736729	0.247301008550976	-3.00929649146129	0.00261853439979382	0.0390191969722454
ZNF92	1136.01917642301	-0.736116846002393	0.231559782884274	-3.17894945673826	0.00147809862650876	0.0255522580010823
ZNF253	345.410040187467	-0.733804059240622	0.222737679247095	-3.29447654173757	0.000986051745873149	0.018786036146598
CALM2	9999.85829133089	-0.729864268600764	0.207690894779561	-3.51418519995991	0.000441105158593047	0.0109085837804093
AAR2	910.893827112849	-0.728114561917833	0.20330342424818	-3.58141809273707	0.000341734277021727	0.00909337965653474
LANCL1	2304.42367840594	-0.727341684168104	0.178236466625473	-4.08076808264193	0.0000448871250636695	0.00194914867676059
WBP1L	607.623586846732	-0.725443135833449	0.222730392864277	-3.25704600303697	0.00112578186197511	0.0208967403476009
PDCL3	759.051049838937	-0.72333367251677	0.231836862590618	-3.12001147890811	0.00180843992469712	0.0299230722214433
PEX11B	448.808871595171	-0.721520625820902	0.236624283945986	-3.04922476167156	0.00229432759758165	0.0353875989571905
6,00 ARL	215.428993742517	-0.716986172970975	0.225262168084162	-3.18289652927026	0.00145809710242861	0.0253768007867271
ZBED1	1938.65744520107	-0.716355575468334	0.209299664205564	-3.42263126979871	0.000620181440315615	0.01377033807784
RNF144B	670.704116395926	-0.712654906697499	0.206950125373415	-3.44360703049396	0.000574009344728792	0.0130843652225878
TMEM254	476.973668349805	-0.706286374156707	0.227279990793796	-3.10756073022503	0.00188638223146575	0.0307917829645722
ZNF267	985.048855248877	-0.703526278240251	0.195794588700936	-3.59318550583052	0.000326659854830447	0.00876469222991942
COX16	226.456616743246	-0.703185471568473	0.190701459669949	-3.68736281717765	0.000226590176901921	0.00657851091803421
ABT1	985.4797074473	-0.702065683495212	0.202359922647657	-3.46939094613921	0.000521639790857034	0.0122371564051871
FBXO34	934.776796218264	-0.697232904773504	0.198563496247615	-3.51138511332431	0.000445778097595658	0.0109773921968155
RFK	870.532718445702	-0.69313773379098	0.210508989281254	-3.29267522568789	0.000992390370082951	0.0188510259237438
ANAPC13	1393.40235300409	-0.693015675112752	0.215608066954093	-3.21423815399406	0.00130791144491407	0.0232981901784901
ANTXR2	2340.2274622021	-0.691683527285563	0.187312257998739	-3.69267625448314	0.000221906443006326	0.00653801673901507
ARPC5	4674.30454414912	-0.690987795869999	0.200534062439978	-3.44573778370853	0.000569502679221081	0.0130277531184517
CNOT8	2074.99504895745	-0.688082293935966	0.142427863628726	-4.83109327350179	0.00000135785369444656	0.000120605501591567
RANBP6	1561.15640235816	-0.687997067164959	0.190222915610491	-3.61679382821434	0.000298274693259996	0.00815600801379085
PODXL2	468.50453246838	-0.683399249702878	0.205865501822933	-3.31963949108228	0.000901337621857769	0.0179417731559601
KLHL12	1256.05031202046	-0.682986711650064	0.199509816939168	-3.42332383502869	0.000618603337102384	0.01377033807784
HMGN4	1228.58163303001	-0.678867500540433	0.160348572662595	-4.23369843128509	0.000022987916119888	0.00121336627749196
PRMT6	638.6441795776	-0.670174120821517	0.196640753803936	-3.40811407532401	0.000654135421036441	0.0141590085504678
MANBAL	398.444352964379	-0.669072204142134	0.228300486827116	-2.93066481565937	0.00338237516172296	0.0461947080676883
CD99	5734.9240348973	-0.668473576660831	0.194220260636916	-3.4418323529619	0.000577788213307042	0.0131472339208152
KCTD10	710.470921580597	-0.667773469170029	0.223237310605412	-2.99131658305259	0.00277777352143697	0.0403325199352725
TMED10	5479.42604348183	-0.654297409417019	0.195264397400218	-3.35082799592983	0.000805703304813494	0.0164970633747106
KATNAL1	501.279052318257	-0.65321874724278	0.2208346367065	-2.95795422758315	0.00309688105795225	0.0433058970090847
C5orf24	1167.3209253262	-0.650504308790267	0.199298704145734	-3.2639665750892	0.00109864125692517	0.0204767015165547
NRAS	2506.53662783776	-0.65005494813106	0.203684453025156	-3.1914804418125	0.00141545693788984	0.0248699452975214
RAB2A	2442.67250669249	-0.645687389007422	0.161809402428461	-3.99041946460987	0.0000659565427550739	0.00252063594701067
ACTL6A	1276.45647266478	-0.643153557373719	0.156239589186572	-4.1164570434559	0.0000384740997508976	0.00175091141587212
PGAM1	631.360458805664	-0.638661361507443	0.215176064316557	-2.96808738246961	0.00299659128013903	0.0425034131023244
POLE3	2058.42813920261	-0.638518443422731	0.174231260039372	-3.66477544430571	0.000247555689197721	0.00706933419329812
ADH5	2226.11304059084	-0.638138757921852	0.160130934243963	-3.9851060691973	0.0000674499893237427	0.00254002459795463
LCORL	609.724222125169	-0.636524234235537	0.167269389951428	-3.80538384470925	0.000141584447584586	0.00453598532448229
CDC42SE2	7116.51643777517	-0.632535123228859	0.212583213355789	-2.97547070271358	0.00292539291827913	0.0418030859614232
ISCA2	633.029240667064	-0.631371368338656	0.207609058946401	-3.04115519593806	0.00235672321493624	0.0360477889372492
APMAP	2332.44801555459	-0.626186599942231	0.20986201866247	-2.98380147076233	0.00284691425692994	0.0409212150837062
PROM1	8444.90427303776	-0.622012918821144	0.192687495650913	-3.22809176962904	0.00124618988500662	0.0224157535321233
LAPTM4A	9507.94685573265	-0.620341785162051	0.209245504683492	-2.96466003463439	0.00303017589229482	0.0427443979374205
MED9	489.170131429957	-0.615860382826083	0.187900510220795	-3.2775876026223	0.0010469823693818	0.0197135759287547
LRRC70	1576.6133517929	-0.615713857898024	0.177779724592093	-3.46335252408986	0.000533488949765313	0.012379827358608
SELL	31274.0593248582	-0.613513073070514	0.185262486757042	-3.3115882433074	0.000927679772486186	0.0182405920455719
BOD1	299.169168683881	-0.607723900367714	0.198185041230045	-3.06644687508122	0.00216619298208283	0.0339146201995319
ZNF180	295.090698754645	-0.607068909580049	0.203013923329629	-2.9902821423453	0.00278719870083881	0.0403566194756649
MEAF6	2599.71951023802	-0.604995397932132	0.156671378831647	-3.86155660621482	0.00011266690064721	0.00383872225776567
NCBP2AS2	1219.16306443432	-0.604460838374981	0.206782366348995	-2.92317400679518	0.00346482827286214	0.0470959473704973
TMEM33	765.006881345112	-0.604093770854099	0.165662317611008	-3.64653700108539	0.000265798219586336	0.00747426914858607
POLR1C	904.698299272108	-0.603332758925288	0.152854941917921	-3.94709357352189	0.0000791056456114148	0.00288612354059323
SLC35A5	776.981941061899	-0.599982396235735	0.187117872045934	-3.20644089030925	0.00134387911348894	0.0237744767893188
TMX4	4061.29077693876	-0.598826032291466	0.183191039840838	-3.26886092688672	0.00107981361647033	0.020241521688452
TRAM1	5629.64670686312	-0.597527292510802	0.181315514127894	-3.29551111709794	0.000982428163071221	0.0187770921700065
TFPI	3602.5323023616	-0.594485950425695	0.170987027208449	-3.4767897900287	0.000507455507252123	0.0120188178344992
PBXIP1	6286.61870121652	-0.593437846085675	0.196952564634081	-3.01310037362664	0.00258593372596676	0.0386808832250011
ERG28	1387.44012152091	-0.59322227339743	0.18395516788427	-3.22481983094184	0.00126051969938154	0.0226418873198534
SLC39A6	1170.98176246987	-0.591937033878396	0.170064702869663	-3.4806577960628	0.000500184096161973	0.0119293906934631
TSEN34	1751.37645464928	-0.591539076746017	0.160301673925823	-3.69016157011399	0.00022411166406346	0.00654497533213899
THEM4	1338.10870657353	-0.589170992542176	0.1726649013617	-3.41222210128263	0.000644355896995993	0.0140556988324492
HENMT1	1671.56271072988	-0.588160732188975	0.19500706965167	-3.01609953546593	0.0025604919288509	0.0383894942394305
FEM1B	1513.14770056469	-0.585701580381133	0.174192915264284	-3.36237314527121	0.00077275622515341	0.0159237238780012
RGL4	801.16996950798	-0.585105713509256	0.17265276054327	-3.38891606290082	0.000701694863431243	0.0149374018944314
ATXN7L3B	6485.55498027427	-0.582165490350886	0.160804282492618	-3.62033573563322	0.000294220992999929	0.00807947157536478
DHRS1	543.401102497072	-0.579776709689243	0.169434433941583	-3.42183519726064	0.000622000025973239	0.01377033807784
HACD4	1856.16892790162	-0.578976915302089	0.173205594846789	-3.34271485753234	0.000829631014390492	0.0167736543710128
VMA21	4118.78449287513	-0.5760291439245	0.190959897514106	-3.01649273707822	0.00255717343839571	0.0383844250735412
SRP9	5497.38649304075	-0.575424401775357	0.150628404679364	-3.82015864139461	0.000133365866491381	0.00437053179272899
MTCH2	1084.84518476845	-0.574651705493532	0.176684967281379	-3.25240859103974	0.00114431395680947	0.0211443607600418
MRPS22	758.740855624141	-0.573024763529407	0.190992114105261	-3.00025352467483	0.00269754975178058	0.0395241675235291
M6PR	2449.63852100172	-0.57257648247824	0.155564645685692	-3.68063373239117	0.000232654998611344	0.00670327455730538
KIAA1143	884.866516821088	-0.571882599343669	0.196238799579813	-2.91421778245783	0.0035658105411934	0.0479374467223693
AC090152.1	722.858002015964	-0.56667507085818	0.171539102900989	-3.30347460884915	0.000954946168704741	0.0184277021104308
MYO1G	1909.66630018536	-0.565428613648645	0.192225426307647	-2.94148710974221	0.00326640437059958	0.0449745643201491
MRPL20	981.450422091027	-0.564223686693167	0.189458120097931	-2.97809186748775	0.00290049033469738	0.0415984577066454
NUDT21	2908.56114393649	-0.56340415682612	0.127569904612805	-4.4164347267966	0.0000100342182488067	0.000621301427049914
PEX2	1078.04437584975	-0.559541572780716	0.156775199101344	-3.56906944458104	0.000358251462446436	0.00949366375483056
HMOX2	760.662676970225	-0.559409646975137	0.178111187667047	-3.14078893247779	0.00168493415046826	0.0283390430284927
LCP1	18546.3816414717	-0.558402134931015	0.192053935359109	-2.90752768948419	0.00364298091248914	0.0487712590144985
SSR1	6190.51205456846	-0.558355457484447	0.189256418124347	-2.95025903490148	0.00317507606547664	0.0439224539712928
CERKL	2490.32011331455	-0.557924239149193	0.163041492305325	-3.42197701493297	0.000621675688203903	0.01377033807784
SPINK2	10380.7152289307	-0.557740096069748	0.168565566938628	-3.30874274146874	0.000937159057920727	0.0183151312700471
6,00 LSM	673.604366805988	-0.557716779554331	0.158437243247561	-3.52011161089749	0.000431365238587461	0.0107874813743066
LY75	1163.65787919123	-0.557702244654506	0.180753811270597	-3.08542453812826	0.00203261795537821	0.0326267443003266
MOB1A	6878.90321498967	-0.55312609608029	0.173816601433768	-3.18223973727307	0.00146140795663174	0.0253939117291532
SPTLC2	3564.00161564773	-0.547903381017446	0.159708076311858	-3.43065544129134	0.000602124884456964	0.0135810269473227
BLCAP	919.932343210608	-0.547209574928265	0.143621158793282	-3.81009023688409	0.000138916078861223	0.00449988138571097
MFSD1	3922.73822481705	-0.547002271484124	0.185934918975731	-2.9419017928285	0.00326203359637797	0.0449745643201491
DKC1	2485.86819822601	-0.545690568260693	0.134536239534757	-4.05608607872316	0.0000499018751358508	0.00207318145120846
RBBP4	5424.7365033078	-0.539996295659767	0.169707706466422	-3.18191970714429	0.00146302372102117	0.0253939117291532
SPAG7	1465.50992808254	-0.538796456991878	0.125117612025311	-4.30631985593587	0.0000165992989972177	0.0009254648129228
PHAX	908.864541213462	-0.53713576852676	0.166198130346331	-3.2319001868881	0.00122970001419127	0.0221811015164837
OSTM1	725.275493907414	-0.536736136559325	0.184136406799301	-2.91488329705673	0.00355821571739877	0.0478853293880656
TMED7	1337.04199254551	-0.535696453410498	0.144059359954823	-3.71858137908216	0.000200344750792779	0.00598663583633457
UBE2W	753.632155228552	-0.535498185231384	0.16476384911023	-3.25009513994253	0.00115366405743481	0.0212561364745393
C22orf39	1215.50563060947	-0.533621650985143	0.175909284081955	-3.03350476224173	0.00241730895925583	0.0367128798186979
GHITM	4969.2198273675	-0.533490963207795	0.17559871343053	-3.03812569457609	0.00238054637210544	0.0363689878129845
GLIPR1	3349.56702885458	-0.529730509615588	0.150058553217841	-3.53015871642169	0.000415310442759682	0.0105291007722479
MIS12	923.270518071302	-0.527786434006675	0.163161979802333	-3.23473908962171	0.00121753934659886	0.0220124912192005
XRCC5	8107.49777888056	-0.527254937806228	0.1604773271787	-3.2855416218336	0.0010178650289661	0.0192780642765507
UBL3	1342.75234441297	-0.519711628529529	0.149064504530184	-3.48648814932528	0.000489407066753885	0.0117594656953793
TMEM167A	2054.50751596232	-0.514103351405258	0.152179968018741	-3.37825903171399	0.000729463325118609	0.0152760295352887
LIPA	3887.53120272537	-0.51310616685167	0.151696226305532	-3.38245834684259	0.000718401714613092	0.0151553263043081
NAA20	1226.31908433193	-0.512787979458017	0.133857956339157	-3.83083675772519	0.000127708215306792	0.00421731821778505
ADAM10	2681.76299450282	-0.512100032515016	0.172279011786908	-2.972503888915	0.00295381468164424	0.042079538470463
ZBTB44	1609.79737653782	-0.509327411182505	0.162126669350893	-3.14153996515008	0.00168061870323921	0.0283307438207039
GFM1	1418.41063048198	-0.506918460205559	0.166900051956495	-3.03725765368662	0.00238741292606515	0.0363904914616588
TMOD3	1654.92104581379	-0.504856674906108	0.147118901748256	-3.43162346174932	0.000599979962170995	0.0135563893557899
PGRMC1	1291.66795350149	-0.504212988837335	0.165405989400803	-3.0483357384088	0.00230112677622072	0.0354500140561563
SEC24B	1851.04975267344	0.500197022276889	0.166642796773996	3.00161202260225	0.00268554208420659	0.0394614725135298
ING2	731.809645814697	0.501820002474107	0.167463012779988	2.99660202061093	0.00273006870081763	0.0398194278571124
EIF1	53527.429456207	0.507757997364681	0.140035960141382	3.625911493391	0.00028794397202355	0.00795800518388692
CLK1	11952.2009779638	0.509797934572672	0.175913510802749	2.89800329858861	0.00375546639949904	0.0498625275867507
DBF4	803.920495325904	0.515550899106705	0.152439466134331	3.38200409762913	0.000719590712324064	0.0151553263043081
ATF4	8003.87576124831	0.51564632957115	0.164444373511694	3.13568849185638	0.00171451210612813	0.0286768849543172
1 COP	1586.44347896589	0.518396770583958	0.173631121887688	2.98562126966662	0.00283002901403997	0.0407239594098557
GGCX	972.689821018295	0.523743913023223	0.155570011268695	3.36661229726744	0.000760975917834577	0.0157819788176997
ETF1	2930.01839508726	0.52816397294543	0.169617026359614	3.11386176424082	0.00184655982233336	0.030333984632438
TGFB1	1155.51966623709	0.528538345398948	0.172313589012579	3.0673050711071	0.00215998288002702	0.0339146201995319
STARD3	2630.09776618732	0.529988568980586	0.148132978349845	3.57778919241679	0.000346512740036725	0.00920152078130512
UBQLN1	2816.59692627756	0.531575193346628	0.161937631479103	3.28259212198756	0.00102857371805087	0.019452277407896
SETD7	1093.49545029039	0.535213892005368	0.174401116288723	3.06886735242747	0.00214871974035012	0.0339134332548643
AJ009632.2	7225.11399821204	0.539629089103927	0.145581694909061	3.70670975798855	0.000209969340061306	0.00624525434330151
NUDT3	383.034758760453	0.542096142069957	0.185591013076759	2.92091806107955	0.0034900160359234	0.0472141980322032
TRAF2	1084.79803122956	0.542505312424192	0.154862345308443	3.50314539886163	0.000459798404856559	0.0111102132385509
RNF145	1213.2174467356	0.542981764987089	0.178777341547596	3.037195655147	0.00238790405263911	0.0363904914616588
RUNX1	3162.58681698644	0.547697624152445	0.163576436774201	3.34826723795481	0.000813185568650177	0.0165974911864432
CLTB	762.745731975559	0.54969770632615	0.165311169797428	3.32523027330668	0.000883455356900605	0.0176130364419859
DOCK7	896.325380984773	0.552252955908884	0.169234074868586	3.26324917920768	0.0011014263143449	0.0204989443676993
STAC	798.518295614712	0.555412432078473	0.187308509137651	2.96522797942034	0.00302458697000637	0.0427443979374205
D2HGDH	841.602706412524	0.559628983509955	0.191137790028705	2.9278824633575	0.0034127903186008	0.0465202281404261
TRA2B	10178.0809698886	0.561048291727599	0.169385916969379	3.31224874987112	0.00092549215329327	0.0182254028169175
SLC37A1	1289.44784334467	0.562273682253079	0.176629100326778	3.18335812848975	0.00145577434283964	0.0253706600290011
GABARAPL1	1033.70906977449	0.573425792505307	0.184704366842007	3.10456001831189	0.00190562261176901	0.0309587389833311
DXO	1601.54953930193	0.574920270966412	0.165817208208613	3.46719304454281	0.000525924036751109	0.0123152284896682
ATP13A1	2410.39793632859	0.580123556235486	0.130656163565	4.44007799101556	0.00000899262824253357	0.000564956386027267
ATP5F1D	1986.50351447544	0.583110806351068	0.155387176862502	3.75263144697613	0.000174988024626361	0.00535313721891426
RUFY1	1724.85006698545	0.585734514198352	0.17215867563805	3.40229449388779	0.000668225897048058	0.0143914403479631
PNRC1	16933.6164372945	0.588921574987557	0.19569948136159	3.00931597207158	0.00261836649089647	0.0390191969722454
TRIOBP	1638.20755416087	0.590459894464824	0.190747659890313	3.09550269085535	0.0019647959013722	0.0316703459496528
WASL-DT	632.767659660404	0.593323774563045	0.167866100170085	3.5345062163348	0.000408537825656238	0.0103966440303511
LIMK2	1056.77656262958	0.594537075269065	0.143579794524581	4.14081296910674	0.0000346077062903377	0.00161490090330891
DDX3X	44090.6287865544	0.597163735600656	0.202648701607974	2.94679280381413	0.00321088269616833	0.0443225704651145
UBN1	1459.70830918551	0.601605982359166	0.156848576302348	3.83558459083164	0.000125265981592974	0.00415799117766989
EIF5	15490.7612290724	0.607249854317089	0.190389106189484	3.18951995978555	0.00142509297567342	0.0250051395554469
CHRM3	1702.79593065076	0.608810878906313	0.187485912546804	3.2472353289708	0.0011653199261794	0.0214029223656514
HOOK2	413.701818512838	0.6096100829917	0.206301539000055	2.95494685084021	0.00312722919498204	0.0434472327963039
CDK16	928.750204475584	0.613799067643875	0.188821781347601	3.25067936158242	0.00115129621168701	0.0212428995849814
RMND5A	2462.84928190777	0.618345879059039	0.197195378318876	3.13570167987983	0.00171443501554043	0.0286768849543172
LINC01003	654.936432637087	0.621707147186546	0.188742524441972	3.29394315893919	0.000987924741066808	0.0187939183754792
CMAHP	2524.49317170716	0.626419729236363	0.191665832555283	3.26829107141817	0.00108199028826823	0.020241521688452
AL135925.1	477.18350462403	0.629423793900216	0.18361826265775	3.42789319967269	0.000608284711472654	0.0136720746929429
ACAP3	976.437111270765	0.632208971069411	0.189996425560258	3.32747823652557	0.000876358341701966	0.0175099074401624
HSPB1	9263.66298891606	0.634021868760615	0.127538528600496	4.97121831118685	0.000000665334791420518	0.0000696654209650801
DNAJB6	13134.7221746131	0.635620403639867	0.216103346866056	2.94127977589275	0.00326859167665654	0.0449745643201491
INSR	685.533907382974	0.6380924511684	0.212647085975238	3.00071100547648	0.00269350064331125	0.039509789049209
LYSMD2	1475.89098987424	0.644887801067264	0.214691427140183	3.0037892507286	0.00266639955501406	0.0394265899759197
TLE5	1787.68406951243	0.653088507435235	0.19968159733563	3.27064945467912	0.00107300827010603	0.0201447135724424
STARD4	2164.83630073249	0.654962411951829	0.225765267054845	2.90107694817698	0.00371882546570466	0.0495292173452019
RAB11FIP3	998.556582039367	0.655969799219828	0.186021378729653	3.52631403820071	0.000421386979521299	0.010645897430511
PLA2G6	896.162090979371	0.65757347325053	0.193530011851527	3.39778552669655	0.000679336556510267	0.0145817079350237
INTS6	2992.46475663648	0.658728966757773	0.207084963345481	3.18095991189283	0.00146787940196769	0.0254097027122874
SMAD3	1455.99612152604	0.660780743220207	0.220457897606002	2.99731037261882	0.00272373251647586	0.0398156971854932
NUFIP2	2742.53853677858	0.663512959907923	0.190378744920033	3.4852260434148	0.000491721457558651	0.0117930738396608
PSIP1	5752.82092263427	0.66602863619372	0.220132234460258	3.02558431674832	0.0024815320424887	0.0374673519052896
IL6ST	3020.07716932949	0.668231301469697	0.199071507285872	3.3567400507502	0.000788672245943807	0.016174060279475
FTH1	45520.5065938553	0.668935813408219	0.168568357221294	3.96833560245267	0.0000723763603980254	0.00270184100164107
SSBP4	1536.2962264127	0.671216413483101	0.186338769920667	3.60212967901886	0.000315620838469537	0.00853966550136381
DAZAP1	577.999868221815	0.67221457831781	0.227297662311219	2.9574196737554	0.00310225566316567	0.0433340029131353
ARSK	272.977963111466	0.673285061365671	0.222313876130686	3.02853367987649	0.00245743683277483	0.0371907508452492
SEPTIN5	1783.6703159482	0.676269427757367	0.231482389621852	2.9214724664892	0.00348381067201369	0.0472141980322032
FSTL3	546.58221616327	0.678408661309155	0.228656063504328	2.96693930137703	0.00300780332429242	0.0425686802346837
STK17A	1239.96476476483	0.679735051489712	0.233776485691957	2.90762798267653	0.00364181290180271	0.0487712590144985
C1orf122	535.782229358283	0.680137645304412	0.199353518290862	3.41171628740493	0.000645552648301541	0.0140556988324492
C12orf73	395.538985221196	0.68112566496442	0.230153532855026	2.95944040708453	0.00308198303574843	0.043238409060353
ZMIZ1	2742.51416027206	0.685049286285373	0.224351014161232	3.05347086950565	0.0022621068305577	0.0350575754184869
PDLIM1	939.409606287286	0.686538630101712	0.199171441665386	3.44697324255511	0.000566904726049101	0.0129913985174135
PACS1	1698.60092159471	0.68969812552323	0.230700471372832	2.98958264549282	0.00279358862400058	0.0403692912574193
GLS	3209.3730045873	0.689869956215739	0.214282612243904	3.21943973424454	0.00128441355697017	0.0229749475003039
GNB2	415.331094745223	0.690168805446269	0.226286479638063	3.0499780921519	0.00228858059500114	0.0353412823537407
SMG9	564.345223740061	0.69298059646468	0.194301061227165	3.56653016760671	0.000361739184212968	0.009564095675833
BRF1	684.496717756653	0.693523479907674	0.209586866177309	3.30900257519457	0.000936289759276713	0.0183151312700471
SLC22A17	1025.13972867051	0.694358165352679	0.22637235797749	3.06732752866286	0.00215982059139943	0.0339146201995319
CDC42SE1	671.450170151256	0.69591339259797	0.174591862885942	3.98594402450818	0.0000672123571040607	0.00253849837871906
PPP1R26	388.290960634779	0.69640816963634	0.211731307290236	3.28911287871907	0.0010050370772868	0.0190631406750761
CSNK1E	915.996776222246	0.701891876356601	0.237038384787384	2.96108951715215	0.00306552825147039	0.0430718431625479
GBP5	1218.37798536771	0.703929583831425	0.199914852410313	3.52114700505919	0.000429684335400886	0.0107731182343117
IDI1	4954.7146316439	0.705650655964895	0.15846449164476	4.453052217823	0.00000846581553838958	0.000542443971735918
ODC1	3506.04873714049	0.706518333914892	0.233042469370663	3.03171493085729	0.00243168733216778	0.0368877516501636
GPS2	273.521754929371	0.709175378704231	0.224809945450879	3.15455518341018	0.00160742976022208	0.0273640562893247
MLXIP	3481.46458701315	0.714470576121134	0.220444219713394	3.24104926429932	0.00119090601046411	0.0217245092443074
PLB1	549.126613786015	0.715506200348951	0.177135071333803	4.03932544222488	0.0000536051446992664	0.00217633032348944
PDE7A	1562.08008592878	0.716493836044943	0.238226597198879	3.00761478554299	0.00263306665849538	0.0390682782197718
COLGALT1	827.35319655922	0.716621995800393	0.223265945883791	3.20972369056852	0.00132862622486184	0.0235369699449734
NPDC1	1518.25620179051	0.720498788667741	0.160117651543194	4.49980862024683	0.00000680146681344214	0.000451526242733615
SLC7A5P1	210.887667450006	0.722281793697068	0.225496737254573	3.20306982039236	0.00135971011358002	0.0240215453399138
TLE3	1048.13014016642	0.725196042404205	0.215782191312205	3.36077800486767	0.000777232680896595	0.0159903829029828
FMNL1	1245.85224686656	0.726148222832612	0.208874758392617	3.47647666199899	0.000508048443464186	0.0120188178344992
SLC20A1	3259.96267821589	0.726282937383779	0.228146359523748	3.18340796188851	0.00145552378606549	0.0253706600290011
NFE2L3	1149.15598067	0.729874055904025	0.233849992321507	3.12112071785131	0.00180164162775894	0.0298627316910005
NEDD4L	681.732042982659	0.732131622836978	0.226123585490641	3.23774992886481	0.00120476361885234	0.0218845566251048
AL359711.2	484.348710455486	0.733175892412548	0.248018920669769	2.95612887288044	0.0031152689418214	0.0434215895040236
LINC01023	276.020686583016	0.734120324119706	0.217761046463819	3.37121967422984	0.000748361577010096	0.0156204481802147
MED12L	2891.84904442986	0.739757664592557	0.194613938796683	3.80115457899137	0.000144023413151213	0.00457697222684906
OTUD4	903.889376861614	0.741422143696216	0.233714282545686	3.1723441786288	0.00151213681649236	0.0260268859933239
SNHG9	843.832261327349	0.745828038007005	0.240322323363495	3.10344884973052	0.00191279296447206	0.0310262727826646
SMARCA2	6791.23001595585	0.745859332745559	0.186968907412079	3.98921587053878	0.0000662920722062009	0.00252596330752562
FSCN1	1045.28324918928	0.747214329091177	0.241509404402053	3.0939347100838	0.00197520948993929	0.0317984037761601
FAM193B	812.591565048516	0.748271008615348	0.243468380091467	3.07338065145969	0.00211648327925983	0.0335891237488503
PKD1	669.542155165982	0.749168321951707	0.254774583449174	2.94051436296887	0.00327667809984311	0.0450377131780997
TRIM39	495.828646471321	0.752919939619264	0.22493684755316	3.34725034074875	0.00081617467943445	0.0166058668190147
LAMP1	622.007989648907	0.757506291628898	0.233300035227775	3.24691889090085	0.00116661631343173	0.0214029223656514
SLC2A3	4698.69805633197	0.758913336897048	0.261411834869843	2.90313304780142	0.0036944964590988	0.0493071708774439
YTHDF3-AS1	187.102717918759	0.760172975117611	0.222222107034719	3.42078016116931	0.000624417845908732	0.01377033807784
BPNT2	783.337683833881	0.760598298792981	0.253788581452536	2.9969760437596	0.00272672140054391	0.0398156971854932
RDH13	310.601864926571	0.766271568763189	0.218734394791453	3.5032056549395	0.000459694398919283	0.0111102132385509
FAM174C	442.060495370241	0.76822870205686	0.230121150133538	3.33836634142955	0.000842725626332653	0.0169320800960035
SLCO3A1	572.799305245237	0.775352717495594	0.249638579014241	3.10590102121741	0.00189700201722908	0.0309159552929713
WHAMMP3	334.70834092598	0.775356194608728	0.234470056009892	3.30684526546117	0.00094352994946106	0.0183560758596813
FOS	314155.235987027	0.776026134447392	0.148509315102534	5.22543743408693	0.000000173743864187854	0.0000238047577327167
TLE4	1740.26153371949	0.776125952125744	0.260740152608599	2.9766261328028	0.00291439171212416	0.0417513357735785
MRNIP	1051.20148052655	0.776937753173001	0.227954656946267	3.40829954334356	0.000653690939027302	0.0141590085504678
PER1	14929.1337090634	0.779184228090437	0.224934657579678	3.46404701024977	0.000532113510612935	0.0123701983811985
ADCY6	383.148403016277	0.779212008457632	0.219802515125179	3.54505501456098	0.000392531149042787	0.0101509808650662
TATDN2	322.115479687137	0.779585557425299	0.206651587821427	3.77246342814921	0.000161643665493959	0.00505293390266189
CHORDC1	3045.13855640456	0.77979339161243	0.263021643299493	2.96474990358306	0.00302929090026837	0.0427443979374205
TOP2B	4953.29838202105	0.782099925065906	0.223772020310602	3.49507469244962	0.000473929107181635	0.0114088466754996
FBXO11	617.205438843977	0.782650313894015	0.231364188584547	3.38276342022574	0.000717604209600282	0.0151553263043081
EIF4G3	2428.13759740533	0.784061084347392	0.137128242074035	5.71772140070227	0.0000000107961959656031	0.00000224264851356455
TUBB4B	5965.23596511874	0.784570451893692	0.210470371343905	3.72770023107774	0.000193235024979326	0.00581465861380545
PIGX	494.620007393002	0.786145293634945	0.255839204819359	3.07281010426068	0.00212053380651763	0.0335920724405173
AL118516.1	1477.82612899373	0.787015984346564	0.264835140423416	2.97172038079346	0.00296136254862401	0.042079538470463
ST3GAL2	452.659786976846	0.787228828067113	0.263669329059615	2.98566705075175	0.0028296054098865	0.0407239594098557
NEK7	2692.1078719911	0.787291198495587	0.244222000830212	3.22367025009728	0.00126559042433379	0.0227013079038925
CBFB	2856.05208237446	0.789405801050696	0.221366654273767	3.56605561772835	0.000362394494122719	0.009564095675833
EIF4A3	4327.85835566242	0.78978650691375	0.250891846165527	3.14791619968664	0.00164438827395099	0.0278292727729497
EMILIN2	542.57265490066	0.79081419525246	0.246370433359862	3.20985836030638	0.00132800393243942	0.0235369699449734
PRR29	219.397198789174	0.791530489010618	0.260791566361042	3.03510769176798	0.00240449813351675	0.0365614302970038
ACACB	1129.75365914596	0.792784100751857	0.228010336008121	3.47696562634609	0.000507122828209497	0.0120188178344992
RIPK2	4167.64536253838	0.794779460699189	0.232102221671226	3.42426476996415	0.000616465276145956	0.01377033807784
PAWR	1897.01257270826	0.795030896814168	0.190119146685776	4.18175081612465	0.0000289272905713081	0.00143290221256876
EIF4A1	1817.24505786233	0.795357781569957	0.20843886714195	3.81578441907529	0.000135750988300339	0.00441499236949512
OTUD5	930.511111080763	0.797038040730826	0.251709832587351	3.16649545446036	0.00154287757394476	0.0264238301527056
SNHG5	5687.04785505146	0.797116241875391	0.194074287844134	4.10727382143263	0.0000400356503165829	0.0017894361721954
DUSP28	393.384328319792	0.797813143396428	0.233599976815766	3.41529632952679	0.000637126569446285	0.0139787957204407
ANKLE2	3123.77810828994	0.799660328285294	0.198056332338569	4.03753981931923	0.0000540146785254935	0.00218073681733489
NCOA7	7502.37441661479	0.799697576570924	0.233622765160293	3.4230293268819	0.000619273956445915	0.01377033807784
AC026979.2	491.662261460967	0.800795562013987	0.255706757120533	3.13169495805116	0.00173800350569353	0.0289944911267189
PURB	744.127868384556	0.804476995230301	0.257394545537341	3.12546248231819	0.00177525713563414	0.0295013376126866
CYCS	6307.26547124754	0.806345966253713	0.164692353881151	4.89607408754148	0.000000977702179674076	0.0000905886789354131
KIF13A	628.761153290619	0.808755946227877	0.244533785892989	3.30733826115055	0.000941870839628882	0.0183522495725564
TAPT1	1879.30059658766	0.813948527906093	0.185376627162451	4.39078291780985	0.0000112943255490068	0.000686130277102162
ZNF839	170.686641267463	0.816418931862942	0.275476778014394	2.96365790883572	0.00304006039937201	0.0428369123451992
BCR	2126.27533912522	0.818889555027743	0.26317123500524	3.11162257156045	0.00186062214725798	0.0304872170922844
TLK2	844.592293762147	0.819689551867932	0.201559809078938	4.06673113858187	0.0000476771951831351	0.00202651682100197
PPP1R15B	7601.03994862243	0.821012664447717	0.185260832517404	4.43165807521992	0.00000935112212635484	0.000584626708084097
EFHD2	2002.30069109906	0.821018728813147	0.243176372541206	3.37622738686928	0.000734871575315485	0.0153643036014418
TNFRSF10D	1277.96790898889	0.82451762496888	0.2440049110987	3.37910258140404	0.000727228672541545	0.0152540359505905
TSC22D3	116933.602503963	0.824611637253452	0.235207661890792	3.50588765104226	0.000455087269313584	0.0110781385680308
SLC7A5	916.439211948017	0.82549558790544	0.268565132442141	3.07372584221551	0.00211403608764262	0.0335891237488503
SMARCD2	1975.67321924961	0.825700553341305	0.26442546584517	3.12262115413945	0.00179248313516811	0.0297492143013275
SNHG1	1886.08107013987	0.825759522910199	0.267653256788283	3.08518391600737	0.00203426319381646	0.0326267443003266
CNNM4	729.267586750826	0.827513810290022	0.270081518417229	3.06394089880543	0.00218442059669036	0.0340183226901755
KLHL15	2228.51473491606	0.827581250160997	0.230174445841933	3.59545234108793	0.000323828410585051	0.00870686033387239
TUBA4A	1398.81791651436	0.828238261063768	0.181081802732288	4.57383485566596	0.00000478877345657321	0.000337019745066702
H4C9	745.648588071729	0.828434693937371	0.277837026802078	2.9817289058723	0.00286625682318834	0.0411533128493229
NUDT19	342.958778633963	0.829693054826182	0.217433975555039	3.81583905048989	0.000135720953299185	0.00441499236949512
H2AX	1104.49390173446	0.832299674999668	0.264543733781623	3.14617043882325	0.0016542357453933	0.0279591891928088
MXD1	3257.33748738884	0.834290987681384	0.270701268570628	3.08196186920975	0.00205641177686715	0.0329000338810833
FAM53C	6537.40888304337	0.835746435929256	0.219602568384172	3.80572250169317	0.000141390839823556	0.00453598532448229
KLF10	16474.449632719	0.837011248689234	0.160508953785623	5.21473244294617	0.000000184082741128876	0.0000246958502395708
INPP5E	608.419479674354	0.840638180667848	0.198687363447192	4.23095946356588	0.0000232696608466889	0.00122322433487553
ELAVL1	1150.18019439407	0.841873764902786	0.212521533331298	3.96135747614053	0.000074524860981706	0.00276601061839594
IFFO1	1212.06831665501	0.846668874460584	0.273032585639395	3.10098105131969	0.00192880633027992	0.0311682518540466
PPP4R3A	3412.78935432652	0.848831047651909	0.227400865910044	3.73275204672128	0.000189399018494163	0.00573945872749722
STK11	832.935531835076	0.849555924052707	0.212856282761565	3.99121845515057	0.0000657346940934802	0.00251963430127956
AP000873.2	678.906696305532	0.849947426844577	0.272773548065687	3.11594519656246	0.00183356344902133	0.0301589574201095
KLF11	763.160142505746	0.851771199834774	0.287511388316173	2.96256508245889	0.00305087304988164	0.0429422885348915
PLCB3	165.457337535218	0.851894414678377	0.286687855080575	2.97150506929897	0.00296343981618991	0.042079538470463
AVP	7180.20439555716	0.853674194989732	0.240227188782216	3.55361189263074	0.000379979516519761	0.00993600233655081
SMC5-AS1	89.1654927863843	0.855065990437913	0.292718470055266	2.92112072831097	0.00348774645116696	0.0472141980322032
JMJD6	1214.20501235847	0.857282702260348	0.219581808901855	3.90416085261198	0.0000945528813336734	0.00334545757883621
SOX12	275.142453829008	0.858789485598374	0.264856308205319	3.24247321658139	0.00118497085594863	0.0216627525341833
SNED1	474.177027184358	0.859343353840982	0.272428693967545	3.15437900951563	0.00160840054437602	0.0273640562893247
GATA2	6136.96124890683	0.859941204807906	0.247622940133435	3.47278488957652	0.000515088015475824	0.0121276390334792
ULK2	695.531597564669	0.861563632460031	0.232660943102525	3.70308665034669	0.000212992092009439	0.00632056486863954
NENF	1143.11851612963	0.863372013781891	0.248367622681052	3.47618584283272	0.00050859971424816	0.0120188178344992
CKB	683.644421759591	0.864778818153263	0.258666155172644	3.34322369146468	0.000828111168909056	0.0167692511704084
SREBF2-AS1	637.943205537577	0.864830048856353	0.23455335016747	3.68713577631217	0.00022679236335175	0.00657851091803421
GSPT1	2852.76302849469	0.866765130012014	0.171850662877913	5.04371129849983	0.000000456588043531919	0.0000511338905447616
RCC2	1385.02468687628	0.86712462105386	0.28401275932349	3.05311853988294	0.00226476455844251	0.0350575754184869
SMG1P1	102.810196467592	0.868376190486932	0.287009779769919	3.02559791231876	0.00248142047751259	0.0374673519052896
HEXD	1577.98608600795	0.870420268631628	0.25210537916856	3.45260490475158	0.00055520154554036	0.0127914860554817
MXD4	2184.07450712831	0.871063267026518	0.207445635780743	4.19899538376973	0.0000268101785404234	0.00135407172322397
BMP2K	625.452582781299	0.875704118449926	0.262167764884602	3.34024329358487	0.000837050252972247	0.0168443284500462
KDM6B	1017.06779030872	0.877620942267105	0.281640697200085	3.11610129854074	0.00183259308333552	0.0301589574201095
OBSL1	1602.7854338839	0.878040107686685	0.227882280218046	3.85304248687764	0.000116659138079055	0.00394344629742823
JAG1	467.540621426096	0.878176458303523	0.293615623258652	2.99090507704326	0.00278151941551686	0.0403414285500469
TTC7A	827.759322126231	0.878830739055581	0.264926972448203	3.317256566722	0.000909060955510507	0.0180119939169536
UBR3	815.373581180157	0.881499650112379	0.283839933997253	3.10562237560593	0.00189879032818855	0.0309159552929713
IRGQ	1766.47673594505	0.881634717846509	0.201436350992922	4.37674090848422	0.00001204670299119	0.000714974598265142
ZNRF2P1	81.5445896935618	0.882570403146175	0.294628219405348	2.99553927633775	0.00273960017253741	0.0399026741925985
PNMT	136.24655457383	0.882822338272168	0.289801041065977	3.04630492362926	0.0023167275705591	0.0356051722926381
SQSTM1	6771.69245221421	0.882917278704698	0.234417285191528	3.76643419440389	0.000165595704664376	0.00513905320571686
C2CD2	1044.49009380865	0.88434092639742	0.262422172515434	3.36991694688226	0.000751908424994671	0.0156204481802147
BTG1	5644.48202039611	0.888702167130314	0.185454642324408	4.79201898637697	0.00000165111273396961	0.000140825701329766
LINC00863	282.177820964983	0.888950203884983	0.255233703823547	3.48288721500334	0.000496037294611302	0.0118524384365472
TOB1	2267.66289177689	0.889398224990923	0.269772670474896	3.29684331413284	0.000977780325733597	0.018739334546314
AL512791.1	117.277662365275	0.889417628519042	0.302590032025363	2.93934873718672	0.00328902770009547	0.0451516439921468
CLHC1	197.137998953158	0.891864423322161	0.275004387618799	3.24309161408156	0.00118240184403076	0.0216616690601311
BAG3	551.084996265876	0.892909714982322	0.210405486056973	4.24375681316856	0.0000219808554850087	0.00117465326884409
PRXL2C	1109.01764349365	0.893063713783508	0.274360511232947	3.25507380697818	0.00113362900957355	0.0209770230090485
LINC01126	224.368487840739	0.897621589265643	0.296320911381453	3.02922120845578	0.00245185083582766	0.0371498669583817
MAPK1	1662.54274703267	0.89809319342606	0.254008579296403	3.53568055029383	0.000406726202678872	0.0103738468932136
SPPL3	579.088003720301	0.898969265488417	0.288241378119577	3.11880713086057	0.00181584781455636	0.0299440512210901
ZBTB7A	711.157585901456	0.90044000776671	0.256798449210939	3.50640749791705	0.000454199277127821	0.0110781385680308
RRP12	3524.31205172828	0.901719914969212	0.232789528009184	3.87354157500434	0.000107265097889486	0.00371362149386743
MGAT4B	539.257736300068	0.90196586145099	0.265770333574124	3.39377931810974	0.000689352189220291	0.014723328101108
OGFRL1	1078.1033543356	0.902048859062268	0.264414913941227	3.41149009190447	0.000646088493579466	0.0140556988324492
TTC7B	373.519011184189	0.902506602531024	0.278882914168946	3.23614878028809	0.00121154218508085	0.0219724315275014
AC116366.1	357.591285470541	0.904693428393881	0.309667175950446	2.92150249898831	0.00348347481031318	0.0472141980322032
MELTF	164.011870065373	0.905852840178405	0.230054836876223	3.93755181363904	0.0000823171610445674	0.00298637385096615
GMPR	432.17468200218	0.907577963108292	0.27865632578145	3.25697958071875	0.00112604532970223	0.0208967403476009
ARHGAP26	353.067407315123	0.909630281175646	0.262687414873302	3.46278591844369	0.00053461357306077	0.0123836118839023
AP004609.3	130.272123621746	0.9105321065176	0.299825161935449	3.03687689398675	0.0023904306061467	0.0363904914616588
SIRT1	1463.40204681191	0.910923638372346	0.29669069595608	3.07028043274803	0.00213857865902418	0.0337947908583711
ECI1	529.396282298329	0.911332035586462	0.233914191829981	3.89601002169572	0.0000977903441117293	0.00344109792845618
OTULIN	691.739198383628	0.914304186151202	0.225614594064192	4.05250462605742	0.0000506722217364593	0.00209841653936932
SIK3	2355.98913879558	0.915008057473203	0.239592318769802	3.81902083577369	0.000133982446791843	0.00437959373662983
AADAT	452.151592970751	0.915884064220721	0.266163327332455	3.44106031961618	0.000579439343827013	0.013161550809785
TICAM1	453.237591399384	0.919654746402027	0.274598844904899	3.34908454083457	0.00081079051992897	0.0165748747716908
H2BC12	1146.34149625424	0.919713740482135	0.278949393394054	3.2970630596888	0.000977015625350506	0.018739334546314
GUSBP9	84.5747587904715	0.920265736746713	0.316230598271553	2.91010971669624	0.00361301897856582	0.048470907734322
TMEM107	617.205387111137	0.921552608325182	0.269381658667278	3.42099240491879	0.000623930746687723	0.01377033807784
SRSF7	27506.3489381817	0.921748547714751	0.236210792574658	3.9022287579151	0.0000953110162237503	0.00336304267930323
ABHD12	856.728483060405	0.922022747182848	0.289489376421378	3.18499683332337	0.00144755592241482	0.0252958924352516
SESN1	2777.66936019283	0.922125315657501	0.231967197068768	3.97524015166736	0.0000703082728187216	0.0026399424070913
AL133338.1	199.782777027807	0.922898580795355	0.217105135453453	4.25092929684855	0.0000212885369153594	0.00115685682250174
KLF13	389.559459314594	0.923347599664942	0.274468721774076	3.36412686187601	0.000767862385186968	0.0158667361051367
PI4KAP2	403.342790451879	0.92503231948156	0.287229112634431	3.22053816549887	0.00127950154804356	0.0229189157680849
SLC25A25	211.242880833516	0.929816332192181	0.29735116977416	3.12699739132818	0.00176601494368901	0.0294236823541666
FKRP	214.248762839233	0.930211618258665	0.303570605449818	3.06423481575338	0.00218227549123083	0.0340183226901755
INPPL1	864.181804265528	0.930563415501856	0.235415959584821	3.95284761977479	0.0000772266196875164	0.00284873168533324
ARG2	365.003494036189	0.930668997697736	0.300062824766841	3.10158047209246	0.00192490545325853	0.0311442931313023
AC093323.1	230.120645451621	0.930861187435051	0.313258272228221	2.97154543059243	0.00296305032002681	0.042079538470463
NFKB2	1085.4116164294	0.931638900791102	0.265591252227949	3.50779211655474	0.000451841981480327	0.0110422635284348
HRAS	158.071113170754	0.93243018585571	0.265213390406664	3.51577340957775	0.000438475030055598	0.0109085837804093
ESYT2	2717.87640825803	0.935514498026124	0.272735376267422	3.43011790706914	0.000603319022756452	0.0135841707938468
TSR3	715.197422304676	0.936453611673305	0.255255802642623	3.66868687010578	0.000243799461686583	0.0069930807729655
CDKN2AIP	1850.60894798674	0.936739182272367	0.230837550046076	4.05800175095166	0.0000494943969091041	0.0020643888617286
IRF2BPL	284.37497343027	0.937493270273862	0.301280102793128	3.11169991507068	0.00186013478741181	0.0304872170922844
CENPV	547.642024350029	0.937526022382779	0.270034597145951	3.471873723929	0.000516839385466962	0.0121466686960383
RGS2	3960.81015279081	0.938271246275541	0.239931489366062	3.91057984408218	0.0000920748165788555	0.00327577779756652
IL12A-AS1	610.239178126159	0.939135017845858	0.321290329622969	2.9230105336439	0.00346664788471399	0.0470959473704973
RTN1	226.363119556234	0.939797293367997	0.302130816737204	3.11056417057066	0.00186730318027382	0.0305427471113333
SIK1B	690.472548577902	0.941894074487202	0.303399665749393	3.10446642108434	0.00190622563970662	0.0309587389833311
PTCD1	431.438622301727	0.944965531765093	0.227949698048225	4.14550025666267	0.0000339072620845193	0.00159407347374584
PKD2	1815.57004505952	0.945627385055547	0.269006107069166	3.51526363233237	0.000439317638751894	0.0109085837804093
NAMPT	8012.93691712634	0.94772961555082	0.226977516240829	4.17543389868295	0.0000297418609823113	0.0014481334272188
C12orf57	811.265293817097	0.94823076564699	0.262758418733055	3.60875503140521	0.000307669962202396	0.00835966549199296
THAP5	400.483095997204	0.949167614540025	0.297331233212923	3.1922903096437	0.00141149388826743	0.0248341936980823
PNP	3596.44942480997	0.9543258169258	0.241463439576781	3.95225802547364	0.0000774171977534461	0.00284873168533324
FBXL17	283.361871815566	0.954399021593921	0.287649260181698	3.31792621677893	0.000906884369093357	0.0180119939169536
ZBED3	601.535025707167	0.954422340771235	0.317317977568047	3.00777897327473	0.00263164460937192	0.0390682782197718
CACHD1	387.692528179562	0.960809787898964	0.271748968920496	3.53565200896884	0.000406770143727997	0.0103738468932136
BEST1	352.787776396983	0.960926814547842	0.247674123510839	3.87980302878023	0.000104541087600259	0.00364359733014257
GPR3	163.325863941154	0.962484860673707	0.307948132581674	3.12547717891564	0.00177516843215646	0.0295013376126866
AC010864.1	118.450809699247	0.963130694409326	0.291524203197632	3.30377609764495	0.000953919857210232	0.0184277021104308
DIPK1B	1142.10968467262	0.963494176271174	0.238365971575428	4.04207937023547	0.0000529792924366919	0.00215924147877264
SLC2A13	208.132305262947	0.963520023673441	0.297174712095606	3.24226787965546	0.00118582502807666	0.0216627525341833
NEU1	5005.03860131137	0.963982871701552	0.2743545772784	3.51363874174898	0.000442013511744254	0.0109085837804093
ZBTB46	158.077844204125	0.96405542739117	0.313040330339256	3.07965247272254	0.0020724226110644	0.0331150506301468
AC092053.2	205.986766879976	0.965076139040063	0.292044833204164	3.30454789578623	0.000951297198222239	0.0184277021104308
AL031432.4	100.838539178967	0.965542490120662	0.295696560498997	3.26531525592073	0.0010934230624421	0.0204089791611475
LEMD2	1159.13068748643	0.966637873220593	0.251592898081303	3.84207138036233	0.000122000342162378	0.00409177710080538
AL136320.1	295.291620661832	0.967509889413047	0.315469124480902	3.06689249226866	0.00216296635449339	0.0339146201995319
ELL2	3321.81857312627	0.972303827187642	0.274544925686678	3.541510828349	0.000397842528665598	0.0102154098967206
U73166.1	124.127434037936	0.972816978908504	0.289102314978299	3.36495741648256	0.000765554732813702	0.015851413832649
PPP2R2D	591.540261527588	0.973321710447189	0.236421982429302	4.11688329674777	0.0000384030407057105	0.00175091141587212
NBPF19	377.628353933084	0.973794580317543	0.251011125644287	3.87948772317577	0.00010467668391589	0.00364359733014257
GTF2IP4	236.698998519152	0.974101079755164	0.301038495796166	3.23580237530396	0.00121301334079148	0.0219724315275014
PTCH2	149.991036063364	0.975252476657043	0.30657160913824	3.18115718346665	0.00146688017841912	0.0254097027122874
LINC01578	1172.56192071801	0.97954827753143	0.304565102794542	3.21621968027056	0.00129891360666722	0.0231893984714057
PIK3IP1	3977.22973464749	0.981447970323415	0.152320468666088	6.44330981199194	0.000000000116895730254608	0.0000000519137968947966
MAFG	1199.84429542911	0.98336974323641	0.240939284729727	4.08140060820511	0.0000447651202981072	0.00194914867676059
CGREF1	430.010287860947	0.984144312244081	0.323514450010182	3.0420412819678	0.00234979665672917	0.0360274180262083
LTBP3	1923.78189472704	0.985297455931035	0.206791356497884	4.7646936149438	0.00000189140825268836	0.000156150300553675
CCNH	7555.24281080147	0.988018563461572	0.31942868454642	3.09308027506838	0.0019809054379946	0.0318502885592166
TRAPPC10	446.143557230937	0.989564034050876	0.285656318799652	3.46417694595062	0.000531856538452224	0.0123701983811985
LMNB2	693.427550704695	0.990025942501694	0.251885646489448	3.93045795304247	0.0000847842200969044	0.00305010047661461
ZRANB1	364.450679966539	0.991827970003136	0.250185237397861	3.96437447836247	0.0000735886553897109	0.00273915691550314
PDCD7	517.468576322345	0.99212422655843	0.323339978980153	3.0683623772343	0.00215235441444011	0.0339146201995319
CFL1P1	122.215816858188	0.992393933235103	0.340147637993488	2.91753880488243	0.00352805746514799	0.0476287757794979
CLSTN1	894.241247939451	0.992850154602687	0.273173032072475	3.63451013839198	0.000278509305884156	0.0077807404565771
MCL1	90677.8609759986	0.994152389970866	0.199814297073673	4.97538166452782	0.000000651192060121913	0.0000693115912587613
SAMD4A	155.119093779592	0.995766342333391	0.329336315137913	3.02355463568117	0.00249823914180175	0.0376754354886005
CEP83-DT	311.630961105769	0.995869472876797	0.262976177734562	3.78691895766311	0.000152526820041694	0.0048029166633667
SPRY1	2642.45666510217	0.996341244654605	0.233778647593195	4.26190011325742	0.0000202696045399558	0.00110615354605971
AP003733.3	476.720473562709	0.997246650891992	0.29706552337373	3.35699222032368	0.000787953296817233	0.016174060279475
AMOTL2	240.95942167755	0.997534821208875	0.31315096570695	3.18547579426078	0.00144516192963494	0.0252883702333809
CDK13	1261.85947777932	0.998321168286179	0.248336439778012	4.02003495410734	0.0000581895072360344	0.0023028490191422
ATG16L2	5334.99763425205	1.00026692362128	0.213265933645375	4.69023301810851	0.00000272894092152548	0.000210455270229501
RAB26	94.1587847096534	1.00151544451858	0.339072640603876	2.95368993126345	0.00313999320897187	0.0435775566145999
MAPK12	1106.12875995844	1.00272446286713	0.211590913889248	4.7389769458247	0.00000214799938510928	0.00017290052550514
NOTCH4	1059.72604164297	1.00866317349407	0.239195699382852	4.21689510345094	0.0000247689121102336	0.0012759952762708
UBE2M	309.227273385648	1.01013873667965	0.304925690284846	3.3127373942682	0.000923876824390495	0.0182214542439896
1,00 ERN	1052.2035881901	1.01044941033402	0.224978871610671	4.49130801972647	0.00000707870902916695	0.000467521505572519
NRIP1	17236.1128956979	1.01105006088031	0.239441846277885	4.22252867072757	0.0000241576657508171	0.00125454265001925
KLF9	1213.43528071963	1.01273394429079	0.300524084916985	3.3698927810413	0.000751974366933232	0.0156204481802147
AP000845.1	171.442100692667	1.01554703562597	0.35027416228873	2.89929188322162	0.00374006543799744	0.0497396368170779
LRP5	270.190120397961	1.01796430993465	0.331132681208913	3.07418858875004	0.00211075956823095	0.0335891237488503
UBC	52937.3887719726	1.01821965479424	0.219411387481048	4.64068737034985	0.00000347252146527752	0.000257026459490283
DNAJB2	172.344052009383	1.01852651164673	0.271034348436459	3.75792410638133	0.000171328824893113	0.00527881324353683
TSPYL2	5696.49854609476	1.0186944866762	0.23970442729151	4.24979420775297	0.0000213967003919623	0.00115784917793312
CDC42BPB	115.081342910917	1.01869915162185	0.331025013845085	3.07740838007664	0.00208809016874846	0.0333240561131492
FAM198B-AS1	286.12054752972	1.02031925966284	0.289353877891826	3.5261986709723	0.000421570594732559	0.010645897430511
RECQL4	366.141788757687	1.02175974467068	0.321839039821612	3.17475389324122	0.00149963632826418	0.02585517573188
REPS1	1233.37563500908	1.02294822300398	0.248742806223514	4.11247359686367	0.0000391442250603276	0.00176890692825249
Exp1	537.159049542068	1.02509192434696	0.295838108735906	3.46504352913524	0.000530145663260046	0.0123701983811985
MARK2P8	137.79549068027	1.02509925071216	0.310332856722981	3.30322500020425	0.000955796646460734	0.0184277021104308
ANXA2R	1193.49633775248	1.0269000825073	0.222771319873706	4.60966018017699	0.00000403327680729926	0.00029347215819891
TSPAN33	536.451665097162	1.02867155726505	0.34402545864457	2.99010300376584	0.00278883386391349	0.0403566194756649
SMG1P3	477.411786303771	1.02951233875473	0.201385343197273	5.11215127382055	0.000000318510600523127	0.0000387031156661097
SBF1	778.886317066322	1.03078948775732	0.282317314231626	3.6511734696924	0.0002610448407835	0.00740527864416452
WAKMAR2	1274.96574981152	1.03199069827735	0.266824756326191	3.86767222234713	0.000109879222961634	0.00377891089939974
SLC35D2	573.813401035349	1.03263277698601	0.303953803390023	3.39733461292134	0.000680457059472727	0.0145817079350237
LYN	3587.80018395495	1.03284416635282	0.269578879398318	3.83132450382632	0.000127455270920369	0.00421731821778505
PRDM8	196.798515520858	1.03456038939586	0.353487434804303	2.92672465138291	0.00342552008784869	0.0466355953608914
MREG	165.393523294596	1.03509254560391	0.339277656421432	3.05087153843747	0.00228178177299617	0.0352785923822541
ENC1	72.8412596179932	1.03619929733935	0.350571808945076	2.95574050993269	0.00311919397216	0.0434292963972418
PTPRA	1619.33665831504	1.03791170312792	0.227739441823871	4.55745256428009	0.00000517777792266963	0.000358519364871302
ZNF821	230.29617948256	1.03799377145851	0.292613770520281	3.54731689357241	0.000389176172185907	0.0100849092989583
RAB21	1563.900901164	1.03829020022282	0.248691525716604	4.17501238625238	0.0000297969840991523	0.0014481334272188
IFRD1	5278.38041107941	1.03910818987893	0.189470431450015	5.48427626372435	0.0000000415165547294217	0.00000668364635450277
SPHK1	121.826035799828	1.04042909355789	0.340647289760929	3.05427086852232	0.00225608280504554	0.0350073378869658
AFDN	423.931771261632	1.04103546170022	0.330455674592082	3.15030287491745	0.00163101281128068	0.027639228942742
RIPOR3	2376.89481868367	1.04132743988179	0.239035185587339	4.35637723092153	0.0000132232805051015	0.000767128962275688
LINC02776	189.519133073358	1.04269521002901	0.316445175985959	3.29502640316842	0.000984124327568472	0.0187770921700065
PHLDA3	94.4943548384686	1.04334549041695	0.352366686639274	2.9609651819471	0.00306676606724563	0.0430718431625479
PRR7	611.648715685891	1.04502474103086	0.248242361889856	4.20969544873461	0.0000255715148829827	0.00130172150267958
MARK2	1078.94400896236	1.0454342295882	0.266031318545775	3.92974118725168	0.000085037342215774	0.00305068504288845
NAMPTP1	128.167291068229	1.04582531256549	0.347013680234904	3.01378698343402	0.00258008891899923	0.0386383316137106
DNAJA1	15438.840880185	1.04614134434037	0.274634445632118	3.80921388769166	0.000139409323153869	0.00449988138571097
HSPG2	379.544010706851	1.0464820487288	0.298188571780473	3.50946396932752	0.000449010889975784	0.0110148785752345
ARHGAP6	126.663793535713	1.04728428715297	0.272996645390709	3.83625331972162	0.00012492555286174	0.00415740618942209
VASH1	146.57074294071	1.04803272614372	0.336951744388092	3.11033476929153	0.00186875415200952	0.0305427471113333
VSIG10L	120.394207854648	1.04814960907991	0.257004816972313	4.07832670775517	0.0000453609940929979	0.00196041692256282
QPCT	243.813548972381	1.04994471904962	0.286381183815014	3.66624896602084	0.000246134306045338	0.00704436383901757
MCMBP	891.474919511221	1.05018568029134	0.310634462881347	3.38077646166544	0.000722813203795169	0.0151861521234551
SEMA6C	229.98027482505	1.05028150571836	0.280027956764439	3.75063089362132	0.000176390195566894	0.00538324485475363
FYN	906.120586039751	1.05096160443088	0.272347097090331	3.85890510917507	0.000113896147002521	0.00386018020327756
FGFR1	500.505630875105	1.05110868966072	0.291168853286264	3.60996266529689	0.000306241080670244	0.00833843314577606
BTG3-AS1	91.2639342297488	1.05244713464671	0.333537739197631	3.15540645319032	0.00160274653965058	0.027352727900292
LONRF1	1391.9350190936	1.05254255949557	0.182723242652309	5.76031020584712	0.00000000839594896885924	0.0000018327360469481
CD69	23926.5710333502	1.05262494229899	0.353837229518335	2.97488464888753	0.00293098739212401	0.0418030859614232
TMEM202-AS1	177.23746258399	1.05367890577545	0.277731132057434	3.79388114673997	0.000148310686048143	0.00468160128826969
ANKH	571.944842326647	1.05438336736862	0.182628252395037	5.77338584551483	0.00000000776942494579645	0.00000172521420477435
MAP3K5	1154.16797597036	1.0557522436547	0.219592454137796	4.80778015710961	0.00000152615460328357	0.000131035634237928
PARP12	505.574740024906	1.05616464629985	0.297070134887721	3.55527036300379	0.0003775906115014	0.00990425557133714
LINC01220	110.839817730664	1.05725301155457	0.344023096400059	3.07320358027678	0.00211773961363976	0.0335891237488503
PTMS	841.347002282635	1.05734526305726	0.221437271308562	4.77492003405293	0.00000179778676823617	0.00015034867394879
KMT2E-AS1	1251.21299550497	1.05892369182674	0.251927062412711	4.20329472223192	0.0000263057716245139	0.00133382690059888
GSK3A	233.458998247937	1.05917910736117	0.309947672005154	3.41728363536009	0.000632493466024198	0.0139245869212404
THBS1	340.688830024621	1.05917918449145	0.344879868851713	3.07115398767119	0.00213233149360749	0.0337374659780969
UAP1L1	504.369836071766	1.06059937889177	0.33470566583474	3.1687523909901	0.00153094760585049	0.0262544263858168
CRLS1	1049.42051396582	1.06092569220453	0.281430787194774	3.76975704321319	0.000163406539665162	0.0050833643100184
LINC00174	492.230086010526	1.06211077590609	0.205722950560271	5.16282103194375	0.000000243255689819284	0.0000310187131602233
STXBP6	47.0578548875473	1.06383590309031	0.354388704649163	3.00188998445503	0.00268309122658331	0.0394614725135298
AL353759.1	148.082200497601	1.06401271985273	0.357649986048092	2.97501121588093	0.00292977835677132	0.0418030859614232
TIPARP	1941.87053500177	1.06526276584268	0.278386516341417	3.826560207881	0.000129946377035559	0.00427437166671693
AC127502.1	117.744737849115	1.06600105949361	0.308313797113103	3.45751980441716	0.000545172170034635	0.0126055159387362
SLC30A1	304.052624537303	1.06625185508543	0.288832827103501	3.69158819576746	0.000222858090568182	0.00653801673901507
U73169.1	110.774530029387	1.06918930275781	0.275885093103596	3.87548776459744	0.000106411327016225	0.00369399320927752
AL161421.1	239.463389305297	1.06934837874217	0.260434166275795	4.10602185586415	0.0000402531411658183	0.0017894361721954
DZIP1L	237.23633054648	1.06981140526191	0.266769980045281	4.01023910216706	0.0000606572916060902	0.00236013673291491
ENSG00000205664	408.227149360806	1.07077522667136	0.267006510859815	4.01029631533419	0.0000606425948845126	0.00236013673291491
AC024257.3	342.595390524303	1.07132793411139	0.260950195648968	4.10548814285063	0.0000403461979904214	0.0017894361721954
AC098818.2	152.708345467462	1.07481548047518	0.350560237844607	3.0659936993528	0.00216947886459888	0.0339146201995319
PPP2R3B	501.589748909562	1.07609496989563	0.266442508209044	4.03875108791331	0.0000537365511972702	0.00217633032348944
HYMAI	129.875258949973	1.07674131711056	0.341251536905874	3.1552717003808	0.00160348703818002	0.027352727900292
ATG9B	577.551147035391	1.0768905644662	0.299868825285088	3.59120546606466	0.00032915201181551	0.00881319908559658
ITPRIPL2	204.820259438769	1.07883748261109	0.297186151152893	3.63017414649333	0.000283230062819917	0.00786146547210715
MTHFD1L	557.221787923646	1.07898705015626	0.265902212978606	4.05783403631574	0.0000495299447374902	0.0020643888617286
ZNF598	579.172069568677	1.08063340353534	0.303467163355527	3.56095661746876	0.000369506136180073	0.00971197862829217
WDFY3	410.699155235521	1.08075686298199	0.311930783694176	3.46473294550365	0.000530758250847426	0.0123701983811985
AC135983.3	285.849361400621	1.08112660274441	0.254630947552593	4.24585704579805	0.0000217759441213201	0.00116855160141034
TNFSF9	292.708262511229	1.08182765755235	0.332318072643032	3.25539820614697	0.00113233479666186	0.0209770230090485
ZFP36L1	1157.38420404356	1.08332009888947	0.360030342977789	3.00896888281525	0.00262135962664506	0.0390191969722454
EID2	332.058087830286	1.08338250982859	0.341871679750268	3.16897413269208	0.00152978009421154	0.0262544263858168
OSBPL6	107.153558692787	1.08497578522571	0.367458809318793	2.95264600469661	0.00315063036228222	0.0436311488557341
DNAJC1	1374.56287821443	1.08690435583645	0.194952482324975	5.57522706494519	0.0000000247207207117683	0.00000468203179480683
NFKB1	1194.04543702564	1.08696580910762	0.259653938562679	4.18620959545056	0.0000283651439366689	0.00141360648020844
MAP2K2	974.199305383923	1.08704860987393	0.361302024411368	3.00869781077188	0.00262369940041653	0.0390191969722454
SGK1	1079.1836446652	1.08730781832876	0.375050054692403	2.89910054598048	0.00374234863543353	0.0497396368170779
AC092053.3	185.06212676527	1.08782108710836	0.306138740609757	3.55335977714443	0.000380343904955319	0.00993600233655081
H2AC14	67.039368185091	1.08886706880833	0.367990396123989	2.95895512566979	0.00308684047779964	0.0432594325501432
UBE2S	3966.74981464655	1.08887568211768	0.219203935492704	4.96740936548522	0.000000678532535983835	0.0000699442725991342
ZBTB16	2796.69575973711	1.09033205501739	0.213283261910106	5.11213137520815	0.000000318544161860985	0.0000387031156661097
CD83	6390.84046920832	1.09057904530025	0.346097564522608	3.15107402389423	0.00162671256800762	0.027602676104572
SERTAD1	2258.18686130723	1.09221545899908	0.290749598534798	3.75655018787019	0.000172271735641221	0.00529519733490043
NAGLU	336.254699631375	1.09238457542531	0.331507741253179	3.29520080374544	0.000983513733766799	0.0187770921700065
DACT1	129.408042073323	1.09250922239091	0.320336480026852	3.41050517349549	0.000648426539388915	0.0140827747062223
BRD2	7538.38588373438	1.09276296778559	0.236491474419973	4.62072880413866	0.00000382394362321659	0.000281420399562323
ZNF746	556.992524121803	1.09339941145726	0.30225734895917	3.61744525061973	0.000297525238806302	0.00815282457571566
USP12	1357.41393959277	1.09370927906688	0.242439623130463	4.51126455710716	0.00000644422858635749	0.000430027046444032
C17orf67	273.665509141692	1.0977264509098	0.354485372856715	3.09667629460556	0.00195703453429137	0.0315847716380183
LOXL1	238.482894164076	1.09923541416497	0.285374344950698	3.85190692020644	0.000117201574604308	0.00395141120243163
AL590617.2	113.60053488837	1.09926082989402	0.310458714047778	3.54076332908102	0.000398971284886287	0.0102154098967206
FBXO33	1003.0216979802	1.10007881856303	0.27344184108885	4.02308152323175	0.0000574416023442271	0.00228330369318303
CSNK1G2	1076.91033472298	1.1037868859187	0.314880224270983	3.50541825379543	0.000455890476050652	0.0110781385680308
C3orf80	2725.86182538225	1.10495984917651	0.363292910450459	3.04151228221447	0.00235392961613329	0.0360477889372492
CPNE2	578.047269323586	1.10797575623914	0.27193611717081	4.07439720683808	0.0000461336843562746	0.00198050242836408
RNVU1-3	70.7358732355307	1.10837446597743	0.362623503568748	3.05654337093266	0.00223905085500976	0.0347849649718585
ICAM5	301.424773737276	1.1112768897505	0.335290443711861	3.31437090019034	0.000918495830634881	0.0181705693064519
ADAMTSL4	176.238482925748	1.11208013912676	0.275021344355136	4.04361393016364	0.0000526335618430749	0.00215881414960816
LRRC47	1026.76137992049	1.11288253796755	0.30209688229345	3.68385972578994	0.00022972869570752	0.00663380240362589
TESK1	188.932020422787	1.11378136640748	0.267511820289387	4.16348468341555	0.0000313427059875543	0.00149504707560634
ENSG00000278272	59.6298870315511	1.11623746424769	0.377352835324331	2.9580736111027	0.00309568189155949	0.0433058970090847
TUFT1	124.845003221606	1.11826744728829	0.360425251792555	3.10263346346197	0.00191807039125251	0.0310727403382907
BMP6	158.759196706232	1.12057366135066	0.311227462537008	3.60049737325932	0.000317609037640928	0.00857544401630505
AC008105.3	1920.62899063263	1.12227863586416	0.279491037908045	4.01543693230478	0.0000593357648402887	0.0023227517184744
GLI4	186.722409342278	1.12273761874218	0.313050994450425	3.58643683823205	0.000335227213261471	0.00893869830143785
P3H3	390.206027813926	1.1232587671617	0.320054206943936	3.50958913456325	0.00044879960445991	0.0110148785752345
FAF1	618.899278213597	1.12425324788221	0.338871987039909	3.31763406501289	0.000907833365340676	0.0180119939169536
CSF1	369.67685097672	1.12437794362233	0.347622442017687	3.23448030885509	0.00121864323622098	0.0220124912192005
CPEB3	197.481661540449	1.12505706160179	0.358484996260463	3.13836582656965	0.00169892695425892	0.0285273536426344
CUL3	1194.5108298575	1.12524378978126	0.284827804752953	3.95061075851511	0.0000779520130815973	0.00285211356953947
H2AC18	111.220268555027	1.12566952236806	0.336472541136963	3.34550189018202	0.0008213379937246	0.0166582866475262
COTL1	506.208029512683	1.12616965679508	0.296305508144513	3.80070442782937	0.000144285326818908	0.00457697222684906
OAF	604.962822865646	1.12837153888101	0.317599343131368	3.55281446036959	0.000381133181608921	0.00993646608490139
ZBTB10	2101.16618745342	1.12856672751161	0.235879483328887	4.78450567885149	0.00000171408651600988	0.000145235001576916
FAM133A	294.021410493691	1.12862765408298	0.27427566994877	4.11493901115541	0.0000387281801037541	0.00175626842097271
CREB5	217.772914545281	1.12875703339735	0.33251249926173	3.39463038503366	0.000687213086514742	0.0147020221615006
FIZ1	138.268834423398	1.12914036335405	0.331808074880705	3.40299241891568	0.000666521299052091	0.0143787735519127
ENPP2	641.518408126757	1.12922943600595	0.329879783656725	3.42315440942885	0.00061898905057182	0.01377033807784
AP3D1	1062.71421178302	1.13170516948145	0.229062264430521	4.94060063666538	0.000000778822821802388	0.0000772756896572405
YBX3	20890.2011133164	1.13230496385593	0.330995441186841	3.42090803364499	0.000624124336337978	0.01377033807784
CTDP1	439.968425700941	1.13290465232737	0.271893820585729	4.16671717616387	0.0000309017491337511	0.00148501353393127
NBL1	244.872437411653	1.13374894281109	0.270245178966799	4.19526056725837	0.0000272558071680306	0.00136586591640882
PPTC7	1040.35381210256	1.13929489219337	0.238365083229815	4.77962156518931	0.00000175625455341583	0.000147835309761062
IER5L	97.833084043208	1.13952221151461	0.341029077713233	3.3414224357514	0.000833503013822	0.0167991945461871
LINC01465	254.298935681104	1.1415182117341	0.280158053320819	4.07455076947907	0.0000461032551350882	0.00198050242836408
NFKBIE	991.860355425842	1.1425578950812	0.189682033790781	6.02354304330919	0.0000000017063970172513	0.000000523254456789989
SGSM2	1796.98956122132	1.14392495042778	0.286835743020725	3.9880836968952	0.0000666091654313993	0.0025280904150191
TCF7	168.949180729969	1.14446693049612	0.313772662689785	3.647439903417	0.000264866234934651	0.00747426914858607
SLC16A3	185.32397895457	1.14722572565461	0.216830701054985	5.29088233387987	0.000000121727665815507	0.0000172278088795375
LMO2	2503.86664945285	1.15068453410659	0.272978061696647	4.21530040529526	0.0000249445923142982	0.00127992591400736
WRNIP1	3729.70144331457	1.15069643209261	0.234059061787954	4.91626525075573	0.00000088210859679368	0.0000854186211887654
HMGCS1	660.476641155618	1.15249307308088	0.251372453250206	4.58480258349443	0.00000454415578809178	0.000323338024280851
NOCT	78.3226184393155	1.15255625088588	0.349347531260208	3.2991681570734	0.000969718035059253	0.0186402963784002
PDF	79.5483738503709	1.15451266280789	0.310141508738858	3.7225351340507	0.000197232453374285	0.00592111134500562
OTUD1	380.094241179245	1.15514422734993	0.35230560332824	3.27881309986911	0.00104244651963083	0.0196569088233168
SAP30	642.156262025935	1.15663995675451	0.377254478062761	3.06594096031403	0.00216986156102293	0.0339146201995319
PNMA1	2363.54691044766	1.15778227714757	0.279679906892568	4.13966913108384	0.0000347807097173098	0.00161636614629141
KLF4	3476.91467427159	1.16278631948829	0.227897185614054	5.10224080369944	0.000000335655281032894	0.0000400268922631726
FOSB	64847.8502821849	1.16463088447659	0.274843631865272	4.23743084958028	0.0000226092020502535	0.00120323931076535
AL359541.1	85.1573997566462	1.1661295206091	0.344381742522974	3.38615372599581	0.000708796661154783	0.0150388668846993
RASAL3	1026.64943351097	1.16751312663835	0.368061938742015	3.17205612356645	0.00151363751913966	0.0260268859933239
EHBP1L1	607.461256835289	1.16876182964784	0.26813454122779	4.35886336872551	0.0000130739701704358	0.000762918655077048
SUN2	2616.16219374715	1.16934434369926	0.26828468462188	4.35859521890834	0.00001308999676168	0.000762918655077048
AC241584.1	141.640724733462	1.16967324384309	0.375032011742036	3.11886240966449	0.00181550718746412	0.0299440512210901
ZNF771	126.947195680932	1.17031943409382	0.308116739644418	3.79829877287558	0.000145692641148418	0.00461025927604539
H2AC11	879.783403858364	1.17068008342265	0.375245751310186	3.11976905623895	0.00180992881904685	0.0299230722214433
SAT1	15365.595255444	1.17084511396748	0.34075949638858	3.43598674835558	0.000590399849827109	0.0133633737538196
GLRX5	612.020610523912	1.1729984813114	0.312054010879112	3.75895979675714	0.000170621248871749	0.00527881324353683
TAF10	1027.52397258111	1.17724637791132	0.251337492281984	4.68392664867732	0.00000281430756333551	0.000214470219575136
C17orf49	129.463863889099	1.17877295197781	0.319370865189844	3.69092199840179	0.000223442655600064	0.00654026809425733
PTOV1	489.431298191851	1.17882997487609	0.292253346835759	4.03358930749413	0.0000549312899344146	0.0022001604554265
SPRY2	460.931279221527	1.18195658363878	0.289663411750676	4.08044832619777	0.0000449489212670157	0.00194914867676059
ADAMTS1	1216.4786199647	1.18989733691567	0.359487690284222	3.30998075615581	0.000933023856628602	0.0183151312700471
AC087239.1	753.795499639582	1.19020431364118	0.252189896379877	4.71947659571721	0.00000236452247530384	0.000184561727026898
CISH	496.633905028874	1.19468459599213	0.271671471905452	4.39753422622124	0.0000109487623582336	0.000668289622804223
TULP2	84.8468985113699	1.19643848999397	0.374047761789923	3.19862491428549	0.00138084697172853	0.0243615454094407
UPF1	693.705702460797	1.20089739818504	0.282803440787173	4.24640306653408	0.0000217229696108127	0.00116855160141034
NR4A3	1150.47271695835	1.20268392851595	0.292681430303993	4.10919109991633	0.0000397047419874269	0.00178173300367969
CHKA	559.80864977954	1.20331655455178	0.331238362109154	3.6327813810263	0.000280382560879859	0.007816119051021
CCNL1	32090.8407810263	1.20854061703568	0.177424202598743	6.81158826887264	0.0000000000096527040835007	0.00000000565078072233662
ADAMTSL4-AS1	420.736762770151	1.20858300600533	0.281599472645961	4.29185109847421	0.0000177189758377279	0.000979410685897415
CAMTA1-DT	120.31261656111	1.20866374224887	0.314883268664512	3.83845018941486	0.000123813324069957	0.00414179688492722
PRKAR2B	660.963190721197	1.21152037984561	0.309797824424445	3.9106807224887	0.0000920363663279322	0.00327577779756652
AC004918.3	92.4595304201647	1.21553553151197	0.367850985137503	3.30442374935491	0.000951718610831639	0.0184277021104308
AC103591.3	4160.86602741245	1.21771071111849	0.346032931327035	3.51906018438353	0.000433078450349524	0.0108093359729681
IDUA	446.274591477378	1.21855639374905	0.307896912037645	3.95767656675967	0.0000756823401701053	0.00280089902026088
PELI1	3520.26247416455	1.21953747996055	0.234404869110191	5.20269687481304	0.00000019641710271412	0.000026078926452115
TSC22D2	4548.88964456188	1.22134863132544	0.21095336405352	5.78966178996594	0.00000000705282928162446	0.00000159356821610599
AL132639.2	132.223255321143	1.22265568663799	0.289762062817317	4.21951609106546	0.0000244827249564765	0.00126631732817052
EIF3B	4214.21865489615	1.22290828156637	0.260270737690381	4.6986007432812	0.0000026194996885951	0.000203232147526604
FAM89B	80.7808860124752	1.22359412324936	0.351190169431642	3.48413546207628	0.00049372953023873	0.0118192242006405
RAC1	2368.61638985658	1.22407828438895	0.258894918841641	4.72808925669835	0.00000226642556786069	0.000179075428763667
AC083880.1	123.991110086918	1.22478825469057	0.299599464263945	4.08808559688056	0.0000434947676442217	0.00190533711731269
AF127577.4	245.875802717897	1.2293305655115	0.300513075673459	4.09077229919707	0.0000429939090016166	0.00188982441649085
RASSF6	578.124357237547	1.23123030048414	0.318528311067899	3.86537164108367	0.000110920172061201	0.00378923314582548
POLRMT	979.471337458801	1.2352355334686	0.280640060608285	4.40149396629704	0.0000107508058321342	0.000659331563390744
ANAPC1P2	136.767085176117	1.2356413117064	0.327222456579361	3.776150709897	0.000159270643995322	0.00499086769833517
TP53INP2	351.525517703894	1.23630269515419	0.341934465515915	3.61561298972549	0.000299637744642874	0.00817592057893131
GCLM	735.139549738369	1.23777191468302	0.288126078711284	4.29593850101756	0.000017395580748704	0.000965679674407583
NOS3	113.815407310045	1.23788425034994	0.331977586839025	3.72881874989407	0.000192379456797648	0.00580247078242836
WHAMM	321.68095146259	1.23846616289476	0.323674548159653	3.82626984400356	0.000130099673371616	0.00427437166671693
AC087623.2	476.85606780271	1.23868006599166	0.261832482094167	4.7308113037945	0.00000223624313590981	0.00017778132930483
SAC3D1	115.400575156532	1.24901522786101	0.367220203777442	3.40127045029906	0.00067073433815531	0.0144213481487516
ARC	475.502506784662	1.24957092196585	0.366247076970538	3.41182496882116	0.000645295334762436	0.0140556988324492
YWHAH	1992.1214804819	1.25307787417223	0.274681641559389	4.56192800894306	0.00000506860275011748	0.000352856944966286
CHPT1	1051.7730889765	1.25509429136082	0.363960718877601	3.44843337828142	0.000563848547700576	0.01294439473411
PGP	96.9783165095479	1.26151443803165	0.372371785125498	3.38778201900149	0.00070460238142112	0.0149745446704993
MAP3K3	1327.89048963237	1.26169360261528	0.282871842293148	4.46030114693335	0.00000818445673766048	0.000527038091621647
SRM	706.040113142243	1.26419106846089	0.315610596691999	4.00554063048331	0.0000618757963332183	0.00239308823115771
LINC01970	266.977375666538	1.26582790946851	0.342875844218666	3.69179669787774	0.000222675432385747	0.00653801673901507
CHST7	83.8878917987644	1.2663610102786	0.357405716828988	3.54320300613583	0.000395298280041669	0.0101820930973133
H1-10	10058.7353021744	1.27202290909915	0.361269523399647	3.52098039471765	0.000429954404257799	0.0107731182343117
AC079781.5	244.672858494361	1.27315784569913	0.28208340014682	4.51340931453771	0.00000637937338814686	0.000427916405551789
AL691403.2	129.466319469741	1.28037903379562	0.279413974601729	4.58237293113431	0.00000459729068729729	0.000325321465723636
DDX51	818.402089578134	1.28380826955758	0.36183447312406	3.5480540548645	0.000388088565571452	0.0100770012822474
ARIH2OS	524.861779422499	1.2854850029174	0.233519229779012	5.50483574365118	0.0000000369512623984804	0.00000618045855103934
OSBP	1068.21332789094	1.28573376624156	0.254915574288255	5.04376309619933	0.000000456464397551329	0.0000511338905447616
LRRC37A3	90.9173102864697	1.28613239702504	0.31797101401093	4.04481018820424	0.0000523655334507623	0.00215468276457625
PRKCD	160.159317481757	1.28729305435443	0.281873875245883	4.56691154237512	0.00000494962756422778	0.000346447029346139
AMN	125.217819834813	1.28747392601018	0.344164269532638	3.74087039238129	0.000183384075464318	0.00557029129222866
GTPBP6	1738.3210709587	1.28793427305055	0.260699507783288	4.94030189777408	0.000000780017055318058	0.0000772756896572405
H4C6	55.5164053977513	1.28814109537756	0.376401172104081	3.42225580270342	0.000621038557758017	0.01377033807784
HTRA3	154.634207319085	1.28844292331326	0.367307914145621	3.50780060459697	0.000451827565971214	0.0110422635284348
H2AC19	117.891186164608	1.2897665985547	0.346761373361116	3.71946444338119	0.000199645648793778	0.0059796193274769
H1-2	8138.83191353274	1.29066165052567	0.367336819745576	3.51356461195369	0.000442136868807645	0.0109085837804093
CXCL2	17916.8291243076	1.29268269580518	0.368838546001423	3.50473861753103	0.00045705577678439	0.0110855392640417
HSPA1A	10992.6659684453	1.29625546779769	0.377158758420507	3.43689610504139	0.000588421265522951	0.01334203781456
ZSCAN31	1500.4606299412	1.29787832929853	0.296502936328479	4.37728659746116	0.0000120165920491414	0.000714974598265142
CARMIL2	531.066286506853	1.29844724642051	0.33242651387212	3.9059677620059	0.0000938490242071197	0.00332970132992698
GRB10	1284.08510772927	1.3032687890604	0.210390195630014	6.19453195125256	0.000000000584584819399327	0.000000209135219140109
MIR7845	83.2360214358458	1.3047053664279	0.344916088233419	3.78267471694435	0.000155152115161866	0.00487366851504798
PRSS21	828.556275419499	1.30728143208026	0.368353198523924	3.54898895223072	0.000386713304760995	0.0100615770747815
AC245140.2	227.787537034437	1.3099419123009	0.319109173640007	4.10499609697424	0.0000404321706738771	0.0017894361721954
H2AC16	101.366560720202	1.31168527353377	0.371158766797069	3.53402745906561	0.000409278556051556	0.0103966440303511
ANTKMT	257.512731709762	1.3141219913504	0.237469568656326	5.53385429040905	0.0000000313269248756769	0.00000568252768273018
DNAJA4	977.900555277776	1.31556995023333	0.373270803830174	3.52443838825356	0.000424381494027552	0.0106959085353833
AC109322.1	198.24384663208	1.31734094551438	0.239193373692546	5.50743076690603	0.0000000364108532818992	0.00000617020236075763
AL512791.2	77.1316281583712	1.31862436645303	0.359916819796598	3.66369198082554	0.000248605723696906	0.00708361308737268
SPIRE1	214.68596927327	1.31950852241684	0.328266596917293	4.01962470384793	0.0000582909216740707	0.0023028490191422
SKIL	3632.20132247407	1.32237507130422	0.220172870291823	6.00607635968734	0.00000000190066703117652	0.000000543683092991134
GADD45G	758.315247483913	1.32372703494162	0.36336922211076	3.64292558200798	0.000269556788584691	0.00756344636205281
SCARF1	1883.6624261836	1.32491947585427	0.348288604661804	3.80408505509618	0.000142329273707614	0.00454853279424409
ITPKC	474.639501917519	1.32569688519789	0.326540475831826	4.05982407485879	0.0000491097034188847	0.0020643888617286
VWA1	83.6551203015252	1.33118519471142	0.367408527272736	3.62317446628898	0.000291009390642887	0.0080255030879866
ADM	223.053439185337	1.33148975326927	0.364948272200831	3.64843418832944	0.000263843469052255	0.00746821986356922
NSMF	431.970260131629	1.3330504925539	0.324406775537962	4.10919436051638	0.0000397041814488865	0.00178173300367969
AC017104.2	132.274768448273	1.3342047345709	0.328653222913078	4.05961250811702	0.0000491542193961655	0.0020643888617286
SESTD1	512.861839027601	1.33483283966555	0.307698429620396	4.33812041651405	0.0000143706417307911	0.000826247744869902
H2AC9P	51.7408515048325	1.33756935579915	0.37736073461213	3.54453771448682	0.000393302232445691	0.0101509808650662
MAP7D1	1191.34413844983	1.34202567142868	0.236590301989784	5.67236129351838	0.0000000140842547051289	0.00000287922406900563
MKNK2	1069.54004180157	1.34260280677674	0.297355718524008	4.51514036266412	0.00000632748422093702	0.00042665795435313
PIM3	2941.16668603618	1.34383892587594	0.283094785555983	4.74695753663112	0.00000206499283118871	0.000168323054891642
DNAJB1	20393.6598862512	1.34486918349585	0.377625338141539	3.56138491689818	0.000368903798660749	0.00971197862829217
SLC25A33	1116.10213812818	1.34562386980805	0.247261116025646	5.44211678502852	0.0000000526511378189936	0.00000816980727675685
H2BC15	851.569057488511	1.35057550651449	0.30214430662766	4.46996841207682	0.00000782311501980473	0.000511441108325204
SH3GLB2	714.268360869226	1.35138757778186	0.302962047020085	4.46058373012074	0.00000817367165880538	0.000527038091621647
NR4A1	19792.1841192848	1.35162598609698	0.343143173950091	3.93895635614062	0.0000818368137332365	0.00297733424878631
ZNF853	71.7739879692818	1.35204404425447	0.36698545032642	3.68418977660252	0.000229431261984676	0.00663380240362589
ETV3	3190.6006955387	1.35603105897046	0.254652150103183	5.32503282780457	0.000000100934809083005	0.0000146221432089706
IFIT2	1466.37845869842	1.35759212699952	0.351638977583191	3.86075552923692	0.000113036958093291	0.00384116882132849
HERPUD1	3026.75069603195	1.35917147361793	0.277191248849646	4.90337079275966	0.00000094205916608708	0.0000885604379564636
HSPA5	56858.1362973247	1.35939863060159	0.321756704363804	4.2249271333428	0.0000239018103353482	0.00125134721670305
PMAIP1	6013.95799688916	1.36112841318249	0.265889737357514	5.119146104358	0.000000306922124665504	0.000038434336701583
H3C1	177.634847514395	1.36163243757782	0.325964474325546	4.17724183101603	0.0000295065268606268	0.0014481334272188
EIF2AK3	683.386003723312	1.36370041304018	0.245004980417078	5.56601098768982	0.0000000260636816124576	0.00000486484283314264
PHLDA1	288.118974686642	1.36504510750013	0.354979869872323	3.84541553860816	0.000120348314416831	0.00404690846311846
DUSP8P5	173.517058348113	1.36953124136629	0.340898179455512	4.0174202266311	0.0000588387441370613	0.00231623800130973
HSPA1B	12632.9403841087	1.37023366241329	0.377524673677809	3.62952081797622	0.000283947831871763	0.00786443898209986
PRKD1	101.95710255705	1.37314087071298	0.357798952591915	3.8377442437041	0.000124169707580273	0.00414295767856565
ENSG00000273237	132.964934309563	1.37668779704398	0.314409309237125	4.37864833068825	0.0000119417650051207	0.000714974598265142
EFNB2	203.609802762094	1.3777399366425	0.325276140294777	4.23560097397226	0.0000227941244035946	0.00120808859339051
AC004854.2	84.6461918526686	1.38233464619231	0.319595765786583	4.32525957529546	0.0000152352353935409	0.000868206179793865
AVEN	187.801475071903	1.38477235532775	0.363487114410564	3.80968760769777	0.000139142490153514	0.00449988138571097
AF111167.1	149.592723376129	1.38845391749736	0.332888028244907	4.17093376658134	0.000030335403089286	0.00146875810671772
FKBP14-AS1	85.6765380788182	1.39305771060356	0.336112194407328	4.14462115264804	0.0000340375964966307	0.00159407347374584
ANKRD16	216.697405710264	1.39490935545301	0.316410307770042	4.4085458697091	0.0000104066981394968	0.000641281652337701
SLC66A2	720.771770192959	1.39592412367891	0.251996517607441	5.53945799304048	0.000000030340921053135	0.0000055822960320475
HES4	114.242311861495	1.3968179993297	0.376484487258569	3.71016083425069	0.00020712761801032	0.00617499211193267
RALGDS	1558.9981379471	1.40162619622164	0.277311407637778	5.05434020245007	0.000000431881180560784	0.0000492229887118791
DGAT1	1079.82655751529	1.40309531002167	0.291640705817797	4.81104071562031	0.00000150146423699687	0.000130152349737525
MIDN	403.70781957652	1.40735299204947	0.281248271415171	5.00395250419858	0.000000561666012232024	0.000060280804762802
C8orf82	270.816969147108	1.41760351473546	0.37722473265044	3.75798136239679	0.000171289636043346	0.00527881324353683
H2AC6	4745.14267579558	1.42432267326408	0.267486835600896	5.32483279060972	0.000000101045946548519	0.0000146221432089706
H4C5	1846.49590555121	1.42474409153793	0.358783171030635	3.97104492790237	0.0000715580816790213	0.00267905969169801
EFCC1	529.049912016626	1.42994022907134	0.31136312204217	4.59251635098158	0.00000437933186147727	0.000313341194688698
RELB	715.722150058427	1.43008605760565	0.284358787084375	5.02916077350307	0.000000492631208256424	0.000054227327616534
SNORA80B	73.5361772565753	1.4359349129533	0.358433048353875	4.00614541417962	0.0000617176618448445	0.00239308823115771
RGCC	1884.17262505934	1.43653156941076	0.284989169844155	5.04065319463304	0.000000463945563323347	0.0000515099561210464
FLJ13224	82.1912608502731	1.43891808583492	0.323712218135555	4.44505336907724	0.00000878700512228985	0.000554744308676328
RND1	281.900730446124	1.4389205691975	0.347944090521092	4.13549362784844	0.0000354192443827406	0.0016291587443047
PINK1	266.950191124668	1.44025237194978	0.360502360573099	3.99512605038198	0.0000646598417801097	0.0024932757553474
DUSP2	6485.7311907332	1.44230152933008	0.37302922571762	3.86645718322857	0.00011042784054456	0.00378244722971647
LINC01132	87.601775175425	1.44432303175621	0.357862458785794	4.03597247014038	0.0000543765924681769	0.00218848791999266
ATF3	6271.04362024407	1.44604143439466	0.335721080723572	4.30727028305175	0.0000165281601059818	0.0009254648129228
KCNQ1	102.104864079826	1.44839872659323	0.359178489465661	4.03253192792244	0.0000551791153896077	0.0022001604554265
YTHDF1	870.023050220906	1.45085166486601	0.297879600813227	4.87059758676024	0.00000111261233196782	0.000101626483853996
IRF1	6993.57758662505	1.46399333706168	0.265517077204712	5.51374454884103	0.0000000351278358560197	0.00000611366754040105
RNU4ATAC	577.972323061972	1.4646916187914	0.317613497133133	4.61155345100919	0.00000399670855065697	0.000292463689908586
U1	78.8565420718249	1.46476878790202	0.377198458930547	3.88328412596121	0.000103055027658461	0.00360664592721011
C1QTNF4	359.705169822799	1.46603970044861	0.350992358478715	4.17684221617468	0.0000295583908752042	0.0014481334272188
H2BC11	302.111909986558	1.46741398859923	0.358589123991703	4.09218766108806	0.0000427322606175335	0.00188475611127813
DMWD	122.811589484031	1.47059019772677	0.374069506646049	3.93132872794752	0.0000844776683212971	0.00304790341711235
SKI	274.578990641965	1.47105653768203	0.315443261147071	4.66345843728827	0.00000310939008219399	0.000233706272690863
NT5M	657.187984750827	1.47360827717107	0.314482636795253	4.68581760884456	0.00000278844507427768	0.000213764191140609
SH2B2	67.9330876470344	1.47383120786206	0.355322373061896	4.14787055248369	0.0000335582041741941	0.00158895629249796
RBKS	892.53147678383	1.4751074017319	0.320239481366665	4.60626339836889	0.00000409969038129397	0.00029497157776919
H2BC8	3488.23243028992	1.47657126207782	0.375593289940358	3.93130362449312	0.0000844864911801467	0.00304790341711235
H2BC7	1347.79705711251	1.48027343713423	0.377654387770057	3.91965110183103	0.0000886772502340316	0.00317242862712248
SLC1A5	1568.38296290322	1.48576958833734	0.242286611974018	6.13228100484836	0.000000000866279125156825	0.000000293600232970914
BHLHE40	2718.72370484543	1.4893537011839	0.253141543025196	5.88348195790076	0.00000000401723905815881	0.000000994961958269756
MFSD14C	443.481303823036	1.48984514456666	0.314733542760381	4.73367131923697	0.00000220494684447773	0.000176382052236203
RN7SL600P	113.397930467054	1.49589641903812	0.334365079462838	4.47384165069301	0.00000768266456601753	0.000504821617070101
RHOB	1548.31493108045	1.49908834080246	0.37320305619982	4.01681689337459	0.0000589895228223924	0.00231623800130973
IER5	2553.37724963034	1.50246226712603	0.376149860556616	3.9943182882023	0.0000648806576996552	0.00249432235974286
HABP4	172.819272713706	1.50467415373836	0.339697490121652	4.42945325618835	0.00000944722859824077	0.000587781918438371
SIAH2	1004.73500405989	1.50738143427457	0.361984396458256	4.16421660442594	0.0000312423412629039	0.00149504707560634
AC245014.3	255.212245372755	1.50853885531442	0.349034604610488	4.32203235836144	0.0000154598508361342	0.000877125193473884
DDIT3	2789.43189803866	1.51289132507997	0.251969756644885	6.00425759513737	0.00000000192209338294336	0.000000543683092991134
H2AC12	185.210288572678	1.51572633674841	0.358891099011393	4.2233600691788	0.0000240686828701417	0.00125454265001925
ZNF775	69.9135769281959	1.52316158866715	0.377683684579111	4.0329027989773	0.0000550920713852303	0.0022001604554265
ENSG00000237021	161.359734064384	1.52774619357457	0.311100547934398	4.91077950109149	0.000000907150509114924	0.0000871879955738142
RNVU1-4	581.174474558078	1.5293102129636	0.254536204108447	6.00822275290952	0.00000000187568024366031	0.000000543683092991134
CDC34	460.205693898757	1.53026979178143	0.308703693976916	4.95708286502026	0.000000715594616766891	0.0000731439926138158
BTBD19	477.761868856502	1.53130094256403	0.250589618120193	6.11079163634606	0.000000000991381328048968	0.000000319200003098567
AL645728.1	137.442984334233	1.53304644956095	0.302809706275995	5.06273880191826	0.000000413275899183325	0.0000475230384426968
H3C10	825.543935783793	1.53881994312433	0.366634015489787	4.19715541414949	0.0000270288459905963	0.00135978323247223
AC007952.4	181.75319259563	1.54752158544927	0.37477815274508	4.12916701284313	0.0000364079873603537	0.00166867782638432
H2BC18	496.022672355309	1.55066979016317	0.336626834425341	4.6064948827099	0.00000409513134251089	0.00029497157776919
KLF2	3569.25242672362	1.56173034104172	0.349853582198695	4.46395412397051	0.00000804607990100034	0.000523360924469613
AC044849.1	837.235368943639	1.5651459462226	0.211413269009139	7.40325313334489	0.000000000000132888087140999	0.000000000142622139524077
TNF	121.051158997027	1.56753885403923	0.374497991518422	4.18570697184132	0.0000284279896245039	0.00141360648020844
LINGO3	308.044202040945	1.57248002626146	0.346718689642108	4.53531947725293	0.00000575163556868793	0.00039401763026134
TUBB2A	104.875093770316	1.57357920275158	0.361607975637879	4.35161641547251	0.0000135137536019284	0.000780464720355319
BTG2	19353.8145044534	1.58095494025223	0.33906564941914	4.6626809379263	0.00000312116460150853	0.000233706272690863
H4C8	469.339246070874	1.58296076067842	0.375867387882055	4.21148738015851	0.0000253694729106299	0.00129656127625398
H4C1	87.4593963667075	1.58833973652262	0.364050641086623	4.36296371236079	0.0000128312233141108	0.00075804277551575
CCDC102A	317.896119487608	1.60304350833881	0.33696273109981	4.7573317770385	0.00000196168611209684	0.000160920735271944
NFKBIZ	24323.5764980375	1.60863164885314	0.32870569229313	4.89383569122561	0.000000988894098598107	0.0000909711935417501
CEBPB	2233.01619567772	1.61304706163083	0.372289661092231	4.33277426211203	0.000014724206284432	0.000842813567720886
FAM43A	854.006145973296	1.62825448267897	0.280608101249477	5.80259256745888	0.00000000652973237124472	0.00000152902587653201
H2AC8	2100.95027085524	1.6317339631401	0.371829849411741	4.38838884431041	0.0000114193473053249	0.000690468422278308
RNVU1-30	1253.50710125703	1.63247587423802	0.270179826390777	6.0421827049251	0.00000000152043150235786	0.000000477600910216265
ZFAND5	15197.5316981293	1.63383739689267	0.175323396799721	9.31899236905087	1.17450375324953e-20	3.78160845952517e-17
JUND	16278.4058951668	1.63463992904979	0.272322172356078	6.00259580373939	0.00000000194187609888906	0.000000543683092991134
AL031777.2	306.830283293023	1.63973573359993	0.36221489071082	4.52696941967812	0.00000598355948552786	0.000405590855863754
CITED2	3828.96500175495	1.6414136009047	0.374616191009406	4.38158744949569	0.0000117817737438989	0.000709053570316231
FAM50A	552.139509642272	1.64170053622314	0.264381681459473	6.20958504825453	0.000000000531246920924803	0.000000195483688416873
H4C12	56.1567199657743	1.64427836701665	0.369368850054647	4.45158915477952	0.00000852371298886377	0.000543449997938497
CITED4	43.2767044855493	1.65690861716693	0.372721407448008	4.44543453651252	0.00000877143886026988	0.000554744308676328
WHAMMP2	296.225797238177	1.65789221043814	0.338328628629015	4.90024216146382	0.000000957186009133436	0.000089330424721953
AC020911.2	211.79436681873	1.66115521435581	0.302068794112138	5.49926125020097	0.0000000381385717854306	0.00000621755273448811
FBXL6	307.91492575056	1.66300776224222	0.356805986319361	4.66081799634867	0.00000314955141966335	0.000234468628519331
RNU2-63P	334.427368842438	1.66862407247971	0.316975353299289	5.26420762722262	0.000000140795263688291	0.0000197098065330598
ICAM1	744.950139418926	1.66863567866924	0.325977641906666	5.11886541944801	0.00000030737919716306	0.000038434336701583
GASAL1	220.015999244194	1.67087292140117	0.297984802330133	5.60724207521843	0.0000000205576038250562	0.00000395166238302834
H3C13	104.065917650331	1.67232998171608	0.368924731028167	4.53298421348824	0.00000581561630335229	0.000396292710957006
SNORD3A	408.548540698913	1.67314291816903	0.309554023224532	5.40501105668213	0.0000000648043952703774	0.00000981900949043754
ID2	15089.1132070349	1.67478491711734	0.227028344418311	7.37698599445127	0.000000000000161913032695723	0.000000000153676361713434
HSPA2	391.758966432208	1.68156028108375	0.345710567361931	4.86406965779352	0.00000114996412570158	0.00010378203298436
PPP1R35	567.55635298978	1.68289978308394	0.33838567849295	4.97331858304103	0.000000658163658853538	0.00006947942428176
CIRBP-AS1	171.385619897222	1.68432485900812	0.335976427305112	5.01322331604689	0.000000535257140972234	0.0000584201416828933
TRIB1	822.610867856734	1.69560543448725	0.260357062184498	6.51261548375317	0.0000000000738533935988085	0.000000036582994467656
CXCL3	3693.01639945013	1.69984656875034	0.351207869456887	4.84000136836059	0.00000129838234577917	0.000116124071050624
RASL10A	98.3783555009556	1.70710650762727	0.358045247379174	4.76785132639794	0.0000018620110613347	0.00015471509973503
BBC3	207.817585859981	1.70949478376625	0.315286473628047	5.42203655010899	0.0000000589238299311531	0.00000903428578194429
RNVU1-6	232.367199181529	1.71502791067652	0.355169739101377	4.82875572399764	0.00000137388818588962	0.000121193876342962
AF213884.3	158.082859928537	1.7169497358383	0.310487824913016	5.52984561091666	0.0000000320512745484996	0.00000573317173486287
RN7SL473P	186.317304199318	1.72962360628029	0.349881243915661	4.94345906320493	0.000000767484719109017	0.0000772756896572405
FOSL1	2610.34858974654	1.74433687197414	0.262807922117619	6.63730704127507	0.0000000000319465748985193	0.0000000171433307549179
PERP	156.240598002347	1.74581475901054	0.374412376859156	4.6628126282996	0.00000311916726675225	0.000233706272690863
ADRA2A	198.001107818142	1.75931518395458	0.30610049376032	5.74750848109426	0.00000000905680582552649	0.00000191217380699927
H1-5	425.639228678888	1.76135055639254	0.354587992444419	4.96731585367667	0.000000678859699890657	0.0000699442725991342
NPPC	146.198281212513	1.76404615614691	0.371826821580957	4.74426817475519	0.00000209261473149467	0.000169501793251069
TNFAIP3	62393.5687845631	1.76477199227153	0.253318148859395	6.96662280305495	0.00000000000324639531206815	0.0000000020451634162273
SOCS1	1356.64287417873	1.76609282778595	0.360072295699646	4.90482841606658	0.000000935090442919755	0.0000885516898114965
DDN-AS1	240.2546527971	1.76811310695748	0.287188925811261	6.15662007844786	0.000000000743138340371391	0.000000258672396909274
JUNB	37004.761980442	1.78066843559942	0.236193438395445	7.53902584126047	0.0000000000000473495146720904	0.0000000000554376726783502
H1-12P	218.410834259926	1.78071866560827	0.366127033010619	4.86366344207265	0.00000115232787613661	0.00010378203298436
H2AC4	103.583733855146	1.7829328731094	0.377594454100294	4.72181954408639	0.00000233744031833039	0.000183560328413275
H2AC13	202.853221328841	1.78706455522438	0.364321534707864	4.90518507685077	0.000000933392863097323	0.0000885516898114965
PLK3	3271.19106933621	1.78944682624302	0.225053886304624	7.95119273710696	1.84724292314919e-15	0.00000000000264340462302649
LRRC75B	196.300915646557	1.79001122221183	0.363502069826555	4.92434946262048	0.000000846414576679842	0.0000832135368935854
AC243960.3	606.414257556576	1.79331949441299	0.298933720055905	5.99905388417743	0.00000000198470496040706	0.00000054385138691665
ARRDC2	3594.81945723673	1.79344552601868	0.267180940970684	6.71247552128151	0.0000000000191349912492875	0.0000000107147631434597
RNVU1-27	503.311507972958	1.79883496630247	0.30010379066275	5.99404280209161	0.0000000020468746093777	0.000000549202043628654
PTGS2	24712.269077739	1.80269041645456	0.327764193901727	5.49996140516513	0.0000000379874389563668	0.00000621755273448811
YRDC	1016.58088353712	1.80766995128765	0.365699835215338	4.94304283791439	0.000000769125751897759	0.0000772756896572405
RGS16	151.372308296693	1.81764879028735	0.377592879865086	4.81377930361608	0.00000148102362845122	0.000129755804835532
ZC3H12A	3451.41855158609	1.82224632288972	0.250965388443255	7.26094675522057	0.00000000000038439024694736	0.000000000330037466029003
ZFP36L2	43417.2177276581	1.8234032975623	0.357278768248492	5.1035870575273	0.000000333275087983834	0.0000400268922631726
TXNDC5	84.5286738295669	1.82401983513817	0.353038924629603	5.16662528657958	0.000000238358448195032	0.0000306981845430382
SNAI1	198.889381402408	1.82475539525665	0.347258827643223	5.25474156450077	0.000000148232470081548	0.0000205278062600027
RNVU1-15	284.732275279583	1.82483944317107	0.313020489057103	5.82977634680706	0.00000000555017124438433	0.00000132371584178566
H2BC5	1397.21184274768	1.82675104088301	0.349959416101157	5.21989395580365	0.000000179025609115651	0.0000242702191557944
AC016405.3	74.3529589088561	1.83683987157848	0.366912493030803	5.00620694707246	0.000000555130729251383	0.000060080072790156
RBMS1P1	89.9190054723401	1.83724395180472	0.361487374637402	5.08245676255667	0.000000372584139500541	0.0000436228284784315
RNU5B-1	121.397524453957	1.84278838168289	0.362015093309326	5.09036340125275	0.000000357377943496041	0.0000422263351769313
RNU4-1	50.6978195057196	1.85549214340625	0.377310325382916	4.91768186180221	0.000000875750849605713	0.0000854186211887654
JUN	65193.6189217963	1.86143384323072	0.234035992339962	7.95362211008464	1.8113607133956e-15	0.00000000000264340462302649
CCDC61	169.71274483475	1.86191399948179	0.336953751065674	5.52572569260073	0.0000000328126462057023	0.00000578895986963342
AC079305.1	288.128315746229	1.86395259234567	0.299012827192559	6.23368773121335	0.000000000455580798275848	0.000000172571326499843
AC005410.1	179.81579623116	1.86616342128977	0.341323996938003	5.46742519726422	0.0000000456619802828192	0.00000717171517149303
RASL11B	74.6095113224546	1.86931310604208	0.332795607759924	5.61700053262297	0.0000000194300824231048	0.0000037915156291995
SERPINE1	1297.55061561284	1.87003175198387	0.36043789842257	5.1882217718168	0.000000212311671543633	0.0000276198183617217
HIPK1-AS1	691.676718029791	1.87566697042843	0.332797593040955	5.63605930346261	0.0000000173985485631522	0.00000349828834247397
MIR616	558.336673113073	1.87942710118917	0.299369030392871	6.27796101260957	0.00000000034304190271909	0.000000141906101904108
H2BC6	97.9050801195116	1.8916466925234	0.363783613166271	5.19992276743593	0.000000199371352270451	0.0000262010576111341
IER2	18825.8114725135	1.90208633779396	0.34698160162071	5.48180747598588	0.0000000421002243052502	0.00000669393566453478
EGR4	563.441662210031	1.93030984434428	0.377281202183171	5.11636899260914	0.000000311473445965282	0.0000385717933710276
DEPP1	1758.1141090635	1.94930709411385	0.363577423245841	5.36146352738681	0.0000000825503914868549	0.0000122701894778043
RNU5E-4P	82.1826247739568	1.96464124514945	0.366487788923995	5.36072770914857	0.0000000828873735980255	0.0000122701894778043
U47924.2	167.148585041229	1.96793560747582	0.357091575096114	5.51101102552234	0.0000000356778371160108	0.00000612659818956137
TAMALIN	1732.97925295706	1.98503037836658	0.278944173539973	7.11622814405951	0.00000000000110920635411251	0.000000000761147640359335
EGR1	29214.4430249013	2.05843286159909	0.365389525352036	5.63353002420058	0.0000000176557762451128	0.00000349828834247397
MIR3188	241.130889462488	2.05965452347499	0.357812716720354	5.75623622981712	0.0000000086010004205468	0.00000184620474027037
NFKBIA	41718.7405389271	2.07292409244312	0.217760416384175	9.51928788006197	1.74369823110437e-21	7.48569650613108e-18
ZFP36	83326.4148771355	2.09802303357365	0.20752693243351	10.1096421990714	5.00667885121644e-24	6.44810169248165e-20
PHLDA2	146.299560660224	2.1129246490716	0.358083645322423	5.90064549630324	0.00000000362082150378582	0.000000914363924456031
H4C2	199.169580076006	2.13388000185618	0.368343125432072	5.79318536039762	0.00000000690638096083947	0.00000158834429276164
BCL3	548.347016388417	2.15624317448849	0.343696136103862	6.27369047243781	0.000000000352589118792722	0.000000141906101904108
RASD1	587.573893990376	2.16070527220064	0.337126361954739	6.40918514847772	0.000000000146299440778307	0.0000000628063499261273
IER3	335.948736932307	2.17508041713115	0.335117826187394	6.49049452807942	0.0000000000855550735122675	0.0000000408097700653516
AL031777.1	225.517837033649	2.17672689399716	0.373294136353393	5.83113068761542	0.00000000550530446030704	0.00000132371584178566
CDKN1A	5188.98561946706	2.18583996786386	0.266463513872938	8.20314922705014	2.34170224067628e-16	0.000000000000430839759395284
TEX14	97.1470671321029	2.18835207107341	0.367007808201623	5.96268532213679	0.00000000248125983684745	0.000000652166233444048
AC073130.3	246.701767965174	2.19700486033547	0.304547127950564	7.21400617080224	0.000000000000543292922496226	0.000000000437316846801806
H2AC21	64.4187724989508	2.20944829485544	0.371582337757416	5.94605305566989	0.00000000274685147511631	0.000000707534002960459
RNU5A-1	280.037081047051	2.21787047881735	0.354764544910871	6.25166891853457	0.000000000406089557979846	0.000000158485679309771
GADD45B	7937.69429633326	2.21924061454787	0.34323087845662	6.46573707041439	0.000000000100806225878367	0.0000000463672636816958
RNU5F-1	636.75120940729	2.26870417807902	0.318882935139867	7.11453617636809	0.00000000000112289814169014	0.000000000761147640359335
RNU5E-1	152.656745527245	2.31290703721828	0.350650997297077	6.5960372422918	0.0000000000422292886751072	0.0000000217548403538682
DUSP1	89871.305580839	2.39419300971392	0.324732206483539	7.37282278108525	0.000000000000167052493515651	0.000000000153676361713434
CCN1	385.097330681243	2.40721024732279	0.336189696084231	7.16027372450961	0.000000000000805161281533985	0.000000000609980714404482
RNU4-2	360.203385184585	2.47252129933263	0.355102327731967	6.9628417113585	0.00000000000333476448022155	0.0000000020451634162273
MAFF	16303.4965557077	2.61963298927683	0.338462857127395	7.7397945863549	9.95775619153127e-15	0.0000000000128245941990731
RNU5D-1	168.759273864994	2.71426036691475	0.327969366220098	8.2759569840228	1.27427997918295e-16	0.00000000000027352419753162
U3	339.346414706199	2.95958398558752	0.303755264405009	9.74331750721985	1.97015290023355e-22	1.26867996010539e-18

## Sheet: Aged Young HSPC RNA-seq counts
Gene	ID74_HSPC_Aged_Frozen_Exp1708	ID19_HSPC_Aged_Frozen_Exp1808	ID20_HSPC_Aged_Frozen_Exp3008	ID72_HSPC_Aged_Frozen_Exp0108	ID73_HSPC_Aged_Frozen_Exp1508	ID18_HSPC_Aged_Frozen_Exp0607	ID7_HSPC_Young_Frozen_Exp0108	ID6_HSPC_Young_Frozen_Exp0607	ID8_HSPC_Young_Frozen_Exp2707	ID21_HSPC_Aged_Frozen_Exp1508	ID11_HSPC_Young_Frozen_Exp0607
TSPAN6	208.4	141.6	238.7	73.8	170.2	182.1	62.4	180.4	70.2	91.5	170.2
DPM1	1404.3	1883.7	1811.2	1705.8	1361.9	2047.4	1508.4	1682.2	1424.7	1607.3	1488.8
SCYL3	1108.7	926.1	784.3	996.5	702.2	789.2	797.9	870.1	573	664.9	605.7
C1orf112	403.5	411.6	451.2	509.2	390.1	329.9	315.6	294.7	285.5	389.3	484.1
FGR	33.9	87.6	31.5	102.8	86.1	22	42.8	29.4	83.8	188.1	164.7
CFH	2921.4	1762.5	1516.1	2557.9	2080.4	1977.9	4089.3	2882.1	1663.5	3495.3	983.7
FUCA2	799.7	771.2	839.4	850.5	1259.6	747	1055.5	959.1	1053.4	1080.3	852.2
GCLC	659.2	780.4	560	853.7	775.2	932.6	1175.9	1138.6	1056.4	917.3	883.1
NFYA	1250.5	1689.1	2237.4	1385.7	1341.7	1301.3	1596.7	1708.4	1380.9	1084.3	1452.4
STPG1	225.4	269	262.3	278.5	214.8	300	310.2	262	342.1	147.9	325
NIPAL3	1148.7	1804.3	743.6	1973.4	1258.6	1477.3	2068.3	1914.9	1913	1439.4	1329.7
LAS1L	1909.6	1746.2	1823	1935.7	1928.4	1998.1	2123.5	1805.5	2545.4	1328.7	1805
ENPP4	1614	1044.2	1791.5	1209.1	2936.6	1091	2832.3	1421.9	3428.3	4464.9	2765.5
ANKIB1	622.8	797.7	935.1	709.3	648.5	709.2	575	644.8	609.1	835.9	778.1
CYP51A1	101.8	108	211.2	179.7	130.7	119.7	205	149.4	238.8	147.9	133.7
KRIT1	1536.4	1129.8	1488.5	1200.5	1073.1	1146.4	1014.5	1187.6	866.3	1182.9	1619.3
RAD52	656.7	863.9	919.4	653.6	408.4	576.3	781.8	392.6	317.7	552.2	684.2
BAD	494.4	625.5	544.3	532.8	552.3	636.1	589.3	512.6	589.6	555.2	730.6
LAP3	1569.1	1942.8	1657.7	1965.5	2122.9	1831.9	1726.8	1519.8	1700.5	1657.6	1802.7
CD99	3295.8	5381.2	3649.9	5348.1	6054.7	4557.6	6841.3	5152	10292.7	4213.5	8297.5
MAD1L1	894.2	818.1	828.9	862.3	846.1	1067.3	1168.7	891.3	1194.7	961.6	748.3
LASP1	1495.2	2323.8	1687.9	1370	1332.5	1264.3	1709	1794.9	2389.5	1143.6	1034.6
SNX11	267.8	432	295.1	515.5	211.8	445.2	365.5	578.7	372.3	297.7	339.3
M6PR	1941.1	1962.2	1670.8	2584.6	1788.5	2062.4	3057.8	3588.1	3357.2	2433.1	2500.2
KLHL13	347.8	281.2	293.8	564.2	303	531.4	559	506.9	453.1	720.2	396.8
ICA1	1961.7	2130.3	1918.7	1893.3	1879.7	2236.6	2330.4	1887.1	2008.5	2036.8	1694.4
DBNDD1	123.6	50.9	15.7	75.3	170.2	97.7	243.4	132.2	63.3	198.2	84
ALS2	2814.7	2280	3120.1	2558.7	2425.9	2274.4	2415	2220.1	1380.9	1872.9	1303.1
CASP10	850.6	1114.5	1430.8	952.5	922.1	1151.7	895.1	1071.7	762.1	954.5	985.9
CFLAR	2789.3	2450.2	2941.7	2800.4	2454.3	2501.4	2298.3	2538.5	2033.8	2357.7	2271.4
TFPI	3063.1	3781.7	2775.1	3188	2367.2	2195.2	5378.4	4553.7	5001.2	3671.3	3653
NDUFAF7	666.4	641.8	586.2	678.7	635.4	637.9	643.7	598.3	559.4	657.8	726.2
RBM5	3324.9	3356.9	3378.4	3632.1	3023.8	3777.2	2876.8	3013.5	2606.8	2872.7	3699.4
ARF5	1690.3	1495.6	1569.9	1579.5	2109.8	1565.3	2054.9	1910.8	2773.4	2436.1	2387.4
SARM1	551.3	384.1	320	374.3	402.3	276.3	258.5	354.2	186.1	364.1	297.3
POLDIP2	1553.4	2097.7	1615.8	2741.5	2276	2072.1	2406.1	1972.8	2935.2	1823.6	1690
PLXND1	1651.5	1646.3	1287.9	1347.2	1278.8	1143.8	1044.8	1228.4	1273.7	1200	1015.8
AK2	5457.4	4709.8	4811.9	6875.7	5800.3	5732.2	7537.6	6022.1	7980.2	4928.6	6115.6
CD38	381.7	804.8	182.3	923.5	1380.2	432	568.8	593.4	1292.2	751.4	1349.6
FKBP4	1918.1	2321.8	5234.2	3311.9	3009.6	2899.1	3160.3	2707.4	4062.7	2324.5	2577.6
KDM1A	4119.7	5086.7	4629.6	4916.5	5094	4601.6	5048.5	3935	5018.7	4472	3742.5
RBM6	3334.5	2379.9	4103.7	3171.5	3376.4	2664.2	2727.1	2748.2	2654.5	2893.8	3286.1
CAMKK1	181.8	111	108.9	84	336.4	135.5	110.5	81.6	123.8	82.5	105
RECQL	603.4	608.2	569.2	948.6	773.2	797.1	945.9	1030.9	895.6	378.2	1018
VPS50	531.9	592.9	363.3	660.7	502.6	738.2	773.8	582	660.7	915.3	738.3
ARHGAP33	502.8	371.9	507.5	370.3	235.1	278.9	164	329.8	213.4	470.7	392.4
NDUFAB1	662.8	717.2	672.8	973.7	1040.7	1047.9	1136.7	984.4	1320.5	962.6	1603.8
PDK4	307.8	117.2	179.7	167.1	34.5	243.7	137.3	69.4	85.8	172	163.6
SLC22A16	441.1	701.9	435.4	696.8	955.6	651.1	772.9	648.9	720.2	392.3	700.8
SLC25A13	734.3	747.8	895.8	699.9	788.4	815.6	580.4	717.5	694.8	748.3	720.7
ST7	993.6	1863.3	1075.4	876.4	1139	1099.8	940.5	1021.9	726	983.7	1034.6
CDC27	1580	1390.6	1558.1	1671.3	1376.1	1662.9	1870.3	1599	1628.4	1778.3	1452.4
HCCS	491.9	602.1	651.8	565.7	677.9	814.7	682.9	630.9	481.4	607.5	436.6
DVL2	1586.1	2084.4	2667.6	2131.1	1817.9	1565.3	1883.7	1562.3	1652.8	1151.7	1258.9
UPF1	848.2	1669.8	1156.7	492.7	1102.5	585.1	255	418.7	239.7	456.7	405.6
SKAP2	2634.2	2587.7	1828.2	2374.3	2531.3	2439	2539	2625	2856.3	3181.5	2494.7
SLC25A5	2573.6	3451.6	3207.9	3925.5	5589.6	5159.5	3278.9	2542.5	4785.8	4805.9	5784
MCUB	1141.4	1343.8	944.3	1258.6	1770.3	1103.3	1773.2	1252.1	1725.8	1490.7	1417
POLR2J	689.4	692.8	899.7	641.8	830.9	653.7	815.7	768.1	894.6	838.9	1097.6
DHX33	241.1	142.6	249.2	244	321.2	256	226.4	251.4	283.6	245.4	604.6
THSD7A	231.4	520.6	178.4	249.5	136.8	110.9	125.7	242.4	78.9	216.3	151.4
LIG3	999.6	745.7	1036.1	994.9	1045.8	755.8	1444.2	1048.8	1067.1	918.3	889.8
RPAP3	1294.1	1309.1	1362.6	1402.1	1683.2	1593.4	1291.8	1465.9	1509.5	1100.4	1565.1
ACSM3	1594.6	2098.7	1984.3	1938	1509.9	1333	1260.6	2462.5	1020.3	1370	1725.4
REXO5	977.8	1246	1070.2	1107.9	1270.7	1310.1	1101	1342.7	856.6	990.8	1020.2
CIAPIN1	769.4	944.4	561.3	1060.8	1111.6	1122.7	1156.3	1069.3	1111.9	986.7	1275.5
SPPL2B	2109.5	1945.9	3110.9	2512.4	2789.7	1864.4	1899.8	2107.5	1488.1	2440.2	2000.6
FAM214B	906.3	514.5	709.5	596.3	442.8	701.2	631.2	746	507.7	453.6	448.8
PRKAR2B	746.4	1538.4	649.2	337.4	1794.6	492.7	263	269.4	235.8	527.1	416.7
MSL3	1403.1	908.7	1547.6	1173	1188.6	1155.2	1394.3	1212.9	1570.9	1132.6	1235.7
CREBBP	966.9	994.3	1117.4	581.4	551.3	830.6	907.5	764	907.3	1208	1092
TSPOAP1	548.9	349.4	280.7	434.7	410.4	257.8	207.7	222.8	292.4	347	770.4
MPO	3.6	0	258.4	1701.9	420.5	981.9	0	0	4084.1	117.7	3523.7
GCFC2	1371.6	1378.4	1325.9	1446.1	1415.6	1499.3	1378.2	1375.3	1317.5	1339.8	1720.9
WDR54	2029.6	1383.5	1462.3	1365.3	1120.7	997.8	1095.6	1104.3	1263.9	1586.2	1446.8
CROT	351.4	373.9	720	426.1	542.1	334.3	405.6	489.7	413.2	346	447.6
KMT2E	6516.4	5406.6	8367.3	5178.6	5670.6	6046.3	5998	5403.4	6089.7	7611.2	7098.2
RHBDD2	1219	1468.1	1177.7	1400.6	1160.3	1165.8	2217.1	1328.8	1520.2	1921.2	1407
IBTK	1667.3	1272.5	1210.5	1431.2	995.1	1387.5	1761.6	1722.2	1599.2	877.1	1551.8
ZNF195	1181.4	1361.1	1218.4	1266.4	1436.9	1545	1632.3	1458.6	1524.1	1449.4	1756.3
MYCBP2	3916.2	3162.3	2556.1	2718	2867.7	2841.9	3108.6	3535.9	2877.7	3982.1	3287.2
FBXL3	1738.8	1690.1	1842.7	1802.3	1980.1	1706.9	2671.8	2958	2332	1621.4	1782.8
ITGAL	435	521.6	293.8	929.8	812.7	484.8	1085.8	1252.9	2134.2	190.1	1170.5
PDK2	668.8	884.3	435.4	640.3	895.8	845.5	926.3	855.4	738.7	684	580.3
ZFX	1626.1	1045.3	1366.6	1160.5	1866.6	1166.7	1033.2	1762.2	1144.1	1355.9	812.4
LAMP2	5004.2	7710.1	3893.8	6749.4	5973.6	5852.8	13086.2	13686.4	11328.6	7661.5	5731
ITGA2B	2034.4	1384.5	1666.9	1625.8	4566.1	2476.8	1062.7	1232.5	1126.5	5421.5	2230.5
GDE1	1154.7	1288.8	1433.5	1449.2	1243.4	1413	1482.5	1193.3	1952.9	1557	1714.3
REX1BD	3138.3	3193.9	2379.1	1618.7	2944.8	3090.9	3242.4	3087	3130.1	3768.9	4370.3
OSBPL7	817.9	756.9	809.2	953.3	682	732	847.8	658.7	810.8	609.5	704.1
TMEM98	1605.5	1897	87.9	147.5	424.6	1220.4	1185.7	981.9	332.3	1556	32.1
MAP3K14	843.3	479.8	583.6	562.6	346.6	465.4	583	494.6	256.3	406.4	253.1
AP2B1	2532.4	2850.5	1938.4	2809.8	2837.3	2232.2	3280.7	3522	2852.4	2633.3	1923.2
ZNF263	1309.8	1527.1	935.1	1673.6	1292	1011.8	1770.5	1075.8	1569	610.5	1420.3
SPATA20	1689.1	2025.3	3131.9	2943.9	1047.8	2757.5	3357.4	1725.5	1091.4	1495.7	1712.1
TNFRSF12A	105.4	357.6	238.7	65.9	342.5	117	105.2	38.4	26.3	162.9	115
MAP3K9	267.8	228.2	312.1	91	145.9	139	222	128.1	1	144.8	39.8
RALA	1427.4	1604.6	1277.4	2081.6	1967.9	2048.3	1974.7	1878.9	2258.9	1278.4	1597.2
KDM7A	224.2	320.9	666.2	99.6	249.3	173.3	187.2	429.3	235.8	552.2	172.4
AGK	1231.1	1193	713.5	1501	1101.5	1255.5	1322.1	1434.9	1322.4	812.7	1399.3
ALDH3B1	501.6	1801.2	931.2	539.8	444.9	1841.5	590.2	545.2	620.8	548.2	514
TTC22	164.8	158.9	69.5	120	119.6	173.3	70.4	172.2	59.4	70.4	103.9
PHTF2	1132.9	984.1	1323.3	761.9	979.9	992.5	881.7	978.7	733.8	862	1207
FARP2	959.7	597	398.7	892.9	927.2	574.5	836.2	499.5	410.3	735.3	380.2
GGCT	345.3	328	528.5	543	689.1	563.1	275.5	432.6	553.5	539.1	820.1
DBF4	700.4	1018.8	848.5	1020.8	965.7	928.2	693.6	552.6	664.6	863	586.9
TBXA2R	87.2	79.5	112.8	171	173.3	114.4	45.5	104.5	113	80.5	87.3
IFRD1	6554	8202.2	8648	5512	5951.3	6270.7	3532.1	2179.3	2495.7	4801.9	3915
COX10	568.3	621.5	643.9	561.8	840.1	749.6	864.7	604	723.1	225.3	698.5
PAF1	1798.1	2678.4	2552.2	1919.2	2057.1	2200.5	2200.2	1927.9	1356.5	1254.3	1871.3
VPS41	1993.2	1864.4	1377.1	2645	1554.5	1773.8	2462.3	2811.9	2280.3	2009.7	1843.6
ARHGAP44	59.4	81.5	32.8	76.1	213.8	128.5	38.3	84.1	48.7	87.5	50.8
ELAC2	2393.1	2174.1	1702.3	2742.3	2476.6	2698.5	3052.5	2549.1	3468.3	2044.9	1782.8
ARSD	1215.3	991.3	815.8	1082.8	910	762	993.1	885.6	968.7	1233.2	670.9
PNPLA4	603.4	403.4	314.8	229.1	575.6	279.8	308.5	386.1	313.8	234.4	315
ADIPOR2	147.8	184.4	376.4	169.5	234.1	171.6	230	205.7	231	199.2	304
PRSS21	607.1	1935.7	212.5	1676	632.3	1077.8	78.5	236.7	348.9	1991.6	317.2
MARK4	147.8	177.3	317.4	125.5	159.1	88.9	163.1	122.4	158.8	287.7	253.1
PROM1	6654.6	7475.8	3480.7	8310	7722.6	7625.7	11716	11625.5	12464.9	7408	8410.2
CCDC124	845.8	994.3	987.6	972.2	990	954.6	1046.6	1021.9	1272.7	1091.3	1283.3
CEACAM21	505.3	584.8	272.8	455.1	323.3	592.1	266.6	342	284.6	206.2	321.6
PAFAH1B1	1748.5	1052.4	1231.5	1029.4	939.4	1186	1323	1290.4	1139.2	1219.1	1231.3
KIAA0100	2863.2	2814.9	1958.1	3219.3	2374.2	2090.5	3122.9	3118.8	3336.7	2380.8	2469.2
TRAPPC6A	1600.6	1274.5	1331.2	1228	2324.6	1656.8	1686.7	1621	2071.8	2082.1	2258.1
MATK	578	814	958.7	884.3	1593	1195.7	785.4	819.5	1348.7	766.5	1315.3
CD79B	706.4	1057.5	599.4	896.8	970.8	1002.2	909.3	682.4	1061.2	521	720.7
ST7L	1152.3	846.6	1148.9	988.6	943.4	1269.6	713.2	856.2	666.6	869	1021.3
RPUSD1	643.4	794.6	540.3	852.1	844.1	812.1	1032.3	897	995	791.6	1031.2
RHBDF1	352.6	387.1	166.6	228.3	228	246.4	197	188.5	96.5	17.1	254.2
LUC7L	4889.1	4114.8	7621.1	4623.8	3781.8	3984	4869.3	3534.2	4518.8	4604.7	5356.3
TSR3	899.1	836.4	712.1	812.1	1276.8	924.7	392.3	768.1	242.7	733.3	269.7
PIGQ	802.1	637.8	708.2	850.5	651.6	757.6	709.6	787.7	680.2	1032	980.4
CRAMP1	853	654.1	1054.4	598.7	539.1	483.9	514.4	463.6	590.5	720.2	647.7
DNAJC11	923.3	604.1	931.2	912.5	609	908	1157.2	732.2	972.6	752.4	675.3
MYLIP	4778.9	4624.2	5884.7	3443.8	1866.6	3239.6	2083.4	2355.6	1663.5	1483.6	2299
E2F2	33.9	10.2	76.1	146.7	155	155.7	125.7	57.1	114	64.4	176.8
PSMB1	3841	4075.1	3767.9	4047.9	4540.8	4657.1	4962	4322.7	5632.6	5683	5160.6
JARID2	1960.5	2487.8	2765.9	1738.7	2196.9	2168	1750	1987.5	2337.8	3550.6	1990.6
CDKL5	156.3	173.2	47.2	84.7	120.6	176.9	78.5	82.4	187.1	67.4	99.5
CDK11A	133.3	95.8	219	135	115.5	41.4	135.5	89.8	116	178	108.3
NADK	380.5	527.7	351.5	656.7	510.7	440.8	649	530.5	571.1	282.6	390.2
CYTH3	235.1	309.7	250.5	135.7	337.4	181.2	312	185.3	342.1	211.2	292.9
ADAM22	624	624.5	655.7	416.6	550.2	417.9	625.8	302	697.7	586.4	481.9
SYPL1	8768.9	8844	6310.9	8361	8141.1	8274.1	10373.4	11299.8	10125.1	7671.6	7194.4
CYB561	1508.5	1544.5	1416.4	2227.6	1483.5	1252	1744.6	1476.5	1013.5	733.3	1159.5
SPAG9	1431	1284.7	1320.7	1233.4	1356.9	908	993.1	1092.1	1263.9	1199	1204.8
AASS	1841.8	1585.2	2284.6	1608.5	1455.1	1560	1830.2	1349.2	1330.2	1901	1258.9
SS18L2	951.2	1037.1	1016.4	1111.8	1412.6	1228.3	1185.7	1162.3	1278.5	1671.7	1578.4
MPND	59.4	26.5	52.5	64.3	175.3	79.2	35.7	68.6	34.1	63.4	94
MGST1	1418.9	1563.8	1295.8	1828.2	2194.9	1920.7	1689.4	2312.4	1958.8	1995.6	2583.1
CRY1	1535.2	1486.4	2038.1	1183.2	1286.9	1527.4	1376.5	906.8	1240.5	1655.6	1223.6
NFIX	259.3	180.3	217.7	167.9	200.6	222.6	141.7	173	136.4	333.9	247.6
ST3GAL1	3876.2	4844.3	4481.4	3614	4354.3	4857.7	4272	4312.9	4531.4	7153.5	4431.1
PKD1	688.2	1081.9	866.9	659.1	974.8	729.4	281.7	486.5	244.6	603.5	748.3
MED24	2521.5	2817.9	3231.5	3555.2	2403.6	2559.5	2869.7	2444.6	3161.3	3142.2	2456
RHOBTB2	222.9	216	190.2	154.6	231	108.2	230	173.9	238.8	121.7	185.7
HEATR5B	2160.4	2422.6	2444.6	2565.7	2077.3	1782.6	2923.2	2483	2170.2	2483.4	1908.9
SEC62	3250.9	3529	3670.9	2754.8	3392.6	3595.1	3309.2	3621.6	3359.1	3982.1	3313.7
RPS20	12643.9	13886.9	15627.8	10357.9	14042.8	15875.2	11292.5	11140.6	13191.9	16831.8	19967.2
CSDE1	13286.1	15966.2	13539.9	15182.6	14586	14881.8	19823.2	16653.4	16968.1	14501.2	12975.1
UBE3C	1308.6	1553.6	1129.2	1268.8	1272.7	1018	991.3	954.2	775.7	718.2	846.7
REV3L	2013.8	1786.9	2196.8	1595.2	1530.1	1213.3	1856.1	1427.6	1716.1	1724	1938.7
FAM76A	392.6	265.9	334.4	267.6	233.1	195.3	402.1	339.5	364.5	249.4	296.2
TRAF3IP3	1944.7	2362.5	1527.9	2583.8	2018.6	2669.5	2755.6	2449.5	2636	1546	2547.7
POMT2	226.6	324	310.8	302.9	316.2	186.5	253.2	192.6	261.2	268.6	142.6
VTA1	1838.1	1334.6	1218.4	2201.7	2012.5	1874.1	1489.7	2090.3	1788.2	1237.2	1713.2
BAZ1B	1698.8	1209.3	1289.2	1472.8	1674	1421.8	1034.1	1579.4	917	1247.2	1403.7
RANBP9	478.6	612.3	623	377.4	459	550.8	366.4	431.8	463.9	544.2	749.4
ETV7	222.9	115.1	15.7	57.3	53.7	24.6	84.7	115.1	40	39.2	40.9
SPRTN	573.1	813	664.9	563.4	558.3	461.9	780.1	774.6	710.4	415.4	562.6
EEF1AKNMT	716.1	799.7	683.3	991.8	941.4	1305.7	829.1	1092.1	991.1	408.4	770.4
DYRK4	319.9	452.3	309.5	397	372.9	434.6	406.5	398.3	398.6	360.1	331.6
ZNF207	7762	7374.9	9019.2	7422.6	7175.4	6894.5	8506.6	7682.3	9158.4	8740.8	8982.8
UQCRC1	2554.2	2675.3	2489.2	2956.5	3547.7	3352.2	3358.2	2771.9	4206	2845.5	4092.9
STARD3NL	2642.7	2559.2	2932.5	2796.4	2171.6	1951.5	3226.3	3063.3	2986.9	2307.4	2871.6
CD9	1354.7	682.6	405.3	1013.7	737.7	1889.9	472.5	853	1215.2	1482.6	993.7
NCAPD2	903.9	1180.8	713.5	1866.6	1190.7	1413.9	1189.2	1234.9	1687.8	1262.3	1203.7
IFFO1	1788.4	1882.7	1702.3	1264.8	1472.4	1633.9	619.6	1401.5	432.7	632.7	501.8
PHF7	539.2	287.3	498.4	605	340.5	379.2	397.6	483.2	661.7	610.5	499.6
NISCH	1971.4	1674.9	1885.9	2142	1769.3	1552.9	2233.2	1976.9	2326.1	1542	1378.3
STAB1	547.7	631.6	264.9	466.1	687	115.3	821.1	276.7	406.4	99.6	349.3
FUZ	385.3	256.7	296.4	284	208.7	228.8	288	334.7	285.5	317.8	194.5
IDS	13190.4	19374	14219.2	12660.8	8784.6	9864	17838.7	16815	11491.3	14674.2	9232.6
ZNF200	248.4	188.5	207.2	338.2	70.9	183.9	305.8	184.5	121.8	82.5	355.9
CD4	2107.1	1995.8	767.2	1872.1	924.2	1180.8	3195.1	1791.6	1128.5	1602.3	772.6
LRRC23	1147.5	941.3	1635.4	853.7	587.7	1013.6	999.4	1568.8	489.2	803.7	766
BTK	1125.7	1378.4	1034.8	1856.4	2250.6	1747.4	1594.9	1938.5	2157.6	1011.9	1507.6
SCMH1	1292.9	1686.1	1691.8	1570.1	1785.5	1633	1591.3	1284.7	1193.8	1078.3	1228
FYN	1073.5	1838.9	1440	434.7	1320.4	670.4	458.2	643.2	327.4	1254.3	506.2
HIVEP2	674.9	554.2	1042.6	481	721.5	403	387.8	859.5	622.7	353.1	426.6
ELOA	1637	2184.3	2329.2	1734.8	1581.8	1800.2	2124.4	1665.1	2068.9	1572.1	1655.7
LYPLA2	768.2	835.4	813.1	1224	864.4	782.2	1261.5	988.4	992	935.4	1103.1
CLCN6	1054.2	923	1256.4	878.8	670.8	744.4	789.9	840.7	1019.3	1087.3	631.1
MRC2	187.8	309.7	69.5	80	351.6	98.5	42.8	22	60.4	144.8	175.7
BTBD7	735.5	884.3	1204	731.3	737.7	612.4	871.9	930.5	660.7	484.8	711.8
APBA3	512.5	618.4	535.1	453.5	687	574.5	637.4	395.9	614.9	427.5	487.4
MKS1	690.7	557.3	573.1	687.3	640.4	494.5	716.8	539.5	879	693	502.9
ABHD5	178.1	410.6	438	292.7	219.9	388	364.6	304.5	279.7	314.8	357
ANOS1	397.4	308.7	111.5	109.8	307	208.5	144.4	280	39	97.6	102.8
AKAP8L	3295.8	3222.4	3716.8	2406.5	2696.5	3018.8	2712.8	2341.7	2464.5	2836.5	2174.1
MBTD1	878.5	586.8	897.1	798	576.6	641.4	600.9	781.1	763	711.1	791.4
UTP18	1801.8	1618.8	2031.5	1658.7	1861.5	2179.4	1855.2	1911.6	1898.3	2007.7	1685.6
RNF216	4162.1	3542.3	3478.1	3610.9	2965	2626.4	3276.2	3267.3	3140.8	3431.9	2467
TTC19	5040.6	5941.5	5306.3	4872.6	6356.7	4804	4207.8	4967.5	3380.6	5147.9	3980.2
PTBP1	3584.2	5507.5	4417.1	4947.9	4398.9	3633.8	6478.5	5484.2	6220.3	4916.6	4147.1
LARS2	472.6	559.3	532.5	739.9	826.9	1015.3	529.5	821.1	877.1	427.5	499.6
PIK3C2A	2112	1708.5	2852.5	1666.6	1411.6	1655	1656.4	2362.1	1541.7	1918.1	1345.1
PLAUR	645.8	1376.4	1096.4	857.6	1464.3	869.3	637.4	335.5	1965.6	1502.7	928.5
ANLN	207.2	190.5	199.3	268.3	310.1	281.6	18.7	140.4	153	252.5	250.9
WIZ	216.9	194.6	192.8	159.3	235.1	136.4	222	246.5	232.9	233.4	211.1
RABGAP1	5641.6	5944.6	6468.3	5818.8	3865.9	6093	4844.4	5212.4	3571.6	4368.4	4532.8
QPCTL	222.9	309.7	275.4	242.5	79	203.2	351.2	328.1	210.5	418.4	368.1
PPP5C	674.9	959.7	708.2	876.4	827.9	792.7	920.9	790.1	1187.9	1225.1	1024.6
CEP68	3539.3	3877.5	3040	3263.3	2530.3	2702	4617.9	3521.2	3080.4	2976.3	2715.7
MAP4K3	884.5	960.7	1378.4	905.5	644.5	961.7	813.9	685.6	689	958.6	1053.3
TYROBP	50.9	166.1	35.4	161.6	153	111.7	171.2	204.9	253.4	127.7	346
TMEM159	433.8	441.1	292.5	454.3	662.7	689.8	595.5	530.5	729.9	365.1	750.5
BRCA1	93.3	157.9	215.1	526.5	623.2	277.2	334.3	414.6	522.3	520	1036.8
ERCC1	2196.8	2095.6	2169.2	1995.3	2485.7	2431	2086.1	1879.8	2710.1	2279.2	2601.9
CD22	248.4	331.1	78.7	273.8	221.9	161.9	425.2	155.1	724.1	111.6	129.3
MBTPS2	301.7	778.3	363.3	591.6	552.3	686.3	830.9	904.4	745.5	270.6	362.5
PRICKLE3	300.5	168.1	331.8	262.9	249.3	268.4	134.6	310.2	140.3	138.8	109.4
EXTL3	536.8	769.2	346.2	787.8	701.2	190.9	1037.7	715.8	804.9	262.5	514
ELOVL5	1284.4	1362.1	2539.1	1882.3	2338.8	2013.1	2558.6	2338.5	3045.3	2156.5	2297.9
ALOX5	191.4	155.9	77.4	127.9	31.4	7.9	23.2	69.4	19.5	66.4	120.5
KDM5D	0	3522.9	0	4379.8	0	4070.2	4531.4	4488.4	3878.5	0	3733.7
CALCOCO1	3545.4	4138.3	2991.5	3311.2	2938.7	2607	3951.1	3601.2	3371.8	4109.9	2548.8
UBR7	774.3	1024.9	940.3	1344.9	912	949.4	887	787.7	1254.2	485.8	1097.6
MAP4K5	3129.8	2885.2	2570.5	2790.2	3455.5	3324.1	2646.8	2769.4	3247	3326.3	2356.5
EHD3	576.8	571.5	423.6	571.2	679.9	378.3	674	563.2	864.4	424.5	394.6
PSMC4	1469.8	1492.5	1500.4	1538.7	1317.3	1771.1	1679.6	1243.1	1407.2	1243.2	1628.1
MAN2B2	1285.6	1330.5	714.8	902.3	932.3	1131.5	1549.4	1390.8	889.7	1118.5	963.8
SLC25A39	1225	1496.6	1526.6	1889.4	1616.3	1441.2	1870.3	1605.5	2021.1	2086.1	2267
MVP	2058.6	2725.2	1758.7	2864.7	1809.8	1677	1365.8	2694.4	2179	2450.2	1942
NUB1	2091.4	2452.2	1302.3	1996.1	1856.4	1943.6	2529.2	2900.9	1982.1	1588.2	1588.3
PGM3	330.8	430.9	394.8	504.5	377	426.7	495.7	611.4	422.9	182.1	302.9
RWDD2A	185.4	107	140.3	122.4	55.7	111.7	223.8	221.2	91.6	84.5	120.5
CLK1	13084.9	13639.4	21684.3	10972.3	10598.5	13317.4	9254.6	9074.8	9199.3	11104.5	9544.3
POLR3B	298.1	156.9	288.5	294.2	94.2	269.2	332.5	242.4	334.3	426.5	349.3
ANGEL1	1020.2	1425.3	1075.4	2022	1387.3	1292.5	1599.3	1579.4	1335.1	1215.1	883.1
RNF14	775.5	832.3	605.9	805	596.9	739.1	703.4	694.6	733.8	285.7	764.9
DNASE1L1	481	452.3	418.4	501.4	292.9	335.2	386.9	488.1	455.1	322.9	350.4
DDX11	893	1150.2	2167.9	1654	2402.6	904.5	1959.5	1021.1	874.1	1571.1	2401.8
HEBP1	1221.4	1347.8	1184.3	1565.3	1139	1672.6	1326.5	1544.3	1259.1	1385	1354
CD6	168.4	190.5	44.6	37.7	26.3	10.6	63.3	174.7	17.5	94.5	5.5
TACC3	2891.1	3437.3	2922	3288.4	3578.1	3771.9	3992.1	4117	4288.8	3651.2	3039.6
UFL1	1669.7	1691.2	2223	1464.9	1351.8	1502.8	2127.1	2183.4	1917.8	1546	1756.3
POLA2	630.1	715.2	445.9	1078.9	979.9	768.1	542.9	592.6	818.6	538.1	1042.3
ZC3H3	872.4	869	928.5	609.7	595.8	608	727.5	596.7	707.5	684	465.3
CAPN1	3229.1	4145.4	3301	3884.7	3934.8	3691	4590.3	4159.5	4768.2	4213.5	3754.7
MDH1	1285.6	2033.5	1205.3	2401.8	2416.8	2503.2	2448	2741.7	3194.4	1911.1	3272.8
SLC30A9	2052.6	2552	2421	3082	2607.3	3507.1	3356.5	2764.5	2981	2630.3	2590.8
MTMR11	42.4	208.8	15.7	64.3	48.6	98.5	24.1	7.3	7.8	162.9	53.1
COX15	1183.8	1283.7	729.2	1453.9	852.2	935.3	1438	1141.1	1206.4	1076.3	863.2
CCDC88C	1473.4	1946.9	2097.1	1353.5	1375.1	1323.3	1188.4	1433.3	1216.2	1520.8	1389.4
YAF2	408.3	439.1	768.5	375.1	655.6	615.9	490.3	395.9	510.6	648.8	479.7
ZMYND11	2646.3	2436.9	2023.6	2671.7	2537.4	2121.3	3108.6	3684.4	2512.3	2388.9	2141
WAS	717.3	751.9	578.4	428.4	628.3	501.5	471.6	667.7	556.4	433.5	487.4
BID	719.7	912.8	532.5	1038.1	1295	1295.1	1018.1	1094.6	1755.1	1034	1790.6
MATR3	1160.8	776.3	1198.7	940.8	854.2	515.6	1586.9	892.9	686.1	872.1	872.1
XYLT2	567.1	733.5	594.1	304.4	349.6	577.2	350.4	506.1	550.6	275.6	454.3
NUDCD3	1109.9	2295.3	1076.7	2000	1379.1	1677.9	1786.5	2065	1961.7	1289.5	1494.4
GLT8D1	1277.1	1161.4	988.9	1253.1	902.9	1170.2	1132.2	1330.4	1123.6	1010.9	1111.9
ATP2C1	5882.7	4108.7	5415.2	5057.7	5446.7	6455.5	6711.1	4539	4025.7	6360.9	4309.6
SLC38A5	398.6	281.2	196.7	554.7	658.7	373.1	415.4	373	398.6	233.4	497.4
RALBP1	2313.1	2872.9	2706.9	2395.5	2357	2598.2	2763.6	2757.2	2585.4	2598.1	2597.5
RUFY3	632.5	655.1	567.9	619.9	835	438.2	398.5	492.2	289.4	380.2	475.3
CNTN1	639.8	786.5	198	424.5	311.1	259.6	511.7	1232.5	415.1	583.4	247.6
SLC11A1	167.2	143.6	308.2	157.7	210.8	124.1	140.9	131.4	74.1	352	208.9
WWTR1	464.1	457.4	396.1	126.3	449.9	131.1	210.4	314.2	186.1	595.5	183.5
AGPS	4877	3853	3451.9	2732.1	2553.6	3213.2	5823.2	3984.8	3337.7	4140	1851.4
CXorf56	267.8	240.4	310.8	306.8	333.4	324.7	309.3	382	431.7	542.1	435.5
TTC27	1147.5	1081.9	727.9	1340.9	1294	1204.5	1285.5	1196.6	1361.4	1045.1	825.7
ZNF582	139.3	125.3	122	214.2	165.2	231.4	178.3	222	198.8	86.5	192.3
PHLDB1	307.8	357.6	124.6	175	178.3	250.8	166.7	150.2	189.1	156.9	150.3
PRDM11	204.8	368.8	225.6	269.9	135.8	178.6	142.6	244.1	193	215.3	246.5
CD74	125616.2	129710.4	104392.5	89843.6	80902.7	108811.4	120083.8	100229.7	99791.1	80023.8	76811.6
HGF	24.2	129.4	42	84.7	223.9	106.5	78.5	120	97.5	5	143.7
ZRANB1	564.6	596	518	319.3	546.2	332.6	149.8	202.4	173.5	304.8	301.7
NCDN	488.3	735.6	543	789.3	498.6	462.8	564.3	595.8	487.3	580.4	381.3
ZFP64	458	526.7	219	538.3	400.3	586.9	456.4	606.5	478.5	252.5	594.7
MNAT1	705.2	726.4	573.1	580.6	473.2	823.5	573.2	569.7	613	772.5	730.6
SAMD4A	189	231.3	440.7	105.1	185.4	130.2	47.2	116.7	50.7	112.7	97.3
RUNX3	399.9	1952	835.4	393.1	905.9	670.4	474.3	603.2	633.4	586.4	643.3
MRE11	1875.7	1313.2	2026.3	1689.3	1523	1747.4	1465.6	1828.3	1923.7	1519.8	1736.4
PLEKHB1	325.9	450.3	303	202.4	236.1	463.7	402.1	247.3	191	455.6	147
SERPINB1	10970.6	13705.6	10499.8	14156.3	13309.1	18138.2	13647.8	15349.1	16585.1	15668	13761
SPAST	757.3	778.3	432.8	784.6	695.1	732	1007.4	1065.2	787.4	864	558.2
NRXN3	258.1	0	70.8	164	28.4	267.5	13.4	58.8	0	20.1	1.1
OSBPL5	222.9	369.8	343.6	242.5	387.1	218.2	242.5	185.3	231.9	329.9	222.2
AQR	1653.9	1646.3	1816.4	1796	1703.4	1596.1	2291.1	2215.2	1794.1	1687.8	1751.9
FHL1	2566.3	4266.6	3615.8	2802.7	2832.3	3117.3	3449.2	2911.5	2355.4	4177.3	3097
RTF2	2247.7	3245.8	2401.4	3035	3153.5	2818.2	3755	2779.2	3488.7	3169.4	3179.9
NLRP2	1086.9	733.5	409.2	557.1	112.5	373.1	89.1	377.9	273.8	299.7	474.2
SLC45A4	84.8	139.6	82.6	24.3	171.3	92.4	17.8	30.2	46.8	27.2	8.8
RNF10	5369	6232.9	6628.3	6099	6132.7	5242.2	5521	4679.4	5075.2	5783.6	3846.4
ZNF839	157.5	274.1	305.6	132.6	243.2	128.5	90.9	137.1	96.5	213.2	98.4
ZDHHC6	2128.9	1923.4	2259.7	2035.3	1887.8	2363.3	1731.3	2240.5	1862.3	1637.5	2072.4
GRAMD1B	298.1	443.2	436.7	257.4	227	169.8	555.4	183.7	420	611.6	509.5
RNH1	3200	3658.4	2811.8	3090.7	2968.1	3204.4	3610.5	2713.9	3295.8	3764.9	2879.3
NDUFS1	760.9	1208.3	1066.2	1173	1071.1	1232.7	1273	1212.1	1345.8	1116.5	1138.5
RB1CC1	3593.8	3684.9	3282.7	3408.4	3085.6	3001.2	4330.9	3858.3	3488.7	4305	3399.9
ERP44	2088.9	2684.5	2207.2	2445.7	2500.9	2592	2422.2	2602.1	3174	2588	2195.1
ALAS1	642.2	733.5	680.7	664.6	839	978.4	509.9	738.7	431.7	489.8	622.3
BIRC3	4244.5	5228.4	4339.7	2751.7	2631.6	3004.7	3103.3	2524.6	1152.8	6627.5	3478.4
AKAP11	885.7	668.3	680.7	624.6	560.4	478.6	445.7	728.1	761.1	409.4	916.3
GLRX2	321.1	223.1	313.4	321.7	272.6	283.3	184.5	240	226.1	158.9	220
SNAPC1	505.3	892.4	541.6	384.5	605	661.6	982.4	1046.4	613	930.4	800.2
DERA	693.1	881.2	970.5	906.3	1031.6	1165.8	947.7	868.5	1675.2	894.2	966
STRAP	3208.5	4177	4165.3	3375.5	4358.4	3761.4	3633.7	3619.9	4476.9	4991	3786.8
DEF6	4171.8	4033.3	3680.1	4204.8	3754.4	3665.5	3760.3	3509.8	3639.8	3033.6	3426.4
PLEKHO1	1644.3	1557.7	1457.1	1226.4	1778.4	1477.3	1084.9	1369.6	947.2	1242.2	1096.5
GCLM	1202	1185.9	1055.8	727.4	1083.3	1053.2	176.5	662.8	199.8	429.5	310.6
UBR2	3290.9	2444	3139.7	2168.7	2755.3	2313.1	2303.6	2408.7	2470.4	2690.6	2147.6
EHD2	2241.6	3775.6	1360	3101.7	2136.1	2733.7	3385.9	3038	2859.2	2486.4	1619.3
DEPDC1	44.8	97.8	146.9	138.9	211.8	199.7	23.2	112.6	112.1	243.4	178
CCDC28A	1194.7	1283.7	1036.1	1156.5	912	1154.4	1358.6	1599.8	962.8	1063.2	1575.1
RRAGD	877.3	942.4	771.2	573.6	729.6	516.5	838	1074.1	837.1	400.3	766
HSF2	762.1	625.5	1020.3	874.9	859.3	1056.7	801.5	853.8	953.1	1042.1	652.1
PHF20	2932.3	3022.7	3101.7	2895.3	3983.4	3061	3169.3	3062.5	3261.7	5098.6	4949.5
NR1H3	1581.2	1886.8	1272.2	2180.5	1278.8	1640	1553	1478.2	1386.7	1480.6	1231.3
TYMP	656.7	216	410.5	315.4	238.1	209.4	173.8	256.3	130.6	384.2	389.1
NCAPH2	1094.1	1157.3	1457.1	1388	1135.9	1250.3	961.9	987.6	1215.2	1332.7	1434.7
TOMM34	939.1	1202.2	1239.4	1260.9	1232.2	1367.3	1522.7	1344.3	1531.9	1081.3	1420.3
SEC63	2206.5	2193.4	1872.8	2135.8	2224.3	2190.8	2406.1	2441.3	2515.2	2588	2263.7
KPNA6	1662.4	1391.6	1533.1	1592	1423.7	1369.1	1877.5	1775.3	1700.5	1653.6	1207
VIM	27535.5	31042.1	38757.3	25731.3	18852.1	24271.6	32018.8	22198.8	21520	32529.9	30537.2
FAS	282.3	165	28.9	295.8	161.1	275.4	58.8	416.3	276.8	104.6	390.2
RNASET2	3968.3	4182.1	3284	1961.6	2136.1	468.1	2812.7	857	4455.4	4606.8	3937.1
CD44	11985.9	14737.6	11546.4	11356.8	9187.9	9903.6	15866.8	14702.6	14079.6	11584.3	9021.4
AGPAT4	822.7	502.3	569.2	577.5	669.8	688	663.3	752.6	500.9	671.9	636.7
BTN3A1	2643.9	2530.6	2920.7	2071.4	899.8	2131	2539	2066.7	1493.9	1223.1	1098.7
MIPEP	231.4	309.7	107.5	498.2	575.6	366.9	444.9	435	633.4	366.1	351.5
PRKCH	3855.6	3920.2	4724	3288.4	3105.9	2907.9	5118	3254.3	4125.1	5764.5	3238.5
IFNGR1	1582.5	1719.7	1841.3	1574	1815.9	1465.8	1336.3	1421.9	1185	2185.7	1740.8
B4GALT7	923.3	649	545.6	584.6	534	497.1	802.3	644.8	670.5	568.3	769.3
SH2D2A	26.7	44.8	89.2	38.4	113.5	44.9	57.9	39.2	64.3	101.6	118.3
VRK2	1286.8	1232.7	1223.6	1056.9	1197.8	849.1	1044.8	1014.6	1143.1	818.8	910.8
TNFRSF1B	252	850.7	472.1	784.6	772.2	492.7	1880.2	653	1811.6	1988.5	1221.4
VEZT	1753.3	1807.3	2515.5	1765.4	1441	1664.7	1888.2	1834.9	1844.7	1703.9	1724.3
POU2F2	1179	978	939	732.1	660.7	647.6	754.2	749.3	605.2	1030	728.4
BRD9	947.5	1012.7	1050.5	1068.7	1053.9	877.2	1078.7	888.1	973.5	875.1	1197
SNX1	2015	1491.5	1537.1	1980.4	2130	1903.1	1990.7	1998.1	2191.7	1215.1	1932.1
TBPL1	479.8	512.4	535.1	445.7	576.6	433.8	530.4	693.8	454.1	459.7	568.1
ARNTL2	370.8	303.6	449.8	499.8	372.9	517.4	372.6	391	307	320.9	468.6
BCLAF1	10151.5	11353.2	12974.6	8427	10441.4	8786.2	13310	11353.7	11369.5	9176.3	9307.7
SLC39A9	1028.7	1398.8	1021.7	1803.1	1247.4	1599.6	1882.8	1714.9	1807.7	1481.6	1158.4
ANK1	7.3	14.3	0	200.9	36.5	6.2	7.1	17.1	158.8	256.5	88.4
TFB1M	448.3	418.7	494.4	430.8	481.3	615.9	296	425.3	471.7	320.9	523.9
RABEP1	1626.1	1706.4	1573.8	1778.8	1912.2	1963.8	2178.8	2009.5	2333	2163.6	2063.6
HMGB3	531.9	443.2	318.7	707	1085.3	732.9	1035	580.3	1051.5	829.8	1015.8
NUP160	2275.5	2414.5	2903.7	2556.3	1832.1	2531.3	2608.5	2406.2	2564.9	2029.8	2515.7
BAK1	651.9	474.7	499.7	739.1	734.7	527	670.4	575.4	1271.7	457.7	698.5
IKZF2	1025.1	689.7	1046.6	770.5	557.3	280.7	665.9	932.1	463.9	861	490.8
GRN	3472.7	2835.3	2170.5	4153.1	2740.1	3291.5	4063.4	3600.4	4096.8	4333.2	3176.6
FAM13B	2034.4	1442.6	1743	1526.1	1418.7	1532.7	1512.9	1843.8	1285.4	1490.7	1517.6
ARHGAP31	333.2	231.3	264.9	419	249.3	270.1	279	262	326.5	190.1	221.1
CENPQ	158.7	109	118	255	234.1	269.2	180.1	209.8	236.8	100.6	274.1
SARS1	1260.1	1337.7	1425.6	1373.1	1549.4	1245	1144.7	1209.6	1666.4	1612.4	1150.6
RANBP3	264.1	257.8	390.8	237.7	277.7	262.2	224.7	250.6	232.9	292.7	211.1
ARID4A	3281.2	2668.2	4550.9	2398.6	2600.2	3043.4	2892	3308.2	2474.3	2841.5	3095.9
EIPR1	632.5	605.2	502.3	602.6	738.7	714.4	725.7	759.1	794.2	745.3	884.2
PNPLA6	631.3	525.7	512.8	692.8	354.7	517.4	567.9	488.1	453.1	550.2	454.3
IFT88	590.1	875.1	624.3	601.8	615.1	910.6	682	866	900.4	1151.7	817.9
ALG1	243.5	166.1	128.5	286.4	374.9	281.6	307.6	285.7	456.1	166	267.5
ZCCHC8	1111.1	1215.4	1938.4	1062.4	1075.1	1204.5	772.9	823.6	726	1053.1	1246.8
ABCF2	1063.9	820.1	629.5	1128.3	1229.2	967.8	1626.1	1168.8	1238.6	1111.5	1102
CHPF2	2796.6	2891.3	1787.6	2377.4	2597.2	1779.9	3226.3	2901.7	2531.8	3698.5	2009.4
FUT8	557.4	424.8	445.9	467.6	430.7	629.1	373.5	477.5	565.2	667.9	525
UBA6	1072.3	1333.6	1922.7	844.3	758	1512.5	1167	1532.9	1683	1853.8	1461.2
GAB2	553.7	762	638.7	382.9	445.9	485.7	508.1	520.8	421	603.5	497.4
ATP6V0A1	2792.9	2854.6	2132.5	2567.3	2062.1	3032	2881.3	3035.5	2621.4	2053.9	1693.3
PIAS1	3998.5	3282.5	3408.6	3285.3	3200.1	3119.1	3049.8	3993	3683.6	3190.5	3063.9
SLC4A7	554.9	633.7	818.4	867	920.1	657.2	562.5	537.1	734.8	750.4	885.3
APBA2	0	22.4	3.9	50.2	162.1	46.6	0.9	14.7	16.6	201.2	55.3
MAP2K3	1690.3	3496.4	3514.8	2355.5	2955.9	2277.9	2290.2	1861	2902.1	4223.5	1955.3
TMSB10	15474.4	16192.4	14519.6	12319.5	16376.5	16352.9	10475	10942.3	14235.5	14901.5	22854.3
ASTE1	1025.1	791.6	1061	973.7	885.7	1075.2	1373.8	1194.1	854.6	920.3	672
RNF19A	3061.9	3603.4	3190.9	2424.5	2429	2053.6	5729.6	4074.6	3243.1	6651.6	3966.9
PEX3	919.7	734.5	797.4	1000.4	855.3	901	807.7	1048	801	760.4	745
GABARAPL2	3183.1	3623.8	2345	2987.9	3429.1	3471	3855.7	3828.9	3460.5	4574.6	3994.5
SH3YL1	882.1	835.4	1029.5	867.8	923.1	1245.9	1117.9	919.9	876.1	989.7	883.1
FAM136A	1970.2	2079.3	2362	2025.9	2632.6	2236.6	2317.9	2083.8	3093.1	1987.5	2712.4
VCL	1135.3	1766.6	1463.6	2462.2	3114	2238.3	2037.9	2021	3922.4	2217.9	1774
DEPDC1B	184.2	130.4	375.1	227.5	437.8	364.3	104.3	164.9	308.9	453.6	610.1
NSMAF	4113.7	3160.2	3044	3710.5	3125.1	3539.6	3790.6	3446.1	3020	3600.9	2673.7
ADSS2	745.2	1014.7	763.3	983.9	673.9	982.8	1076	1297.8	1306.8	913.3	970.5
STAP1	169.6	206.8	163.9	255.8	361.8	128.5	491.2	190.2	253.4	722.2	264.2
TIMP2	288.4	215	288.5	207.9	237.1	206.8	179.2	298.7	247.5	539.1	631.1
RFC1	2385.8	1836.9	1805.9	1893.3	1905.1	2351.8	2161	2163	1988	1684.8	2451.6
TBC1D23	1295.3	1376.4	1099	1383.3	1290	1617.2	1338.1	1395.7	1296.1	1115.5	991.5
CUL3	1056.6	3426.1	1366.6	834.8	2139.2	1029.4	533.1	735.4	472.6	900.2	645.5
MYOM2	123.6	108	99.7	215	105.4	69.5	127.5	122.4	191	60.4	220
ZZZ3	2521.5	2614.2	2373.8	2655.2	2014.5	2292.9	2819.8	3683.6	2547.4	2154.5	2591.9
TUBG2	1171.7	862.9	974.4	702.2	519.8	652.9	811.3	695.4	786.4	642.7	698.5
RPL26L1	258.1	298.5	257.1	430.8	438.8	392.4	368.2	313.4	334.3	721.2	567
NSUN2	1996.9	2661	2406.6	2849	2829.2	2726.7	2549.7	2321.3	2303.7	1603.3	2986.5
FBXO42	1472.2	1587.3	1645.9	1213	1827	1537.1	1668	1645.5	1254.2	1581.2	1570.6
MFAP3	221.7	216	195.4	251.1	283.7	314.1	277.3	255.5	150.1	165	207.8
MRI1	368.4	436	236.1	305.2	352.6	388.9	528.7	426.9	576.9	402.3	271.9
METTL1	296.9	386.1	460.3	575.9	696.2	471.6	690	545.2	579.8	292.7	686.4
AGA	545.3	473.7	561.3	455.1	730.6	462.8	647.2	595	545.7	361.1	636.7
PI4K2B	370.8	506.3	540.3	491.2	419.5	617.7	595.5	626.9	560.3	423.5	532.8
BOD1L1	1839.3	1514.9	1485.9	1232.7	1529.1	1329.5	1049.3	1548.4	1319.5	1775.3	1709.9
MAT2B	4337.8	3746	3024.3	3628.9	2667.1	3058.4	3905.6	5198.5	4055.9	2237	3194.3
EDC4	2327.6	2712	2730.5	2645	1955.7	1779.1	2809.1	1924.7	2145.9	2158.5	1298.7
TRIO	219.3	339.3	480	174.2	295.9	307.9	304.9	315.9	273.8	451.6	339.3
VCAN	0	0	0	0	0	0	0	0	0	320.9	409
CLEC16A	1083.2	1582.2	1277.4	1460.2	1656.8	1152.6	1512	1501	1446.2	1370	1381.6
CDH1	172.1	186.4	2.6	65.1	29.4	15	672.2	119.2	40.9	94.5	61.9
MTREX	1856.3	1483.3	1392.8	2120.1	1870.6	1992.9	1841.8	2296	2005.5	1290.5	1556.3
ZFYVE16	854.2	996.4	607.2	899.2	777.2	825.3	1056.4	1052.1	864.4	613.6	958.3
RIPOR1	536.8	471.7	649.2	378.2	448.9	369.5	316.5	424.4	282.6	290.7	301.7
RAI14	110.3	124.3	115.4	120.8	129.7	209.4	115	56.3	210.5	123.7	75.2
PNKP	2433.1	2027.4	2183.6	1886.3	1618.3	1953.3	1542.3	1390.8	1620.6	1542	2720.1
PHLPP2	218.1	381	285.9	226	230	234.9	195.2	280	355.7	255.5	257.5
SPDL1	230.2	192.5	499.7	473.1	383	655.5	293.3	421.2	417.1	420.4	571.4
STAU2	1279.5	1337.7	730.5	1380.2	1649.7	1230.9	1332.8	1408	1419.9	1081.3	1139.6
SLC66A1	339.3	370.8	304.3	320.1	203.7	377.5	344.1	348.5	313.8	283.6	333.8
CTNS	262.9	327	179.7	349.2	361.8	294.8	261.2	345.3	429.8	254.5	254.2
PHF23	284.7	379	154.8	419	178.3	315.9	337.9	436.7	293.3	469.7	412.3
INPP4A	1382.5	1781.8	941.7	1034.9	1139	920.3	1432.6	1732	926.8	1201	974.9
RAB27B	796.1	220.1	784.3	1082	1870.6	656.4	1619.8	1613.7	839	651.8	357
PSMA4	2721.4	3193.9	2655.8	3254.7	4434.4	4463.5	3265.5	3504.9	4758.5	4107.9	4706.4
LSG1	1352.2	1326.4	2263.6	1504.1	1449.1	1887.3	1882.8	1277.4	1352.6	1734.1	1426.9
PARP3	820.3	683.6	758	740.7	619.1	809.5	712.3	505.2	561.3	664.9	624.5
THAP3	456.8	299.5	331.8	466.1	493.5	407.4	161.4	311	196.8	138.8	291.8
RIPOR3	4031.3	3066.5	4473.5	2318.6	1717.6	2610.5	2078.1	1275.8	985.2	2650.4	938.4
TDP1	1071.1	818.1	1155.4	928.2	1055.9	1003	759.6	981.9	785.4	675.9	810.2
AIFM2	110.3	183.4	154.8	84	52.7	102.1	123.9	95.5	120.8	97.6	16.6
SPATA7	449.5	404.5	443.3	379.8	233.1	453.1	360.2	497.1	548.6	457.7	444.3
MED17	1249.2	721.3	1276.1	786.2	900.9	658.1	564.3	550.1	712.4	1054.1	901.9
RETSAT	321.1	486	518	430	385.1	551.7	500.1	346.1	582.8	466.7	391.3
CAPG	2017.4	2219.9	1420.4	2455.9	2370.2	1771.1	2588.9	2621.7	3311.4	2246	2267
AP2S1	445.9	504.3	494.4	561	741.8	612.4	518	604	648	679.9	936.2
ADAM28	12201.6	8125.7	10152.3	7458.7	7731.7	6553.1	8731.3	8187.5	7383.8	9399.6	7757
DCUN1D1	1435.8	1116.6	1214.4	1672.8	1568.6	1193.1	1864.1	1951.6	2004.6	1587.2	1253.4
JADE2	807	904.7	781.7	838.8	717.4	759.3	615.1	816.2	707.5	598.5	844.4
LCP2	5023.6	5254.8	4120.7	4729	4214.5	4819.8	3964.5	4624.7	3464.4	3469.1	2731.2
TRIT1	593.7	454.4	629.5	579.1	472.2	504.2	575.9	568.9	451.2	665.9	536.1
CUL7	1325.6	1078.9	1575.1	1005.1	898.8	769.9	1165.2	1206.4	1156.7	808.7	732.8
CTNNA1	2691.1	3525	2729.2	3564.6	3403.8	3896	5145.7	3592.2	3491.6	4034.4	2348.8
PHKA2	1141.4	866	956.1	830.1	772.2	532.3	1032.3	966.4	832.2	1083.3	653.2
CNTLN	1805.4	1539.4	1631.5	1452.4	1308.2	1711.3	1701	1212.1	1178.2	2038.8	2170.8
HSPA5	55777.3	64063.6	144896.8	45666.4	109836.4	98239.9	24138.9	19021.3	25956.9	19082.8	18759.1
DSG2	3248.5	2807.7	2305.6	2962.8	2278	3185.1	4116	3092.7	3333.8	3529.5	2240.4
GEMIN8	310.2	570.5	397.4	455.1	391.1	573.7	353	425.3	510.6	401.3	591.3
OFD1	5664.6	4078.2	5866.3	3734.1	3524.4	3876.6	3227.2	3308.2	3056	4709.4	3836.5
GPM6B	259.3	380	466.9	222.8	228	180.4	128.4	199.2	116	215.3	225.5
PREX2	6195.3	3147	4842	3005.9	2478.6	2549.8	3862.8	4748	1770.7	3649.2	1625.9
WDR37	1084.5	1247	948.2	1125.2	628.3	980.2	920	1325.5	1047.6	992.8	927.3
YTHDC2	1689.1	883.3	1829.5	1384.9	1218	926.5	1143.8	1229.2	1263	1668.7	1950.9
CTPS2	1094.1	665.3	696.4	1120.5	1010.3	871.1	764.9	995.8	1115.8	839.9	659.9
ATP6V1H	935.4	1157.3	1213.1	1204.4	1142	1227.4	986	1203.1	1235.7	935.4	1441.3
POLR2B	2018.7	1637.2	1960.7	1959.2	1998.3	2006.1	1968.4	2323	1991.9	1756.2	1864.6
FAM214A	1189.9	1341.7	1074.1	1061.6	1103.5	1011.8	981.5	1230	850.7	1326.7	1177.1
ARAP2	3961	3013.5	2330.5	1811.7	2042.9	1822.2	1738.4	2124.6	1315.6	1409.2	1318.6
TPR	5768.8	5392.4	5152.9	6534.4	5354.5	5551.9	6600.6	6285.7	6439.5	6226.2	6147.7
KIAA0556	359.9	493.1	706.9	404.9	496.5	405.6	317.4	383.6	298.2	419.4	296.2
DTNBP1	1444.3	1199.1	1312.8	983.1	1211.9	1369.9	1220.5	1208	1371.1	1130.6	1180.5
C12orf4	290.8	343.3	203.3	336.6	417.5	365.1	401.2	342.8	375.2	461.7	543.8
SCML1	26.7	130.4	228.2	76.1	110.5	66	85.6	86.5	155.9	166	147
WWC3	465.3	418.7	329.2	280.1	238.1	307.9	299.5	251.4	229	227.3	411.2
ARHGAP6	141.8	163	165.2	135.7	135.8	179.5	51.7	55.5	113	201.2	50.8
MAP4	2274.3	2376.8	1931.8	2014.2	1893.9	1844.2	2093.2	2200.5	2409.9	1800.5	1923.2
GOPC	1749.7	1845	1757.4	1681.5	1749	1672.6	1967.5	2134.4	1633.3	1564.1	1911.1
USP28	661.6	499.2	410.5	584.6	389.1	567.5	456.4	581.2	436.6	550.2	458.7
HDAC9	1069.9	1260.2	1129.2	987.1	967.7	633.5	1116.1	1087.2	1467.6	1289.5	1089.8
TSPAN17	697.9	1078.9	620.3	967.5	932.3	625.6	933.4	775.4	653.9	432.5	590.2
NOP16	316.2	444.2	436.7	598.7	668.8	623.8	838.9	431	779.6	768.5	1150.6
RRM2B	1422.5	2281	1497.7	1076.5	1093.4	1278.4	2109.3	2300.9	1857.4	1673.7	1131.8
ZNF800	1630.9	1509.8	1739	1592.8	1942.6	1025	1657.3	1386.8	1797	1599.3	1375
SNX29	774.3	519.6	692.5	656	446.9	615	570.6	419.5	512.6	983.7	759.3
MRPS10	1096.6	1240.9	845.9	1396.6	1093.4	1248.5	1220.5	1467.6	1070	1039	993.7
RSF1	2204	1847	2384.3	1946.7	1934.5	2212.8	1952.4	2421.7	1705.4	2126.3	2561
VPS13D	2939.5	1762.5	2164	1661.9	1783.5	1157	2278.7	2460.9	2069.8	2567.9	1768.5
CELF2	11598.2	10747.1	11668.4	10313.2	10243.8	12545.8	11655.4	9966.9	9086.3	12973.3	10402
FAM120A	924.5	985.2	1482	847.4	795.5	1081.3	815.7	722.4	1052.5	1124.5	1944.2
R3HDM1	1094.1	1052.4	1171.2	1074.9	1445	883.4	948.5	1069.3	1231.8	1086.3	1109.7
COL9A2	2688.7	845.6	1198.7	1180.1	365.8	777.8	1687.6	1045.6	594.4	815.7	571.4
ERCC8	312.6	263.9	245.2	339	393.2	247.2	307.6	337.1	329.4	403.3	462
ADAMTS6	84.8	43.8	199.3	65.9	128.7	122.3	82	80.8	118.9	112.7	56.4
H6PD	1142.6	1569.9	836.7	1192.6	936.3	865.8	1787.4	1854.5	1096.3	1981.5	903
VAMP3	1615.2	1714.6	1611.8	1686.2	1657.8	1362.9	2530.9	2349.1	2371.9	1597.3	1150.6
PER3	604.6	498.2	489.2	462.1	338.5	289.5	715.9	640.7	427.8	436.5	542.7
LTBP1	127.2	117.2	166.6	14.1	461.1	271.9	2.7	13.9	1	428.5	94
RCN1	1895.1	2112.9	1914.8	2539.1	2916.4	2655.4	2958	3012.7	2973.2	2885.8	2127.7
ELN	625.2	382	771.2	1012.2	667.8	234	962.8	600.7	442.4	349	378
RFC2	843.3	673.4	965.3	1281.3	1526.1	1322.4	1068.9	1097	1366.3	1230.1	1254.5
ARID1B	4600.8	5217.1	5593.5	2863.9	3649	3349.6	3352	3881.1	3343.5	5561.3	5782.9
CLPTM1L	338.1	1179.7	423.6	266.8	420.5	293.9	194.3	233.4	314.8	415.4	498.5
NEDD4L	478.6	857.8	1164.6	533.6	935.3	693.3	460	489.7	505.8	996.8	383.5
PPP1R3F	186.6	209.9	261	131	217.9	162.8	52.6	135.5	30.2	84.5	98.4
HEXB	2998.9	2938.1	3087.3	2675.6	2972.1	3047.8	3467	3095.9	3453.6	2628.3	3099.3
PTCD2	347.8	249.6	170.5	450.4	428.6	363.4	375.3	359.1	383	306.8	443.2
JKAMP	1501.3	1338.7	1451.8	1617.9	1238.3	1675.2	1380	2309.1	1449.1	967.6	1450.2
ARHGEF5	71.5	149.8	65.6	72.2	67.9	42.2	124.8	106.9	118.9	92.5	19.9
NFE2L3	1429.8	1574	1214.4	1530.8	1167.4	1576.7	682	1382.7	495	1055.1	532.8
MCUR1	764.6	751.9	721.3	816	822.8	762	494.8	627.7	566.2	710.1	447.6
LIMA1	925.7	1023.9	722.6	994.9	669.8	986.3	967.3	1277.4	954	1008.9	1033.5
LETMD1	1544.9	1253.1	1100.3	1265.6	1278.8	1236.2	997.6	1115.8	980.4	1306.6	1607.1
SLC4A8	220.5	245.5	519.4	305.2	360.7	285.1	369.1	319.1	477.5	278.6	505.1
MAPK9	741.5	1003.5	835.4	601.8	940.4	660.8	402.1	681.5	357.6	424.5	494.1
FAM160A2	682.2	710.1	430.2	586.1	575.6	595.7	630.3	813	544.7	374.2	667.6
HERPUD1	3482.4	5411.7	6133.9	2032.2	4978.5	4918.4	1311.4	1226	1428.6	1136.6	1234.6
RAD51	162.4	71.3	301.6	564.9	325.3	530.6	156.9	275.9	398.6	386.2	726.2
POLQ	141.8	203.8	156.1	387.6	551.3	324.7	83.8	184.5	299.2	390.3	788.1
PIK3CB	2727.5	2420.6	2426.3	2695.2	1793.6	2706.4	2302.7	3349	1937.3	3722.6	1344
CYBA	3622.9	4489.7	3131.9	4310	6686	4877	3925.2	3658.3	5509.8	5319.9	7255.2
THOC3	230.2	406.5	208.5	462.9	438.8	248.1	334.3	408.9	384	214.2	517.3
HEBP2	2594.2	2637.6	3367.9	2277.8	2650.9	2300.8	2383	2265	1960.7	2740.9	2630.6
MPHOSPH9	3564.8	3744	3076.8	3687.8	3478.8	2823.4	2898.2	2586.6	3288	4281.9	2916.9
PLEKHA5	1710.9	1809.3	1926.6	1342.5	1511.9	1503.7	1576.2	1264.3	1409.1	2081.1	1428
SIKE1	1712.1	1568.9	1828.2	1493.9	1900	1844.2	2078.1	2198.9	2422.6	897.2	1602.7
RRP12	3936.8	5175.4	6293.9	3621.9	2983.3	6053.4	2519.4	2473.2	1725.8	2135.4	1849.2
FNIP2	350.2	1038.1	561.3	492.7	590.8	348.4	412.8	279.1	458	442.6	675.3
MSMO1	344.1	227.2	679.4	565.7	444.9	795.4	795.2	474.2	648	296.7	460.9
TTC17	4578.9	4907.4	3457.1	4721.1	5522.7	4865.6	6116.5	5379.7	5162.9	4659.1	4027.7
FOXN3	2679	3555.5	3214.5	2990.2	3068.4	3837	4649.1	3633	3525.8	4178.3	3948.1
METTL24	121.2	138.6	47.2	57.3	59.8	29.9	108.8	107.7	52.6	13.1	48.6
AKR7A2	1502.5	2271.9	1243.3	2189.9	2184.8	2181.2	2129.8	1993.2	1913.9	1673.7	2051.4
MRTO4	713.7	564.4	566.6	876.4	1029.5	945	678.4	740.3	956	605.5	1272.2
USE1	951.2	1179.7	1449.2	1317.4	1207.9	1309.2	1079.6	986.8	1041.7	1394.1	1330.8
MCF2L2	258.1	197.6	263.6	240.1	202.7	118.8	317.4	147.7	134.5	229.3	208.9
NRIP2	199.9	128.4	271.5	200.1	153	97.7	271	188.5	193.9	188.1	61.9
LAMA3	195.1	168.1	426.2	109.1	92.2	97.7	47.2	84.9	129.6	48.3	23.2
AP5M1	1548.5	1233.7	801.3	1601.4	1204.9	1187.8	1450.5	1808.8	1299	1676.7	1428
ANAPC4	2344.6	1749.2	2377.7	1681.5	1838.2	2017.5	2349.1	2101	2149.8	1608.3	1837
KCNQ1	247.2	262.8	160	50.2	147.9	74.8	25	33.5	9.7	63.4	48.6
TRAPPC3	1495.2	1234.8	1207.9	1595.9	1591.9	1661.2	1527.1	1777.7	1977.3	1548	1623.7
THRAP3	2537.3	2948.3	2505	3370	3349.1	3207.1	3138	3366.1	4294.6	2994.4	3519.3
PHPT1	970.6	896.5	723.9	830.9	1360.9	1102.5	863.9	894.6	1162.6	1062.2	1313.1
LY75	1065.1	1145.1	796.1	1236.6	790.4	842	1746.4	1727.1	1335.1	997.8	1118.6
ARID4B	5052.7	3422.1	6174.5	3842.3	3912.5	3844.1	3747.8	3952.2	3365.9	4452.9	5722.1
OPN3	32.7	63.2	26.2	146.7	138.8	79.2	30.3	126.5	44.8	33.2	75.2
SDCCAG8	2716.6	2315.7	2322.7	2506.1	2254.7	2535.7	1878.4	2086.3	2074.7	2233	2247.1
HHAT	667.6	504.3	1050.5	561	813.7	604.5	692.7	697.1	988.1	704.1	544.9
KIF1B	513.8	802.8	844.6	397	779.3	614.1	259.4	483.2	602.2	723.2	445.4
TBC1D22A	1100.2	1147.1	1033.5	896.1	1030.6	820.9	900.4	1178.6	949.2	1026	978.2
SYNE2	282.3	250.6	64.3	175	211.8	331.7	250.5	160.8	202.7	450.6	47.5
ATP9A	626.4	486	493.1	360.1	270.6	309.7	674.9	585.2	749.4	679.9	330.5
FAM168A	481	730.5	605.9	521.8	270.6	542.9	513.5	555.8	671.4	715.2	518.4
RELT	339.3	620.4	688.5	575.1	876.5	504.2	296.9	272.6	399.5	550.2	600.2
GALC	696.7	758	527.2	846.6	546.2	584.2	906.6	900.3	1097.3	1007.9	584.7
NOP58	4114.9	4366.5	6090.6	4558.7	6573.5	6301.5	4635.8	4096.6	4590.9	5878.1	6016.1
SZRD1	1175.3	1123.7	1200	1062.4	1237.3	933.5	1170.5	1210.5	1145	1516.8	831.2
KCNH2	0	0	0	231.5	15.2	0	0.9	0	23.4	37.2	277.4
CUL1	2606.3	2653.9	2447.3	2485.7	2616.4	2761	2792.1	2876.4	2945.9	2344.6	1893.4
FAM114A2	814.2	715.2	703	768.9	610	778.7	913.8	1013.7	1080.7	336	588
CYFIP2	3427.8	3914.1	3541	4361	4774.8	3240.5	5400.7	4819	7115.8	3342.4	3485
TAB2	2315.5	1287.7	2171.8	1600.7	946.5	2059.7	1677.8	2175.2	1460.8	1855.8	1138.5
GINM1	1220.2	1074.8	1017.7	901.5	942.4	1041.7	1232	1234.1	1405.2	1490.7	990.3
EIF2AK2	2456.1	2045.7	2828.9	2537.5	2084.4	2332.5	2674.5	3196.3	3182.7	2293.3	2598.6
USP36	1975	2566.3	2230.9	1891	2125	1691.1	2015.7	2000.6	2357.3	2799.3	1755.2
KMT2C	4246.9	3231.6	3335.1	3898.1	2918.4	2836.6	3703.3	3948.1	3664.1	4289.9	4141.6
MCOLN3	101.8	43.8	89.2	43.9	139.8	38.7	10.7	80	2.9	185.1	18.8
PUM2	3459.3	2434.9	3575.1	2349.2	2640.8	2180.3	3262.9	2999.6	3089.2	2722.8	3446.3
MRPL43	899.1	856.8	710.8	903.9	811.7	963.4	902.2	865.2	1024.2	777.5	968.2
HPF1	708.8	756.9	591.5	695.2	811.7	882.5	732.8	1017.8	923.8	576.3	1031.2
ZFR	3713.8	4241.2	2781.7	4071.5	3287.3	3836.2	4589.4	4298.2	4232.3	3412.8	3714.9
ZNF280C	580.4	301.6	320	470.8	369.9	427.6	369.1	381.2	285.5	199.2	364.7
TRAF1	265.4	165	415.7	144.4	161.1	197.1	353	265.3	112.1	251.5	157
RC3H2	2488.8	2310.6	3286.6	2197.8	1959.8	1736.8	2391	3076.3	2037.7	2395.9	1806.1
TRAF3IP2	548.9	600.1	405.3	400.2	273.6	337.9	633.9	452.2	482.4	481.8	430
DCBLD2	502.8	534.9	431.5	524.1	377	393.3	486.8	413.8	325.5	409.4	431.1
SOAT1	916	679.5	594.1	684.2	722.5	631.7	941.4	622.8	653.9	573.3	904.1
PKP2	286	588.9	373.8	500.6	459	531.4	638.3	399.9	433.7	297.7	360.3
GDI2	5131.5	6632.2	5610.6	5995.4	6434.7	7184.9	6577.4	6943.6	6645.1	6609.4	6200.7
ATG5	985.1	886.3	920.7	1147.9	1099.5	1112.1	1359.5	1164.8	1420.8	835.9	1187.1
PITHD1	1487.9	1882.7	1442.6	1366	1540.3	1259.1	1558.3	1178.6	1575.8	1494.7	1221.4
MTA3	138.1	97.8	143	108.3	128.7	61.6	80.2	118.4	55.5	51.3	228.8
USP13	300.5	625.5	419.7	196.2	384.1	304.4	205.9	149.4	187.1	123.7	175.7
ATP11B	2068.3	2073.2	2973.2	2025.1	2477.6	1537.1	1653.7	2316.4	1278.5	2495.5	1304.3
CDK14	487.1	588.9	581	156.9	422.6	321.1	233.6	345.3	274.8	268.6	207.8
SEC61A1	2763.8	3794.9	2859.1	4707	4015.8	2435.4	5313.3	3047	4455.4	2668.5	3291.6
PPP1R12A	4885.5	3902.9	5175.2	3658.7	3934.8	4131.8	3551.7	3585.7	4036.4	4016.3	4306.2
CROCC	1794.5	1306.1	1727.2	845	996.1	1086.6	378	843.2	995	574.3	494.1
POLR3E	1164.4	986.2	1687.9	1370	1424.7	1013.6	1402.3	1059.5	1285.4	1400.1	1439.1
ATP2B4	3911.3	4008.9	2737.1	3783.5	3202.1	2993.3	3957.3	4383.9	3542.3	3563.7	2617.3
RIOK2	737.9	580.7	835.4	1007.5	698.2	670.4	722.1	1131.3	822.5	164	691.9
YIPF1	241.1	333.1	131.1	539.8	535	511.2	437.7	403.2	474.6	290.7	432.2
NDC1	518.6	354.5	485.3	967.5	722.5	598.3	956.6	971.3	1110	559.2	498.5
DGKG	621.6	319.9	338.4	310.7	118.6	218.2	176.5	241.6	307	378.2	166.9
FLYWCH1	3441.2	3518.8	1820.4	2499.8	1332.5	1635.6	1807.1	3371.8	3177.9	2290.3	1555.2
UNKL	557.4	517.5	710.8	498.2	285.8	382.7	364.6	512.6	355.7	364.1	424.4
TBXAS1	2683.9	3390.5	2002.7	3022.4	3439.3	2937.8	3001.6	2855.1	3021.9	2939.1	3234.1
PARP12	837.3	1054.4	887.9	269.9	788.4	388	222	302.8	198.8	295.7	316.1
ALDH18A1	2099.8	2486.8	1935.8	3214.6	2545.5	2977.4	3389.4	2868.2	4062.7	2718.8	2810.8
TARBP1	10619.2	10164.3	9524.1	3703.5	6648.5	4862.1	4268.5	4624.7	3857.1	4752.6	6429.5
GATB	538	508.4	379	668.5	517.8	529.7	756.9	547.7	607.1	634.7	632.2
MXD1	2576	2692.6	9466.4	2834.9	3931.7	4086	2039.7	1731.2	2125.4	2217.9	2128.8
CDK17	2595.4	2820	2767.3	2088.7	2493.8	1591.7	3053.4	2184.2	2353.4	3724.6	1891.2
DNAJC25	253.2	418.7	400	284.8	242.2	304.4	211.3	198.3	305	207.2	333.8
SLC2A3	2114.4	8141	4426.3	4838.8	8486.7	4108.9	3214.7	1889.6	3738.2	7342.6	3384.4
PSD	312.6	408.5	359.4	226.8	230	271	175.6	207.3	137.4	160.9	141.5
CTDP1	570.7	954.6	502.3	295.8	764.1	560.5	172.1	265.3	259.2	301.8	193.4
YBX3	27075	36508.8	35384.2	18381.6	28201.1	35333.1	8003.8	18972.3	4184.5	11312.7	6435
STYK1	518.6	285.3	51.1	359.4	403.3	414.4	216.6	183.7	202.7	80.5	229.9
WNK1	1778.7	1500.7	1903	1468.8	1349.8	1455.3	1141.1	1446.3	1310.7	2001.6	1462.3
CCAR1	4333	4427.6	4860.4	4320.2	4283.4	4397.5	3538.3	3421.6	3691.4	4124	4853.4
OGFR	2135	1833.8	1955.4	1727	1193.7	1369.9	2090.5	1599.8	1447.1	1490.7	1358.4
GNA15	3762.3	6069.9	6696.5	4146.8	6894.7	4745.9	6063.9	3437.1	7211.3	10411.5	4871
PIGV	460.4	380	184.9	540.6	354.7	443.4	363.7	518.3	422.9	294.7	536.1
SNRNP40	1708.5	1640.2	1669.5	2082.4	1703.4	2021	1742.9	1826.7	1709.3	1682.8	1915.5
RIMBP2	124.8	12.2	0	0	0	0	0	293.8	124.7	734.3	0
QSER1	427.7	591.9	525.9	515.5	911	583.3	388.7	644	491.1	754.4	529.4
MPC1	594.9	791.6	946.9	429.2	865.4	645.8	911.1	666	1204.5	953.5	1181.6
ACAA1	1054.2	1166.5	1379.7	1445.3	1074.1	1325.1	1129.5	793.4	1303.9	1063.2	1367.3
BCAT1	4062.8	6203.3	3904.3	6241.8	5358.5	6439.6	7486.7	7968	9146.7	5159	4795.9
HDAC7	1392.2	1582.2	1753.5	1224	1496.7	1036.5	1081.4	1482.3	1358.5	1005.8	1289.9
SPAG4	145.4	141.6	173.1	116.1	133.8	62.5	86.5	81.6	87.7	107.6	150.3
NCKAP1	103	166.1	238.7	231.5	58.8	142.5	180.1	284.9	108.2	109.6	55.3
MRPS35	1397.1	1279.6	1181.7	1624.2	1737.9	1939.2	1237.4	2099.3	1849.6	1356.9	1245.7
GUCY1B1	4782.5	4208.6	3693.2	4371.2	3169.7	5206.1	5057.4	5700.5	2744.2	2297.3	2365.3
SFSWAP	1819.9	1594.4	2059	1234.2	1495.7	1082.2	1122.4	1233.3	1416	1194.9	1393.8
TNK2	823.9	689.7	937.7	491.2	615.1	631.7	355.7	618.7	404.4	649.8	909.7
MON2	2530	2466.5	2703	2555.5	1867.6	1987.6	2439.1	2149.9	2325.2	2177.6	2285.8
GPBP1	5488.9	4882	5390.3	5395.1	4638	5448	5360.5	5539.7	5123.9	5126.8	4813.6
ZNF112	235.1	211.9	204.6	263.6	279.7	101.2	373.5	497.1	181.3	238.4	152.5
CS	3006.2	3666.6	2979.7	3357.4	3030.9	3153.4	3623.9	3637.1	3713.8	3894.6	3630.9
ELMO2	763.4	1436.5	1284	1070.2	960.6	996.9	1113.5	1430	1133.3	774.5	1135.1
WAPL	3241.2	2636.6	2642.7	3373.9	2855.6	2765.4	3868.2	3604.4	3544.3	2641.3	2861.6
VMP1	1978.7	2099.7	1774.5	2260.5	1966.9	2427.5	2521.1	2540.9	2209.2	2440.2	2519
APPBP2	1249.2	1036.1	944.3	1339.4	1219	1075.2	1397	1208.8	873.2	671.9	1046.7
POLD1	935.4	965.8	1118.7	1668.9	1463.3	1554.7	1161.6	1123.9	1790.2	1525.9	1535.3
SEZ6	319.9	211.9	287.2	164.8	113.5	173.3	194.3	217.1	103.3	250.5	133.7
EIF4B	6796.3	6900.2	6532.6	6069.1	5750.7	7786.7	6991.1	7729.6	8028.9	8135.2	7637.6
SLC6A16	139.3	81.5	31.5	108.3	52.7	72.1	81.1	79.2	106.2	146.9	111.6
BICRA	170.8	65.2	97.1	75.3	73	57.2	74.9	92.2	59.4	161.9	145.9
SPHK2	373.2	378	376.4	365.6	409.4	398.6	444	427.7	326.5	425.5	355.9
RPL18	12361.6	13087.2	13454.6	11759.3	14129.9	14164.7	11027.7	11007.6	14590.3	15691.1	18754.7
CA11	98.1	72.3	93.1	68.3	95.3	59	120.4	66.1	128.6	141.8	77.4
ISOC2	380.5	526.7	372.5	451.2	547.2	679.2	419.9	656.2	596.4	426.5	886.4
U2AF2	412	399.4	557.4	313.9	463.1	462.8	402.1	366.5	497	514	469.8
EPN1	465.3	643.9	493.1	434.7	530	371.3	611.6	439.9	578.9	746.3	516.2
MED29	1697.6	2827.1	2150.9	2191.5	1648.7	1805.5	1920.3	2185	1819.4	1462.5	1203.7
ZNF275	361.1	721.3	459	463.7	545.2	403.9	729.2	504.4	422	199.2	489.6
MTMR1	894.2	1460.9	1255.1	350.7	885.7	571.9	501.9	661.1	250.4	309.8	439.9
ADCK1	250.8	127.3	183.6	233	152	212.9	213.1	244.9	339.1	193.1	221.1
HAGH	657.9	589.9	548.2	505.3	678.9	689.8	690.9	460.3	522.3	464.7	568.1
RNF4	2062.3	1890.8	1811.2	1982	1537.2	1626	1968.4	1966.3	1905.2	1778.3	1263.4
CASP8	1841.8	1794.1	1597.4	2285.6	2093.6	2425.8	3094.4	2085.4	2416.8	2614.2	2499.1
LIMCH1	4313.6	3116.4	1399.4	2622.2	1661.9	2278.8	4102.6	2615.2	1772.6	2938.1	1513.2
INTS13	1646.7	1536.3	1183	1720.7	1666.9	1963.8	1281.1	1343.5	1301.9	1239.2	1635.8
TM7SF3	3744.1	4579.4	2410.5	4617.6	5187.3	4709.9	4727.6	4313.7	4015.9	4065.6	4248.8
TSPAN32	3243.7	4058.8	3687.9	2812.1	3773.7	3855.5	3511.6	4388.8	4491.5	4107.9	4458.8
ST3GAL6	609.5	577.6	636.1	465.3	696.2	277.2	509	626	788.4	502.9	938.4
TAF2	1502.5	1576	1390.2	1464.9	1671	1566.1	1418.4	1417.8	1251.3	2073	1701.1
HIPK2	568.3	824.2	852.5	661.4	736.7	1013.6	702.5	943.6	640.2	1169.8	1047.8
TNPO3	1667.3	1523.1	1871.5	1829	1731.8	1654.1	1350.6	1880.6	1471.5	1524.9	1677.8
RFXANK	650.7	711.1	764.6	657.5	780.3	594.8	608	488.1	769.9	663.9	750.5
TMEM161A	654.3	590.9	646.6	776	852.2	871.9	691.8	608.9	839	973.7	1016.9
LPAR2	346.5	290.4	289.8	310.7	309.1	217.3	260.3	280.8	258.2	288.7	187.9
CTSA	1226.2	1575	1649.9	1503.4	1685.2	1344.4	1451.3	1324.7	1582.6	1847.7	1518.7
SUGP2	4153.6	3318.2	4760.7	3326.8	4017.9	2775.1	2864.4	3214.3	3699.2	3296.1	4233.3
SLC12A2	655.5	650	583.6	488	875.5	478.6	369.1	422	277.7	375.2	378
CNN2	2168.9	3675.7	1704.9	3003.6	3293.3	3109.4	4048.3	3202.9	5383.2	3728.7	3941.5
ABCA7	690.7	1279.6	786.9	741.5	611	517.4	583	593.4	642.2	490.9	517.3
DDX20	902.7	1379.4	1719.4	1064.7	1247.4	1095.4	1503.9	1340.2	1406.2	959.6	957.2
BTBD1	2658.4	3012.5	2621.7	2785.4	3305.5	3056.6	3361.8	2478.9	2652.6	2665.5	2278
FAR2	1908.4	1440.5	1248.5	1714.4	1738.9	1362.9	1938.1	2043	2247.2	1502.7	1686.7
SBNO2	110.3	154.9	209.8	143.6	112.5	102.1	115.9	102.8	130.6	152.9	130.4
PMS1	1706	1504.7	1885.9	2071.4	2230.4	2618.4	1971.1	1833.2	1429.6	1731.1	2420.6
HMG20B	1975	2780.2	2611.2	2284.9	2371.2	2614.9	2607.6	2389.9	2713	3078.9	2786.5
CALCRL	445.9	663.2	278	454.3	888.7	475.1	598.2	1028.4	636.4	707.1	558.2
TAF11	1214.1	1180.8	1088.5	968.2	1128.9	1032.9	942.3	999.9	1169.4	1151.7	1257.8
ANKS1A	774.3	500.2	678	567.3	583.7	366	731.9	719.1	540.8	514	326.1
AP3D1	1629.7	1821.6	1290.5	947.1	1480.5	1486.1	455.6	616.2	395.6	785.6	781.4
ZNF76	2536	2292.2	2961.4	2128.7	1797.7	1874.1	1938.1	1867.5	1454	1970.4	1835.9
SLC9A3R2	362.3	211.9	386.9	139.7	231	133.7	121.2	23.7	73.1	85.5	155.8
NTHL1	570.7	572.6	390.8	582.2	526.9	563.1	562.5	427.7	472.6	522	526.1
UHRF1BP1	745.2	1281.6	1339	1042.8	945.4	701.2	926.3	778.7	667.5	651.8	627.8
GNAI3	3112.8	5875.3	3841.4	3930.2	4392.8	5024	3447.4	4171.7	4298.5	3625.1	2453.8
IPO5	2688.7	2670.2	3047.9	3126.8	3634.8	3169.2	3328.8	3208.6	3454.6	3366.6	2406.2
OAT	1828.4	3069.6	1754.8	2022	2368.2	2151.2	2646.8	2338.5	3606.6	1972.5	2052.5
WDR3	1183.8	943.4	940.3	1255.4	781.3	1211.6	1228.5	1391.7	1207.4	785.6	964.9
PKN2	3203.7	2596.9	3773.2	2189.9	2247.6	2090.5	2522.9	2745	2093.2	2094.2	2693.6
WDR18	1046.9	1227.6	933.8	1224.8	1519	1267	1519.1	1522.3	1888.6	1130.6	1567.3
TRAM2	714.9	744.7	608.5	823.1	758	554.3	957.5	542.8	1027.1	534.1	675.3
MCM10	126	127.3	163.9	367.2	391.1	322.9	329.9	130.6	383	180	630
DGKA	1549.7	1523.1	1955.4	1808.6	1452.1	1481.7	1996.9	1321.5	1664.5	1162.8	1566.2
ANKRD44	1283.2	611.3	998	1043.6	947.5	650.2	1436.2	1359	1600.1	1295.5	1054.5
KARS1	3866.5	4925.8	4887.9	5126	4980.5	4539.2	5791.1	5088.3	5906.5	4831.1	5240.2
ADAT1	430.1	768.2	295.1	843.5	502.6	768.1	871	675.8	830.3	662.8	525
PDIA5	262.9	285.3	303	519.4	1052.9	388.9	643.7	681.5	871.2	941.5	711.8
TBC1D22B	467.7	423.8	776.4	483.3	246.2	412.7	581.3	400.8	532.1	439.6	290.7
NDUFB4	2107.1	2228.1	2655.8	2069.9	2457.3	2524.3	2222.5	2321.3	2555.1	3068.8	2929
SPEN	3185.5	2346.2	3365.3	2896.1	2386.4	2754.8	2326.8	3225.7	2156.6	3457.1	2306.8
MYLK	199.9	149.8	144.3	156.9	437.8	132.9	126.6	169.8	300.1	252.5	305.1
ZC3H15	3002.5	3296.8	3816.5	3279.8	3565.9	3084.8	3359.1	3237.1	3404.9	4448.8	3668.5
MAP2K4	874.8	902.6	1029.5	940	652.6	828.8	929.8	977	978.4	1027	725.1
PACC1	534.4	537.9	421	615.9	713.4	695.1	416.3	513.4	498	566.3	472
SLK	567.1	1609.7	869.5	563.4	953.5	665.2	597.3	995.8	995.9	571.3	1000.3
CYB5R4	1422.5	1610.7	1803.3	1341.7	1877.7	1640.9	1530.7	1573.7	1372.1	1767.3	1453.5
GSTO2	529.5	490	289.8	566.5	686	648.5	406.5	853.8	186.1	532.1	430
SEC61A2	349	252.7	514.1	244	414.5	385.4	287.1	328.9	209.5	287.7	354.8
PRKCQ	2765.1	2337.1	1617.1	1951.4	1573.7	2534.9	2175.2	2535.2	1776.5	1533.9	1663.5
TLE2	347.8	64.2	0	81.6	1	14.1	24.1	82.4	38	7	0
ASB1	244.8	271	219	283.3	352.6	302.7	405.6	444.8	345.9	72.4	467.5
TBC1D1	804.6	1092.1	680.7	804.2	1098.5	633.5	600.9	580.3	869.3	766.5	720.7
CDK13	2110.7	2031.4	1968.6	1082.8	1421.7	1572.3	472.5	1101.9	538.9	836.9	742.8
MTHFD2	325.9	513.5	515.4	669.3	979.9	835.9	901.3	653	1029.1	730.2	1105.3
SLC9A7	3320	3360.9	2981	2962	2112.8	2130.1	3133.6	3164.5	2093.2	2564.9	1483.3
FOXJ2	1265	1871.5	1207.9	1348	877.5	533.2	2047.8	1836.5	1588.4	1443.4	577
YBX1	2509.4	2501.1	2797.4	2380.6	2941.7	3325.8	2120.9	2216.9	2516.2	3324.3	4201.2
PPP2R5A	1609.1	1851.1	1416.4	1542.6	1563.6	1584.6	1547.6	2460.1	1377	1069.2	1174.9
ELAVL1	1329.2	1775.7	1554.1	1068.7	1599	1323.3	674.9	1110.9	469.7	1072.2	674.2
TIE1	2073.2	1569.9	1252.5	1814.1	1714.6	1212.4	1849.8	1509.2	1135.3	1631.5	1106.4
DIP2B	2097.4	2369.7	1514.8	1739.5	2167.5	1290.7	2213.6	1839.8	2099.1	1266.4	1690
SMARCD1	691.9	728.4	721.3	734.4	926.2	561.3	842.5	811.3	932.6	675.9	619
KDM4A	830	1041.2	1193.5	1135.4	766.1	1029.4	963.7	1068.4	696.8	681	727.3
NFYC	1363.1	1513.9	939	1349.6	826.9	1282.8	1364.9	1382.7	1539.7	1784.4	1157.2
ZMYND12	129.6	146.7	108.9	70.6	127.7	145.2	142.6	160.8	133.5	47.3	51.9
ASPM	288.4	44.8	103.6	590.8	747.8	131.1	115	279.1	299.2	554.2	588
CD84	2028.4	2205.6	1487.2	2377.4	2010.5	2973.9	2922.3	2592.3	2244.3	3128.2	2642.8
ELOVL1	407.1	624.5	422.3	660.7	669.8	599.2	579.5	660.3	647.1	624.6	778.1
SPI1	662.8	1078.9	608.5	765	1022.5	855.2	684.7	894.6	766.9	672.9	941.7
ZNRD1	563.4	386.1	514.1	491.2	626.2	676.6	613.3	554.2	602.2	684	1002.5
MPPED2	564.6	595	561.3	865.5	615.1	647.6	673.1	588.5	427.8	561.3	464.2
ZBTB11	1600.6	1552.6	1812.5	1520.6	1530.1	1223.9	1139.3	1396.6	1092.4	1162.8	1519.8
ATXN3	1552.2	1505.7	2181	1368.4	1446	1421.8	1496.8	1283.1	1350.7	1602.3	2343.2
GOLGA5	925.7	1224.6	801.3	1521.4	1204.9	1354.1	1210.6	1446.3	1137.2	671.9	838.9
LRRC40	746.4	573.6	667.6	537.5	737.7	666	464.5	704.4	689.9	505.9	897.5
ISOC1	982.7	984.1	654.4	959.6	1343.7	1163.2	1042.2	940.3	1307.8	1117.5	1035.7
TRMT11	1124.4	932.2	1459.7	1004.3	1079.2	1287.2	689.1	1430.8	1155.8	1068.2	1337.4
THUMPD1	3687.1	3195.9	3537.1	3719.2	2800.9	3877.5	3908.3	3802	3585.2	4025.4	2947.8
MSANTD3	254.5	212.9	202	174.2	217.9	208.5	248.7	209.8	303.1	227.3	245.4
ATG2B	1273.5	1247	1585.6	737.6	925.2	1162.3	1236.5	1270.9	1275.6	1280.4	1365
ARFGEF1	1549.7	1729.9	2170.5	1885.5	1501.8	1378.7	1618.9	1764.7	1673.2	1629.5	1617.1
ZFAT	216.9	225.1	209.8	220.5	190.5	132.9	236.2	153.4	133.5	105.6	149.2
MTFR1	193.9	179.3	243.9	82.4	181.4	150.5	137.3	155.1	202.7	126.7	176.8
STAG3	59.4	152.8	175.7	92.6	120.6	139.9	73.1	68.6	170.5	147.9	106.1
FECH	507.7	933.2	662.3	979.2	958.6	925.6	908.4	907.6	1521.2	692	810.2
MYO9A	1657.6	1639.2	1635.4	1734.8	1392.3	1263.5	1656.4	1647.1	1526.1	1932.2	1397.1
DDX3Y	1.2	28242.5	5.2	20130.5	2	22167.9	26259.8	24693.2	13151.9	1	16134
PFKP	1417.7	1793	1862.3	2214.2	1323.4	1936.6	1745.5	1759.8	2292	2068	1766.3
IDI1	5132.7	6208.4	5596.2	4298.2	6817.7	6093.9	3150.5	2740.1	4330.7	6459.5	3674
SP100	4283.3	3752.1	4153.5	4171.9	3923.6	3876.6	3983.2	4428	4426.2	4495.1	4530.6
KLF6	39994	48866.6	108197.2	55742.7	51345.7	94572.7	48120	34105.1	42640.4	21833.8	34499.7
TRAM1	4197.3	5543.2	2887.9	4969.9	4994.7	5067.1	8040.4	7453.7	8614.6	5133.8	5023.6
PHKA1	410.8	357.6	546.9	743	413.4	362.5	559	617.1	501.9	330.9	426.6
TNFRSF1A	1544.9	2119.1	1402	2279.4	1560.5	1713.1	1863.2	2350.7	2815.3	1466.5	2176.3
CACNB1	276.3	298.5	383	171	206.7	276.3	161.4	281.6	230	218.3	288.5
EVI5	302.9	132.4	66.9	186.7	189.5	140.8	172.9	273.4	138.4	330.9	229.9
STOML1	324.7	252.7	190.2	424.5	336.4	352.8	237.1	306.9	373.2	330.9	328.3
PKM	7951.1	9786.4	6983.7	10161.8	9355.1	8889.1	9500.6	10622.3	10816	9128	7768
DHX29	1504.9	1326.4	1910.9	1584.2	1457.2	1598.7	1253.4	1397.4	1275.6	1423.3	1999.5
DNTTIP2	5967.5	5860	6954.9	5275.1	7960.8	6841.7	6354.5	6290.6	6539.9	9196.4	7416.6
METTL22	704	721.3	796.1	590	474.2	645.8	765.8	566.5	732.8	575.3	695.2
TP53BP1	2418.5	2227	2832.8	2149.1	2145.2	1860	2005	2340.9	1909.1	2243	1497.7
TRO	3005	2958.5	3198.7	2699.9	3129.2	2494.4	3422.4	2602.1	2293	1971.4	2570.9
RRP15	693.1	746.8	653.1	894.5	911	898.3	973.5	902.7	1004.7	1033	746.1
RHOA	8874.4	12042.9	10806.7	12669.5	13279.8	14480.6	13589.9	12801.6	16263.5	15318	13538.8
DHX8	631.3	1091.1	755.4	1116.5	903.9	831.5	994.9	1092.1	1196.7	596.5	935.1
PMS2P4	140.6	98.8	125.9	145.2	125.7	175.1	125.7	137.1	133.5	149.9	107.2
PRKCZ	353.8	454.4	405.3	320.9	328.3	397.7	309.3	280	207.6	171	178
ZFY	0	915.9	1.3	677.1	1	919.4	1081.4	1256.2	932.6	0	872.1
IARS2	1999.3	2009	1698.4	2579.9	1586.9	1930.4	3029.3	2407	2748.1	1635.5	1832.6
SYT1	0	464.6	194.1	163.2	181.4	195.3	309.3	204.9	301.1	0	455.4
IDH3G	1166.8	1613.7	990.2	1257	1445	1344.4	1445.1	1160.7	1577.7	1585.2	1499.9
ROGDI	447.1	407.5	279.3	647.3	344.5	393.3	218.4	188.5	464.8	352	339.3
ROCK1	4723.1	4866.7	5187	5331.6	5085.9	4546.2	5198.3	5286.7	5079.1	5402.4	5928.8
CBFB	3046.2	4776	3615.8	1990.6	4972.4	3277.5	1661.7	2452.8	1707.3	2267.2	1649.1
PDK3	501.6	569.5	891.8	574.4	669.8	686.3	575	504.4	537	577.4	474.2
HYAL2	122.4	100.9	125.9	150.6	155	152.2	160.5	194.3	304	141.8	318.3
HDAC4	358.7	352.5	356.7	514.7	321.2	378.3	255	254.7	393.7	483.8	479.7
RASSF1	6412.2	6602.7	7086	6332.8	6765	6022.6	5983.7	5577.3	5195.1	6004.9	5874.7
IFI35	855.4	972.9	786.9	742.3	698.2	642.3	733.7	1053.7	999.8	940.5	913
HEATR6	1038.4	922	977.1	880.4	548.2	899.2	592.8	667.7	737.7	827.8	563.7
COASY	1372.8	1690.1	1297.1	1930.2	1546.3	1816	1664.4	1735.3	1770.7	1000.8	1904.4
MEF2A	157.5	380	646.6	280.9	705.3	298.3	585.7	464.4	490.2	387.2	659.9
OTUD5	1168.1	2060	1245.9	684.2	1232.2	851.7	532.2	542.8	596.4	612.6	709.6
TFE3	1263.8	1374.3	1571.2	1032.6	895.8	1033.8	884.4	1119.9	663.6	811.7	717.3
TBC1D25	325.9	820.1	571.8	495.1	642.5	593	798.8	728.1	862.4	483.8	437.7
ACSL4	1317.1	1175.7	811.8	1268	1347.7	968.7	1134	1463.5	1396.5	1538.9	1121.9
INPP5A	73.9	141.6	129.8	73.8	84.1	118.8	107.9	97.1	131.6	81.5	171.3
GPKOW	372	392.2	355.4	523.4	436.7	491.8	584.8	645.6	555.5	310.8	511.8
GRIPAP1	2200.4	2365.6	2992.8	1812.5	1635.5	1535.3	2050.4	1674.9	2060.1	2387.9	1907.7
FTSJ1	1180.2	1025.9	1152.8	1233.4	1087.3	939.7	1203.5	1062.7	1108	980.7	1083.2
PRR11	113.9	177.3	106.2	175.8	215.8	263.1	128.4	106.9	140.3	225.3	195.6
ATP11A	353.8	517.5	430.2	159.3	440.8	222.6	277.3	288.9	237.8	331.9	161.4
POLR1A	393.8	586.8	518	747.8	649.5	572.8	602.6	614.6	541.8	354.1	737.2
LAPTM4A	6123.8	8222.5	4822.4	6940.9	8921.4	6613	14294.2	10600.3	14465.5	13014.6	10568.9
TTC7A	1395.9	1215.4	1613.1	623	1036.6	729.4	339.7	586.9	436.6	499.9	628.9
IP6K2	3666.5	4527.4	5883.4	4136.6	4884.3	5036.3	4913.9	3755.4	3973.1	4786.8	4782.6
SRBD1	952.4	936.3	866.9	847.4	1098.5	1471.1	937.8	1168.8	1135.3	710.1	990.3
KIF2A	2962.6	3043.1	3348.3	3190.3	2976.2	3614.4	3094.4	3922	2705.2	3254.9	2789.8
RASGRP2	3647.2	2573.4	3222.3	2874.9	3434.2	2430.2	2415	2447.9	2807.5	2668.5	3805.5
PSME4	876	752.9	1424.3	795.6	1156.2	888.7	816.6	678.3	1102.2	2036.8	1315.3
IFT80	1126.9	824.2	880	813.7	1249.4	693.3	906.6	875	1159.7	893.2	1187.1
SIRT2	1219	1420.2	1175.1	1341.7	1419.7	1181.6	1596.7	978.7	1972.4	1445.4	1145.1
ERLEC1	1116	1134.9	1041.3	1007.5	870.5	966.1	1457.6	1469.2	1268.8	1498.7	998.1
PPP2R5B	433.8	243.5	326.6	248.7	241.2	191.8	231.8	191	173.5	106.6	234.3
MAST4	4171.8	4563.1	4331.9	3443.8	2936.6	3125.2	4062.5	3826.5	3570.6	3747.8	2642.8
SDK2	67.9	415.7	103.6	106.7	207.7	169.8	239.8	216.3	669.5	107.6	525
NUP133	1531.6	1364.1	1284	1518.3	1248.4	845.5	1396.1	1386.8	1744.4	586.4	1113
NUCKS1	2006.5	2121.1	2204.6	2318.6	2367.2	2126.6	2087.9	3197.1	2355.4	3273	2897
VPS35	4272.4	5569.6	3973.8	5435.9	5059.6	5515.8	5881.2	5738	5891.8	5086.5	4669.9
DNAJA2	1449.2	1917.3	1642	1308	1630.5	1655.9	1727.7	1672.4	1638.1	1735.1	1495.5
BCL3	283.5	1202.2	1168.5	175.8	1845.3	551.7	66.9	94.7	132.5	445.6	65.2
KCNAB2	2062.3	2169	1854.5	2028.3	2345.9	1698.1	2687	2266.7	2358.3	1817.6	2020.5
CLEC2D	1090.5	680.5	991.5	670.9	733.7	596.5	675.8	767.2	878	948.5	882
FUNDC1	367.1	354.5	445.9	435.5	560.4	522.6	351.2	552.6	536	701.1	484.1
RORA	757.3	502.3	560	154.6	299.9	192.7	421.7	495.4	260.2	679.9	337.1
ATP1B3	2388.2	3016.6	1989.5	2400.2	3595.3	2512.9	3509.8	2907.4	4338.5	5054.4	3983.5
NEDD4	2778.4	2203.6	3101.7	1834.5	1712.5	1817.8	3648	2756.4	2645.8	2481.4	1735.3
PIGB	607.1	414.6	251.8	588.5	561.4	417.9	570.6	478.3	517.5	407.4	529.4
MAPK6	618	1063.6	996.7	965.9	1131.9	840.3	1149.1	1357.4	934.5	1397.1	667.6
GNB5	847	1145.1	853.8	777.6	931.3	925.6	948.5	1105.2	917	577.4	852.2
RAB27A	724.6	737.6	613.8	503.7	697.2	786.6	817.5	939.5	705.5	641.7	930.7
HDHD5	840.9	984.1	708.2	1336.2	1228.2	906.2	840.7	950.9	879	714.1	1144
UFD1	685.8	724.3	956.1	867	936.3	911.5	778.3	795.8	983.3	801.7	953.9
LRP6	1341.3	748.8	800	732.1	758	749.6	1241	962.3	895.6	1066.2	688.6
PHRF1	1401.9	1654.5	2057.7	1787.4	1175.5	1182.5	1282	1415.3	1307.8	892.2	1089.8
ELP1	2042.9	1942.8	2301.7	2350.8	1909.1	1417.4	1616.3	1796.5	1939.3	1188.9	1411.5
NUCB2	6951.4	8574	7558.2	7804.7	9718.9	9329.1	8124.2	8274.9	9910.7	9078.7	12152.8
DAPP1	1729.1	1275.5	831.5	1028.7	692.1	1152.6	635.6	1139.4	896.5	653.8	680.9
SLC44A1	2653.6	3162.3	1424.3	1499.4	3174.8	2350.1	986	2093.6	765	1364.9	1205.9
TMEM260	1295.3	1284.7	646.6	971.4	979.9	979.3	1145.6	1075.8	960.9	925.4	774.8
SMG6	952.4	736.6	759.4	631.6	561.4	528.8	694.5	743.6	488.2	1110.4	699.7
EXOC5	1724.2	2249.5	1531.8	2093.4	1703.4	1808.1	2835.8	2362.1	2483	2201.8	1726.5
CLTCL1	50.9	80.5	305.6	86.3	95.3	86.2	37.4	60.4	98.4	117.7	90.6
FSTL3	827.6	701.9	680.7	378.2	542.1	493.6	281.7	473.4	359.6	869	404.5
DGCR2	1933.8	2183.2	1082	2441	1370	2069.4	2774.3	2658.4	2473.3	1902	1757.4
RNF126	1689.1	1982.5	2258.4	1555.9	1976	1732.4	1499.5	1543.5	1664.5	1526.9	1482.2
MNT	191.4	148.7	234.8	135.7	167.2	187.4	89.1	169.8	199.8	213.2	249.8
ZXDC	746.4	1864.4	827.6	234.6	1198.8	351.1	222.9	378.7	265.1	332.9	527.2
JMJD6	791.2	1935.7	1306.3	1241.3	1315.3	2211.9	876.3	635	746.5	1498.7	798
POLB	1215.3	1003.5	1493.8	1012.2	1096.4	1264.3	778.3	884.8	847.8	1134.6	1127.4
WIPI1	214.5	79.5	160	124	118.6	73.9	136.4	75.9	93.6	161.9	51.9
GBA2	1383.7	1398.8	1733.8	1426.5	1255.5	1395.4	1640.3	1213.7	1639.1	1143.6	1241.3
NDST1	278.7	129.4	111.5	203.2	269.5	113.5	304.9	283.2	168.6	307.8	321.6
AP3M2	496.8	491	695.1	816	787.4	528.8	1348.8	1121.5	1937.3	883.1	853.3
PABPC1	22210.1	29267.4	27001.1	16030.1	24019.1	23690	19756.3	20982.6	20565.9	27158.7	27993.9
TESK2	535.6	663.2	365.9	459	316.2	306.2	482.3	359.1	354.7	217.3	197.8
CFAP20	2789.3	4967.5	5385	3965.5	2971.1	5353.9	5461.3	3923.6	3180.8	2949.1	4517.4
CSNK2A2	1220.2	1941.8	2089.2	1136.1	1707.5	638.8	1622.5	1097	1330.2	1299.5	1075.5
EIF2B3	816.7	624.5	393.4	918.8	920.1	911.5	651.7	520.8	923.8	741.3	834.5
TCOF1	2888.6	3264.2	3491.2	3420.2	2712.7	3359.3	2369.6	2558	2817.3	3673.3	2352.1
CDC42	2304.6	2882.1	2362	2527.3	4252	2404.6	3221.8	2756.4	4853	3784	3492.7
OSBPL3	951.2	1336.6	1335.1	1617.1	1993.2	1588.1	1536	1180.3	2204.3	1452.4	1187.1
RAD18	525.9	356.6	758	693.6	721.5	457.5	965.5	702	592.5	660.8	866.6
ATP2B1	1715.7	2146.6	2191.5	1714.4	2025.7	1894.3	3608.8	2890.2	3097	5059.4	3416.5
NCK2	336.8	1000.4	460.3	231.5	597.9	329.9	246.1	301.2	235.8	378.2	444.3
MAP4K4	310.2	220.1	377.7	247.2	291.8	297.4	218.4	334.7	356.7	558.2	495.2
MGAT4A	912.4	641.8	607.2	632.4	817.8	619.4	851.4	629.3	730.9	1054.1	833.4
RPL31	27164.7	30374.8	37119.3	24790.5	30275.4	34782.3	25577.8	26142	29948.4	37999.7	41928.4
WDR1	4116.1	5554.4	3340.4	5989.9	4720.1	4907.8	9186.8	7295.4	6611	5782.6	3553.5
SNX13	1527.9	1588.3	1585.6	1308	956.6	1254.7	1951.5	1364.7	1554.3	1391.1	958.3
ARHGAP10	120	109	93.1	387.6	177.3	212.9	40.1	96.3	94.5	132.8	67.4
RPS6KA2	614.3	847.6	696.4	761.1	397.2	343.1	582.1	668.5	489.2	801.7	354.8
ING3	1508.5	1711.5	2317.4	1354.3	1824	2004.3	2379.4	1948.3	2042.6	1272.4	1948.6
VASH1	156.3	264.9	158.7	119.3	305	119.7	57.9	142.8	55.5	212.2	19.9
BUD23	1666.1	1671.8	1847.9	1873.7	1809.8	1552.9	1973.8	1789.2	2119.5	2191.7	2106.7
SEL1L	2448.8	1939.7	1733.8	1934.9	2073.3	1496.6	3679.2	3511.4	3212.9	2149.5	1612.6
TRIP13	151.5	126.3	156.1	307.6	430.7	359	257.6	133.9	390.8	327.9	712.9
ATP6AP1	2739.6	2977.9	2094.5	3077.3	3542.6	2863	3435.8	3376.7	3394.2	3962	2825.1
TCF3	425.3	494.1	573.1	440.2	655.6	444.3	335.2	330.6	451.2	611.6	846.7
TRIB2	0	114.1	7.9	161.6	149	42.2	222.9	133.9	731.9	118.7	105
DAZAP1	731.9	688.7	813.1	477.1	483.4	637	302.2	339.5	369.3	912.3	603.5
MBD3	601	494.1	553.5	553.2	787.4	602.7	322.7	475.9	440.5	537.1	717.3
HLTF	2990.4	2507.2	2377.7	3115	2919.4	2406.4	2413.3	2960.4	2466.5	1897	2397.4
FAM50A	842.1	1029	1054.4	501.4	928.2	564	170.3	274.3	144.2	360.1	205.6
FAM3A	1240.8	1210.3	966.6	943.1	1132.9	1042.6	1126.8	959.1	1236.6	1286.5	981.5
CPSF1	3221.9	2491.9	1861	3089.1	3101.8	2873.6	3079.2	2585	3448.8	3517.4	2265.9
CYBRD1	4008.2	4076.1	1821.7	4091.9	1826	2768	5064.6	5382.2	2498.6	2474.4	2021.6
PDCD2	1818.7	1602.5	1729.9	1812.5	2299.3	1983.2	1503.1	1904.2	1341.9	1859.8	1128.5
RDH11	1481.9	1362.1	1583	1559.9	1413.6	1589.9	1857	1491.2	1543.6	1538.9	1578.4
PRKACA	73.9	49.9	69.5	58.8	88.2	93.3	89.1	46.5	62.4	71.4	153.6
ADGRL1	267.8	367.8	550.8	189.1	346.6	212	206.8	280.8	338.2	409.4	501.8
ACTN1	1105.1	1613.7	1512.2	1615.6	2661	2576.2	1665.3	1758.1	1433.5	2593.1	1782.8
ZFYVE26	207.2	319.9	889.2	404.9	255.4	259.6	281.7	351.8	347.9	535.1	330.5
RPS6KA6	218.1	201.7	305.6	132.6	320.2	65.1	130.2	127.3	128.6	158.9	67.4
EPN2	256.9	271	181	164	71.9	167.2	127.5	180.4	77	166	70.7
PTPN18	1678.2	1505.7	1295.8	1777.2	1385.2	1400.7	2119.1	1860.2	1911	1626.4	1695.5
SPEG	235.1	100.9	221.6	71.4	101.3	79.2	63.3	89.8	47.8	145.8	24.3
LNX1	86	143.6	52.5	97.3	63.8	68.6	125.7	116.7	74.1	155.9	42
ALDH3A2	1242	1351.9	866.9	1249.1	1107.6	1335.6	1346.2	1334.5	1223	1144.6	1131.8
TFRC	3151.6	5670.5	4777.8	5135.4	5577.4	3848.5	5436.3	4017.4	6417.1	6631.5	5538.7
SREBF1	1294.1	1543.4	2435.4	1072.6	1361.9	1264.3	1004.7	703.6	1061.2	1197	937.3
AFF4	3154	2430.8	4986.3	2845.9	3484.9	2523.4	2441.8	2219.3	2365.1	3774.9	2765.5
UBE2D1	690.7	1234.8	1148.9	805.8	664.7	1021.5	1348.8	1244.7	1012.5	457.7	1100.9
MPP5	900.3	1047.3	611.2	801.1	518.8	748.8	784.5	936.2	633.4	656.8	635.5
RHOBTB1	490.7	609.2	869.5	558.7	676.9	806.8	736.4	567.3	477.5	642.7	581.4
SMC1A	1833.3	1934.7	1771.8	2358.6	2563.7	1623.3	2144	2275.6	2766.6	2833.5	2646.1
HSD17B10	793.7	625.5	607.2	1008.3	1000.2	1048.8	1117.9	1015.4	1211.3	889.2	1189.3
MARK2	1222.6	1723.8	1522.6	1197.3	1497.7	1618.9	320	1134.6	435.6	756.4	438.8
HMMR	169.6	102.9	93.1	264.4	450.9	288.6	164.9	173	238.8	350	244.3
CHFR	1021.4	937.3	983.6	862.3	829.9	800.7	780.9	808.9	926.8	703.1	725.1
TRHDE	250.8	27.5	123.3	102.8	97.3	49.3	1.8	138.8	40.9	77.4	131.5
NFATC3	1823.6	2418.6	1937.1	2062	1367	1627.7	1951.5	2022.6	2237.5	1615.4	1824.8
TRNT1	1416.5	1184.8	1560.7	1435.9	1128.9	974.9	1100.1	1133.7	1073.9	1238.2	983.7
ACADVL	11740	12041.9	13627.8	11815.8	9598.3	8645.4	13001.5	7325.6	9170.1	10283.7	10340.1
STK10	3353.9	4403.1	3240.7	5002	3877	3958.5	4529.7	4394.5	4437.9	3032.6	2506.8
FBXW11	1534	973.9	1105.6	1190.3	1111.6	906.2	1809.7	1574.5	1385.7	1256.3	921.8
ACAP1	6441.3	6478.4	5189.6	4353.1	4644.1	5461.2	6464.2	4508	7264.9	5852	5661.3
EVC	96.9	270	131.1	132.6	62.8	124.9	99	141.2	53.6	119.7	66.3
DERL2	811.8	1057.5	1924	932.1	1271.7	1179.9	1313.2	1554.9	1856.4	1071.2	1202.6
SIDT1	449.5	728.4	312.1	565.7	439.8	743.5	536.7	675	429.8	608.5	499.6
NDE1	1254.1	1060.5	1544.9	1308.8	1088.3	1191.3	1105.4	924	1021.3	1412.2	1150.6
IRAG1	176.9	172.2	191.5	172.6	198.6	63.3	82.9	325.7	150.1	76.4	101.7
AP1M1	1587.3	2520.4	1760	2503	1904.1	2473.3	2483.7	2312.4	1964.6	1827.6	1736.4
PVR	472.6	436	423.6	609.7	531	572.8	577.7	293.8	698.7	400.3	338.2
XRCC1	425.3	691.7	688.5	815.2	743.8	777.8	705.2	680.7	732.8	643.7	740.5
SCARB1	1101.4	982.1	1350.8	1133	1156.2	1135.9	1354.2	973.8	1530	939.5	1018
MCM2	1060.2	1144.1	1110.8	3038.9	2632.6	2372.1	2218.9	1528.8	3703.1	1877.9	3249.6
PANX2	86	69.3	40.7	52.6	83.1	66	76.7	82.4	117.9	187.1	117.2
SELENOO	193.9	560.3	204.6	166.3	347.6	244.6	151.6	117.5	138.4	342	373.6
ALPK1	1531.6	1447.7	1765.3	1348.8	1283.9	1061.1	1370.2	1394.1	1152.8	1492.7	1294.3
LLGL2	651.9	638.8	817.1	664.6	661.7	499.8	624.9	643.2	623.7	518	474.2
PDE8A	501.6	339.3	499.7	161.6	341.5	405.6	167.6	161.6	156.9	186.1	346
CLCN4	130.9	259.8	111.5	78.5	124.6	73	208.6	62.8	69.2	69.4	119.4
NLE1	244.8	275.1	284.6	349.2	295.9	363.4	389.6	380.4	260.2	185.1	468.6
SDHA	2929.8	3965.1	3011.2	4214.3	3746.3	4027.1	5673.4	4993.7	5840.2	4112.9	4270.9
SMARCE1	2497.3	1919.4	2205.9	2637.2	3591.3	3024.9	4282.7	3851.8	4409.6	3275	2835.1
KDM5A	4183.9	4022.1	3468.9	3544.2	3471.7	3833.5	4331.8	4170.9	3893.1	4619.8	3238.5
PPP2R3A	431.4	386.1	392.1	370.3	254.3	395.1	283.5	386.9	314.8	567.3	473.1
PTGS2	35201.8	24967.1	60983.3	36514.5	31843.1	47037.8	7751.5	10570.9	3415.6	9651.1	3898.4
IGF2BP2	3364.8	2461.4	2897.1	1413.9	1928.4	1485.2	1549.4	1927.1	1775.5	2318.5	1963
MAP3K13	780.3	1504.7	1325.9	1166	915	1413.9	1544.1	1524.7	1025.2	1458.5	1760.7
ST6GAL1	2012.6	1696.3	1882	2688.2	1859.5	2217.2	2767.2	2154	2633.1	2563.9	1632.5
FRY	2382.2	1724.8	2226.9	1676.8	1390.3	1251.2	1538.7	1917.3	1390.6	1660.6	1167.2
PICALM	1334.1	1572	1649.9	1261.7	1480.5	1021.5	1234.7	1275.8	1339.9	1717	1365
NSF	666.4	879.2	514.1	692	560.4	596.5	712.3	943.6	794.2	671.9	822.3
CLASP1	2101.1	2437.9	2616.4	2395.5	2303.3	1433.3	2118.2	2411.1	2322.2	2389.9	1180.5
MRPS34	773.1	932.2	775.1	1342.5	947.5	1190.4	956.6	826	1198.6	806.7	1477.8
CLNS1A	1795.7	2067.1	1530.5	2681.9	2338.8	2526.1	2982.9	3231.4	3191.5	3332.4	3049.5
EED	665.2	407.5	758	630.1	717.4	629.1	478.7	782.8	521.4	678.9	970.5
TSG101	1352.2	1640.2	958.7	1428.8	1439.9	1643.6	1873	1718.1	1609.9	1548	1578.4
NCBP3	1203.2	1242.9	1092.5	1307.2	1459.2	1397.2	1219.6	1271.7	1955.8	1309.6	1387.1
ATP2A3	5509.5	5765.2	4299.1	3824.3	6080	3236.1	3456.3	4803.5	3029.7	3631.1	2630.6
MGLL	2763.8	3883.6	2975.8	3197.4	3205.2	3558.1	3096.1	2599.7	2629.2	2986.3	2761
BCS1L	746.4	664.2	1099	1122.8	1092.4	1189.6	1320.3	901.9	916	1110.4	1305.4
DPP8	1727.9	1601.5	1621	1574.8	1391.3	1750	1475.4	1620.2	1970.4	1624.4	2055.9
SLC24A1	230.2	118.2	371.2	309.9	111.5	254.3	320.9	283.2	314.8	285.7	236.5
ZNF532	535.6	392.2	347.5	227.5	389.1	285.1	393.1	322.4	268	531.1	349.3
SCARF1	3941.6	3772.5	2215.1	1201.3	3645	2619.3	445.7	1170.5	413.2	663.9	632.2
LMAN1	4586.2	3521.9	3788.9	4256.6	3797	4794.3	4987.9	5633.6	5230.2	4257.7	4216.7
HACD3	890.6	1036.1	1096.4	1932.6	1751	1460.6	2031.7	2300.1	2559	1731.1	1707.7
ZZEF1	1473.4	1163.4	1484.6	952.5	898.8	786.6	942.3	1085.6	954	1398.1	615.7
ENO1	23015.9	38311	24779.4	37994.3	43958.5	42130	28597.2	35482.8	39271.5	42520.9	39456.9
MYDGF	1263.8	1440.5	1206.6	1458.6	1674	1709.6	1647.5	1643.1	2195.6	1596.3	2260.3
TUBE1	1286.8	1124.7	1430.8	1009.8	910	1034.7	1470.1	1329.6	1048.6	928.4	1256.7
TXK	207.2	209.9	82.6	93.4	133.8	407.4	163.1	156.7	158.8	373.2	195.6
ACTR6	653.1	896.5	785.6	1036.5	838	1142	910.2	1112.5	919.9	807.7	1061.1
TIPIN	278.7	190.5	182.3	552.4	445.9	498.9	276.4	275.1	419	429.5	570.3
SRI	2649.9	2558.1	2684.6	2938.5	3305.5	3406.8	3361.8	3245.3	4289.8	4050.5	3729.3
EIF4G3	2469.4	2822	3623.7	2408.8	3075.5	2867.4	1775	1701	1479.3	2884.8	1602.7
NUP37	494.4	387.1	569.2	472.3	544.2	661.6	385.1	462.8	457	458.7	577
GTSE1	58.2	73.4	171.8	176.5	281.7	206.8	50.8	86.5	159.8	279.6	238.7
SEMA3C	327.2	460.5	204.6	343.7	364.8	168.1	634.7	819.5	844.9	430.5	401.2
TTC38	714.9	691.7	435.4	703.8	583.7	822.7	757.8	506.1	683.1	610.5	605.7
ACAT1	764.6	644.9	647.9	765	923.1	797.1	991.3	782.8	915.1	742.3	716.2
GRAMD4	989.9	1574	925.9	819.2	2072.3	893.9	1318.5	828.5	1980.2	3795	1063.3
ZNF638	5015.1	4267.6	5861.1	5370.8	4185.1	4475.8	4948.7	5603.4	4316.1	4612.8	4455.5
SLC25A40	989.9	1051.4	965.3	1557.5	1178.5	1450.9	1204.4	1221.9	1106.1	1134.6	897.5
TIMM21	929.4	661.2	802.6	830.9	688.1	1060.2	806.8	703.6	687	522	1139.6
RASAL2	179.3	568.5	605.9	383.7	334.4	375.7	429.7	480.8	596.4	540.1	502.9
VPS9D1	224.2	265.9	295.1	145.2	285.8	182.1	128.4	151	122.8	259.5	169.1
ZNF37A	1353.4	1187.9	1388.9	1288.4	1059.9	1348.8	1788.3	812.1	1150.9	1530.9	1525.3
MARK3	3556.3	2917.8	3659.1	3110.3	2962	3634.7	3278.9	2102.6	3006.3	2974.3	2554.3
SLC25A3	6265.6	7452.3	7415.2	6374.4	6773.1	5982.1	6959	5909.5	6333.3	6722	7900.7
FNDC3B	767	696.8	397.4	615.2	532	882.5	780.1	971.3	766.9	1076.3	751.6
FOSL2	2559.1	10736.9	5016.5	3552.8	7526	3304.7	11371	3177.6	12365.5	12055	5361.8
FRYL	3682.3	2646.8	2939.1	2805.8	2392.5	2125.7	2154.7	2077.3	2557.1	2553.8	2657.1
TMEM131	1939.9	2200.6	2030.2	1282.1	1697.3	1356.7	709.6	1804.7	630.5	1159.7	856.6
FSCN1	985.1	1327.5	1976.4	1021.6	1636.5	1156.1	633	645.6	936.5	621.6	558.2
ACTB	79579.6	114008.1	68120.4	108999.6	111245	129738.7	121936.3	102743.7	143087.3	111341.6	110025.8
PLD1	167.2	23.4	1.3	52.6	12.2	96.8	159.6	108.6	76	1	161.4
WDR62	66.6	101.9	221.6	271.5	295.9	265.7	58.8	61.2	308.9	342	563.7
DLG1	2531.2	2052.8	2119.4	2379	2252.6	1953.3	2230.5	2201.4	2235.5	2225.9	2093.4
RAB7A	5087.8	5802.9	4512.9	5796.1	5203.5	5881.8	7838.9	6875	7660.6	5989.8	6021.7
BCAP29	1546.1	2012.1	1135.8	1748.9	1772.3	1912.8	2200.2	1851.2	2366.1	1747.1	1604.9
SEC31B	1489.2	1540.4	2230.9	1636	1458.2	837.6	1516.4	1000.7	1381.8	1559.1	1770.7
SART3	1174.1	1025.9	1728.6	1394.3	993.1	1282.8	1169.6	1349.2	1184	1239.2	930.7
ARHGAP15	6308	5356.7	5585.7	5117.4	5031.2	6144	5248.2	5416.5	5003.1	6481.6	5934.3
EXOSC7	702.8	572.6	638.7	752.5	508.7	697.7	660.6	651.3	737.7	390.3	905.2
KIFAP3	906.3	778.3	817.1	994.9	697.2	992.5	941.4	1092.9	916	1218.1	845.6
MKRN2	1033.6	1225.6	1235.4	1433.5	1484.5	1476.4	1749.1	1562.3	1339	906.3	1270
MCM6	688.2	772.2	920.7	1904.3	1838.2	1687.6	1257	1057	2253.1	1192.9	2310.1
REXO2	1429.8	1425.3	1794.1	1518.3	1690.2	1735.9	1578.8	1546.7	1814.5	1687.8	1969.6
RBM7	1323.2	1247	1478.1	1455.5	1673	1562.6	1674.2	1701	1707.3	1432.3	1262.3
RBMS2	551.3	633.7	726.6	570.4	591.8	365.1	686.4	667.7	537.9	934.4	542.7
BAZ2A	3093.4	3254	4358.1	2652.1	2547.5	2154.8	3167.5	3357.1	2523	2510.6	2349.9
PTPN23	410.8	365.7	424.9	298.2	410.4	269.2	246.9	340.4	342.1	386.2	351.5
MLH1	954.8	794.6	927.2	1012.2	659.7	1419.2	940.5	863.6	1062.2	926.4	1212.5
UNG	1364.4	1472.1	1356.1	2342.1	3613.6	2320.2	1853.4	1629.2	2345.6	3270	2851.7
FMO4	256.9	177.3	224.3	301.3	253.3	246.4	214	197.5	116	141.8	259.7
KLHL20	845.8	777.3	617.7	955.7	557.3	698.6	691.8	963.1	683.1	824.8	743.9
RGS11	310.2	302.6	70.8	90.2	141.9	205.9	172.9	42.4	42.9	79.5	168
SLC46A1	93.3	88.6	101	133.4	112.5	100.3	99.8	111	61.4	58.3	122.7
SPAG5	705.2	434	1180.3	916.5	533	610.6	337.9	474.2	472.6	869	640
ANKRD13A	2411.2	2529.6	1348.2	2407.3	2255.7	1938.3	1964	2621.7	1869.1	2216.9	1660.2
TPD52	1845.4	2312.6	1655.1	1793.7	1898	1859.1	2150.3	2007.1	2562.9	2259.1	1598.3
ACACB	1709.7	1585.2	1699.7	1065.5	986	921.2	733.7	1092.1	474.6	1521.8	637.8
PAG1	48.5	41.8	57.7	199.3	382	104.7	185.4	200.8	1002.8	95.6	331.6
GPATCH1	335.6	502.3	482.6	610.4	526.9	551.7	475.2	571.4	515.5	402.3	610.1
ICAM3	1130.5	1357	800	1175.4	1027.5	1281.9	1428.2	1225.2	1352.6	1001.8	1275.5
NT5C2	1651.5	2412.5	1794.1	2097.3	1674	2495.3	2054	1720.6	1787.2	1441.4	1812.7
MBNL3	946.3	1129.8	1068.9	792.5	1556.5	959.9	1222.2	1430.8	1484.2	1622.4	1026.8
XAB2	714.9	693.8	552.1	247.9	235.1	256.9	649.9	308.5	750.4	512	699.7
ARHGEF1	6378.3	6589.4	7222.4	5625	5279.5	4858.5	6192.3	4658.2	6838.1	5627.7	5558.5
STXBP2	687	940.3	575.7	902.3	866.4	854.3	785.4	938.7	761.1	1113.5	810.2
MAP2K7	193.9	82.5	60.3	130.2	116.5	181.2	71.3	98.8	139.4	148.9	210
DGKD	1340.1	1174.6	904.9	1074.9	1152.2	1032.9	790.8	1109.2	1046.6	1327.7	841.1
TOP2B	6589.1	7838.5	7253.9	3452.4	8042.8	4899.9	2928.5	3626.5	2585.4	3411.8	3857.5
TM9SF3	3774.4	5044	3472.8	4428.5	5940.2	4445	4464.6	6979.5	2738.4	4408.6	1952
NFKB2	1664.8	1907.1	2271.5	789.3	946.5	1130.6	731.9	779.5	447.3	706.1	564.8
UBE2T	124.8	96.8	158.7	292.7	389.1	329.1	156.9	219.6	284.6	467.7	418.9
PPP1R12B	807	599	1103	471.6	632.3	636.1	513.5	512.6	722.1	629.7	767.1
DNAJC10	5571.3	5011.4	5068.9	4658.4	5050.5	4795.2	6425.9	6013.1	6961.9	4541.4	4888.7
GTF3C1	1710.9	2236.2	1635.4	2280.9	1403.5	1634.8	2320.6	1874	1916.8	1535.9	1144
IL4R	362.3	414.6	136.4	229.1	237.1	248.1	506.4	422	405.4	301.8	326.1
USP33	3392.7	3451.6	3773.2	3636	3700.7	3125.2	3572.2	3303.3	3589.1	2695.7	2128.8
SNRPA	1014.2	1172.6	1005.9	1424.9	1564.6	1587.3	1406.8	1213.7	1801.9	1495.7	2174.1
SPAG6	506.5	9.2	228.2	129.5	324.3	250.8	131	131.4	32.2	178	48.6
EXOSC5	654.3	926.1	552.1	1049.1	857.3	937	875.4	995.8	1002.8	888.2	1294.3
DYNC1I2	1414	1210.3	1274.8	1138.5	1146.1	1353.2	1489.7	1526.3	1279.5	1317.7	1444.6
APBB1IP	1261.4	1259.2	961.3	1103.2	1217	1004.8	1241	1394.1	1578.7	1016.9	1777.3
LRCH4	1010.5	1317.3	1012.5	1220.9	1089.3	948.5	1155.4	880.7	1012.5	1206	1137.4
FAM76B	2251.3	1582.2	2468.2	1659.5	2258.7	2065	2458.7	1915.7	1835	2426.1	1996.2
POLD3	825.2	480.9	661	908.6	1050.8	796.3	565.2	625.2	1081.7	667.9	977.1
CAPZB	2908	2570.4	2849.9	2972.2	3941.9	2939.6	3701.5	3230.6	3761.6	3280	3116.9
GPR137B	181.8	299.5	257.1	153	229	163.7	278.1	344.4	133.5	226.3	298.4
NAALAD2	183	209.9	657.1	193.8	262.5	204.1	183.6	230.2	213.4	190.1	109.4
JADE1	1614	2226	1794.1	1945.9	1883.8	1901.4	2220.7	2047.1	1874.9	1673.7	1702.2
SLC25A43	445.9	397.3	472.1	577.5	491.5	461.9	567	525.6	579.8	595.5	341.5
UBE2A	2113.2	2334	2535.1	1566.1	2031.7	1594.3	1578.8	1748.3	1868.1	1810.5	2134.3
FGFR1	384.1	1110.5	1024.3	401.7	722.5	393.3	307.6	150.2	344	426.5	241
SMC1B	53.3	86.6	140.3	75.3	55.7	71.3	32.1	106.1	55.5	134.8	199
CST7	7.3	66.2	31.5	226	53.7	102.9	62.4	83.3	215.4	70.4	107.2
PIAS2	1823.6	1884.7	1672.2	1969.4	1759.2	1794.9	1788.3	1988.3	2108.8	1732.1	1648
ARAF	1735.1	2208.7	1965.9	2199.3	2302.3	1898.7	2078.1	1967.1	2218.9	2010.7	1885.6
MCCC1	2401.6	2352.4	2034.1	2361.7	2269.9	2181.2	2079	2238.9	1898.3	1540.9	2115.5
ACER3	393.8	261.8	379	357	670.8	428.5	236.2	504.4	394.7	416.4	479.7
UBE2K	1135.3	1070.7	1319.4	1481.4	1529.1	1352.3	1672.4	1407.2	1870.1	2134.4	1365
PIK3C3	1485.5	1582.2	1516.1	1607.7	1907.1	1966.5	2204.7	1861	1815.5	1238.2	1831.5
N4BP2	1647.9	1301	1879.4	3016.1	1964.9	1408.6	1968.4	1755.7	2585.4	1862.8	2125.5
TIGAR	69.1	54	87.9	60.4	68.9	161	84.7	50.6	168.6	155.9	67.4
TULP3	288.4	285.3	317.4	421.3	324.3	323.8	338.8	284.9	234.9	385.2	330.5
SYNJ2	1191.1	804.8	1289.2	1119.7	1266.7	1738.6	1308.7	1094.6	964.8	1572.1	802.4
PPP2R5C	1826	1698.3	2069.5	1759.9	1778.4	1624.2	2373.1	2213.6	2426.5	2803.3	2430.6
PMS2P1	847	802.8	1054.4	850.5	986	1004.8	1014.5	895.4	1031	1291.5	1149.5
GNB1	1248	3750.1	1273.5	920.4	1784.5	1008.3	820.2	830.1	954	1168.8	1473.4
HOXA9	3179.5	2617.2	2890.5	2390.8	2227.3	1658.5	1410.3	1855.3	2292	2054.9	2284.7
MLLT10	2096.2	1291.8	2019.7	1294.6	1786.5	1936.6	1281.1	1692.8	1756.1	1808.5	1790.6
ZCWPW1	529.5	472.7	423.6	390	329.3	434.6	498.3	329.8	251.4	607.5	422.2
ITM2A	2969.8	2891.3	2588.9	2906.3	4094.9	3693.6	3884.2	3802.8	5421.2	3594.9	3927.1
NRDC	5301.1	5163.2	5354.8	4747	5152.8	5428.7	5431	5488.3	5386.1	5097.6	4885.4
VDAC3	2316.7	2872.9	3164.6	3535.6	3999.6	3714.7	3245	3655.9	4709.8	3808.1	4112.8
PCM1	6631.5	6772.8	8299.2	7578	5814.5	6618.3	6996.4	7598.2	7420.8	7835.5	6609.7
TNRC6C	666.4	636.7	838	605.7	572.5	705.6	495.7	826.8	388.8	568.3	528.3
CBFA2T2	1377.7	1176.7	1522.6	1199.7	765.1	1121.8	900.4	860.3	588.6	1058.1	1048.9
ITCH	1392.2	1068.7	1205.3	1388.8	808.6	915	1327.4	868.5	925.8	1124.5	862.1
TP53INP2	333.2	1079.9	741	215	419.5	369.5	197	177.9	44.8	152.9	136
SDF4	2238	2558.1	1673.5	2485.7	2378.3	2009.6	2388.3	1924.7	1454	2756	1567.3
MYH7B	341.7	274.1	453.8	134.2	150	67.7	132.8	101.2	79.9	320.9	94
TOLLIP	867.6	1795.1	911.5	1119.7	948.5	1197.5	1358.6	1539.4	1162.6	1460.5	1005.8
UBE2D4	273.8	246.5	171.8	250.3	262.5	278.9	329.9	298.7	289.4	371.2	306.2
RUNX1T1	77.5	186.4	175.7	0	87.1	0	0.9	94.7	53.6	53.3	0
THOC1	2070.8	2096.6	3223.7	2154.6	2413.8	2289.4	1851.6	1800.6	2257.9	1692.8	2650.5
FKBP7	312.6	416.7	279.3	404.9	332.4	437.3	280.8	315.1	401.5	283.6	235.4
OSBPL6	58.2	238.4	132.5	63.6	41.5	186.5	61.5	65.3	24.4	294.7	12.2
SLC1A3	67.9	131.4	112.8	22	15.2	159.3	158.7	166.5	80.9	40.2	139.3
XRCC5	6203.8	7514.5	5238.1	9042.1	6883.6	6951.7	11175.7	8465	12485.3	6669.7	8552.8
LXN	1077.2	1140	779	907	1028.5	1362.9	1456.7	1389.2	1219.1	1519.8	698.5
MKNK1	365.9	547.1	465.6	441.7	470.2	431.1	667.7	549.3	665.6	733.3	677.5
TNS1	1606.7	1308.1	1038.7	885.1	821.8	784.8	995.8	983.5	774.7	1037	621.2
REXO1	204.8	114.1	86.6	158.5	120.6	98.5	147.1	176.3	158.8	326.9	171.3
SAR1A	1793.3	1152.2	856.4	2905.5	2318.5	951.1	1753.6	2235.6	3485.8	2882.7	932.9
CDC14A	1684.2	1212.3	1727.2	1341.7	1130.9	1358.5	1344.4	1449.6	1210.3	1470.5	1008
RAPGEF3	775.5	1173.6	772.5	1175.4	662.7	814.7	963.7	1021.9	568.1	1215.1	340.4
CEACAM1	186.6	450.3	104.9	284	317.2	229.6	380.7	186.9	375.2	208.2	134.8
SENP1	601	698.9	442	601	546.2	537.6	843.4	739.5	801	350	717.3
CIC	390.2	378	457.7	324.8	309.1	233.2	367.3	365.7	281.6	368.1	368.1
LIPE	83.6	34.6	101	94.9	119.6	37	102.5	126.5	61.4	106.6	131.5
FDFT1	2053.8	2472.6	3550.2	3356.7	3255.8	4519.8	2773.4	2402.1	3781.1	2478.4	2759.9
PAFAH1B3	487.1	508.4	439.4	563.4	577.6	593.9	541.1	526.5	816.6	725.2	856.6
OPHN1	386.5	252.7	245.2	236.2	168.2	76.5	271	236.7	131.6	149.9	196.7
KIF22	1649.1	1491.5	2066.9	2001.6	1748	1865.3	1815.1	1531.2	1818.4	1689.8	2271.4
CARMIL1	353.8	405.5	510.2	427.6	579.6	194.4	209.5	434.2	294.3	308.8	192.3
PGM1	445.9	876.1	525.9	830.1	775.2	938.8	1248.1	786.8	1150.9	913.3	804.7
DDX1	2099.8	2730.3	1926.6	3537.1	3901.3	3357.5	3656	3450.2	4500.3	2443.2	3359
DNM2	4133	4426.6	4005.3	4823.1	4058.4	4300.7	4334.4	3984.8	4484.7	3891.6	2777.6
EPB41L2	502.8	455.4	667.6	775.2	889.7	702.1	764	670.9	598.3	938.5	633.3
STX7	2242.8	2420.6	2171.8	2113	1928.4	1801.9	2640.6	2856	2471.3	1580.2	2240.4
RABL2B	395	506.3	452.5	555.5	393.2	463.7	562.5	468.5	615.9	579.4	640
KEAP1	1410.4	1589.3	1266.9	2103.6	1791.6	1767.6	1716.1	1799	2078.6	1292.5	1733.1
SLC35C2	1375.3	1618.8	1269.5	1812.5	1636.5	1943.6	2227.8	1776.1	1873	1788.4	1461.2
CRYBG3	136.9	196.6	13.1	240.1	109.4	68.6	183.6	111	256.3	168	243.2
RFX3	834.8	765.1	891.8	467.6	644.5	681.9	633.9	670.9	580.8	681	712.9
RIF1	4723.1	2973.8	3661.7	4829.4	4361.4	3310	4083	4548.8	4726.3	3558.7	4297.4
RAB21	1661.2	3140.9	2644	860	2446.2	1549.4	788.1	972.9	726	1450.4	963.8
SMARCA2	7151.3	7284.2	10916.9	6458.3	6990	5727	4094.6	4502.3	4784.8	11702	5092.1
SESN1	4993.3	2394.1	3635.5	3466.5	3967.2	2565.6	1210.6	1431.7	1193.8	2857.6	2838.4
SRCAP	159.9	179.3	221.6	133.4	141.9	89.7	172.1	166.5	179.3	137.8	95.1
PUM3	1392.2	1108.4	1093.8	1546.5	1748	1968.2	1397.9	1389.2	1204.5	1181.9	2185.2
CNOT4	1578.8	1531.2	1497.7	1399.8	1305.2	1474.6	1389.8	1599.8	1365.3	891.2	1422.5
PSEN1	1937.5	2474.6	1736.4	2240.1	1211.9	1818.7	2408.8	2696.8	1669.3	2048.9	1600.5
CPOX	210.8	384.1	173.1	598.7	293.9	417.1	124.8	448.9	146.2	167	283
CLDND1	1874.5	2230.1	1901.7	2089.5	2316.5	1690.2	3164.8	3033.9	2736.4	2162.6	2583.1
MOK	186.6	349.4	207.2	447.2	331.4	286.8	260.3	243.2	298.2	330.9	372.5
HSP90AA1	33446	32072.1	153893.6	27382.1	38671.9	59083.9	16160.1	17904.7	20098.2	21933.4	23468.8
RBL1	456.8	277.1	355.4	649.7	743.8	589.5	542.9	638.3	890.7	566.3	1068.8
DLGAP4	557.4	613.3	654.4	546.1	448.9	558.7	558.1	453	557.4	478.8	502.9
CROCCP3	189	93.7	220.3	113	38.5	117	150.7	143.7	135.5	211.2	129.3
NDC80	155.1	229.2	331.8	382.9	504.6	497.1	210.4	165.7	285.5	425.5	486.3
AP4E1	431.4	439.1	385.6	488	766.1	399.5	343.2	511.8	498.9	220.3	385.7
RSBN1	2932.3	2733.4	2156.1	2089.5	2438.1	2231.3	3623	2497.6	3596.9	3502.3	2807.5
MAGI3	76.3	373.9	199.3	91.8	71.9	124.1	87.4	135.5	108.2	199.2	96.2
CXCL2	17187.7	23432.8	37784.2	29372.7	24696	28047.9	2914.3	2797.2	1675.2	15164.1	14013
TCF7	273.8	374.9	337.1	90.2	121.6	179.5	69.5	70.2	75	166	100.6
OSTM1	847	632.7	474.8	541.4	462.1	666.9	1019	932.9	855.6	688	857.7
CDH7	2052.6	946.4	1226.2	1829	446.9	979.3	1850.7	994.2	493.1	1161.7	257.5
PCNP	6644.9	6275.7	5714.2	5704.3	7186.6	7352	6828.8	6930.5	6991.1	7202.8	6144.4
EXD2	780.3	1129.8	924.6	1183.2	922.1	1271.4	1068	1089.7	862.4	413.4	785.9
ARG2	298.1	631.6	885.3	273.8	273.6	530.6	282.6	200	222.2	306.8	110.5
MEF2C	6249.9	5761.2	4636.1	6182.1	5035.3	5093.5	6606.8	6921.6	7097.3	6159.8	6615.2
PTPRC	14067.6	12578.8	10014.6	13895.1	8830.2	11869.2	17826.3	15510.7	14876.8	12872.8	11129.2
UBA5	1308.6	1486.4	1849.2	1618.7	1772.3	1781.7	1640.3	1633.3	1817.4	1962.4	1501
STK17B	7693	12585.9	9748.4	7018.5	10241.8	7431.2	15109	9685.3	12476.6	18112.2	16470.1
CDC14B	639.8	765.1	506.2	354.7	302	523.5	449.3	731.3	502.8	525	290.7
ZNF510	413.2	622.5	435.4	774.4	251.3	586	508.1	715.8	522.3	484.8	329.4
ZNF506	900.3	801.8	975.8	1078.1	926.2	931.8	855.8	1031.7	923.8	1008.9	1013.6
JMJD4	333.2	247.6	77.4	317.8	430.7	239.3	331.6	397.5	344	256.5	295.1
DUSP12	487.1	445.2	609.8	523.4	498.6	724.1	572.3	615.4	719.2	742.3	581.4
AACS	705.2	623.5	427.5	837.2	713.4	622.9	552.7	511	531.1	486.8	392.4
DELE1	1703.6	1938.7	2398.7	1772.5	1972	1573.2	1941.7	1617.8	1782.4	1568.1	1417
CADPS2	432.6	400.4	81.3	157.7	153	123.2	127.5	142	41.9	145.8	13.3
HSPB11	980.2	1050.4	1064.9	1012.2	1338.6	1238	1109	985.2	1112.9	1403.1	1671.2
PHLPP1	195.1	289.3	354.1	149.9	147.9	268.4	276.4	213	309.9	467.7	221.1
ATP8B1	122.4	44.8	266.2	102.8	130.7	49.3	69.5	149.4	93.6	124.7	91.7
IL12RB2	2860.8	3035.9	3160.7	3185.6	2970.1	2346.6	4126.7	3610.2	2867	4008.3	2291.3
SMARCD3	585.2	1337.7	605.9	640.3	708.3	637.9	1082.3	1251.3	604.2	713.1	882
WDR70	1434.6	1148.2	1327.2	1094.6	1438.9	1557.3	1319.4	1128	1368.2	1300.6	1472.3
FYB1	80	187.5	91.8	207.9	293.9	577.2	270.1	115.9	200.7	707.1	594.7
STRADB	776.7	817.1	718.7	819.2	1231.2	1121.8	1325.6	1261.9	1200.6	1155.7	1149.5
BZW1	4867.3	6592.5	5956.8	5124.4	5878.4	5983.9	6184.3	5405	6314.8	5120.7	4393.6
C1QTNF3	220.5	85.6	161.3	199.3	179.4	199.7	96.3	107.7	129.6	204.2	286.3
ME2	1567.9	1276.5	1648.6	1600.7	1960.8	1416.6	1826.7	1500.2	2027.9	1361.9	1755.2
C5orf22	742.8	649	978.4	835.6	685	906.2	1054.6	847.2	1136.3	391.3	495.2
CCNT2	1993.2	1763.5	2427.6	2064.4	2246.6	2028.1	1788.3	1794.9	2068.9	2617.2	1894.5
FAM135A	1267.4	1495.6	1387.6	1115	1400.4	1098.1	1199.9	1322.3	1011.5	509	1150.6
EPB41L3	1547.3	1234.8	708.2	991.8	222.9	996	1901.6	842.3	919	584.4	854.4
COBLL1	860.3	711.1	368.5	495.9	674.9	388.9	659.7	708.5	933.6	599.5	646.6
DLG3	525.9	461.5	520.7	302.9	301	418.8	522.4	372.2	555.5	364.1	197.8
TRAF5	2326.4	3019.6	3122.7	2263.7	3091.7	2207.5	3324.4	2647.8	4274.2	4797.9	3128
MRPL22	765.8	744.7	920.7	962.7	854.2	1053.2	921.8	946.8	1031	1036	1232.4
GEMIN5	940.3	681.6	422.3	1033.4	753.9	637.9	674.9	781.9	467.8	689	495.2
NFE2L1	347.8	432	275.4	457.4	348.6	417.1	381.6	675	597.4	377.2	400.1
GSK3B	958.4	913.8	1213.1	655.2	1104.5	810.3	772.9	730.5	1054.4	1144.6	816.8
ERC1	1660	1522	1228.9	1281.3	2044.9	1130.6	1680.5	1815.3	1315.6	2235	1392.7
XPO1	3429.1	3551.4	5234.2	3315.9	2947.8	2788.3	4289.9	4522.7	5503	3839.3	4085.2
RNF13	1769.1	1690.1	1779.7	1650.1	1528.1	1829.2	1848.1	2428.3	2256	1616.4	1621.5
PALB2	373.2	333.1	268.9	579.1	417.5	490.1	483.2	442.4	558.4	218.3	301.7
DOP1A	700.4	509.4	464.3	432.3	704.3	402.1	628.5	499.5	373.2	352	414.5
LYRM2	1383.7	1110.5	998	1384.1	1365	1411.3	1731.3	1766.3	1477.3	1238.2	1390.5
BCKDHB	823.9	1052.4	929.9	1038.9	1335.6	1155.2	1345.3	1228.4	1367.2	1360.9	1016.9
KAT6A	2072	2043.7	3293.2	1624.2	1796.6	1648.8	2240.3	2199.7	2064	2651.4	2020.5
TUT7	1732.7	1892.9	2333.2	1960	1740.9	1877.6	1785.7	1814.5	1690.8	1826.6	1377.2
ULK2	991.2	898.6	783	889	1254.5	567.5	354.8	600.7	333.3	535.1	443.2
TNPO1	1576.4	1306.1	1541	1350.4	1500.7	1394.6	1012.7	1639	1014.5	1355.9	1555.2
PLOD1	645.8	822.2	384.3	663	609	732	834.4	612.2	650	696	652.1
ITGAE	456.8	655.1	693.8	558.7	1023.5	775.2	577.7	465.2	746.5	727.2	763.8
DIS3	1815.1	2082.4	1563.3	2109.1	1913.2	1601.3	2222.5	2304.2	1954.9	1257.3	1859.1
PIBF1	2537.3	1899	1866.3	2425.3	1653.8	2013.1	1802.6	1919.8	2061.1	1706.9	2356.5
TDRD3	656.7	561.3	788.2	377.4	386.1	463.7	342.3	573	606.1	538.1	539.4
NUFIP1	516.2	542	543	589.3	462.1	666	739	593.4	651.9	445.6	619
PDS5B	2268.3	2214.8	2074.8	2739.2	2318.5	1868.8	3097.9	2887	3092.1	2704.7	2104.5
OXCT1	885.7	1058.5	1228.9	1309.6	1197.8	1226.5	1203.5	1109.2	1562.1	1443.4	1142.9
RRAGB	1186.2	1369.2	1281.3	1272.7	1365	1587.3	1364.9	1492.1	1344.8	1635.5	1267.8
CYLD	3953.7	4838.2	3857.1	3190.3	4035.1	3111.2	4848.8	3524.5	4289.8	3730.7	3320.3
SLC27A5	123.6	144.7	144.3	187.5	306	178.6	164	216.3	193	177	379.1
ZNF324	533.1	660.2	1046.6	755.6	619.1	829.7	865.6	700.3	763	768.5	674.2
ZNF671	638.6	570.5	217.7	701.5	364.8	748.8	559	706	423.9	372.2	699.7
ZNF416	103	98.8	194.1	195.4	142.9	169.8	237.1	333.8	96.5	202.2	186.8
ZNF586	722.2	848.6	1019	750.9	973.8	759.3	678.4	601.6	1044.7	810.7	585.8
ZNF446	66.6	138.6	47.2	137.3	93.2	106.5	123	80	184.2	153.9	110.5
ZNF264	339.3	448.3	417.1	421.3	209.8	302.7	484.1	288.9	355.7	239.4	271.9
RPS5	8177.6	8384.5	8241.4	7850.3	9909.4	10829.2	7261.2	8287.1	10363.8	10556.3	11873.1
YTHDC1	2539.7	2191.4	3002	1672.8	2153.3	2483.8	1598.4	2015.3	1585.5	3996.2	3144.6
CHMP2B	1760.6	2109.9	2616.4	1983.6	2000.3	2274.4	3029.3	2383.4	2372.9	2469.3	2045.9
SMAP2	3681.1	4764.8	3284	3633.6	3961.1	3730.6	4653.6	3277.1	3968.2	5275.6	3277.2
PPIE	1672.1	1448.7	1270.8	1693.2	1356.9	1427.1	1594	1378.6	1580.6	1628.5	1461.2
ZMPSTE24	528.3	1057.5	581	1103.2	1124.8	1267	1346.2	1538.6	1549.5	1222.1	1090.9
STARD7	2625.7	3099.1	2108.9	4342.9	4517.4	2856.9	5155.5	4248.4	5402.6	2629.3	3847.5
NOA1	973	943.4	811.8	896.8	866.4	1068.1	994.9	1150.9	582.8	1006.8	1087.6
REST	3876.2	3817.4	3270.9	3568.5	3372.4	2936.1	4188.2	4235.4	4246.9	3830.2	3216.4
SSH1	976.6	1206.2	964	870.2	982.9	740	684.7	795.8	741.6	761.4	666.5
GSTP1	8212.8	9057.9	7459.8	9000.5	11439.5	10390.2	10943.9	9113.1	16501.3	10155	13979.8
APLP2	10096.9	14091.7	7061.1	9885.6	10590.4	10750.9	16563	16718.7	17256.5	14146.2	12752.9
FAM234B	351.4	304.6	154.8	251.9	237.1	240.2	527.8	370.6	528.2	281.6	422.2
WBP11	3707.7	4787.2	4987.6	4501.4	4235.7	4155.5	5085.1	5257.3	5086.9	4998	4041
EIF3I	2582.1	3515.8	3505.6	3027.9	3508.2	3743.8	3107.7	2821.7	3714.8	3066.8	3537
TXLNA	1687.9	2147.6	1314.1	2002.4	1833.1	1710.4	1947	2324.6	2123.4	1203	1455.7
NCOA1	1036	2756.8	1062.3	950.2	1329.5	889.5	794.3	879.1	828.3	1487.6	1084.3
AGBL5	696.7	852.7	1025.6	988.6	997.1	1154.4	1467.4	1116.6	1180.1	930.4	971.6
KIF3C	112.7	119.2	48.5	171.8	129.7	76.5	149.8	116.7	139.4	53.3	148.1
RAB10	3183.1	3510.7	2362	3900.4	3028.9	3559.9	5255.3	5480.9	4316.1	3661.3	3584.5
HADHA	4343.9	5012.4	3590.9	5493.2	4743.4	5268.6	6109.4	5072	5615.1	5118.7	5403.8
MAPRE3	499.2	592.9	406.6	249.5	257.4	229.6	463.6	528.1	478.5	392.3	321.6
CAD	1446.7	1840.9	1158.1	2379	1374.1	1379.6	2457.8	2292.8	2766.6	1896	1485.5
CD59	2606.3	2706.9	1983	3275.8	3130.2	3063.6	4211.4	4103.2	4447.6	3215.7	3469.5
CD82	4496.5	6327.6	4036.8	6022.1	5488.2	6449.3	6964.3	6247.4	6851.7	5786.6	5761.9
BCORL1	224.2	313.8	350.2	152.2	238.1	174.2	239.8	256.3	249.5	242.4	393.5
ATRX	9401.4	6734.1	7739.1	7772.6	6624.2	6877.8	7947.6	8633.2	9011.2	9648	10250.5
AK6	496.8	636.7	674.1	649.7	611	771.6	703.4	870.9	649	837.9	924
FCN1	0	1	0	0.8	0	0	0	0	0	668.9	1094.2
MYNN	1405.5	1214.4	1925.3	1390.4	1353.8	1804.6	1364	1259.4	1063.2	1497.7	997
MECOM	2818.4	3573.9	2578.4	2615.2	1921.3	1984.9	2770.8	3351.4	1779.4	2579	1932.1
SCAMP1	1473.4	1297.9	800	1683	1067	1330.3	1236.5	1893.6	1556.3	1077.3	1589.4
PREP	827.6	1025.9	887.9	1409.2	917.1	1248.5	815.7	1023.5	973.5	960.6	685.3
HACE1	928.1	1393.7	1475.4	1176.9	1666.9	1156.1	907.5	1137.8	971.6	821.8	971.6
SEH1L	2070.8	2020.2	1901.7	2368	2015.5	1861.8	2251	2420.9	2487.9	1720	1859.1
WDR47	782.7	1058.5	932.5	873.3	1141	457.5	835.3	737	579.8	831.8	716.2
WDFY1	1266.2	2189.3	1375.8	2176.6	1601.1	1726.3	2239.4	2451.9	2556.1	1381	1173.8
OVGP1	144.2	73.4	279.3	127.1	47.6	65.1	94.5	106.9	123.8	329.9	85.1
SLC25A24	1195.9	1175.7	561.3	983.1	945.4	1146.4	1311.4	1556.5	1406.2	1058.1	640
MAP3K4	1170.5	958.7	1449.2	974.5	1342.7	1142	1206.2	1416.1	1071	836.9	1026.8
PILRA	44.8	29.5	44.6	158.5	66.9	43.1	121.2	126.5	20.5	63.4	106.1
IGSF9	259.3	172.2	274.1	196.9	77	231.4	127.5	75.9	90.6	145.8	128.2
ABCB1	4615.3	4511.1	3445.3	3432	2704.6	2524.3	4157	3949.7	2581.5	3018.5	1986.2
ZNF213	191.4	102.9	144.3	162.4	65.9	189.2	173.8	171.4	186.1	165	150.3
AKR1B1	1901.1	2741.5	1924	2383.7	2839.4	2586.8	2548.8	2168.7	3038.5	2334.6	2724.6
CPNE3	2523.9	3698.2	2347.6	2905.5	2365.1	2817.3	4336.2	5520.9	4737.1	3031.6	2320
RRN3	1595.8	1663.7	2112.8	1826.6	1993.2	1856.5	1995.2	2238.9	1859.4	2069	1179.4
MTIF2	744	641.8	510.2	696	749.9	768.1	844.2	907.6	659.7	509	571.4
DDHD2	3467.8	2762.9	2952.2	3424.1	3080.5	2606.1	4227.4	3612.6	3938	3419.9	2462.6
EPS15	3479.9	2490.9	2920.7	3092.2	2487.7	2689.7	4055.4	3457.5	3606.6	3210.6	3685.1
ORC1	133.3	122.3	318.7	219.7	282.7	193.6	26.7	52.2	239.7	71.4	430
MGST2	784	870	668.9	1049.1	1282.9	1084	1107.2	1103.5	1226.9	919.3	1556.3
CHERP	1359.5	1050.4	1388.9	885.9	1026.5	837.6	1060	922.3	1013.5	1075.2	1039
ATG16L1	608.3	788.5	1176.4	561	668.8	764.6	945	825.2	1146	778.5	947.2
USP40	1518.2	1061.6	1074.1	969	1293	1025.9	1052	1146	1084.6	1237.2	932.9
POMGNT1	2298.6	1959.1	1753.5	2053.4	2063.2	1481.7	2087.9	1616.9	2083.5	1598.3	1849.2
RAD54L	70.3	75.4	163.9	291.9	199.6	148.7	84.7	68.6	115	201.2	196.7
MAST2	874.8	1001.5	1244.6	932.9	906.9	692.4	635.6	1046.4	465.8	988.7	386.9
DNAJA1	14885.5	22667.7	36219.6	13905.3	13183.5	29203.2	8882.8	9960.4	5900.6	6764.3	8254.4
B4GALT1	270.2	238.4	342.3	175.8	375.9	445.2	432.4	526.5	343	510	432.2
CHMP5	1607.9	1838.9	1539.7	1402.9	1453.1	1533.6	1552.1	1613.7	1251.3	1641.5	1692.2
NFX1	2966.2	2907.6	2918.1	2975.3	2786.7	2699.4	2560.4	3452.6	2604.8	2644.4	2580.9
DIMT1	1994.4	2003.9	2098.4	2306	2329.7	2469.7	2662.9	2766.2	2521	2027.8	2089
IPO11	1541.3	1753.3	844.6	1509.6	1578.8	2054.5	2051.3	1474.9	1749.2	1470.5	1173.8
EIF2AK1	3020.7	4035.4	3106.9	4474.8	4900.5	4128.3	4733.8	4816.5	5072.3	3982.1	4316.2
NME8	215.7	129.4	342.3	261.3	171.3	291.2	164	248.9	180.3	445.6	131.5
EPDR1	1046.9	977	436.7	943.1	1043.7	909.8	1179.4	1413.7	1064.2	494.9	946.1
SNX10	1950.8	2084.4	1284	1486.1	2122.9	1576.7	1358.6	1665.1	1849.6	992.8	1525.3
SEPHS1	541.6	829.3	518	524.1	857.3	780.4	470.7	656.2	602.2	353.1	798
MRPL28	1100.2	967.8	919.4	1004.3	1214	946.7	1110.8	1092.1	1191.8	1057.1	1527.5
ITPKC	554.9	658.1	902.3	708.5	581.7	974	197	314.2	109.1	100.6	120.5
RBM22	3530.8	3583	4748.9	3604.6	3778.7	3632.9	3108.6	3549.8	3544.3	3366.6	2703.6
TMED2	5155.7	5970	4300.4	6314.7	7666.9	6688.6	7979.7	7494.6	9150.6	6566.1	7675.2
ERO1B	1704.8	1748.2	2141.7	1387.2	1455.1	1215.1	1957.7	1901.8	1696.6	1199	1990.6
ZFAND6	2393.1	2870.9	2779.1	2337.4	2072.3	2373.8	2328.6	2878.8	2213.1	2808.3	2607.4
TXLNG	834.8	1289.8	1701	914.9	913	678.4	789.9	995	683.1	1147.7	963.8
LAT2	2383.4	2560.2	1197.4	2720.3	3581.1	2994.1	2292.9	2005.5	4625	2523.7	3254
HUWE1	2016.2	2484.8	2508.9	1767.8	1868.6	1838.9	2200.2	3153.1	1989.9	1960.4	2108.9
ZW10	578	518.6	435.4	728.9	797.5	759.3	670.4	755	646.1	275.6	556
ALG9	99.4	132.4	120.7	160.8	255.4	105.6	155.1	163.2	214.4	304.8	161.4
ACOX3	390.2	400.4	331.8	521	465.1	312.3	391.4	339.5	430.7	475.8	541.6
MTMR2	1302.6	1661.6	914.1	1067.1	1303.1	1150.8	1524.4	1212.9	1263.9	801.7	750.5
PPP1R15A	44104	80686	66012.9	39950.4	35210.4	40197.8	44670.8	25812.2	22135.9	26555.2	22415.5
HSD17B14	493.2	312.8	258.4	405.7	292.9	329.1	273.7	259.6	280.7	351	170.2
TRIP6	1022.7	1575	1412.5	1705	1076.2	1630.4	1525.3	1581	1301.9	1507.8	1445.7
FTL	66335.9	74746.5	91155.6	57726.2	66707.9	86427.9	56450.1	62812.4	57064	67920.5	70678.3
SRRT	2583.3	3053.3	3114.8	3456.3	3140.3	3001.2	3064.1	2697.6	3474.1	2920	2556.6
BAX	952.4	1085	967.9	1057.7	1124.8	1026.8	899.5	882.3	925.8	1275.4	1182.7
NLK	249.6	163	271.5	211.9	329.3	279.8	294.2	244.9	231.9	629.7	302.9
PIGS	993.6	1106.4	671.5	1151.1	1016.4	983.7	1373.8	1268.4	1747.3	553.2	824.6
ATXN7L3	295.7	236.4	203.3	270.7	312.1	353.7	286.2	278.3	246.5	336	268.6
PGS1	1514.6	1485.4	1606.6	1311.1	1039.7	1223.9	1132.2	1468.4	1665.4	956.6	1299.8
PSMC5	3083.7	2711	3079.4	3001.2	3096.8	2985.3	3670.3	2687	3710.9	3396.7	3425.3
UIMC1	1060.2	754.9	1158.1	1104	1134.9	1036.5	840.7	850.5	848.8	935.4	1387.1
MMP2	1833.3	1503.7	1537.1	1999.2	1659.8	1238	1945.2	1274.9	1888.6	1448.4	990.3
LPCAT2	6489.8	5257.9	3278.7	5002.8	3599.4	4597.2	7251.4	6741.2	6386.9	4606.8	4378.1
OGFOD1	992.4	1212.3	1003.3	1658.7	1240.3	1959.4	1347	1369.6	1550.4	1146.7	1394.9
SH3BP2	810.6	720.3	558.7	802.7	877.5	810.3	647.2	682.4	782.5	600.5	808
NOP14	725.8	1178.7	798.7	1009	875.5	722.4	1150	1061.1	962.8	849.9	886.4
ADD1	4457.8	5110.2	3945	4288.8	4298.6	3615.3	5209.9	5032.8	4896.9	3571.7	2964.4
L2HGDH	168.4	164	186.2	124	322.2	189.2	161.4	116.7	145.2	30.2	357
TXNDC16	833.6	714.2	783	444.9	658.7	655.5	946.8	580.3	797.1	657.8	487.4
RTRAF	2620.9	3702.2	3299.7	3021.6	3428.1	3552.8	2989.2	2921.3	3250.9	3604.9	3419.8
GMCL1	1440.7	1145.1	1371.8	1173.8	1420.7	1610.1	1340.8	1976.1	1943.2	1499.7	1298.7
SF3B2	5017.6	5342.5	5071.6	4626.2	4676.5	3956.7	4754.3	5054.1	5478.7	4704.3	3623.2
KLHL42	796.1	730.5	1045.3	900	1003.2	1122.7	689.1	969.7	753.3	388.3	907.4
GNAS	6926	9554.1	13293.3	6270.8	8467.4	9923.9	4276.5	6991.8	5993.2	9083.8	8807
DNM1L	3307.9	2412.5	3487.3	3400.6	3166.7	3981.3	3097.9	3207.8	3466.3	2976.3	2790.9
ERGIC2	1718.2	1420.2	811.8	1398.2	1045.8	1827.5	1494.1	1428.4	1110	1126.5	2185.2
AURKA	54.5	35.7	27.5	78.5	69.9	168.9	35.7	102.8	70.2	62.4	112.7
CASS4	224.2	489	150.8	283.3	207.7	252.5	297.8	335.5	237.8	288.7	236.5
PIR	242.3	197.6	122	274.6	336.4	422.3	354.8	313.4	277.7	386.2	313.9
AAMDC	216.9	336.2	339.7	236.2	243.2	345.8	254.1	303.6	304	486.8	300.6
RFX2	282.3	425.8	537.7	427.6	628.3	338.7	624	391	769.9	1086.3	375.8
METTL2A	233.9	230.2	221.6	385.3	192.5	313.2	252.3	325.7	370.3	182.1	320.5
ALG6	913.6	597	814.4	774.4	818.8	999.5	787.2	836.6	964.8	1036	790.3
CNOT3	687	601.1	599.4	477.8	515.8	447	436.8	505.2	508.7	402.3	483
PTPN4	1365.6	948.5	1228.9	994.1	1301.1	1025.9	1242.7	995.8	1263	1522.8	1392.7
DDX18	4042.2	4839.2	4979.8	3336.3	3787.8	3676	4346	3653.4	3928.2	4861.2	4034.3
KHSRP	592.5	550.1	582.3	385.3	507.7	408.3	304	452.2	341.1	472.7	610.1
GNA11	330.8	256.7	325.3	140.4	250.3	104.7	205.9	199.2	138.4	203.2	218.8
EDEM2	1506.1	1368.2	1297.1	1509.6	1581.8	1609.3	1331.9	1207.2	2004.6	1447.4	1701.1
DNMT3B	1182.6	1357	1471.5	1336.2	1657.8	1252.9	822.8	918.3	1518.3	1004.8	969.3
TPX2	273.8	565.4	691.2	1071.8	1445	1084.9	576.8	626.9	1196.7	1088.3	1201.5
PDRG1	494.4	734.5	849.8	1014.5	958.6	1185.2	651.7	559.9	877.1	756.4	951.7
ANKRD10	4953.4	4612	5075.5	4559.5	6023.3	5067.1	4588.5	3685.2	4591.9	4411.6	6270.4
TGDS	483.5	455.4	764.6	378.2	548.2	593.9	361.1	724	211.5	282.6	615.7
DOCK3	495.6	470.7	348.9	131	253.3	183	130.2	151	94.5	87.5	231
C3orf18	262.9	238.4	106.2	271.5	272.6	219.1	332.5	286.5	249.5	411.4	368.1
COQ9	735.5	642.8	581	862.3	789.4	791.9	790.8	827.7	881	584.4	820.1
KIF9	919.7	760	759.4	717.9	724.5	871.9	963.7	707.7	711.4	934.4	747.2
CRLS1	1278.3	1559.7	1268.2	1293.9	1728.8	1476.4	450.2	1071.7	193.9	737.3	485.2
ATRN	513.8	454.4	590.2	513.9	413.4	573.7	559.9	715	745.5	547.2	452.1
SMOX	580.4	1068.7	544.3	608.9	966.7	1010.1	763.1	892.9	814.7	1047.1	641.1
FKBP1A	691.9	883.3	689.8	752.5	1311.3	807.7	936.1	887.2	990.1	1084.3	1094.2
NSFL1C	3201.3	3121.5	2856.4	2343.7	2954.9	3002.9	3581.1	3065.7	3293.8	2501.5	2334.4
C20orf194	1099	963.8	810.5	841.9	747.8	922.1	772	856.2	780.6	879.1	560.4
ZNF343	189	130.4	234.8	289.5	239.1	177.7	283.5	292.2	247.5	40.2	137.1
CPXM1	6380.7	4833.1	5522.7	6751	4823.5	6790.7	5328.4	4154.6	8900.1	7850.6	6185.2
MAVS	2229.5	2270.8	2259.7	2214.2	1751	2050.9	2423.1	2238.1	1976.3	1739.1	2034.9
LZTS3	1365.6	1006.5	1356.1	750.1	348.6	699.5	692.7	1186.8	393.7	994.8	344.9
XRN2	2336.1	3161.3	2491.8	3110.3	3687.5	3903	2093.2	2694.4	3217.8	2827.4	2711.3
KIZ	907.5	914.9	1160.7	611.2	730.6	1038.2	915.6	863.6	854.6	839.9	1040.1
DYNLL1	1851.4	4932.9	2953.5	2514	2846.5	3666.3	2847.4	2956.4	2879.7	2456.3	3352.4
SNX5	3487.2	2838.3	3597.4	3306.4	3366.3	3259	2769.9	2860	2838.7	2944.1	3240.7
RPL6	6048.7	6558.9	7608	5976.5	7295	8256.5	6389.3	5508.7	7049.6	8390.7	11391.2
MAPKAPK5	1308.6	1206.2	1483.3	1117.3	1384.2	1213.3	1287.3	1043.9	1183	1281.4	1150.6
P2RX7	1363.1	1124.7	1112.1	818.4	1106.6	1274.9	1231.1	900.3	987.2	1158.7	1097.6
ESF1	1267.4	1089.1	1547.6	954.1	1171.4	1263.5	1341.7	1165.6	1255.2	1130.6	1456.8
RBBP9	106.6	257.8	190.2	247.9	177.3	156.6	253.2	199.2	345.9	54.3	222.2
ANAPC5	7679.6	6951.1	8947	7747.5	7368	8024.3	8337.2	7177	9134	7453.3	8279.8
SLC23A2	2657.2	2088.5	2571.8	1899.6	2329.7	1735.9	2362.5	2256	2059.1	1945.3	1438
SLC8B1	1139	1291.8	1075.4	1447.6	1244.4	1358.5	1281.1	992.5	1164.5	1072.2	1241.3
TMEM230	3549	4048.6	3930.6	3647	4233.7	4152	4796.2	5543	5148.3	4389.5	3948.1
DZANK1	281.1	130.4	128.5	390	197.6	383.6	278.1	202.4	135.5	385.2	207.8
KDM2B	491.9	361.7	570.5	342.1	400.3	354.6	285.3	366.5	446.3	264.5	512.9
TASP1	575.5	831.3	634.8	754.8	856.3	894.8	808.6	684.8	866.3	841.9	946.1
OAS1	416.8	467.6	287.2	517.9	328.3	366.9	378.9	721.5	306	192.1	445.4
GCN1	2021.1	2528.6	2103.6	2617.5	2307.4	1553.8	2175.2	2722.1	2939.1	2864.6	1587.2
RPLP0	18280.6	21419.7	22073.8	20657	27047.9	27379.3	21478.7	21671.5	27221.8	24551.6	33636.4
PXN	1517	1592.3	1186.9	1287.6	1254.5	1120.1	1485.2	1266	1328.2	997.8	1099.8
KIF16B	810.6	767.1	577.1	764.2	549.2	760.2	726.6	773	896.5	736.3	529.4
TRMT6	535.6	491	1078.1	672.4	366.8	652.9	787.2	504.4	801	454.6	737.2
PEBP1	8445.4	9015.1	8074.9	7969.5	10031	9439.9	10698.8	9812.6	11554.7	9965.9	10363.3
BRAP	1345	1639.2	1697.1	1683	1756.1	2073.8	1429.1	1924.7	1653.7	1073.2	1283.3
ERP29	1872	2084.4	1870.2	2235.4	2360.1	2502.3	2235	2221.8	2344.7	2522.7	3363.4
FUS	7296.7	5936.4	7294.5	7162.1	6624.2	8032.2	6205.7	6819.5	6086.7	4618.8	6525.7
IGBP1	975.4	1107.4	1232.8	1061.6	1113.7	1377	1434.4	1351.7	1251.3	1452.4	1191.5
FXYD5	8148.6	7957.7	7665.7	6930.7	6904.9	6803	8182.1	8356.5	8369	9056.6	8043.3
ZNF302	1883	1632.1	1408.5	1869.8	2004.4	1685.8	1843.6	1910.8	1541.7	1543	2158.6
GRAMD1A	1411.6	1264.3	1290.5	1246.8	1232.2	838.5	969.9	892.9	646.1	897.2	669.8
CDIP1	826.4	1197.1	573.1	923.5	1028.5	713.6	872.8	1002.3	1047.6	531.1	729.5
GANAB	4746.2	4814.7	3732.5	6035.4	5304.8	4610.4	6908.2	5973.9	5891.8	6265.4	5093.2
GMIP	740.3	834.4	826.2	985.5	752.9	631.7	789	867.6	906.3	906.3	789.2
RBM41	1076	887.4	783	1002	746.8	1025.9	1020.8	955	702.6	1176.8	977.1
BIRC5	229	137.5	229.5	647.3	831.9	861.4	111.4	275.9	750.4	1469.5	879.8
LAG3	1622.4	1208.3	962.6	1100.1	760	801.5	841.6	963.1	408.3	781.5	383.5
2,00 MLF	8443	8296.9	10368.7	7464.2	8123.9	7539.5	8907.8	8199	8964.5	9279.9	8951.8
DDX24	10981.5	13124.9	12586.4	10092.7	10078.6	8116.6	9685.2	8343.4	8525.9	10016.2	7500.6
ZBTB25	1363.1	900.6	1531.8	916.5	1019.4	931.8	805	1128.8	842.9	1083.3	1040.1
NECAP1	1786	1888.8	3802	1683	2271.9	2100.2	2358	1559	2013.3	2294.3	1795
ARHGAP4	4391.1	4793.3	5067.6	4643.5	5223.7	3903.9	4794.4	4461.5	6311.9	4160.2	4808
DHX32	813	841.5	872.1	1192.6	1052.9	1093.7	1085.8	1048.8	1054.4	854	790.3
RCOR1	185.4	382	474.8	125.5	243.2	207.6	73.1	181.2	154.9	413.4	307.3
GPATCH2L	3047.4	2792.5	2032.8	2966.7	2497.9	2980.9	2160.1	2143.4	2004.6	1922.2	2145.4
LTBP4	4673.5	3196.9	4224.3	2844.3	3072.4	2486.5	2670.9	3184.1	1903.2	3261.9	1918.8
BLVRB	541.6	642.8	449.8	763.4	509.7	667.8	503.7	625.2	763	563.3	737.2
SLC9A1	528.3	596	515.4	331.1	194.6	392.4	346.8	400.8	345	331.9	365.9
SPTLC1	1252.9	1202.2	1320.7	1202.1	1303.1	1362.9	1771.4	1738.6	2276.4	1225.1	1273.3
PAPOLA	3696.8	3463.8	4177.1	2940.8	4102	3367.2	3878	4149.7	3600.8	3620	3525.9
CCNK	259.3	167.1	234.8	200.9	208.7	148.7	289.7	253	238.8	262.5	304
PCBP4	203.6	165	143	179.7	92.2	116.1	217.5	122.4	120.8	60.4	142.6
RGS1	639.8	17220.4	2257.1	17518.5	5113.3	26133.4	7022.3	1355.7	1261	4167.2	2316.7
YPEL3	1942.3	2576.5	1796.8	2129.5	1939.5	1698.1	2502.4	1918.1	2405.1	2631.3	1959.7
MRPS33	672.5	566.4	519.4	605.7	783.3	866.7	644.5	703.6	665.6	691	775.9
NDUFB2	819.1	984.1	776.4	1144	1510.9	1156.1	1267.7	1162.3	1390.6	1492.7	1896.7
NUDC	3237.6	3342.6	5745.7	3645.4	3285.2	3537	3993.9	3043.7	3916.5	3436	3854.2
MAEA	1415.2	1392.7	1197.4	1377	1345.7	1588.1	1337.2	1295.3	2661.4	1568.1	1466.7
ICAM1	729.4	1278.6	1447.9	460.6	1598	1529.2	262.1	305.3	234.9	275.6	72.9
STRN4	1205.6	1717.7	1327.2	1691.7	1897	1799.3	1449.6	1777.7	1052.5	1303.6	1115.2
IRAK3	4383.9	4330.8	3269.6	3892.6	4446.5	3971.7	4383.5	3749.7	2945	5218.3	3493.8
LYZ	699.1	509.4	356.7	166.3	357.7	248.1	713.2	551	184.2	320.9	3976.9
MUL1	689.4	781.4	758	994.9	645.5	932.6	1139.3	1474.9	1215.2	1043.1	836.7
PDCD7	638.6	1331.5	834.1	277	939.4	446.1	189.9	235.9	302.1	165	332.7
SPG21	3277.6	3062.4	2507.6	3329.2	2952.9	2758.3	3734.5	3206.1	3154.5	3304.2	3223
DNAJB11	2102.3	3576.9	5694.5	3301.7	3182.9	3569.6	3072.1	2687	2573.7	1774.3	1944.2
RAB11FIP3	1211.7	1365.2	1349.5	874.1	1112.6	774.3	733.7	665.2	652.9	1441.4	803.6
GNPTG	1199.6	1289.8	925.9	1211.5	1447	1251.2	1288.2	1183.5	1307.8	1391.1	1382.7
ZNF268	1124.4	1087	755.4	1614	808.6	1146.4	1479.9	1576.1	1123.6	1011.9	1629.2
GOLGA3	435	568.5	768.5	524.9	464.1	298.3	545.6	439.9	711.4	644.7	376.9
PABPC4	1718.2	2350.3	2039.4	1322.9	1889.9	1645.3	1004.7	972.1	1271.7	1853.8	1863.5
CERS4	402.3	332.1	229.5	276.2	330.3	225.2	274.6	286.5	300.1	230.3	212.2
MCOLN1	460.4	425.8	393.4	541.4	541.1	443.4	387.8	434.2	478.5	458.7	347.1
USP48	2670.5	2626.4	2985	2730.5	2805.9	2052.7	2452.5	2398.9	2502.5	3044.7	2429.4
EFNB1	173.3	321.9	230.8	489.6	327.3	168.1	330.7	354.2	498	238.4	208.9
PDPR	701.6	980.1	1165.9	1241.3	924.2	931.8	1042.2	645.6	1306.8	1022.9	774.8
AARS1	1887.8	2387	1792.8	2510	1825	1826.6	2562.1	2729.4	2950.8	1630.5	1534.2
GLG1	3609.6	3590.2	3101.7	3905.1	3076.5	2965.1	4586.7	3466.5	3796.7	3647.2	2756.6
KIF4A	110.3	89.7	173.1	245.6	269.5	274.5	22.3	84.1	190	365.1	271.9
TNRC6A	1274.7	866	1236.7	786.2	653.6	710	599.1	792.6	672.4	937.4	1064.4
PLEKHG2	355	259.8	725.3	226	441.8	564	352.1	238.3	184.2	328.9	270.8
NAT14	156.3	220.1	314.8	329.5	441.8	246.4	329.9	251.4	244.6	265.5	226.6
PITPNM2	277.5	209.9	346.2	200.1	181.4	116.1	85.6	121.6	118.9	206.2	174.6
EXOC1	1901.1	2151.7	2330.5	1634.4	1711.5	2340.4	1873	1970.4	1459.8	1628.5	1411.5
RBM27	244.8	257.8	406.6	327.2	163.1	253.4	314.7	375.5	306	309.8	447.6
OSBPL8	3402.4	3448.6	2952.2	3825.9	3539.6	2731.1	5020	4483.5	4371.6	4597.7	4283
DTX2	235.1	384.1	379	440.2	442.8	377.5	337	415.5	199.8	345	268.6
PUS7	506.5	443.2	532.5	481	623.2	901.8	547.4	419.5	699.7	422.5	614.5
DLD	2538.5	2517.4	3038.7	2789.4	3337.9	2940.5	3773.7	3187.4	2906	3820.2	3215.3
WDR7	922.1	771.2	394.8	826.2	1107.6	584.2	871	793.4	791.3	981.7	830.1
TXNL1	1858.7	2129.2	2342.3	2172.6	2479.6	2563	1862.3	1914	1918.8	2295.3	2341
ABCC6	138.1	380	91.8	247.9	140.9	209.4	164	164.1	129.6	233.4	143.7
CMTM6	2379.7	3229.5	3268.2	3404.5	3898.3	4167.9	5781.3	4317	4663	4164.2	3718.2
ITGA6	1809	2344.2	1264.3	1154.2	1852.4	1137.6	2471.2	1778.6	1550.4	1340.8	1965.2
MAP3K20	1776.3	1541.4	1512.2	1855.7	1691.3	1752.7	2148.5	1953.2	1802.8	1441.4	1831.5
FH	571.9	886.3	730.5	949.4	995.1	1095.4	1015.4	1001.5	1329.2	687	1172.7
SEL1L3	616.7	995.3	630.8	491.2	862.3	434.6	559	543.6	392.7	591.4	489.6
CDV3	1731.5	2373.7	1642	1002.8	2080.4	1501	863.9	1158.2	1274.7	1903.1	1517.6
MYO15A	387.7	106	80	211.1	130.7	58.1	83.8	102.8	132.5	100.6	140.4
ALKBH5	2567.6	3629.9	2230.9	2927.5	2808	2353.6	2442.7	2348.3	1995.8	1780.3	1538.6
NLRP1	4558.3	4478.5	5823	3501	4038.1	2706.4	5381.9	3914.6	4006.2	3839.3	2597.5
SPAG7	1265	1154.3	1179	1321.3	1330.5	1333.9	1909.6	1570.4	2112.7	1179.9	1764.1
ORC6	77.5	77.4	251.8	310.7	537.1	363.4	124.8	127.3	285.5	254.5	501.8
ZC3HC1	376.8	410.6	654.4	572	568.5	734.7	518.8	497.9	314.8	419.4	663.2
ESR1	156.3	197.6	209.8	56.5	136.8	28.2	201.5	147.7	106.2	309.8	116.1
TMEM101	311.4	316.8	275.4	270.7	360.7	204.1	372.6	436.7	452.2	237.4	438.8
CD200	1771.5	954.6	1051.8	1738.7	1596	1450.9	1183	1701.8	1048.6	608.5	1264.5
PSME1	8298.8	9010	8174.6	8052.7	9585.1	9951.1	8538.7	8931.1	10658.1	9030.4	11107.1
PPP2R3C	883.3	976	936.4	857.6	1061	1334.7	930.7	1057.8	1158.7	1134.6	1056.7
HAUS4	455.6	433	487.9	440.2	479.3	430.2	345	471	483.4	467.7	528.3
JPH4	199.9	200.7	53.8	262.9	123.6	175.1	92.7	110.2	83.8	207.2	21
SLC7A8	115.1	191.5	76.1	94.2	139.8	76.5	118.6	162.4	137.4	68.4	109.4
OSGEP	1359.5	1458.9	1499	1826.6	1968.9	1692.8	1967.5	1623.5	1780.4	1314.6	2299
SLC22A17	1179	1416.1	1399.4	906.3	1297.1	788.3	969.9	879.1	544.7	1464.5	432.2
RNF31	518.6	457.4	493.1	537.5	367.8	399.5	574.1	486.5	487.3	416.4	329.4
SCFD1	2239.2	2057.9	2797.4	2025.1	2128	2588.5	2044.2	2371.9	2116.6	2001.6	2567.6
G2E3	975.4	914.9	948.2	1034.1	846.1	857	974.4	1099.5	762.1	1138.6	950.6
HECTD1	3430.3	2853.6	3206.6	3385.7	3673.3	2325.5	3115.8	3369.4	2946.9	3150.3	2457.1
HNRNPC	14096.7	13856.4	13728.7	15176.4	18604.8	15157.2	16800.1	12610.6	19316.6	16752.3	15137.1
SUPT16H	2809.9	2984	2794.8	4071.5	3677.4	3434.9	4697.3	4664.7	4834.5	3550.6	4170.3
TOX4	1445.5	2444	2376.4	1829.8	1602.1	1431.5	1557.4	1870	1836.9	1307.6	1527.5
GEMIN2	253.2	282.2	320	310.7	435.7	338.7	267.4	356.7	237.8	318.9	359.2
TINF2	1595.8	1692.2	1704.9	1880	1828.1	1742.1	2292.9	1576.9	2325.2	1596.3	936.2
SEMA6A	370.8	188.5	257.1	144.4	90.2	190	205	129.8	197.8	308.8	266.4
TRPM7	2989.2	2488.9	2709.6	2892.2	2729.9	2243.6	1928.3	2550.7	2274.5	1623.4	1900
TYRO3	44.8	130.4	97.1	109.1	128.7	70.4	50.8	81.6	3.9	30.2	18.8
WDR76	145.4	135.5	258.4	382.9	533	387.1	257.6	246.5	400.5	224.3	441
SNAP23	2389.4	2505.2	3550.2	2707.8	2592.1	2827.8	3235.2	2901.7	3336.7	2434.1	2507.9
PHGDH	1684.2	2197.5	2200.7	2455.9	2080.4	2028.9	1810.6	1836.5	3020	2357.7	2544.4
COL9A3	313.8	266.9	338.4	108.3	60.8	283.3	337.9	150.2	197.8	99.6	85.1
EZR	2183.4	4559	2975.8	2722.7	4884.3	3222	5306.2	2987.4	5638.5	5206.2	3124.7
MYL6	12244	14532.8	15821.9	12440.4	15034.9	13712.5	11373.6	10902.3	13283.5	15286.8	15736.1
AGO1	1876.9	1257.2	1450.5	1670.5	1277.8	1218.6	2118.2	1624.3	1507.6	1852.8	1258.9
CLSPN	113.9	49.9	145.6	408	583.7	311.5	128.4	159.2	365.4	429.5	773.7
RFFL	345.3	508.4	533.8	459.8	419.5	344	461.8	586.9	425.9	441.6	227.7
UNC13D	6171.1	7761	6947	7705.1	5550	6095.6	6110.3	6455.5	7195.7	5163	4275.3
MFSD11	832.4	734.5	638.7	622.2	871.5	652	714.1	713.4	547.7	663.9	500.7
DPYSL2	2328.9	2594.8	1529.2	2234.6	2041.9	1942.7	3103.3	3067.4	3445.8	1867.8	1851.4
GPATCH2	441.1	472.7	350.2	432.3	401.3	520.9	714.1	488.1	455.1	554.2	519.5
NUP50	1720.6	1276.5	1467.6	2021.2	1790.6	1382.2	1663.5	1656.9	1628.4	864	1760.7
CDC45	153.9	78.4	192.8	526.5	419.5	395.9	212.2	172.2	381	571.3	693
COMT	3183.1	3824.5	2544.3	4248	3905.4	3621.5	4306.8	4184.8	5070.3	4437.8	4874.4
ADA2	155.1	763.1	48.5	376.6	740.7	438.2	651.7	544.4	1237.6	383.2	1200.4
ECHDC1	1061.4	931.2	750.2	1212.3	1192.7	1203.6	970.8	1391.7	1473.4	902.2	1140.7
LRRFIP2	3065.6	2727.3	2908.9	2532.8	2352	3150.8	3321.7	2866.6	3257.8	3109.1	2526.7
SEC22C	1275.9	1847	1346.9	1274.2	1110.6	1405.1	1762.5	1609.6	1324.4	1283.5	1559.6
XYLB	113.9	98.8	167.9	130.2	237.1	73.9	147.1	146.1	116	96.6	111.6
HDAC6	2957.7	2708.9	3564.6	3393.5	2998.5	2778.6	3067.6	2334.4	3137.9	2900.8	2505.7
CDC6	80	175.2	200.7	323.3	572.5	288.6	99	159.2	364.5	365.1	483
UPRT	501.6	459.5	483.9	416.6	416.5	487.4	373.5	439.1	407.3	511	370.3
CDC23	1046.9	1101.3	758	1439.8	1244.4	1180.8	1269.5	1434.9	1622.5	1293.5	1579.5
AAAS	1515.8	1177.7	1245.9	1381.7	873.5	1524.8	1536.9	1284.7	1481.2	1808.5	1629.2
CBX5	2991.6	2639.6	2461.7	2805.8	2664.1	3039	3369.8	3939.1	3625.2	2705.7	3747
SUCO	1134.1	1991.7	1981.7	1221.7	1614.2	1412.2	2284	1532.1	1851.6	1326.7	1756.3
MSH2	1743.6	1747.2	1425.6	2126.4	2028.7	2506.7	1980.9	2198.9	2314.4	1462.5	2391.9
MAP3K1	804.6	1151.2	971.8	1131.4	934.3	1247.6	444.9	1138.6	223.2	926.4	584.7
DHPS	1411.6	1287.7	1684	1748.2	954.6	1392.8	1224.9	1497	1406.2	1758.2	1809.4
HOOK2	654.3	388.2	591.5	384.5	443.8	420.6	294.2	240	296.2	461.7	375.8
ARCN1	2639	3901.9	2528.6	3127.5	3160.6	3775.4	4724.9	4899.8	3630	2866.6	1988.4
TMEM38B	1782.4	2340.1	1882	1963.9	2352	1749.1	2750.2	2811.9	3319.2	1728	1723.2
PSMD5	1143.8	1380.4	1436.1	1168.3	1230.2	989	1096.5	1692.8	1162.6	971.6	966
PTGS1	16700.6	15483.3	9758.8	16943.4	6555.3	11742.5	14542	16635.4	8061.1	13689.5	4573.7
NUP188	1668.5	1735	1423	2463.7	1709.5	1769.4	2077.2	2039.7	2563.9	1570.1	1402.6
CRAT	774.3	1168.5	824.9	1165.2	1017.4	1039.1	1064.4	1130.5	920.9	1302.6	1128.5
SH2D3C	1286.8	967.8	864.3	1622.6	1086.3	1459.7	1155.4	1516.5	1669.3	717.2	1381.6
NANS	1365.6	1865.4	1872.8	1453.9	1737.9	1667.3	1538.7	1427.6	1184	1252.3	1736.4
TBC1D2	342.9	501.2	320	656.7	322.2	387.1	475.2	369.7	318.7	489.8	452.1
WHRN	501.6	678.5	1623.6	423.7	458	710	579.5	390.2	307.9	242.4	433.3
CWF19L1	756.1	615.3	902.3	688.9	888.7	762	611.6	788.5	772.8	831.8	708.5
BTAF1	8235.8	5138.7	9332.6	5308.8	4732.3	4755.6	6375.9	6178.8	6384	6098.4	5803.9
IKZF5	1456.4	1672.8	1607.9	1327.6	1339.6	1488.7	1535.1	2109.9	1741.4	1391.1	1684.5
BLNK	0	4.1	72.1	104.4	77	0.9	16	23.7	46.8	2	424.4
SORBS1	236.3	205.8	308.2	456.7	401.3	410.9	196.1	492.2	202.7	355.1	144.8
BAMBI	166	203.8	204.6	49.4	136.8	8.8	26.7	11.4	1.9	0	14.4
WAC	3032.8	3428.2	3758.7	2695.2	2742.1	3348.7	3311.9	3225.7	3381.5	2807.3	3016.4
CREM	439.8	1460.9	920.7	500.6	852.2	322.9	1024.3	546.9	1033.9	1448.4	1086.5
NUBP2	1294.1	1270.4	1230.2	1620.3	1333.5	1400.7	1394.3	1240.7	1760.9	1515.8	1887.8
TPSD1	2.4	0	0	270.7	27.4	9.7	75.8	0	11.7	13.1	28.7
SMIM24	1308.6	1469.1	1335.1	1446.1	3043	1721	1068	1305.1	2796.8	1851.8	3708.3
HIVEP1	1112.3	821.1	398.7	594	361.8	382.7	752.4	447.3	877.1	745.3	579.2
FKBP5	5843.9	6639.4	6602.1	6343.8	9070.4	10242.4	9042.4	9642	7082.7	7634.3	5673.5
SRPK1	1179	1389.6	1198.7	1818.8	1683.2	2177.6	1859.7	1399	2193.6	1524.9	1991.7
BRPF3	373.2	531.8	447.2	306.8	305	373.1	201.5	391.8	213.4	210.2	185.7
MRPS18A	301.7	279.1	190.2	277	362.8	346.7	330.7	279.1	288.5	271.6	302.9
TMEM14A	849.4	1183.8	755.4	969	1150.1	1479	1214.2	1329.6	1358.5	957.6	995.9
EFHC1	1514.6	1046.3	1304.9	989.4	1185.6	1104.2	1029.7	995	1225	1195.9	1767.4
HSP90AB1	40604.6	48801.4	84966.6	35583.9	41885.2	58670.3	42607	35269.8	36498.1	33885.8	32041.5
CDC5L	2487.6	1882.7	2220.4	2375.9	2517.1	2463.6	2818.9	2435.6	2092.3	2504.5	2954.5
ITPR3	401.1	357.6	466.9	195.4	270.6	266.6	153.3	178.8	358.6	205.2	233.2
ZNF184	714.9	846.6	723.9	714	844.1	937	830	1105.2	774.7	773.5	1034.6
SIRT1	1817.5	3004.4	2426.3	1560.6	1527.1	1494	822	1708.4	366.4	936.4	434.4
HNRNPH3	5930	5469.8	6651.9	5148	5544	5670.6	5721.6	5952.7	6066.3	7163.6	7617.7
IFT74	1134.1	1260.2	1548.9	1066.3	941.4	1259.1	1010.1	1261.9	1131.4	1266.4	1221.4
JAK2	2679	2062	2190.2	2109.1	1767.3	1654.1	1955.9	1896.9	1783.3	1832.6	1487.7
IL12RB1	83.6	106	47.2	164	43.6	43.1	124.8	26.1	118.9	74.4	70.7
ABL1	483.5	1083	822.3	649.7	643.5	534.1	655.2	896.2	1181.1	979.7	574.8
ACOT7	208.4	264.9	486.6	511.6	390.1	358.1	333.4	297.9	388.8	504.9	409
SH3GLB1	2811.1	2390	2634.8	2388.4	2745.1	2663.3	3408.2	3503.2	3586.2	3268	2595.2
CDC7	536.8	469.7	952.1	1132.2	1277.8	620.3	804.1	568.1	1245.4	1090.3	1373.9
SYDE2	413.2	273	240	416.6	446.9	229.6	394.9	262.8	200.7	186.1	347.1
PCSK5	373.2	403.4	313.4	226.8	228	464.6	363.7	280	252.4	148.9	241
SCD	444.7	545	1558.1	987.9	1697.3	1422.7	1577	581.2	2117.6	1284.5	738.3
TMED1	221.7	273	167.9	289.5	228	328.2	340.5	313.4	376.2	229.3	318.3
ABLIM1	4982.4	7173.2	3451.9	6362.6	6038.5	4090.4	9051.3	5532.4	6194.9	5310.8	3329.2
ERMP1	4314.8	4282.9	2785.6	5956.1	4536.7	4592.8	8276.6	6623.6	5793.4	4510.2	3290.5
RAB18	1681.8	1748.2	2312.2	2047.1	1960.8	1585.5	2417.7	2031.6	2238.4	2090.1	1573.9
HSD17B7P2	358.7	175.2	599.4	207.1	155	315	145.3	97.1	82.8	97.6	239.8
PRTFDC1	305.3	236.4	383	274.6	368.9	320.3	150.7	199.2	282.6	108.6	295.1
MACROH2A2	359.9	373.9	381.6	539.8	659.7	511.2	412.8	307.7	377.1	528.1	306.2
WASHC2A	1187.4	1490.5	1238.1	1469.6	1261.6	1318.9	1648.4	1697.7	1644	1371	1392.7
MAST3	678.5	623.5	438	510.8	385.1	397.7	485	595.8	377.1	420.4	341.5
MZF1	1584.9	1155.3	1333.8	1213	1150.1	1299.5	1545.8	1049.7	1366.3	1415.2	1399.3
OCEL1	140.6	226.2	72.1	187.5	181.4	328.2	203.3	169.8	209.5	204.2	204.5
MYO9B	2291.3	1943.8	2540.4	1459.4	1867.6	1162.3	1210.6	1363.9	1016.4	1600.3	1246.8
KCNK6	94.5	43.8	115.4	118.5	201.7	77.4	64.2	68.6	176.4	72.4	143.7
CATSPERG	209.6	132.4	196.7	98.1	108.4	199.7	113.2	146.1	216.3	217.3	142.6
PSMD8	1898.7	1894.9	1744.3	2131.1	2648.9	2219	2141.4	1906.7	2655.5	2253.1	2425
HSD3B7	123.6	170.1	123.3	151.4	128.7	117	107	31	130.6	100.6	74.1
SETD1A	136.9	80.5	87.9	87.1	152	101.2	107	142.8	153	214.2	211.1
BCL7C	959.7	1123.7	807.9	954.9	1223.1	1073.4	798.8	888.9	733.8	871.1	838.9
CIRBP	12939.5	11462.2	11428.4	10157.9	9485.8	11179.4	14069.5	12562.5	13327.3	13608	12439
ATP5F1D	1965.3	2249.5	1943.6	2127.9	2815	2424	1246.3	1812.8	1255.2	2373.8	1638.1
PRKY	1.2	707	1.3	772.1	0	964.3	994	568.1	800.1	0	874.3
HNRNPM	7558.5	8503.7	7032.2	9244.5	8957.9	9363.4	9886.6	9090.3	10435	10962.7	9250.2
MARCHF2	456.8	845.6	494.4	816	414.5	571	690	869.3	616.9	768.5	582.5
NDUFB7	897.9	947.5	814.4	1235	1588.9	1137.6	1071.6	1181.9	1408.2	1312.6	1877.9
TECR	2467	2535.7	3398.1	2762.7	2445.2	2903.5	2433.8	2481.3	2915.7	2800.3	2927.9
TIMM13	1324.4	2022.3	1770.5	2016.5	2800.9	2501.4	1779.4	1859.4	1762.9	1914.1	2129.9
CDC34	605.8	1044.2	887.9	350.7	673.9	646.7	118.6	288.9	127.7	206.2	111.6
MTAP	1250.5	674.4	641.3	1264.8	965.7	916.8	884.4	902.7	576.9	797.6	984.8
POLR2E	2841.4	3513.8	2794.8	3048.3	3332.9	3154.3	3064.1	3560.4	3790.8	3709.5	3626.5
POLRMT	1972.6	1409	1188.2	1162	1386.2	1361.1	351.2	824.4	265.1	470.7	383.5
RASSF7	823.9	825.2	209.8	911	682	791.9	723	790.1	651	588.4	806.9
GADD45B	13098.3	16062	17970.1	7322.2	7647.6	13361.4	795.2	1146	425.9	6939.3	2546.6
PALM	54.5	110	129.8	137.3	120.6	168.1	71.3	111.8	117.9	94.5	85.1
MKNK2	884.5	2281	2895.8	566.5	1602.1	1006.6	386.9	500.3	394.7	740.3	506.2
ARVCF	490.7	709.1	713.5	347.6	531	351.9	419.9	474.2	539.9	286.7	357
TRMT2A	1283.2	1363.1	1190.8	1383.3	1534.2	1375.2	1505.7	1580.2	1891.5	1229.1	1265.6
RANBP1	1521.9	1364.1	1539.7	2068.3	2958.9	2373	1972	1783.4	2986.9	2416	3531.4
ZDHHC8	261.7	340.3	377.7	233	382	210.3	163.1	172.2	152	222.3	208.9
KLHL22	143	247.6	125.9	336.6	205.7	219.1	207.7	342.8	292.4	54.3	253.1
MED15	2150.7	1770.6	2028.9	1678.3	1695.3	1627.7	1532.5	1741	1821.3	1801.5	1302
SNAP29	508.9	895.5	978.4	1614.8	896.8	1179	1620.7	1142.7	1624.5	637.7	716.2
CRKL	2631.8	2813.9	3613.2	3687	1890.9	2256.8	3916.3	2856.8	3666.1	1800.5	1840.3
LZTR1	2073.2	2015.1	2267.6	2182.8	2096.6	1376.1	2237.6	1799.8	2196.5	1805.5	1894.5
MMP11	83.6	151.8	10.5	51	125.7	39.6	114.1	91.4	105.2	33.2	123.8
SMARCB1	862.7	967.8	830.2	1010.6	1298.1	793.6	873.7	870.1	1233.7	753.4	866.6
DERL3	236.3	262.8	266.2	403.3	310.1	256.9	152.4	200.8	324.5	321.9	376.9
BCL2L13	1193.5	1862.3	1045.3	1755.2	1813.9	1618	1923.8	1376.2	2013.3	1305.6	984.8
DDT	88.5	92.7	65.6	74.5	103.4	84.5	80.2	89	132.5	95.6	119.4
OSM	319.9	850.7	616.4	1519.8	1052.9	747	433.3	323.2	350.8	770.5	739.4
CABIN1	994.8	740.6	1323.3	699.1	811.7	569.3	802.3	982.7	983.3	1059.2	1111.9
TBC1D10A	310.2	227.2	232.1	299.7	289.8	204.1	327.2	191.8	265.1	117.7	360.3
SF3A1	2473	4271.7	2840.7	2529.7	2754.2	2148.6	3494.6	3338.4	3211	2987.3	1981.8
RNF215	93.3	153.8	104.9	58.8	176.3	87.1	61.5	37.5	82.8	91.5	37.6
SEC14L2	149	130.4	85.2	153	108.4	108.2	69.5	138.8	95.5	177	80.7
SPECC1L	197.5	347.4	242.6	193.8	234.1	226.1	204.2	286.5	178.3	170	248.7
PPIL2	1084.5	1270.4	901	1280.5	1078.2	1165.8	1452.2	1072.5	970.6	1063.2	1054.5
YPEL1	265.4	383.1	480	225.2	327.3	348.4	589.3	351	408.3	433.5	488.5
SNRPD3	1507.3	1894.9	1774.5	2129.5	2518.1	2331.6	2109.3	2162.2	2697.4	2367.8	3149
1,00 PES	1105.1	1339.7	1007.2	1444.5	1219	1254.7	1545.8	1154.1	1528	824.8	1072.1
MAPK1	2435.5	2426.7	2021	1641.5	2916.4	2114.3	735.5	1446.3	829.3	743.3	978.2
GGT1	515	325	282	272.3	218.9	382.7	247.8	153.4	209.5	365.1	263.1
PPM1F	5327.8	5103	3290.5	6206.4	5142.7	4087.8	6085.3	5258.1	6146.2	4161.2	2824
SLC35E4	17	119.2	94.4	80.8	49.7	78.3	115	106.9	51.6	57.3	25.4
CYTH4	649.5	587.8	199.3	239.3	699.2	362.5	818.4	911.7	1164.5	406.4	745
ESS2	404.7	668.3	457.7	710.9	621.2	561.3	605.3	422.8	482.4	444.6	533.9
CRYBB2P1	539.2	458.4	765.9	1000.4	470.2	483.9	480.5	467.7	689	604.5	813.5
MFNG	3732	5044	3138.4	5351.2	6044.5	5910.8	5380.1	6055.6	4810.1	4756.6	4469.8
LRP5L	476.2	574.6	746.2	626.9	514.8	608	448.4	315.9	426.8	637.7	466.4
SLC25A1	1015.4	1177.7	1055.8	1304.8	1205.9	1337.4	910.2	1174.5	829.3	921.4	1086.5
GRK3	271.4	344.3	394.8	283.3	506.7	315	295.1	372.2	359.6	443.6	389.1
GGA1	1861.1	1829.7	1993.5	1638.3	1626.4	1167.6	1510.2	1412.1	1639.1	2021.7	1853.6
HIRA	40	72.3	108.9	86.3	76	101.2	89.1	112.6	70.2	51.3	179.1
SH3BP1	105.4	142.6	106.2	109.1	133.8	77.4	115	121.6	252.4	108.6	77.4
LGALS1	35.1	88.6	153.4	58.8	228	119.7	36.6	44.9	231.9	198.2	549.3
HPS4	2917.7	2428.8	3198.7	2547.7	2367.2	2098.4	2120.9	2418.5	2226.7	2287.3	2018.3
PIK3IP1	4277.2	5770.3	6039.4	5267.2	4865	3631.2	2715.5	2323	2338.8	4309	2212.8
SRRD	545.3	561.3	675.4	800.3	579.6	642.3	699.8	630.1	577.9	576.3	469.8
PATZ1	697.9	1327.5	709.5	597.9	757	674	526	550.1	468.7	831.8	669.8
TRIOBP	2124.1	2344.2	1522.6	1830.5	1989.2	1806.3	1208	1775.3	944.3	1555	920.7
TFIP11	948.7	996.4	1407.2	1022.4	574.6	751.4	1004.7	1094.6	906.3	679.9	724
GCAT	455.6	549.1	362	692	668.8	447.8	790.8	511.8	659.7	935.4	749.4
ANKRD54	1004.5	1111.5	1521.3	1017.7	834	1157.9	1630.5	1208	1197.7	1170.8	1002.5
EIF3L	3128.6	3876.4	2734.5	3537.9	3062.3	3992.8	3984.1	3110.6	4080.2	3536.5	3128
SNU13	2862	5291.5	2687.3	3221.7	4085.8	3689.2	4140.1	3659.1	4247.9	4691.2	4488.6
MICALL1	269	512.4	280.7	216.6	417.5	278.9	175.6	346.1	103.3	369.1	302.9
CCDC134	219.3	166.1	199.3	159.3	116.5	137.3	104.3	178.8	70.2	88.5	127.1
DEPDC5	707.6	536.9	603.3	681.1	964.7	560.5	642.8	808.9	752.3	407.4	541.6
PICK1	1660	1406.9	1556.7	1139.3	809.7	980.2	1180.3	1225.2	1069	928.4	1296.5
TTC28	798.5	1319.3	1004.6	306	559.4	548.1	789.9	932.9	699.7	674.9	420
CENPM	89.7	114.1	108.9	368	415.5	426.7	141.7	136.3	274.8	298.7	750.5
TPTEP1	1106.3	882.3	646.6	717.9	886.7	630.9	981.5	437.5	640.2	1054.1	892
DDX17	5948.1	5240.6	5419.1	3815.7	4258	4221.5	4372.8	5635.2	5272.1	8239.9	8158.2
DMC1	17	11.2	21	61.2	98.3	93.3	41.9	9.8	103.3	69.4	165.8
TCF20	213.3	208.8	247.9	199.3	208.7	139	159.6	142.8	129.6	155.9	365.9
HSPCB	258.1	247.6	119.3	214.2	285.8	336.1	160.5	189.4	171.5	218.3	228.8
CBY1	432.6	296.5	384.3	403.3	239.1	307.1	238	305.3	240.7	313.8	352.6
TOMM22	1251.7	1309.1	1113.5	1340.9	1788.5	1757.9	1965.7	1283.1	2004.6	1889	2593
XBP1	12520.3	17545.3	19920.3	15305.8	17209.5	18168.1	17276.2	13238.3	18215.4	17298.5	13000.5
RTCB	1233.5	2344.2	1424.3	2305.3	1969.9	2040.4	2391	2039.7	2425.5	1611.4	1715.4
JOSD1	966.9	1606.6	1278.7	919.6	1192.7	882.5	1093	822.8	778.6	1688.8	1156.1
FBXO7	3993.7	4473.4	4499.7	4395.5	4629.9	3637.3	5335.6	4360.3	5390	5571.4	4077.4
GTPBP1	2383.4	1936.7	2282	1912.9	2031.7	1619.8	1598.4	1515.7	1757	2327.5	1194.8
POLDIP3	2328.9	2814.9	2893.2	3067.1	2165.5	2888.6	3112.2	2736.8	2470.4	1525.9	2113.3
TIMP3	1743.6	2728.3	5208	3359.8	4094.9	7009.8	1431.7	3087.8	461.9	2801.3	480.8
PPP6R2	1929	1567.9	1809.9	1749.7	1250.5	1681.4	1588.6	1474.9	1638.1	1773.3	1324.1
SBF1	1363.1	1236.8	1474.1	587.7	1057.9	651.1	331.6	704.4	231	532.1	397.9
SUN2	3900.4	6234.9	3428.3	1829	4026	2523.4	894.2	1943.4	1155.8	1646.6	1195.9
CYB5R3	3780.4	5040.9	3239.4	4936.1	4480	3468.4	4934.4	4204.4	4447.6	4656	4542.8
DNAL4	424.1	398.3	293.8	419.8	309.1	441.7	427.9	489.7	499.9	290.7	310.6
LMF2	1111.1	1215.4	940.3	1050.6	1077.2	987.2	1151.8	920.7	1286.3	839.9	981.5
RHBDD3	763.4	746.8	1118.7	956.5	706.3	835.9	500.1	597.5	885.8	593.4	929.6
PACSIN2	1016.6	1227.6	1085.9	1523.8	1299.1	880.7	1236.5	1071.7	1428.6	1031	1103.1
TTLL1	247.2	327	282	216.6	234.1	348.4	373.5	315.1	398.6	249.4	373.6
RASL10A	147.8	190.5	162.6	120	57.8	258.7	13.4	44.1	6.8	58.3	22.1
AP1B1	1517	2098.7	1628.9	1497.9	1506.8	1660.3	1545.8	1764.7	1410.1	1521.8	1368.4
HMGXB4	445.9	602.1	762	627.7	847.1	647.6	758.7	531.4	894.6	907.3	1074.3
TOM1	1377.7	1491.5	1405.9	1190.3	777.2	1365.5	1170.5	1217.8	1129.4	1418.2	804.7
NEFH	72.7	80.5	103.6	121.6	152	65.1	332.5	487.3	190	137.8	216.6
CHKB	161.2	149.8	240	105.9	114.5	119.7	90.9	118.4	112.1	106.6	130.4
MCAT	307.8	474.7	356.7	582.2	537.1	206.8	804.1	746	503.8	572.3	423.3
THOC5	531.9	798.7	591.5	1131.4	1050.8	941.4	916.5	984.4	1125.6	556.2	719.5
MCM5	2001.7	1876.6	2267.6	3437.5	3475.7	3244.9	2801.1	2187.5	4313.2	2473.4	4012.2
ARSA	619.2	381	566.6	394.7	371.9	487.4	304.9	259.6	375.2	365.1	445.4
TSPO	3487.2	3702.2	2855.1	3626.6	3522.4	3647	3788.8	3917.1	4434	4008.3	4396.9
TTLL12	739.1	1374.3	657.1	1754.4	1993.2	1588.1	962.8	1314.9	997.9	678.9	1187.1
CBX7	642.2	540	477.4	190.7	192.5	184.8	309.3	351.8	126.7	301.8	226.6
RPL3	51661.2	62161.6	63219.4	56035.3	58392.4	64232.8	60070.4	49062.4	63765.7	66518.3	69461.4
ZMAT5	226.6	305.6	213.8	329.5	313.1	297.4	288.8	341.2	322.6	294.7	259.7
RBFOX2	699.1	721.3	1019	558.7	363.8	392.4	534.9	570.5	439.5	310.8	344.9
SYNGR1	1547.3	1951	1828.2	2309.2	1835.2	2086.1	2716.4	2429.9	2486	3155.3	2450.4
TAB1	248.4	251.6	137.7	167.9	155	196.2	176.5	233.4	154.9	244.4	195.6
ASCC2	1975	2250.5	2164	1999.2	1588.9	2207.5	2317.9	1896.9	2032.8	1452.4	1380.5
MTMR3	156.3	327	263.6	259.7	175.3	267.5	283.5	294.7	261.2	191.1	304
MIEF1	1022.7	853.7	588.9	1461.8	911	956.4	1386.3	1086.4	1104.1	719.2	719.5
APOL4	453.2	145.7	36.7	612.8	198.6	257.8	330.7	261.2	308.9	229.3	91.7
APOL1	633.7	526.7	246.6	631.6	356.7	526.2	924.5	874.2	735.8	540.1	644.4
MYH9	10890.6	15494.6	10042.1	13877	13669.9	8285.6	14935.1	15496	15547.2	11631.6	6579.8
SAMM50	908.8	1141	973.1	1210.7	1405.5	1404.2	1448.7	1222.7	1621.6	1041	1076.6
TXN2	1840.5	2196.5	1628.9	1971	2309.4	2399.4	2334.8	1881.4	2424.6	2385.9	3126.9
FOXRED2	204.8	363.7	426.2	618.3	719.5	565.7	632.1	817	824.4	928.4	481.9
EIF3D	4106.4	4619.1	3946.3	4370.4	4255	5167.4	5264.3	4369.2	5437.7	4019.3	4680.9
TNRC6B	3200	3332.4	3589.6	3324.5	2580	2593.8	2981.1	3581.6	2892.3	3340.4	3155.6
SGSM3	158.7	120.2	118	118.5	153	97.7	89.1	130.6	97.5	101.6	115
IFT27	432.6	529.8	413.1	242.5	543.1	381.9	360.2	457.9	437.6	405.4	507.3
KIAA0930	305.3	661.2	192.8	473.1	496.5	472.5	230.9	424.4	419	358.1	511.8
NCF4	1212.9	950.5	1029.5	1760.7	1172.4	1081.3	1833.8	960.7	1186	1689.8	1128.5
CSF2RB	618	462.5	755.4	747.8	519.8	467.2	654.4	843.2	1355.5	700.1	712.9
SLC25A17	347.8	281.2	173.1	538.3	353.7	434.6	348.6	412.2	461.9	381.2	435.5
FAM118A	2863.2	1361.1	4238.8	2920.4	1161.3	696	5452.4	714.2	3931.1	1781.3	888.7
KCTD17	112.7	227.2	114.1	225.2	263.5	158.4	201.5	198.3	223.2	272.6	197.8
ST13	7392.5	8933.6	8009.3	7932.6	8049.9	9218.2	9122.6	9808.6	9406.9	8955	8039.9
RBX1	1256.5	1283.7	1281.3	1685.4	1983.1	2015.7	1510.2	1818.5	2245.3	2016.7	2399.6
EP300	2342.2	2406.3	2456.4	1799.9	1635.5	1923.4	1841.8	1904.2	1897.4	1821.6	2064.7
L3MBTL2	435	704	480	759.5	620.2	687.2	852.3	655.4	730.9	600.5	444.3
CHADL	145.4	120.2	61.6	138.1	138.8	122.3	128.4	111.8	120.8	129.8	86.2
RANGAP1	1147.5	1319.3	1492.5	1295.4	1213	1198.4	1090.3	1109.2	966.7	1372	1475.6
ZC3H7B	579.2	287.3	481.3	326.4	249.3	314.1	438.6	352.6	427.8	536.1	715.1
PHF5A	229	242.5	299	168.7	337.4	200.6	244.3	253	234.9	239.4	256.4
ACO2	1387.4	1569.9	1864.9	1798.4	1768.3	1608.4	2434.7	1687.1	1987	1545	1538.6
POLR3H	762.1	910.8	633.5	1078.1	804.6	791	848.7	778.7	682.2	1283.5	817.9
TRMU	1772.7	1212.3	1836.1	1282.9	1262.6	1149.1	1471	1307.6	1333.1	1488.6	1551.8
PMM1	83.6	100.9	31.5	123.2	101.3	178.6	77.6	55.5	124.7	45.3	176.8
DESI1	328.4	285.3	254.4	320.9	232.1	339.6	343.2	315.1	443.4	286.7	370.3
CERK	2981.9	4269.7	1884.6	2937.7	2841.4	2627.2	2587.1	3631.4	1753.1	2761	1709.9
BRD1	751.2	455.4	794.8	339	721.5	591.3	501	526.5	509.7	611.6	705.2
ZBED4	989.9	1266.3	1000.7	940	1437.9	1086.6	1857.9	1454.5	1718	1217.1	1140.7
MLC1	2298.6	3378.3	2215.1	2379	2974.1	3054	4050.9	2926.2	3924.3	3905.7	3183.3
ABHD4	928.1	1277.5	1165.9	1024.7	1089.3	1305.7	1132.2	1234.1	937.5	1013.9	628.9
KHNYN	2396.7	2147.6	2241.3	1814.9	1349.8	1355.9	1871.2	2340.9	1547.5	1157.7	666.5
FKBP3	1359.5	1556.7	1849.2	1741.9	1872.6	1934.8	1771.4	1648	1974.3	2204.8	2246
SDR39U1	965.7	914.9	1036.1	987.9	776.2	772.5	1078.7	960.7	1052.5	1147.7	1020.2
CTSG	75.1	32.6	36.7	672.4	353.7	283.3	22.3	31.8	350.8	26.2	958.3
RBM23	1817.5	2240.3	2114.1	1699.5	1690.2	1582.9	2536.3	1945.9	1713.2	2372.8	2505.7
PRMT5	767	1062.6	1087.2	1410.8	1032.6	1085.7	1438.9	1288.8	1396.5	980.7	1120.8
COCH	66.6	24.5	40.7	39.2	32.4	30.8	6.2	20.4	12.7	257.5	51.9
AP4S1	570.7	327	356.7	343.7	350.6	423.2	335.2	324	241.7	428.5	432.2
POLE2	135.7	168.1	240	424.5	429.7	384.5	191.7	235.9	198.8	140.8	604.6
VCPKMT	670.1	542	857.7	645	827.9	842	625.8	558.3	559.4	1000.8	739.4
2 SOS	661.6	1219.5	407.9	388.4	736.7	759.3	392.3	463.6	453.1	598.5	621.2
NIN	3060.7	2910.6	3127.9	1840	2783.6	2601.7	1931	3016.8	2194.6	1960.4	1850.3
PYGL	2193.1	2539.8	2451.2	2623	2316.5	2402.9	2561.3	3163.7	3174	1738.1	2491.3
TRIM9	118.7	57.1	132.5	87.9	286.8	132.9	146.2	115.9	84.8	179	277.4
PSMC6	2870.5	2006	3070.2	2324.9	2068.2	2453	1935.4	2114.8	2374.9	1983.5	2880.4
GNPNAT1	197.5	286.3	205.9	391.5	263.5	162.8	390.5	294.7	417.1	374.2	307.3
DDHD1	1907.2	1601.5	1459.7	1836.8	1091.4	977.5	1660.8	1583.5	1363.3	1247.2	1575.1
CDKN3	33.9	83.5	64.3	210.3	276.6	326.4	79.3	62	203.7	494.9	374.7
CNIH1	1675.8	1549.6	1559.4	1812.5	1587.9	1630.4	2557.7	1973.6	1505.6	1276.4	1726.5
CGRRF1	570.7	476.8	607.2	455.9	430.7	461.9	631.2	625.2	668.5	813.7	554.9
ATP6V1D	699.1	901.6	967.9	892.1	719.5	1033.8	969.1	1020.3	1056.4	845.9	762.7
PIGH	708.8	607.2	579.7	605	517.8	677.5	922.7	827.7	709.4	611.6	561.5
PSMA3	3035.3	2755.8	3219.7	3214.6	2781.6	3281.8	2914.3	2778.4	2797.8	3031.6	3345.7
VTI1B	1478.3	1806.3	1971.2	1457.1	1732.8	1571.4	1801.7	1691.2	1558.2	1286.5	906.3
TIMM9	678.5	860.9	935.1	739.1	788.4	921.2	812.1	850.5	846.8	887.2	1098.7
GSTZ1	185.4	246.5	276.7	218.1	367.8	155.7	261.2	262	411.2	380.2	192.3
KIAA0586	1219	1198.1	595.4	1023.2	1048.8	1090.1	1046.6	946.8	889.7	880.1	845.6
TMED8	1368	1739	1524	1440.6	1053.9	1050.5	1731.3	1786.7	1131.4	1354.9	810.2
AHSA1	1686.7	1933.6	3413.8	2111.4	2065.2	2775.1	1727.7	1605.5	2372.9	1852.8	2668.2
DAAM1	374.4	632.7	535.1	417.4	443.8	323.8	585.7	481.6	651	468.7	651
SPTLC2	2254.9	3075.7	3127.9	3032.6	2737	3331.1	5264.3	4152.1	5211.6	3619	3397.7
RIN3	2515.4	3081.8	2327.9	2273.1	3546.7	2323.7	2107.5	2364.6	2999.5	3629.1	1977.4
LGMN	52.1	171.2	32.8	93.4	246.2	138.1	219.3	203.2	694.8	110.6	180.2
ALKBH1	262.9	304.6	314.8	405.7	410.4	459.3	244.3	396.7	225.1	138.8	221.1
SNW1	2202.8	2567.3	2246.6	2525.7	2673.2	2842.8	2481	2753.9	2728.6	2778.1	2614
ITPK1	1073.5	1780.8	1109.5	1110.3	969.8	975.8	1126.8	1470.8	986.2	1238.2	641.1
DHRS7	2211.3	1930.6	1663	1874.5	2377.3	2136.3	2141.4	2052.8	2206.3	2632.3	2168.6
PPM1A	596.1	928.1	1293.1	616.7	999.1	785.7	776.5	913.4	903.4	1349.8	858.8
CEP128	507.7	310.7	383	702.2	392.2	480.4	395.8	595	464.8	442.6	853.3
ERH	930.6	1553.6	952.1	1349.6	1392.3	1665.6	1589.5	2038.1	2559	2190.7	2439.4
HIF1A	5696.1	7389.2	14008.1	6123.3	8588	5880.9	9570.2	7860.2	8572.7	12333.6	10306.9
SUSD6	826.4	1222.5	1075.4	698.3	1019.4	975.8	1271.3	795.8	1094.4	1589.2	940.6
SRSF5	81185.1	69311.3	78857.7	54521.8	57016.3	61835.2	47618.1	54107.4	42851.8	50729.6	48595.5
EIF5	16521.3	21563.4	24338.8	13468.2	14134	22841.9	11359.4	12953.5	9414.7	12087.2	11716.2
SLC8A3	1147.5	996.4	646.6	1268	932.3	1054.9	1297.1	1550.8	686.1	1087.3	498.5
DICER1	2485.2	2440	3225	2389.2	2166.5	1594.3	2404.4	2589.9	2504.5	2351.7	1822.6
ZFYVE21	807	1171.6	587.6	758.7	707.3	694.2	1508.4	1159.9	1013.5	976.7	613.4
MTHFD1	992.4	1700.3	1449.2	3286.8	2730.9	2270	1721.5	2111.6	2465.5	2194.7	1834.8
ZC3H14	1778.7	2100.7	1609.2	1470.4	2129	1918.1	2163.6	2062.6	2629.2	1691.8	1541.9
TELO2	1723	1179.7	1392.8	1658.7	1546.3	1621.6	1657.3	1521.4	1603.1	1459.5	1622.6
PCNX1	1323.2	1785.9	1345.6	1242.9	1043.7	1076.9	1132.2	1421	792.3	1510.8	1502.1
GSKIP	380.5	481.9	604.6	487.3	639.4	497.1	506.4	656.2	840	511	605.7
VRK1	576.8	1050.4	924.6	1156.5	1117.7	1128.9	1129.5	1128.8	2220.9	1092.3	1506.5
PSMC1	993.6	1137	1306.3	1057.7	1173.4	1179	1361.3	1074.1	1535.8	1365.9	1105.3
PAPLN	253.2	300.5	344.9	434.7	44.6	156.6	174.7	169	173.5	177	152.5
RPS6KA5	1117.2	801.8	712.1	735.2	856.3	943.2	871.9	908.5	827.4	578.4	1055.6
PPP4R3A	4851.6	5114.3	4164	4274.7	4669.4	3668.1	2062.9	3424.1	1341.9	2206.8	1763
C14orf93	328.4	325	257.1	307.6	341.5	219.1	364.6	297.9	280.7	377.2	226.6
PSMB5	631.3	712.1	485.3	1045.9	1090.3	999.5	987.8	1074.1	1068.1	980.7	1147.3
YY1	1904.8	1996.8	2090.5	1916.9	1404.5	2068.5	1910.5	1848.7	2123.4	2309.4	2010.5
ACIN1	1673.3	1390.6	1741.7	1409.2	1303.1	1238.8	1499.5	1359	1569.9	1432.3	1915.5
CCNB1IP1	496.8	683.6	1070.2	680.3	876.5	806.8	563.4	953.3	774.7	793.6	1273.3
TRIP11	2450	1757.4	1722	2224.4	1524.1	1933.9	1676	2087.1	1285.4	1431.3	2226.1
APEX1	3416.9	4001.7	4560.1	4574.4	5231.9	5240.4	4634.9	4876.9	5983.5	4916.6	6359.9
PABPN1	3380.6	2039.6	3851.9	2371.2	3330.8	2226.9	1797.2	2137.7	1824.3	2766.1	2747.8
ARHGAP5	2102.3	2382.9	3049.2	2686.6	1982.1	1879.4	3640.8	3888.5	3382.5	2295.3	1927.6
CINP	409.5	478.8	465.6	589.3	467.1	494.5	431.5	520.8	563.3	439.6	606.8
SRP54	948.7	1051.4	1011.2	1208.3	766.1	1013.6	882.6	1186.8	1001.8	975.7	1045.6
CHD8	742.8	627.6	796.1	677.1	719.5	759.3	809.5	863.6	810.8	838.9	1008
PCK2	487.1	408.5	230.8	428.4	310.1	461.9	463.6	364	528.2	259.5	483
PRORP	81.2	111	99.7	111.4	87.1	117	107	161.6	172.5	133.8	238.7
DCAF11	2510.6	2922.9	1878.1	2808.2	2573.9	2451.3	3213.8	2536	3143.7	1956.4	2384.1
PSMA6	435	372.9	514.1	410.4	683	492.7	434.2	356.7	609.1	813.7	574.8
NFKBIA	56415.9	58008	63357.1	50634.7	67010.9	79500.8	12441.6	8453.6	8184.9	35853.2	19045.4
EMC9	279.9	264.9	300.3	232.3	191.5	264.8	185.4	137.1	234.9	169	311.7
PSME2	3111.6	3460.8	3100.4	3689.3	4268.2	3968.1	3512.5	3024.9	4084.1	3390.7	5592.8
BRMS1L	357.4	359.6	304.3	211.1	357.7	388	357.5	426.1	362.5	268.6	327.2
REC8	3752.6	2593.8	4183.7	3065.6	3213.3	4155.5	3983.2	2841.3	3697.3	3774.9	3729.3
TM9SF1	106.6	67.2	114.1	87.1	35.5	149.6	182.8	142	180.3	131.8	130.4
SEC23A	2018.7	1954	1555.4	2143.6	2031.7	1746.5	1804.4	1776.9	1500.7	1436.3	1661.3
GMPR2	1561.9	1690.1	1367.9	1809.4	1931.4	1715.7	1703.6	1488	1947.1	1648.6	1493.3
PNN	10507.7	8711.5	13932	9802.4	11947.2	10989.4	9892	9978.3	10116.3	12189.8	14949.2
RABGGTA	582.8	792.6	775.1	730.5	579.6	771.6	739	657.1	747.4	767.5	549.3
PLTP	521	503.3	642.6	791.7	917.1	1217.7	753.3	532.2	856.6	653.8	722.9
PCIF1	1956.9	2803.7	2423.6	2765.8	2029.7	2739	2601.4	2365.4	2702.3	2789.2	2962.2
GSS	1258.9	1337.7	1433.5	1253.1	1616.3	1229.2	1675.1	1066	1600.1	1363.9	1352.9
TRPC4AP	4359.6	4968.6	5028.3	3750.5	3975.3	3848.5	3648	4020.7	4184.5	4441.8	2982.1
PYGB	1128.1	1215.4	967.9	1267.2	980.9	1241.5	1175	1195	1180.1	737.3	1086.5
ABHD12	833.6	1180.8	1156.7	1202.8	1264.6	1261.7	440.4	1008.9	196.8	570.3	307.3
GINS1	176.9	167.1	148.2	416.6	169.2	178.6	212.2	311.8	203.7	142.8	654.3
CD40	574.3	544	558.7	486.5	259.4	407.4	526	431.8	256.3	333.9	158.1
UQCC1	998.4	782.4	1264.3	1049.1	864.4	1153.5	856.7	995.8	952.1	1219.1	910.8
ZMYND8	3644.7	4103.6	3992.2	4176.6	3194	4670.3	3894.9	2822.5	3469.2	4982.9	3932.7
IFT52	691.9	720.3	586.2	845.8	1054.9	841.1	1152.7	955	1491	1438.4	971.6
MYBL2	80	96.8	452.5	784.6	739.7	591.3	346.8	113.5	555.5	452.6	666.5
NDRG3	873.6	948.5	785.6	843.5	1100.5	926.5	1169.6	1040.7	1055.4	885.1	590.2
SLA2	123.6	159.9	150.8	145.9	199.6	163.7	158.7	108.6	207.6	152.9	174.6
RAB5IF	437.4	425.8	480	476.3	401.3	448.7	334.3	244.1	435.6	322.9	484.1
NFATC2	4856.4	5312.9	3986.9	4317.8	3229.5	3119.1	5531.7	4619.8	4233.2	4510.2	2293.5
PABPC1L	585.2	625.5	503.6	579.8	685	577.2	505.5	315.1	559.4	656.8	792.5
STK4	3157.6	2931	4792.2	3055.4	2861.7	2900	4952.2	4055.8	4092.9	4865.3	4403.5
SALL4	231.4	52	51.1	93.4	193.5	71.3	97.2	67.7	91.6	56.3	192.3
ADNP	1403.1	1321.4	1429.5	1003.5	1155.2	1388.4	971.7	900.3	1004.7	1364.9	1024.6
PFDN4	665.2	793.6	877.4	830.1	979.9	1048.8	1076	936.2	1163.6	965.6	1271.1
CSTF1	619.2	763.1	723.9	709.3	484.4	674.8	735.5	773	640.2	647.8	941.7
RAE1	1340.1	1300	1504.3	1741.9	1713.6	1763.2	1195.5	1150.1	1400.4	1252.3	1272.2
TPD52L2	2557.9	2618.3	1900.4	3067.1	2207	2774.2	3191.5	3163.7	3408.8	3269	2190.7
DNAJC5	272.6	344.3	306.9	349.2	273.6	207.6	282.6	305.3	217.3	376.2	420
NELFCD	3361.2	2868.9	3994.8	3129.9	3135.3	3746.4	3496.4	3190.6	4070.5	3203.6	3970.2
CTSZ	58.2	154.9	68.2	47.9	73	112.6	53.5	77.5	59.4	127.7	109.4
PRPF6	3150.4	4572.3	2949.6	4022.8	3630.8	4117.7	4486.9	4460.7	4203	3007.5	3152.3
PRELID3B	630.1	1040.2	866.9	845.8	963.7	1076.9	1040.4	1141.1	1365.3	1136.6	1021.3
MTG2	624	394.3	738.4	633.2	437.8	887.8	381.6	582.8	493.1	257.5	355.9
PSMA7	4373	4342	4330.6	4343.7	6361.7	4709.9	4007.3	3624	4834.5	5878.1	5805
SLCO4A1	745.2	763.1	609.8	754.8	1242.3	715.3	710.5	645.6	748.4	1304.6	508.4
MRGBP	575.5	503.3	529.8	575.9	645.5	567.5	661.5	701.1	863.4	591.4	742.8
DIDO1	3072.8	1837.9	2309.5	2502.2	2183.7	1994.6	3677.4	3286.1	2880.6	2895.8	2627.3
GID8	1105.1	1083	659.7	1183.2	1012.3	950.2	1217.8	1390.8	1348.7	942.5	1289.9
SLC17A9	3598.7	3929.4	4621.7	2987.9	3687.5	2276.2	3602.5	2825.8	3503.3	2635.3	3079.4
ARFGAP1	752.5	814	763.3	739.1	766.1	528.8	628.5	575.4	743.5	728.2	716.2
AVP	9503.2	11336.9	8595.5	6464.6	8627.5	8922.6	4460.1	8159.8	2190.7	7647.4	3073.8
GMEB2	442.3	863.9	805.3	277.8	557.3	636.1	314.7	376.3	274.8	159.9	195.6
C20orf27	1262.6	1367.2	1005.9	1443.7	1654.8	1173.7	1295.3	1543.5	1342.9	1504.7	1810.5
CDC25B	470.1	402.4	556.1	384.5	308.1	436.4	355.7	434.2	600.3	472.7	302.9
RNF24	2834.1	2703.8	3399.4	2896.9	2149.3	2816.4	2308.1	2457.6	2261.8	2512.6	2795.3
ARFRP1	1392.2	1485.4	1113.5	1496.3	1355.8	1340.9	1197.3	1536.9	1148	1369	1404.8
NDUFAF5	219.3	276.1	407.9	257.4	330.3	196.2	312.9	259.6	338.2	294.7	447.6
TRIB3	330.8	284.2	219	443.3	498.6	351.1	394	356.7	532.1	219.3	445.4
RASSF2	1544.9	2509.2	1103	1971	1843.3	934.4	3853.9	2017.7	3876.6	1521.8	2225
CSNK2A1	1372.8	1650.4	1030.8	2087.1	1397.4	1779.1	2131.6	2072.4	2029.9	1215.1	1551.8
SLC52A3	18.2	65.2	49.8	171.8	34.5	104.7	0.9	44.1	0	42.2	19.9
CDS2	1305	1270.4	1222.3	1447.6	1255.5	956.4	1229.4	1322.3	1444.2	1108.4	1121.9
HM13	2979.5	3976.3	3387.6	4204.1	3043	3493	3802.2	3041.2	3479	2735.9	3787.9
SEC23B	786.4	1163.4	674.1	1347.2	982.9	1347.1	1648.4	1746.7	1253.2	1064.2	927.3
FERMT1	381.7	193.6	200.7	120	261.4	264	167.6	175.5	125.7	141.8	178
PLCB4	1337.7	939.3	1684	1194.2	1936.5	1142	1047.5	992.5	1039.8	1717	674.2
MYL9	292	149.8	93.1	141.2	101.3	77.4	117.7	90.6	132.5	60.4	58.6
TM9SF4	1595.8	1854.2	1164.6	2347.6	1964.9	1706	2453.4	2525.4	2500.6	1742.1	1673.4
CRNKL1	1220.2	1018.8	1390.2	1125.2	1165.3	1397.2	1119.7	1616.9	1819.4	832.8	935.1
POFUT1	547.7	622.5	414.4	1068.7	372.9	685.4	1158	995.8	960.9	703.1	667.6
SAMHD1	156.3	279.1	36.7	186.7	115.5	161	346.8	254.7	185.2	154.9	302.9
KIF3B	214.5	366.8	250.5	216.6	170.2	237.6	417.2	271.8	442.4	270.6	326.1
MROH8	10.9	94.7	95.7	86.3	124.6	29	24.1	17.1	21.4	139.8	119.4
NOP56	5069.7	5251.8	5849.3	5836.9	5681.8	6833.8	4239	4141.5	5189.2	4323.1	5561.9
MANBAL	448.3	308.7	208.5	430.8	283.7	241.1	651.7	520.8	412.2	317.8	559.3
IDH3B	2294.9	2253.5	2674.1	2422.9	2203	2450.4	2464.1	2414.4	3292.8	2406	2796.4
MAPRE1	2477.9	3270.3	3129.2	3167.6	4030	3083.9	4231	3480.4	4271.2	3962	3015.3
JAG1	632.5	979	912.8	242.5	580.6	348.4	238.9	360.8	301.1	355.1	191.2
CDK5RAP1	1513.4	1301	1000.7	1191.9	1122.8	1159.6	1261.5	910.1	1178.2	999.8	938.4
SNTA1	149	70.3	28.9	36.1	188.5	92.4	33	47.3	31.2	57.3	18.8
OXT	426.5	323	364.6	307.6	327.3	256	235.4	334.7	224.1	250.5	195.6
TTI1	1009.3	772.2	775.1	1149.5	941.4	1025.9	842.5	895.4	970.6	556.2	858.8
E2F1	109.1	163	220.3	94.2	607	93.3	73.1	28.6	70.2	24.1	148.1
RPRD1B	998.4	733.5	857.7	702.2	616.1	676.6	787.2	780.3	668.5	720.2	905.2
PXMP4	272.6	272	86.6	351.5	204.7	264.8	289.7	267.7	240.7	160.9	300.6
CHMP4B	81.2	45.8	66.9	62	82.1	73	100.7	115.1	69.2	141.8	128.2
CST3	3556.3	4127.1	2049.9	2355.5	3037	2258.6	3666.7	3522.8	2734.5	3158.3	2987.6
ACTR5	672.5	584.8	578.4	599.5	622.2	560.5	805.9	535.4	793.2	531.1	905.2
AHCY	1000.8	1186.9	1125.3	1610.1	1366	1428.9	1626.1	1489.6	1663.5	1269.4	1838.1
PPP1R16B	1229.9	1794.1	1020.3	928.2	1388.3	726.8	1592.2	1516.5	1480.3	1605.3	697.4
FAM83D	31.5	16.3	42	138.9	78	49.3	130.2	35.1	64.3	111.6	84
DHX35	309	400.4	213.8	537.5	466.1	386.3	523.3	278.3	221.2	237.4	557.1
DNTTIP1	1185	1181.8	1104.3	1054.5	1015.4	1159.6	1026.1	1168	1416	926.4	1177.1
MAP1LC3A	387.7	376.9	657.1	315.4	311.1	269.2	337.9	331.4	226.1	495.9	215.5
PIGU	367.1	346.4	275.4	397	529	445.2	486.8	769.7	539.9	451.6	559.3
TNNC2	58.2	43.8	98.4	38.4	70.9	88.9	70.4	72.6	127.7	171	86.2
ACOT8	436.2	354.5	316.1	531.2	460.1	386.3	517.1	462.8	526.2	479.8	375.8
APMAP	1799.3	2227	965.3	2499.8	1915.2	2136.3	3468.8	3750.5	2874.8	1834.7	2185.2
ZNF516	805.8	1142	866.9	426.8	591.8	449.6	454.7	487.3	282.6	469.7	372.5
ADNP2	448.3	977	1104.3	530.4	904.9	886	593.7	685.6	598.3	1326.7	672
RBFA	433.8	315.8	583.6	428.4	424.6	420.6	497.5	311.8	452.2	371.2	439.9
USP14	2693.6	2737.4	2937.8	2564.2	2695.5	2968.6	2518.5	2799.6	2479.1	2858.6	2672.6
VAPA	5736.1	7400.4	6282.1	6740	7995.2	5934.6	7434.1	7755.8	7723.9	6648.6	5984.1
METTL4	339.3	461.5	125.9	462.1	262.5	359.9	295.1	516.7	262.1	304.8	518.4
LPIN2	1260.1	1174.6	1404.6	1669.7	1575.7	1226.5	1512	1492.9	1399.4	1464.5	663.2
SMCHD1	4157.3	3781.7	5080.7	3744.3	4995.7	2980.1	3081	3079.6	3591	4308	3121.4
MYOM1	89.7	130.4	89.2	316.2	94.2	181.2	255	209.8	91.6	101.6	133.7
MYL12A	3671.4	4886	3272.2	4363.3	4589.4	4975.6	5215.2	4165.2	4926.1	4726.4	5150.7
CEP76	415.6	369.8	372.5	297.4	308.1	205	341.4	391	333.3	244.4	253.1
CEP192	856.7	1261.2	939	900.8	931.3	1322.4	1044.8	1006.4	702.6	491.9	854.4
RNMT	2042.9	1812.4	2440.7	1551.2	1783.5	1598.7	1786.5	1687.1	1735.6	2340.6	2001.7
SMAD7	95.7	229.2	97.1	23.5	167.2	142.5	0	0.8	19.5	266.5	78.5
RNF125	1079.6	2072.2	1371.8	1075.7	884.6	777.8	2424	1176.2	1996.8	2374.8	2037.1
ANKRD12	4618.9	4002.8	4620.4	3306.4	3074.5	4361.4	4258.7	4810	3313.3	5244.5	4581.5
POLI	2543.3	2495	2293.8	2719.5	1386.2	2462.7	2294.7	2841.3	2350.5	2534.7	2107.8
MIB1	1301.3	1117.6	1335.1	990.2	1244.4	998.6	987.8	1186	1024.2	1364.9	1534.2
RBBP8	701.6	668.3	822.3	1284.4	1266.7	1100.7	845.1	855.4	1249.3	1224.1	1482.2
RIOK3	3181.9	2415.5	3505.6	2798	2371.2	2753.9	3234.3	2337.7	2767.6	3204.6	2421.7
CSTF2	356.2	385.1	590.2	716.4	525.9	645.8	504.6	518.3	533.1	190.1	407.9
PSMD10	609.5	754.9	626.9	975.3	964.7	761.1	1471.9	1175.4	1159.7	1210	1272.2
ATG4A	219.3	318.9	310.8	429.2	470.2	326.4	377.1	415.5	415.1	337	318.3
TBL1X	198.7	436	406.6	120	278.7	274.5	444.9	368.1	190	284.7	376.9
PGRMC1	964.5	1057.5	811.8	1369.2	1172.4	1091	1844.5	1519	1705.4	1314.6	1358.4
POLA1	408.3	695.8	615.1	697.5	825.9	680.1	739.9	734.6	909.2	451.6	724
NKAP	420.5	325	455.1	315.4	431.7	504.2	319.2	364.9	402.5	504.9	470.9
NXT2	298.1	334.2	297.7	641	606	565.7	531.3	742.8	824.4	419.4	780.3
ALG13	3083.7	2956.5	3160.7	1802.3	2828.2	2961.6	2893.8	2276.4	2141	3581.8	2188.5
PRPS2	1169.3	1356	953.5	1518.3	1748	1428	1231.1	1652.9	1315.6	1437.3	1661.3
MOSPD1	276.3	496.1	473.5	396.2	387.1	367.8	401.2	564	394.7	129.8	249.8
AMMECR1	304.1	365.7	211.2	226	302	322	317.4	280.8	406.4	281.6	342.6
CHRDL1	225.4	201.7	146.9	217.3	481.3	64.2	272.8	192.6	192	116.7	224.4
WDR13	1023.9	1186.9	1049.2	1014.5	1161.3	1152.6	1140.2	1016.2	1279.5	1659.6	1302
SUV39H1	202.4	266.9	187.5	411.1	372.9	333.5	328.1	320	318.7	300.7	245.4
XIAP	433.8	423.8	451.2	374.3	387.1	300.9	356.6	361.6	277.7	369.1	656.5
STAG2	4705	4872.8	2933.8	4250.4	3616.6	3168.3	4438.7	4905.5	4880.3	3829.2	3062.8
ATP11C	637.3	484.9	503.6	576.7	505.7	475.1	557.2	504.4	627.6	465.7	565.9
CCDC22	708.8	961.7	1243.3	943.9	929.2	966.1	1116.1	973.8	1055.4	800.6	1043.4
CACNA1F	568.3	306.7	563.9	346.8	294.9	122.3	265.7	488.1	281.6	174	231
SYP	227.8	104.9	104.9	86.3	228	209.4	161.4	142.8	102.3	181.1	103.9
PLP2	578	639.8	569.2	657.5	900.9	657.2	558.1	486.5	1110	1063.2	1065.5
PLS3	1598.2	1219.5	886.6	1219.3	738.7	1415.7	1241	1235.8	1361.4	1189.9	890.9
NAA10	682.2	411.6	529.8	508.4	515.8	520	418.1	398.3	547.7	416.4	673.1
RENBP	317.5	178.3	247.9	176.5	150	167.2	123	220.4	86.7	71.4	162.5
ELF4	333.2	340.3	373.8	411.1	419.5	329.9	235.4	449.7	328.4	510	370.3
SMARCA1	175.7	390.2	103.6	370.3	128.7	184.8	520.6	483.2	236.8	7	289.6
MTMR8	110.3	82.5	133.8	131	116.5	122.3	83.8	118.4	85.8	82.5	111.6
ASB9	392.6	567.5	236.1	490.4	554.3	666	690	455.5	510.6	627.6	323.9
ZC3H12B	491.9	251.6	342.3	266.8	255.4	243.7	281.7	233.4	253.4	429.5	280.7
RBBP7	3481.2	4601.8	3457.1	5200.5	5632.1	4938.6	5127.9	5143.8	6663.7	5907.3	5451.3
KCND1	321.1	555.2	451.2	338.2	363.8	228.8	408.3	280	284.6	102.6	231
SLC25A14	304.1	427.9	282	461.4	370.9	395.9	493	347.7	366.4	417.4	501.8
FMR1	897.9	658.1	1084.6	473.1	802.6	598.3	587.5	769.7	726	803.7	927.3
PIM2	2716.6	5023.6	3568.6	2991	3489.9	3677.8	2977.6	2426.6	2599	3543.6	2092.3
SCML2	1220.2	1099.3	1760	1408.4	1366	1354.1	1368.4	1368	1275.6	1351.9	1071
SLC35A2	660.4	435	621.6	552.4	598.9	326.4	582.1	354.2	486.3	399.3	428.9
PQBP1	1606.7	1618.8	2304.3	1741.1	1950.7	2036	2024.6	1565.5	2057.2	1976.5	2150.9
EMD	370.8	390.2	406.6	282.5	436.7	249.9	270.1	313.4	308.9	505.9	271.9
TAZ	1827.2	1307.1	1678.7	1654	1177.5	1033.8	1331	1057	1364.3	1503.7	1882.3
1,00 PGK	10848.2	12173.3	9372	12795.8	14268.8	13400.2	13852	13770.5	16361.9	14763.7	13275.7
GATA1	17	56	77.4	316.2	613.1	282.4	8	13.1	283.6	466.7	342.6
MAGT1	1486.7	1700.3	1085.9	1849.4	1663.9	1604	2224.3	1825.9	2120.5	1576.2	2238.2
SMS	1418.9	1626	1748.2	1805.4	2071.3	2082.6	1913.1	1630.8	2415.8	1931.2	2103.4
UBL4A	565.9	686.7	442	964.3	672.9	766.4	555.4	499.5	609.1	479.8	296.2
CD99L2	842.1	1030	553.5	1061.6	599.9	971.4	1288.2	1139.4	1394.5	669.9	706.3
EEA1	1216.5	995.3	1387.6	1219.3	1177.5	1017.1	953	1230	999.8	1085.3	1183.8
RP2	1049.3	1120.7	501	1184.8	644.5	1027.7	1337.2	1564.7	896.5	772.5	821.2
JADE3	152.7	233.3	249.2	171	143.9	200.6	355.7	222	307	248.4	172.4
CDK16	1008.1	1045.3	1504.3	1178.5	1175.5	844.7	590.2	741.1	630.5	744.3	753.8
USP11	5548.3	6535.4	5657.8	5664.3	4421.2	5713.8	6706.7	6076	6161.8	5531.1	3906.1
PCYT1B	267.8	282.2	219	304.4	374.9	319.4	282.6	439.1	399.5	199.2	197.8
HTATSF1	1891.4	2559.2	1958.1	2795.6	3033.9	2756.6	2884	2629.9	3373.7	2848.5	2757.7
TIMP1	498	747.8	350.2	575.1	889.7	677.5	765.8	535.4	1353.6	684	963.8
FGD1	127.2	111	69.5	162.4	107.4	168.9	161.4	138.8	119.9	44.3	88.4
PIN4	516.2	646.9	831.5	543	827.9	806.8	652.6	752.6	921.9	902.2	922.9
PORCN	277.5	302.6	372.5	316.2	131.7	212	173.8	241.6	254.3	190.1	164.7
MAGED2	6618.2	7044.8	5799.4	6602.7	5820.6	7188.4	9186.8	8372.8	8901.1	8092	5464.6
RBM3	6624.3	6017.9	7964.7	5639.2	7452.1	6715	6972.4	6167.4	9546.2	7349.7	8622.4
KLF8	174.5	249.6	233.4	95.7	35.5	116.1	163.1	96.3	111.1	229.3	70.7
SRPX2	582.8	371.9	777.7	298.9	483.4	474.2	277.3	502	190	276.6	123.8
SYTL4	2208.9	1917.3	2598.1	1956.9	1340.6	1601.3	2121.7	2017.7	1333.1	853	1073.2
ZDHHC15	379.3	385.1	122	269.9	468.2	272.8	557.2	462.8	297.2	414.4	246.5
CENPI	59.4	31.6	22.3	47.1	93.2	87.1	31.2	26.9	46.8	78.5	163.6
TAF7L	58.2	55	55.1	90.2	4.1	78.3	71.3	218.7	70.2	309.8	45.3
PBDC1	567.1	630.6	662.3	544.5	515.8	554.3	558.1	533.8	882.9	650.8	859.9
GLA	1237.1	1178.7	1859.7	1323.7	1192.7	1502.8	1086.7	1127.2	1110.9	1221.1	1319.7
ARMCX3	2788.1	2492.9	3455.8	2650.5	2850.5	2514.6	2979.4	3505.7	2419.7	2744.9	2300.1
BEX4	4054.3	4325.7	4232.2	3561.4	3582.1	4291	5534.4	6013.9	5744.7	4858.2	4720.7
TNFSF13B	175.7	467.6	383	597.9	737.7	509.4	521.5	435	827.4	330.9	1139.6
FNDC3A	3265.5	2173	2296.4	2189.9	1711.5	1874.1	2161	2501.7	1711.2	1533.9	1978.5
CDADC1	2939.5	1767.6	2188.9	1496.3	2132.1	2179.4	1456.7	1234.9	1443.2	3988.2	2008.3
CAB39L	238.7	149.8	191.5	240.9	246.2	187.4	210.4	244.9	115	205.2	72.9
KLF5	855.4	2246.4	1139.7	228.3	481.3	320.3	280.8	278.3	167.6	67.4	79.6
STK24	95.7	552.2	103.6	28.2	153	132.9	44.6	99.6	82.8	135.8	98.4
DNAJC3	1157.2	1003.5	1025.6	1213	955.6	1406.9	1512	1391.7	1138.2	1379	1356.2
UGGT2	771.8	824.2	923.3	869.4	825.9	774.3	642.8	557.5	566.2	1023.9	928.5
ARHGEF7	1271.1	1043.2	1249.9	798.8	1487.6	608.9	1000.3	830.9	875.1	1362.9	738.3
FGF9	14.5	64.2	93.1	17.3	94.2	36.1	182.8	32.6	102.3	311.8	25.4
PARP4	3540.5	3566.7	3038.7	4256.6	3082.6	4014.8	4403.1	3941.5	3951.6	2169.6	2958.9
SUPT20H	2906.8	2574.4	2699.1	2017.3	2606.3	2676.5	2240.3	2184.2	2699.4	1793.4	2075.8
MRPS31	980.2	1097.2	1173.8	987.9	1179.5	1439.4	869.2	1074.1	906.3	1233.2	1113
SLC25A15	116.3	167.1	124.6	207.9	211.8	275.4	233.6	162.4	141.3	228.3	262
KPNA3	1116	1307.1	1194.8	1372.3	1114.7	1172.8	1128.6	1092.1	1214.2	1080.3	1118.6
FLT1	43.6	55	77.4	19.6	160.1	51	101.6	81.6	60.4	201.2	120.5
RGCC	1422.5	3733.8	4206	1420.2	1993.2	3762.2	913.8	892.9	445.3	1168.8	767.1
VWA8	418	568.5	337.1	567.3	365.8	585.1	638.3	450.6	435.6	485.8	551.5
KATNAL1	489.5	332.1	472.1	368	379	228.8	614.2	773	605.2	571.3	680.9
INTS6	3094.6	5440.3	4089.2	2825.5	2683.3	3773.7	1923.8	2343.4	1543.6	2522.7	2677
DHRS12	762.1	600.1	672.8	637.9	446.9	636.1	588.4	669.3	586.7	651.8	728.4
TSC22D1	23068	33235.5	23655.5	23394.6	28749.3	18580.7	15102.7	7882.3	25313.7	60463.2	35124.2
CLN5	447.1	262.8	544.3	385.3	419.5	469	499.2	358.3	542.8	553.2	386.9
MGRN1	369.6	383.1	384.3	344.5	433.7	333.5	329.9	332.2	388.8	493.9	426.6
ZNF629	398.6	567.5	167.9	607.3	478.3	469.8	606.2	865.2	530.1	295.7	442.1
TRADD	833.6	796.7	511.5	832.5	689.1	560.5	736.4	714.2	493.1	711.1	732.8
CORO1A	1123.2	1855.2	941.7	2419.8	2689.4	1937.4	1986.2	1682.2	4446.7	1655.6	3179.9
MAPK3	218.1	192.5	208.5	145.2	250.3	187.4	183.6	147.7	208.5	222.3	186.8
PHKB	1351	1818.5	1958.1	2567.3	2717.8	2306.1	2385.6	1954	2373.9	2658.4	2118.9
LYRM1	1114.7	1307.1	1391.5	1307.2	1275.8	1099.8	1214.2	1435.7	1070	1834.7	1079.9
NUTF2	1119.6	1240.9	1356.1	1457.8	1810.8	1539.7	1830.2	1431.7	1835	1408.2	2126.6
NUP93	1180.2	1485.4	1348.2	1977.3	1818.9	1581.1	2083.4	1615.3	2426.5	1739.1	1808.3
CENPT	4036.1	3295.7	4556.1	3315.9	2961	2794.4	3355.6	2849.4	3126.2	3411.8	3585.6
NFAT5	2224.6	1919.4	3019.1	1887.8	1580.8	1653.2	1755.3	1876.5	1542.6	1609.3	1501
LONP2	3005	2524.5	3029.6	2892.9	2318.5	2299.9	3027.5	2940	2465.5	2251.1	2120
N4BP1	491.9	793.6	579.7	311.5	544.2	452.2	286.2	410.6	236.8	268.6	284.1
ARL2BP	238.7	219	149.5	208.7	247.3	175.1	309.3	266.1	318.7	278.6	217.7
ZNF423	164.8	93.7	99.7	36.9	168.2	38.7	91.8	92.2	54.6	98.6	47.5
DHODH	421.7	392.2	165.2	400.9	552.3	539.3	454.7	521.6	405.4	299.7	302.9
CTCF	2332.5	2477.7	1983	2705.4	1995.3	2978.3	2337.5	3028.2	2289.1	1908.1	1953.1
ACD	1392.2	1716.6	2066.9	1291.5	1202.8	1458.8	1272.2	1155.8	1200.6	1120.5	1341.8
POLR2C	1358.3	570.5	765.9	502.9	597.9	776	658.8	688.9	881.9	543.2	682
PARD6A	193.9	277.1	262.3	394.7	260.4	176.9	268.3	263.6	282.6	388.3	421.1
ZNF821	294.4	225.1	550.8	243.2	272.6	341.4	124.8	120.8	84.8	122.7	152.5
USB1	826.4	891.4	760.7	849	901.9	736.4	1126.8	861.1	899.5	917.3	914.1
CYB5B	1933.8	2409.4	1783.6	2606.6	2104.7	2375.6	2422.2	2337.7	2374.9	2270.2	2270.3
CCDC113	147.8	42.8	38	167.1	51.7	82.7	71.3	106.1	138.4	82.5	109.4
NME3	1454	1221.5	1028.2	1097.7	1182.6	1040	1020.8	960.7	1037.8	1026	1253.4
NDRG4	75.1	37.7	69.5	76.1	133.8	117	104.3	79.2	108.2	103.6	70.7
PSMD7	1269.8	1086	1260.3	1477.5	2029.7	1620.7	1685.8	1273.3	1820.4	2032.8	1687.8
SETD6	689.4	686.7	406.6	484.1	625.2	554.3	548.3	514.2	505.8	520	720.7
SLC38A7	398.6	323	318.7	534.3	402.3	262.2	478.7	423.6	280.7	362.1	569.2
VAC14	1149.9	1395.7	1306.3	1933.3	1345.7	1486.1	1795.5	1879.8	1766.8	1535.9	1436.9
[truncated: 10,898 more rows]
