# Supplementary material for: Differentiation, ageing and leukaemia alter the metabolic profile of human bone marrow haematopoietic stem and progenitor cells
Source: Nat Cell Biol. 2025 Jul 15;27(8):1367–80. doi: 10.1038/s41556-025-01709-7 (PMC12339397; doi:10.1038/s41556-025-01709-7)
Supplement: Supplementary file 8 — Metabolomics and RNA-seq data of human AML and healthy HSPCs, related to Fig. 5. [file 41556_2025_1709_MOESM8_ESM.xlsx]

## Sheet: Information
Supplementary Table 7: Metabolomics and RNA-seq data of human AML and healthy HSPCs, related to figure 5.
Sheet	Content
AML Healthy HSPC metabolomics	Abbreviated metabolite names
	log2FC (AML vs Healthy)
	Significances (AML vs Healthy)
	Sample AUC values (norm. to respective Healthy)
AML Healthy HSPC RNA-seq DEGs	log2FC (TET2mut AML vs Healthy)
	Significances (TET2mut AML vs Healthy)
AML Healthy HSPC RNA-seq counts	Normalized counts per sample

## Sheet: AML Healthy HSPC metabolomics
Name	Abbreviated name	Test	p-value	p-adjusted	HSPC_Aged_Frozen_Exp0911_ID32	HSPC_Aged_Frozen_Exp0911_ID33	HSPC_Aged_Frozen_Exp1411_ID34	HSPC_Aged_Frozen_Exp1411_ID35	HSPC_AML_Frozen_Exp0911_ID54	HSPC_AML_Frozen_Exp1411_ID52	HSPC_AML_Frozen_Exp1411_ID53	NC_Exp0911	NC_Exp1411	HSPC_Aged_Fresh_Exp0203_ID39	HSPC_Aged_Fresh_Exp0302_ID40	HSPC_Aged_Fresh_Exp0803_ID36	HSPC_Aged_Fresh_Exp2208_ID37	HSPC_Aged_Fresh_Exp2408_ID38	HSPC_AML_Fresh_Exp0606_ID41	HSPC_AML_Fresh_Exp0606_ID42	HSPC_AML_Fresh_Exp250423_ID43	NC_Exp0203	NC_Exp0302	NC_Exp0606	NC_Exp0803	NC_Exp2208	NC_Exp2408	NC_Exp250423	HSPC_Aged_Frozen_Exp0907_ID28	HSPC_Aged_Frozen_Exp0907_ID29	HSPC_Aged_Frozen_Exp0907_ID30	HSPC_AML_Frozen_Exp0907_ID44	HSPC_AML_Frozen_Exp0907_ID45	HSPC_AML_Frozen_Exp0907_ID46	NC_Exp0907	HSPC_Aged_Frozen_Exp1908_ID24	HSPC_Aged_Frozen_Exp1908_ID31	HSPC_Aged_Frozen_Exp2708_ID25	HSPC_Aged_Frozen_Exp2708_ID26	HSPC_Aged_Frozen_Exp2708_ID27	HSPC_AML_Frozen_Exp1908_ID47	HSPC_AML_Frozen_Exp1908_ID48	HSPC_AML_Frozen_Exp1908_ID49	HSPC_AML_Frozen_Exp2708_ID50	HSPC_AML_Frozen_Exp2708_ID51	NC_Exp1908	NC_Exp2708
Choline		t.test	0.0136447624589062	0.428571428571429	0.398107838774837	0.788873589107368	1.70492164331121	1.09911954955524	0.533682536352688	0.334036443607891	0.259819773232502	0.0628440161399961	0.532472561849753	0.864048689819364	0.387096061963843	0.787266187273333	1.66220469468417	1.29372032664161	0.774989061815244	0.583224264927831	0.301620920342717	0.0114662422053916	0.0123284633509285	0.76198397981179	0.0383394937047516	0.0530045169271783	0.0596482864615394	0.0181330789271577	0.865347047062726	1.15207141433854	0.940363427387489	0.831014327985012	0.786778865657934	0.693197346967762	0.0646139848120299	1.0392854049618	1.56189847382987	0.772744443353188	1.0465853199383	0.529647710820555	0.639464496851149	0.899244760862016	0.718051486648555	1.45521827696432	0.468746643703002	0.345217372429366	0.445539011200457
Serine		wilcox.test	0.543719010142165	0.84	0.856060290852644	0.906367775362944	0.911633240592406	1.27565568999115	1.25580084949545	10.4051408407552	1.3317955226201	0.686014174783366	0.708248428397875	1.33358375447529	0.281803723854633	1.45323277580217	1.09279493659887	0.826004002298149	1.13488913665956	1.14586340857282	1.13629384251998	0.0392422268450012	0.271019937594947	0.700252913451879	0.132031934131831	0.704298955691059	0.728505513210816	0.279104178794617	0.624611899864496	0.879233286499852	1.35445244159655	1.82225575190891	2.0969890725016	0.759667458369713	0.511136526345475	1.32515620382565	0.614309660112118	0.836202562499241	1.40917823559314	0.640192262915991	0.994286642768894	0.457800210111897	0.310311697326749	1.05363194170233	0.436039827424287	0.474164784696557	1.46626000645164
Creatinine		wilcox.test	0.983669995067826	0.939024390243902	1.51122522120259	0.6577161826142	1.06853283468599	0.760846290746454	1.20912806914813	2.53531838194495	0.48905864740922	0.281772270034097	0.48207214497468	NA	1.33662234430684	0.421721068271415	0.922920654442345	1.31760723442264	0.389293207550546	0.396611402768139	2.07074898328487	NA	0.179015030217319	0.514502799454748	0.136839858057171	0.506696031427678	0.413429268740896	0.197023250704657	1.11929911160604	0.892375487091504	0.983648902488697	1.74925167087321	2.35023153866784	0.698637545835835	0.254273077567974	1.11360357401282	0.75686751417967	1.40668786903542	1.13417657095602	0.582788739199478	0.840404141158595	0.861992363919865	0.804332834407516	1.75362730419173	0.392173872034208	0.18605073078344	0.139314254198094
Proline		wilcox.test	0.829677174240648	0.87012987012987	0.90258143464227	0.723864671392056	1.10140550511244	1.26542633350937	0.9284121168593	6.85815564098526	1.05525244116677	0.228276984968866	0.311263194387265	1.71610535087524	0.363394507753058	1.81695747583614	0.437868082650589	0.664354365894646	1.30244027260943	1.48731529546419	1.04057398297123	0.0176463256722269	0.032216892331059	0.144423720513408	0.0328829430350681	0.162146152367548	0.170242249050329	0.0430533402041636	0.911369567475144	0.975154593620972	1.09425841193212	0.87154437510073	1.02782757099126	0.586724846610682	0.117211199061307	0.875690810013912	0.574979876536727	1.5262180555916	1.23050553080915	0.771150846232786	0.973266349138624	0.61937398755131	0.528052499769991	0.820404263035152	0.279504257525096	0.072340454336524	0.292369935184537
Betaine		wilcox.test	0.922121523656206	0.8875	1.21223677588394	0.639806162801903	1.24243009186069	0.904712357100916	1.35126396016091	0.836009800542667	0.780680960314315	0.415072331821995	14.4682217107749	1.67099535725715	0.503216901846806	0.545971758609682	1.04545755890419	1.23394332754276	6.32839386707673	0.524678155812109	0.852916970473082	0.590251057076048	0.198600901340423	0.453334800289974	0.387336343307817	0.499817824032814	0.781971630050444	0.320837716937647	0.713714862813978	1.04517051904657	1.23881144719912	0.993399251609156	1.47065269220448	0.583476412347666	0.303883588245734	1.21002334585337	0.769073769526515	1.33261975275657	1.14953400031	0.534556367900985	1.04424477593895	7.73410501343741	1.15402955272384	1.20717607915229	0.495223418157489	0.278557521085988	0.202720882271809
Valine		wilcox.test	0.42129653905362	0.790697674418605	0.70218490945607	0.422382600593431	1.7444663644361	1.12961834485272	1.21455065319355	11.0763969826304	1.32237298959445	0.26166894397253	0.317212672538769	1.81198307498667	0.12810812007782	2.64008503837556	0.16095307425221	0.258688826757497	1.72693477090644	1.9283547813888	0.923540564081835	0.00218550060067919	0.0301572398891818	0.131780150974471	0.0288059657583814	0.139853948746384	0.170167460423112	0.0628443545499933	1.09628235693595	0.992721858554147	0.905842831859857	1.51181027526696	1.00701794533716	1.05598602445688	0.0880632789228273	0.671368083557738	0.452240111545888	1.70586805458237	1.25868349659772	0.907701682874442	0.814173301724735	0.51554994118797	0.419082335075813	0.725970690555639	0.425500596846751	0.0413152519143007	0.177146460252816
Niacinamide		t.test	0.654836079991794	0.87012987012987	0.687413025085441	0.717479291728646	1.37391617478892	1.22006113106682	0.793779392784184	0.912634406060131	1.03551803574731	0.313258050690108	0.425124835814957	1.50666231779641	0.596868390488632	2.00331568368681	0.397035006280799	0.49558127248817	1.7509040745236	1.5806476054314	1.98323413112173	0.191872362235875	0.0578249339316744	0.177290134911514	0	0.15229125391636	0.111696310737185	0.183486965380818	0.771114883301416	1.25212465238119	0.975313223021231	0.939787754357412	1.57908734088747	1.23206861977084	0.440753716714835	1.60590761687155	0.988977849014287	1.15465087002125	0.627477412454602	0.619491486405178	0.811919943661615	0.795451254142912	0.531969622610129	0.619390546002988	0.485518843083839	0.332262017626025	0.308030599571477
Taurine		wilcox.test	0.160975124586358	0.533998700482545	0.381880540955528	1.51355871107391	1.04101451288278	1.04699432836628	0.72909025289523	0.152056402663033	0.321521878101197	0.0507228433285737	0.0534905565781965	1.84607986848607	1.03420357836469	0.750320371654161	0.726102071380393	0.641785597745728	1.83629799205541	2.06058482467438	1.11166960523015	0.00280195705919995	0.00987015533066217	0.0318499062022935	0.0095321809139083	0.0342379184275955	0.0337304026872139	0.0110586874144979	0.486087349637549	2.04501527243041	0.438919566196618	0.393008312205163	0.522227447152527	0.247386767761197	0.0147346515366737	0.644081526226055	0.903776610037757	2.03436458304425	1.25492980375332	0.111466677679878	0.308441933814424	0.519033380216002	0.244226227965157	1.74499111840654	0.607658605282318	0.0378501336958303	0.0305114729872462
4-hydroxy-Proline	4-OH-proline	wilcox.test	0.505198567429895	0.8125	1.40181538263196	0.436370947437762	1.34963830459686	0.773900755347236	1.2989348811123	0.585231754035448	0.607038030955415	0.0658174741620966	0.24547826835268	NA	NA	NA	0	1.93761113292527	1.89709414366947	1.15533630896256	6.64809294995866	NA	NA	0.734183792884395	NA	3.07149785631136	0.812711544410599	0.87243339492116	2.38989607902477	0.539351368931773	0	1.23506751893601	9.78487743917558	0.958317001184786	0.12177366504159	0.63979707023567	0.764154109622223	1.59146066685669	1.40583004705016	0.399439592471602	0.635237907845983	0.642736379321016	0.501685158470226	1.67674554526264	0.453771267373079	0.0640792900106754	0.0639002851643798
Creatine		t.test	0.0445106138232289	0.428571428571429	1.32732415354337	0.775253537901221	1.00770204210199	0.888781481713472	1.3754749707427	0.580538173685484	0.44207220902419	0.159519329985221	0.136788352618222	NA	0.853623738709127	0.614475825649788	1.10759911978153	1.42390801770807	0.894192191160942	0.436640375502656	1.43865551132497	NA	0.0429659472048734	0.15607780195721	0	0.190210044984388	0.230225713059463	0.0602718236581841	0.902877307863723	0.993079390298268	1.10187050106351	0.775263273326154	0.796986598658039	0.33201925414516	0.0555026148908523	0.777259843983518	0.78472608713809	1.36598494005313	1.71040603099674	0.35823483728814	0.734681759117655	0.813349632754396	0.773941397804217	0.609070208180659	0.377487102027762	0.141709738091667	0.0932015711938368
Leucine		wilcox.test	0.867376497509759	0.87012987012987	1.13792673501668	0.504790563949207	1.24470665160298	1.09392630075126	1.48593228663867	12.5081527825151	1.19402649592433	0.289673992534137	0.316691860326538	NA	0.086721413839176	1.91264541472681	NA	NA	2.52807305668607	2.87586212165249	NA	NA	0.0151721720438687	0.119490553623633	0.0237525757310292	NA	NA	NA	1.13896669559314	1.04940757312557	0.771674339895192	1.17147406048827	0.85915845167825	0.912791424048293	0	0.550591670633067	0.350127549710813	1.80613358600736	1.52054320630871	0.743778750076466	0.689160962183642	0.343428814924547	0.359511316179037	0.485738050740778	0.262480835254374	0.0309114132763655	0.0624839450202506
Aspartic acid		wilcox.test	0.0396569721176009	0.428571428571429	1.35045052871586	0.615315091559538	0.80763001359254	1.20526136486649	0.717990279869548	0.89042027627097	0.863965383743694	0.184476190878548	0.245163613582875	0.956094173037841	0.947195516244802	2.12171379265069	0.460678960204294	0.509337630519621	0.881577722378679	0.917972397966137	0.339660558042055	0.00275184854354852	0.0571081943748791	0.112632997496294	0.0293763326167875	0.108269337127574	0.253399313609787	0.0451405846023652	1.15419657807003	0.704137604866381	1.04194645720932	0.630501708658081	0.772899818937762	0.868310033075113	0	1.33718484150424	1.22643593184433	1.02307778833675	0.8650297515798	0.462730871935846	1.25566450870074	0.461268598322042	0.685833250737572	0.321290299677007	0.301920171113071	0.137969428992975	0.186352664695191
Malic acid		t.test	0.412782516317664	0.790697674418605	0.894729409967958	1.06771622872384	1.26071684285423	0.759822462388997	1.44907816267264	0.839700790446353	0.954331813309822	0.61194168673819	4.07565466844923	NA	NA	NA	NA	NA	NA	NA	NA	NA	NA	NA	NA	NA	NA	NA	0.747612672114409	0.973151965925898	1.18265097404006	1.64905730172944	0.930459754776172	1.46301572825017	0.888561534278029	1.38338287919157	0.714832792653185	1.61255498137644	0.632498939113829	0.614752940996529	1.30651249314292	1.74737150233185	0.90206230239436	0.605036673633238	0.468185015992055	0.429234488019293	0.537580699125817
Hypoxanthine		wilcox.test	0.853826337605191	0.87012987012987	1.00483147744596	0.540562753471845	1.74182175670667	0.682124049507403	1.58304149345358	4.09762237348653	1.09225724500255	0.508653425724602	0.711513068132203	NA	0.50639722276364	0.594924766208757	1.0437594563534	1.84304671273957	0.937870598141997	1.21103291410087	0.391183185199065	NA	0.342677720916361	1.14557920016282	0.352460980992453	2.17918833655155	1.41385414404152	0.484339549513943	1.11419355116701	0.835123200255033	1.00896972821809	2.19094447999754	1.72821746193233	1.1914068377769	0.205228711761296	0.485541410389602	0.245364013290315	1.99757911115922	1.41325929155446	0.843895880823835	0.290860997033382	1.45639260777795	0.231563585849264	0.399832510801383	0.115537372477906	0.120356921360705	0.0726142534529208
Glutamine		wilcox.test	0.984401396736078	0.963855421686747	0.417018211345172	0.785642738462005	1.46450698208999	1.28232044089313	1.39761258497175	1.36545789974373	0.429159053608809	0.0923110380694449	0.122178990660085	1.72321900890436	0.121887554341605	2.91539419571533	0.117656408302379	0.120735368364013	1.38728325790789	1.52180480511052	1.04137650835684	0.00244273124041338	0.00486211284550342	0.135257941878102	0.00257570854016965	0.0045883768633161	0.0151824661595598	0.0040696157481913	1.07752090692	1.24354485491522	0.625954179266042	1.4036661655067	1.21011975052293	0.600242874655286	0	0.476217907218367	0.325559823529549	1.7304463780571	1.49580398801868	0.912493394100844	0.503599396294035	0.308825679833839	0.204840481601901	1.11303770838198	0.500850068450078	0.0276634472767385	0.0242355646885591
Lysine		wilcox.test	0.860301922232621	0.886075949367089	0.994063931189319	0.662778722063581	1.11522968857148	1.22472705692452	0.958442390627291	1.29614651766503	1.02323755379192	0.183712548442351	0.269403356333401	1.1279735865918	0.155802531958102	2.63542843211652	0.504892784762823	0.57549279169377	2.29070504821329	1.8473684302616	1.86435454247659	0.0137218405159951	0.0192626882607459	0.304215197867842	0.0609391808609057	0.214266812959131	0.323768727910997	0.256354849635362	1.14298641545221	0.966366546789363	0.880976428082099	1.47046264654763	1.02014020485765	1.04188170050098	0	0.571910747200592	0.470536095333527	1.644422948715	1.38717899873962	0.920072654906593	0.511452593288169	0.421722525955973	0.462980588046322	0.532519593985601	0.358207609177718	0.0769209989044369	0.113663548284846
Glutamic acid		t.test	0.0250151614138135	0.428571428571429	0.66286019934992	0.649491762608392	1.55459956478367	1.12397372674251	0.909276068500793	0.716038894210788	1.13811549968961	0.0293630858926435	0.077945101582171	0.814796861530962	1.13229363837827	1.88487255922264	0.553057317929478	0.61294632694246	1.05874048365824	1.0663036798269	0.999995025902743	0.00265412653160012	0.0152720005839176	0.0355854585453095	0.0106984845200882	0.0195649195325576	0.100108125697412	0.0255547489389077	1.04293696145324	1.0590651457447	0.881764445239582	0.371551302281378	0.839100428842964	0.325650207403757	0.0173939738181549	0.980234964828234	0.988793857256996	1.50086650698271	1.06125572914457	0.439491378676587	0.769589214856312	0.471576643414836	0.530290022947534	0.459769951600925	0.135058077292795	0.0358513011324091	0.0351675342000438
Methionine		wilcox.test	0.710092929388918	0.87012987012987	1.0824598204593	0.336616797958426	1.32269906893512	1.25105983678404	0.681799438355174	1.11698543994763	0.882316382550452	0.0359379889344947	0.0252967220539375	0.766502127394683	0.388522045164714	3.06758778659992	0.341988859928618	0.432901918774371	3.96416134684667	4.22400608574184	2.22265210270987	0.000535160428069684	0.0282522670005349	0.0669560811310262	0.00548285442605892	0.03327636467245	0.12095801122334	0.0460780311434485	1.16247159591893	1.01719996797101	0.804431221085276	0.819825017574445	0.810951405226552	0.698715223931629	0.0131701973688635	0.609845632512656	0.590355139186304	1.78892875778863	1.05285075756319	0.93957169197623	1.20050159737557	0.436451169839893	0.442650723103364	0.899775825247831	0.375880835019443	0.010455285168099	0.00186437425102998
Trimethyl-5-aminovaleric acid	Trimethyl-5-aminovalerate	t.test	0.0423801341381241	0.428571428571429	NA	NA	0.997425040899157	0.966929004366787	NA	0	0.647557978376619	NA	0	NA	NA	0.254436709459118	0.943142449458152	1.78677338041169	0.333378041773683	0.17751273096587	0.300450204168944	NA	NA	0.0568648755381285	0	0	0.0847292019606564	0.0378668042729264	NA	NA	NA	NA	NA	NA	NA	NA	NA	NA	NA	NA	NA	NA	NA	NA	NA	NA	NA
Carnitine		wilcox.test	0.0438440127229349	0.428571428571429	0.47701275927444	0.4749792769851	1.87130464392788	1.17156127743919	0.490260627556943	0.823610481584227	1.91210232275232	0.240445067510994	0.708725054564713	0.294742761164124	0.565979885422917	0.531650237367241	1.75431730120136	1.8434802680188	4.49024274182094	1.75730066808551	14.040547828193	0.141288410229353	0.349604985576399	0.419222396968358	0.187878196465038	0.889749185676269	1.06150690016525	0.334058240917086	0.661627812636541	1.23726044402689	1.04828191638913	1.177174778622	2.22293063993539	0.771733928035988	0.701196438196147	0.781333308395306	0.897409148223337	1.22786345150931	1.29318950185814	0.728418278950702	1.51896459155139	1.62633648883183	0.838036531585754	1.01564845412567	1.27947365666781	0.53733120646522	0.389514768949676
Phenylalanine		wilcox.test	0.447547426836977	0.790697674418605	1.10132653348134	0.454552479281207	1.21993611516264	1.22226640296256	1.40274218322338	14.557231368672	1.32675755714681	0.251395541183183	0.331205598726325	3.47971593719602	0.144942753830293	NA	0.140505594868397	0.234565342878799	2.94910564883201	3.31110711012975	1.46213890849023	0.000799513470826052	0.0243381214857271	0.143194861243137	NA	0.0622506668414891	0.12151251516624	0.060551799625975	1.14614578483769	0.945439154849435	0.903331241535417	1.00844413663959	0.974149185207268	0.821530780576371	0.0486548084035701	0.719549050013211	0.415477590825182	1.6982410984316	1.34489560907436	0.818027591728126	0.655461453722832	0.386445894753117	0.407014635507813	0.638547090555334	0.314327583739957	0.044846690710339	0.104061284479924
Quinolinic acid		t.test	0.597173460096225	0.87012987012987	0.804291611447148	0.996183720400266	1.07944955874127	0.911763387234357	0.803957766240647	0.911351629037538	1.1831796314008	0.877183572468113	0.819116669269265	NA	NA	NA	NA	NA	NA	NA	NA	NA	NA	NA	NA	NA	NA	NA	1.17049008220736	0.660504083221708	0.793143782853835	1.10462407615393	0.853580889949675	0.937851463243064	0.696112979779019	NA	NA	NA	NA	NA	NA	NA	NA	NA	NA	NA	NA
Phosphoenolpyruvic acid	PEP	wilcox.test	0.333773890488536	0.78125	0.210075120069856	0.3141908384208	2.54546012909235	0.850794196711897	0.171817821314271	1.32379048783221	0.746056923430543	0.0454658148063707	0.103501521973104	NA	2.01657573429762	1.02976834003448	0	0.803149963882851	3.87137377047799	0.995359543079288	4.32007385325405	NA	0.617224530103595	0.541743984814072	0.252645225967678	0.82563880058081	0.493948744583375	1.13244680554937	1.04644948948199	0.909198835612407	0.630568274553426	2.76418499551775	0.768025522593646	1.0847512580423	0.133498610653974	0.482075110672876	0.716636918990045	0.665157157643611	1.25556679554062	1.22385115882181	1.11843670009357	0.55987871963614	0.682371750989666	0.401187571909726	1.21731750844278	0.141306244597338	0.099626676661148
Arginine		t.test	0.365017889007984	0.790697674418605	1.02153926277474	0.584725886259857	1.05574600586097	1.33638511476536	0.99019701508628	1.92616248595511	1.03494568552838	0.199956439254409	0.396326037728204	1.71102036840908	0.258205464174328	2.30083136616512	0.357084465051766	0.372328166387842	1.80830377843377	2.01677551090184	1.15885038794246	0.028857298854293	0.0747228673048631	0.154189909090154	0.0324339740238053	0.146085795434764	0.615928672809611	0.0558150601551602	1.17017201852697	0.812124217691076	1.01286063908734	1.96418788556002	1.19851760380054	1.19779456686162	0.124267682963492	0.780627071917	0.504658788494032	1.42557909185679	1.29526800411915	0.990042274346712	0.769163297112621	0.576090742725296	0.605750734373643	0.836914454191892	0.415085881712662	0.0957630330138316	0.221365565894024
N-Acetylaspartic acid	NAA	wilcox.test	0.714829556326068	0.87012987012987	0.326728562216654	0.574172515470154	1.39259837827192	1.40018784611321	1.13850032444306	1.71273852766259	0.900731220721798	0.20128080050377	0.379163603314005	NA	1.09923035156245	NA	0.56258820668666	1.3069290962816	1.6526093262986	0.88849270501672	1.72817611401789	NA	0.195512580195915	0.0597420663316745	NA	0.143290553699214	0.0672194531116027	0.149857107645169	0.357971767136304	1.57164282973425	0.34507635658017	0.241292155739156	3.1881172850787	0.405670757924246	0.204594637049701	0.606268616287169	2.13055450551569	0.749059910008805	0.567379828644854	0.173842675325665	0.198221104446626	0.671666529260643	0.417663542157235	1.29208000835781	0.268135980135888	0.104177984374235	0.157526326067971
Tyrosine		wilcox.test	0.193005137277583	0.607142857142857	0.988923348622892	0.60270998386768	0.963055002134667	0.757887546653283	0.543415041736704	4.70689702530973	0.897843614022614	0.173780024268683	0.207726790243263	1.84369416246987	0.13894637924387	2.62824447244959	0.15887884743287	0.18959709152852	1.62035028429569	1.74340229821898	1.03903142383472	0	0.0303565983083893	0.125384151578608	0	0.11328711235975	0.0938075575025974	0.0365939593994222	0.881899419948872	0.577501588068802	0.608745338495772	0.898131141827618	0.644812174449656	0.701976577472217	0.030663240798843	NA	NA	NA	NA	NA	NA	NA	NA	NA	NA	NA	NA
Phosphocholine		wilcox.test	0.117928107697929	0.512962635723605	0.350106091886718	1.02761498373864	1.21760689612483	1.40444811202542	0.530012278658667	1.3174834156574	2.71230271385233	0.053901058996126	0.105728997600773	NA	NA	NA	NA	NA	NA	NA	NA	NA	NA	NA	NA	NA	NA	NA	0.648368228966027	1.8199943343453	0.530887258355708	0.302049152753437	0.334522699347882	0.356762499955443	0.0518526221036338	1.2668340880009	1.56075083643725	0.953744819945149	1.0641648098116	0.153028283383842	0.478724953488701	0.993586625187373	0.302444399016321	0.887802041479696	0.314175124877064	0.0681634192507282	0.0572416154012547
C2-carnitine		wilcox.test	0.00790992543720594	0.428571428571429	0.158992427259558	1.31430540767221	1.53242990644566	0.9938659327825	0.45498266816181	0.270533061116383	0.383118297497994	0.0230184319784773	0.0524007757561473	1.21767663768074	0.70775206380128	0.805029573768613	1.28264988994675	0.986809607837745	0.597382127951357	0.235702222452623	0.130630082701669	0.0013107878736251	0.00468715135983047	0.00317083772342294	0.00151947603996665	0.0134620372904965	0.00949239853808797	0.00440170695813003	0.352200554020544	2.0921434363307	0.554632027210642	0.376089562508639	0.737065733788264	0.11248800566222	0.0141144980449406	0.618864438160742	1.382034494799	1.66749692928712	1.24956240301229	0.0800381354860643	0.567929928193776	0.467317855244081	0.160901460736194	1.80926607591032	0.532252696064	0.0199095481828718	0.0124113167639486
Tryptophan		wilcox.test	0.62458431602912	0.87012987012987	0.827747153286847	0.455232185380442	1.11254101215548	1.60077587783845	1.46459616659309	15.0821986374896	1.37867403030135	0.206711147543797	1.05576049612677	3.2280981873523	0.195055896197996	0.57393648582511	0.346105925217628	0.65535481349054	0.616470575111181	2.10980535388711	1.19553519783795	0	0.0707622562373248	0.17502707389082	0.0359765927240962	0.15113518546284	0.440607493507851	0.097528811733956	1.23383930613616	0.878672264242824	0.872428411329061	0.78420561903359	0.959681758082614	0.750651100401332	0.0816261620349713	0.815803166400448	0.459017353532709	1.47280744138609	1.51356012852413	0.725027453458345	1.18702236702059	0.48295994790507	0.547985711623016	0.862215852979531	0.350808764291976	0.0553190709788951	0.104013605789712
C3-carnitine		t.test	0.457581232275985	0.808510638297872	NA	NA	1.1233136172489	0.872875522840198	NA	0.864291871426235	1.22464425913926	NA	0.623917930634158	0.288261845668928	1.86610755350413	0	1.83612796693174	NA	0.366069431237231	1.50641895978839	2.5786534722535	0.0598425214567801	0.244637451695915	0.271515972273184	0.134545003707931	1.52694090967598	NA	0.51523718095688	0.475967158692953	1.5412382457411	0.904331658581659	0.702663689129765	1.16022022711221	0.82262064632563	0.513496287039485	1.07950853035687	1.11262841540799	1.04759671480273	1.03464527510546	0.579453696356125	1.83283545218605	1.30971627244434	0.749026396484542	0.983658767756818	0.787765606996886	0.575993920126629	0.551923910048195
Adenosine		wilcox.test	0.240046251384112	0.607142857142857	0.956155001520052	0.463587049929126	1.54546866040542	1.03241040791272	9.7753723701412	1.28314770187025	1.37799757211293	0.216562726969789	8.66586479262256	1.0570548352183	0.812461231382885	NA	1.05129142084128	1.07723790854598	2.22176962884875	0.690146242777539	0.652677505879052	0.391022660304934	0.356765520914334	0.986460079570689	NA	1.66741709266975	0.883527012761301	0.314461287757549	0.998826730063307	1.05465929502944	0.94179323779066	0.930672070259883	0.788337344088615	16.019011058075	0.489978678768951	0.76641900679336	0.510810798775907	1.17803335865608	0.627519480551402	1.91097994692408	4.19839907056822	7.2791426026586	0.452859947731515	0.704161562397135	1.76828222679727	0.242593301136364	0.251426891734597
Inosine		wilcox.test	0.208161333849759	0.607142857142857	1.60968603359894	0.547501302394498	0.99657359690633	0.800739189687908	2.96392725629566	2.82346054114114	1.42434452351426	0.330376472998755	0.977385658527964	0.879031422013876	0.928105746834805	NA	1.08661641716756	1.06422488440821	2.49165029894298	0.805532976707636	0.32534807321058	0.121617904340949	0.200182392860601	1.07567050738923	NA	0.989827274704826	0.671102661252498	0.221698383424452	0.976788812428252	0.995477320313249	0.896419497470706	4.19048245050735	1.71153225447135	6.3422686269668	0.255678539267893	0.71799149920888	0.510852449373091	1.49800137328119	0.893950178169266	1.31076975380859	0.928424134482812	5.2207352125399	0.543397067412975	0.335077897194858	0.86731116155282	0.0932341419260636	0.0800738908092663
Guanosine		wilcox.test	0.295134021601088	0.689655172413793	0.617748614114162	0.367565020443522	1.01181343778659	0.906339800403201	5.42699685791139	0.733837095509631	1.21231376429951	0.18743448203127	3.36786226120205	NA	NA	NA	NA	NA	NA	NA	NA	NA	NA	NA	NA	NA	NA	NA	NA	NA	NA	NA	NA	NA	NA	0	0	0	0	3.09823844475364	8.75415810066771	8.64007478262359	0	0	0	0	0
Argininosuccinic acid	Argininosuccinate	t.test	0.139809750490486	0.512962635723605	0.638596578534204	0.677014908749833	1.39427743964697	1.23067425644497	1.62470641605932	1.08514916296684	1.42339864562129	0.243430296035786	0.382644691609043	NA	NA	NA	NA	NA	NA	NA	NA	NA	NA	NA	NA	NA	NA	NA	NA	NA	NA	NA	NA	NA	NA	0.644179939034334	0.980142872156668	0.87708812580652	1.15604523169985	1.10016082893893	1.61087102720624	0.995939888440714	0.853095497662335	0.950057155303776	0.98672017567063	0.795273892878003	0.53751028751186
Methyl-thioadenosine		t.test	0.348563361390608	0.787878787878788	1.10874307097833	0.516162468604785	1.13602519095558	1.19247743131798	1.0136715581514	1.54180130292825	2.08457936234359	0.116597129374239	4.43223289542614	0.433235649851791	1.91707937869574	0.213832639529676	0.529036363060295	1.88762800856051	0.728862708355449	0.24908635073465	1.71278312540349	0	0.0718592320312647	0.183868814366382	0	0.226486574228271	0.131159394445261	0.288652632269406	1.36519781091093	0.826807754571157	0.700210732783215	1.22657853620568	1.20675385879671	1.42350410695881	0.265991843022833	1.25847609882721	0.745050805739007	1.28641422153441	0.777696740452783	0.657920597850831	1.282560464718	1.13941229375883	0.525621116981199	1.39039591654971	0.492616275224948	0.369929154032412	0.36883591542807
AMP		wilcox.test	0.444443019011151	0.808510638297872	1.2828513325812	0.756674155256003	1.19413284403791	0.757290412102221	0.650582452646301	0.780842277076149	1.74240507547569	0.13056955475045	0.447741937903542	0.61339146643577	1.09666801099622	0.558395743185648	1.10369876112468	1.62022872037073	2.93486056023524	0.813420448182704	1.42731949401388	0.0722433313265527	0.178904904408756	0.186751528271223	0.0577015697112231	0.674435418953068	0.28384033288166	0.466990205597306	0.858327313820609	1.22923058519138	0.885936914899257	1.86788146323125	1.24259055073389	0.747001663808193	0	0.880317617623636	0.754981411004277	1.47846484092301	1.07689804773356	0.748084143237309	0.629075035619344	0.484137430614105	1.34811280725289	2.08100823723304	1.00323795962457	0.217154874235235	0.187706072995122
S-Adenosyl-homocysteine	SAH	wilcox.test	0.922121523656206	0.91358024691358	0.628779271814993	0.776771396091215	1.04529434838975	1.40591864136801	1.00117744599883	1.37059537733057	0.841892424102283	0.045182283054142	0.616160327981866	1.30157832461376	0.867435410927157	1.09172780015085	0.886572803908823	0.625114148660296	4.51780842239236	0.85676903029316	1.56107221891709	0	0.0541888946602999	0	0.0513121816266489	0.112848286874635	0.113654272302363	0.0542960208717708	0.841957402693735	0.954396235500046	0.795541724356465	1.01950340743549	0.475518112071885	0.846046469439561	0.0526991465378799	0.981460868098533	0.562400200910312	1.07488196921049	0.815648105988971	0.857936788975684	0.429790390332975	0.631769023590494	0.785258442159568	1.29888607677102	0.371959976241895	0.0594472869947163	0.0363136264655166
S-Adenosyl-methionine	SAM	wilcox.test	0.570106661440078	0.87012987012987	1.14758739977383	0.477808149549631	0.619934118263469	1.71295235818507	0.815591988582111	1.03581984557538	1.29120236178631	0.0308472161269609	0.0301947762995622	0.877938426908332	0.62062451894405	0.635676796434275	1.47007382854925	1.34415986691135	0.798419045363213	0.579642968974091	3.20109754869539	0	0.0379567679801087	0.144999184828764	0.021151853745384	0.207902592398949	0.162569817710689	0.390676071121897	0.768422012202962	0.808861461131788	1.14352858847755	1.37320962436244	1.684267239132	0.657808759803272	0.449349820698731	1.23847162367677	1.02082541116263	1.13951248753112	0.842666644557016	0.396417041429999	1.55986768322666	0.825969329535451	1.00975555596467	1.02952997063572	0.294648576622748	0.118899646139449	0.109581896704229
CDP-ethanolamine		wilcox.test	0.80315353355059	0.886075949367089	0.433329781368093	0.592574438315493	1.44952961159905	0.995374220810287	0.928292625536021	0.543105448054605	1.30642092701402	0.0356284319020161	0.0270079238569015	NA	NA	NA	NA	NA	NA	NA	NA	NA	NA	NA	NA	NA	NA	NA	NA	NA	NA	NA	NA	NA	NA	1.03248565513957	0	0.719680935525004	0	0	0	0	0	1.72203575219422	0	0	0
UTP		wilcox.test	0.0396569721176009	0.428571428571429	0.588659908621891	0.696835310072216	0.839467202178988	1.64553605810512	0.324057836076556	0.642566899487222	0.872382298836933	0.046683486747326	0.150948106529281	1.62909103574367	1.19977801910449	1.26228280994369	0.36112564215333	0.540763065733497	0.323719586953433	0.88753803393815	0.466012790391986	0.00935369670057723	0.0138400824420969	0.0129911816987336	0.00956106493554293	0.0234560036235469	0.0230502831095933	0.0317144803654265	0.128614487829358	2.1462266260739	0.60557877457183	0.387477153390681	0.859151780662149	0.0786263094690688	0.0809940938763967	0.741089167760797	0.924038922762759	1.05922348910717	1.87232373211851	0.131361137000933	0.276172236048315	0.500599584070962	0.0808681854769836	3.1580220754812	0.169433955258848	0.0279139541526425	0.0216367174058952
CDP-choline		t.test	0.0122161141380262	0.428571428571429	1.66247254342451	1.3184645309812	0.337890529867104	0.631973363865414	2.40247557609287	1.02011203332447	0.693916465958598	0.847001122329952	0.0366952789942885	NA	NA	NA	NA	NA	NA	NA	NA	NA	NA	NA	NA	NA	NA	NA	1.23323571201823	0.673881263268033	0.720161118547262	3.20552682482526	2.09859192898115	2.01612369447713	0.00674023942122384	0.272709318428549	0.527435817856251	1.05599447118932	0.931562302830978	1.6146947554044	2.38728074226126	2.67975690912565	2.15861656998715	0.678214687568609	0.477798411042659	0.00324085466384092	0.011335339210476
UDP-glucuronic acid		t.test	0.52567308523207	0.843137254901961	0.658687566772209	0.380199102802118	1.16763433233273	1.2592303884215	0	1.23962519052531	0.66825675755392	0	0.0370293694643225	NA	NA	0.918774902994009	NA	NA	NA	NA	0.776753552972551	NA	NA	NA	0	NA	NA	0	NA	NA	NA	NA	NA	NA	NA	NA	NA	NA	NA	NA	NA	NA	NA	NA	NA	NA	NA
GSSG		wilcox.test	0.710092929388918	0.87012987012987	0.235710599438329	1.04288623981315	1.02602486910067	1.65610309907472	0.642779294028502	1.93470998585539	1.66571342383404	0.151136207919252	0.433698345765322	0	0.916989436957036	1.10158242345826	1.31957451098799	1.65133795625047	1.63907210519303	0.946506543449508	1.19926278798351	0.0239154254338706	0.0101198425429552	0.0621097045759655	0.0285009870665455	0.0975836321482322	0.0339699979773465	0.0305174576168635	0.124003096319554	2.66167615269722	0.109020994717634	0.195986474963346	0.655688313525629	0.122572173231873	0.132353395950007	1.04003664940843	1.67087041230819	1.0108460641188	1.06931655513621	0.0676724650149064	1.03958998839111	1.95777905915854	0.187049866205696	3.5406144779858	0.450971566645836	0.063728028091801	0.0439341825994874
NAD		wilcox.test	0.0771357841169964	0.5	0.743769020773259	0.908570923664801	0.743820564866477	1.45618454449572	0.442174711991796	0.617685945972132	0.45974885810813	0.0401194054125628	0.110660059040394	1.74540788910965	1.14843565572897	0.812860498563076	0.665105104241814	0.591031329859876	0.215021690671938	0.866740155353733	0.683073156856181	0.00928475927975529	0.0736033465058236	0.0265291382859082	0.0231004107711956	0.13038240049828	0.0522993409128584	0.104706979357074	0.475995609012864	1.40865722000512	0.637067208682475	0.557512354511435	1.65426389878471	1.64207019359714	0.0211014881237077	0.775636466461819	1.70126643263176	1.16655024913446	0.764404139156929	0.0705466697105746	0.424895379769645	0.138066090694533	0.283496893010645	2.1337739526054	0.121579408138043	0.0458595083132817	0.0323661283755291
4-aminobutyric acid		t.test	0.433957254743458	0.808510638297872	0.981463140578395	0.869724997131627	1.07654142195293	1.01823866044395	0.820366236397578	0.831044967036908	1.20264024922703	0.652618366105106	11.1594444923926	NA	0.791423303728238	1.11949112547122	0.993065726906097	1.07665487603689	1.24851747813226	1.29740094082734	0.57318784732724	NA	0.614976578430596	0.464169688302408	0.521003614879512	0.676261725551167	3.37007631554427	0.396426820567809	1.01246579856683	1.11685029138235	0.617774622136602	1.04373844766744	1.81176527867428	0.857514259486811	0.696964004397965	NA	NA	NA	NA	NA	NA	NA	NA	NA	NA	NA	NA
Threonine		wilcox.test	0.125541125541126	0.512962635723605	NA	NA	1.00263293464326	0.994980221344029	NA	5.26792154312974	0.806324805660743	NA	0.330636293114231	NA	0.227085480933264	2.84166856967665	0.378202697523453	0.551943707478084	1.80149231489137	1.95287300004253	1.17850894130744	NA	0.0519136872287552	0.16223144394879	0	0.256729287210836	0.309025884897401	0.0511970174810251	NA	NA	NA	NA	NA	NA	NA	NA	NA	NA	NA	NA	NA	NA	NA	NA	NA	NA	NA
Isoleucine		wilcox.test	0.0158966420576328	0.428571428571429	0.75022535003332	0.393125136759133	1.52580681827074	1.29619527726963	1.49967304026001	17.8644152925758	1.7239771668304	0.272413011155893	0.517556171740947	NA	0.0856419028698614	2.88330131448942	0.393189631994685	0.636065773533952	1.90154015111349	1.83202862478873	1.80952969047233	NA	0.0171181752820784	0.290382997383029	0.0576780495523928	0.292633726249239	0.329842889986219	0.124320177291823	1.08140574195612	1.00872481164445	0.838197395311275	1.08130918821881	0.838513850225728	1.18265501542698	0.0485638317719388	NA	NA	NA	NA	NA	NA	NA	NA	NA	NA	NA	NA
Asparagine		wilcox.test	0.16942129078352	0.533998700482545	0.592509917364682	0.627353138946204	1.19466003201934	1.38949246246562	0.685456149366783	3.04563847538498	0.85555584392972	0.208917424682721	0.639731731435085	1.68858457242981	0.417104656599839	2.06429644515825	0.386673188549357	0.416307523252721	1.86873885858097	1.7872867945505	1.36461067560668	0.0309847521665372	0.0589210394126211	0.193774557318363	0.0241040028413698	0.0830842823524339	0.197140881585681	0.0811226454689807	1.12568499335495	0.946705810495039	0.50592970688278	0.849600273375153	1.06799899708897	0.630818355101008	0.121438725650457	NA	NA	NA	NA	NA	NA	NA	NA	NA	NA	NA	NA
UMP		t.test	0.633281051908633	0.87012987012987	0.461884079939956	0.598059932975611	0.847315928468156	1.86073745922342	0.202536253065247	1.85474403239642	1.49472280648214	0.0936598082956015	0.0921488461626182	NA	NA	NA	0.921865803052404	NA	NA	NA	1.44494280119463	NA	NA	NA	NA	0.427893263802425	NA	0	1.01975167194509	0.726543504101313	0.836295631371433	1.23361938385177	0.777895071877166	0.319959213860799	0.176094158852901	NA	NA	NA	NA	NA	NA	NA	NA	NA	NA	NA	NA
GMP		t.test	0.372223181800403	0.790697674418605	0.521732026041663	0.472754623094218	1.27637498232956	1.69697124618517	0.135309144019584	0.697231158541128	0.926012951371823	0.0170790469409645	0	1.13119740156048	0.353162126688009	0.9584277125182	1.65082808498407	0.782054171416516	1.51675922626137	0.461355240741558	1.38162824528567	0	0.260204841376491	0.123423349018814	0.120454691254464	1.06354014834583	0.393053794832991	1.64219346675778	1.23027932763226	0.582334093098345	1.08051057945514	1.23811739208939	0.598128726957815	0.0395114032591504	0.0299058848217924	NA	NA	NA	NA	NA	NA	NA	NA	NA	NA	NA	NA
ADP-ribose		wilcox.test	0.294724934508216	0.78125	0.329462272861686	0.413710676410156	1.78688076128682	1.14744876230267	0.704502018663767	0.579566288133612	1.13159778681854	0	0.0899567328139192	NA	1.01889546791857	1.05812022444442	0.787667413294703	0.659605947505444	0.204146963331257	0.22771733349903	3.79473729698778	NA	0.0961172733941768	0.0869924928264704	0.0343274202903321	0.425867950611413	0	0.178421979378778	0.580986333190056	0.777324360351446	0.959796814665816	0.598691011249073	0.838002022993893	0.233101688204481	0.007593316300433	NA	NA	NA	NA	NA	NA	NA	NA	NA	NA	NA	NA
UDP-hexose		wilcox.test	0.828557063851181	0.87012987012987	NA	NA	0.792901948635873	0.848165083417799	NA	3.49862272111817	1.36191423875255	NA	0.066443844363748	1.40302508835616	0.9784480212302	1.13306503969796	0.592491300300702	0.764136363518472	0.569835664876755	1.09235440060367	0.267584857818137	0	0.0168201019422617	0	0	0.0667233431955596	0.016141188639983	0	1.19335104108192	0.590109239864072	0.556153477644335	1.07527050724146	0.697364320180787	0.0848271628828925	0.00405363286909405	NA	NA	NA	NA	NA	NA	NA	NA	NA	NA	NA	NA
UDP-GlcNAc		t.test	0.019610571358195	0.428571428571429	NA	NA	0.893500762128606	0.824205318118046	NA	0.389203069217451	0.785192112921695	NA	0.0325235474723504	0.726390163451557	0.976563595908835	NA	1.04949486340206	1.08279643287851	0.797214312922299	0.357584835239493	0.519259522309821	0	0.0104508466464464	0	NA	0.0654408205175064	0	0.046147557555168	0	1.17132825662058	0.555114865665608	0	0.244579339144991	0	0	NA	NA	NA	NA	NA	NA	NA	NA	NA	NA	NA	NA
Triose phosphate	G3P	wilcox.test	1	0.87012987012987	NA	NA	1.44483016980067	0.487242690424629	NA	0.878940013843021	0.53432370051979	NA	0.0659343015609115	NA	0.96020255434691	NA	NA	NA	14.7314888692433	0	2.40306429122226	NA	0.143102570503157	0	NA	NA	NA	0	NA	NA	NA	NA	NA	NA	NA	NA	NA	NA	NA	NA	NA	NA	NA	NA	NA	NA	NA
FAD		t.test	0.66023789865599	0.87012987012987	0.669729632933616	0.823906203340743	1.08750463888491	0.826753093462015	0.649824895934274	0.743588678841754	1.41741103455913	0.0220799120531014	0.0389357280177738	0.882522111123921	1.07677463076891	NA	0.806360396486901	0.764183609404383	0.669547555365365	0.546267584526217	0.796842500345363	0	0.353991276546511	0.0510560779318462	NA	0.487865007419312	0.191429914510751	0.373054029551864	NA	NA	NA	NA	NA	NA	NA	NA	NA	NA	NA	NA	NA	NA	NA	NA	NA	NA	NA
Proline Betaine		wilcox.test	0.477994997836725	0.790697674418605	NA	NA	NA	NA	NA	NA	NA	NA	NA	1.1232331132085	1.4130237280646	NA	1.14556682382073	0.30312018253522	11.0374132719997	0.568178419270472	18.3013782195412	0.332184135811483	0.387775966360074	0.346692981371754	NA	0.837126370394682	0.122797149032153	0.229233937352207	0	0	2.87464977782453	2.53083791229323	0	0	0.820880012174128	2.52872960388673	0.521862438906158	1.15552069558728	0.321794087368934	0.318679108774111	0.812651164756626	4.10008636450495	0.441692204759046	0.887846438940532	0.675315409892298	0.206886571525014	0.269479860257318
2-Hydroxyglutaric acid	2-HG	wilcox.test	0.00276775874119974	0.0229944608343153	NA	NA	NA	NA	NA	NA	NA	NA	NA	0	2.72623255779086	NA	0	NA	934.696538580027	835.15710088899	5.40885332044836	2.32517084770274	2.47680693525035	3.13353419437686	NA	2.72094840857042	NA	10.4403834037037	0.78512297029885	0.958386521265404	1.0290608468408	36.6237941252069	13.3926973450326	2.05666059076731	1.44718157536025	0	0	0	0	0	0	29.6600764041821	0	1145.92104233255	376.361906594159	0	0
C4-carnitine		t.test	0.708105791523896	0.87012987012987	NA	NA	NA	NA	NA	NA	NA	NA	NA	1.08612638856724	0.504372492520268	NA	0.882714431989927	1.52263357234553	0.349929944540944	0.357415492164958	0.845226113176577	0.093601426823733	0.334892013192584	0.200316665143102	NA	1.30161549290027	0.847135043524264	0.4961290195446	0.447366101087706	1.71873474360675	0.794887908424079	1.27630204326884	1.7368918139117	0.354283537059654	1.04025640388484	0.66947862647482	0.884070850468638	1.25282138324139	1.46049609257898	0.67669640884019	0.478156603420103	0.940036928245972	0.688106334613156	1.99003923275568	1.02266833104323	0.749340365395063	0.581005484985061
C6-carnitine		t.test	0.139964880207736	0.533998700482545	NA	NA	NA	NA	NA	NA	NA	NA	NA	1.25130487911086	0.499797451342355	NA	0.841330316941115	1.40111574898971	0.347704093205438	0.269053430449489	0.782645042014622	0	0.169409577519681	0.189995091370323	NA	1.1988739558437	0.851007491868724	0.501615398106176	0.296754241987232	2.05014379910775	0.60838239109167	0.78680605797862	0.959979291328975	0.248518653753899	0.677878412894075	NA	NA	NA	NA	NA	NA	NA	NA	NA	NA	NA	NA
ATP		t.test	0.791097393809103	0.87012987012987	NA	NA	NA	NA	NA	NA	NA	NA	NA	NA	1.36061667153882	1.50334535321211	0.54388696284213	0.537336960175788	0.551461209776398	0.859183593079763	1.50947152517606	NA	0.017532365265755	0.0241715800177177	0.0150976919203811	0.0482931177457952	0.0322639556600695	0.105638010705817	0.273369601857853	0.74277265058236	1.10508218368521	0.851362347202943	1.90406717164487	0.0529559858800419	0.0714981265985872	NA	NA	NA	NA	NA	NA	NA	NA	NA	NA	NA	NA
Ornithine		wilcox.test	0.441802641802642	0.808510638297872	NA	NA	NA	NA	NA	NA	NA	NA	NA	NA	NA	NA	NA	NA	NA	NA	NA	NA	NA	NA	NA	NA	NA	NA	0.748394561928034	0.771954699253365	1.42474716721695	1.2776265969711	2.07448395728939	0.810666221916363	0.578065040445884	1.81899207858437	0.648735516885482	0.800042922009248	0.961951936628277	0.727692606991531	0.822046783587599	0.57046627826126	0.615662914521257	0.596239027528303	0.549895896812869	0.52110045821758	0.784728125661799
Adenine		wilcox.test	0.0498834498834499	0.428571428571429	NA	NA	NA	NA	NA	NA	NA	NA	NA	NA	NA	NA	NA	NA	NA	NA	NA	NA	NA	NA	NA	NA	NA	NA	0.844313942884159	1.07989834112899	1.06631961453832	1.48682995362687	1.62059876687956	1.66771828593668	1.26559350971643	0.987193724206565	0.903944678736051	0.999448730914257	1.06175717228378	1.02941701971154	1.20177775243811	1.89739234048814	0.927392515688945	0.874840423499353	1.10422507968839	0.931593078773134	0.836972666965397
Guanine		t.test	0.74151808989118	0.87012987012987	NA	NA	NA	NA	NA	NA	NA	NA	NA	NA	NA	NA	NA	NA	NA	NA	NA	NA	NA	NA	NA	NA	NA	NA	0.731885563165652	0.942372226972746	1.28979869616241	1.62064261947257	1.48796301046933	0.800491963479505	0.949259557260544	1.23848591080299	0.360328708423065	1.1655231368379	1.172004425952	1.03070772736733	0.328579567424318	1.82223851417745	0.421404416880917	0.409627157652148	0.36304192612955	0.318398442320402	0.388238949941449
N6-acetyllysine		wilcox.test	0.784022658299928	0.87012987012987	NA	NA	NA	NA	NA	NA	NA	NA	NA	NA	NA	NA	NA	NA	NA	NA	NA	NA	NA	NA	NA	NA	NA	NA	0	0	0	8.86848929074662	12.3370144755355	6.28421739148086	0	1.29523007178502	0.574674894171163	1.34738439813064	0.838016053112373	0.735147824844614	0	0.768312953957038	0	0	0	0	0
Cytidine		wilcox.test	0.0104118104118104	0.428571428571429	NA	NA	NA	NA	NA	NA	NA	NA	NA	NA	NA	NA	NA	NA	NA	NA	NA	NA	NA	NA	NA	NA	NA	NA	0.993959631668668	0.678805984894628	1.17366733685952	7.93141453377317	2.29354290360028	13.0925826499086	0.44805368822698	0.477908975988422	0.474818930103318	1.09368933717733	0.711243982892729	2.08273374731182	2.03981583586665	7.61968121073007	0.886747741821964	1.12534528352391	1.42159815757575	0.234523088068873	0.176123295345098

## Sheet: AML Healthy HSPC RNA-seq DEGs
Gene	baseMean	log2FoldChange	lfcSE	stat	pvalue	padj
ST6GAL2	1225.93791142205	-8.68715936703782	0.489396952034219	-17.7507426863386	1.70089729052954e-70	1.11043079612221e-66
CDH7	843.24178340321	-7.60341790960468	0.490957031510488	-15.4869314860648	4.25101141975483e-54	1.85018187025796e-50
NFIB	431.013585227904	-7.21881669879389	0.507912485079194	-14.2127175662326	7.64020785672112e-46	1.99516387970415e-42
FAM133A	252.262996072828	-7.17781752542766	0.516399112823748	-13.8997479801587	6.3564782905707e-44	1.38327561733303e-40
PCDH17	297.586311886013	-6.86559113241693	0.529039797642418	-12.9774568246328	1.64244096829505e-38	2.38281685811428e-35
ABCA13	394.559473659974	-6.70941858786998	0.516113006906176	-12.9999021495106	1.22499925437569e-38	1.99935190804793e-35
SLC1A6	711.072577059205	-6.18700762078438	0.405456139208756	-15.2593758547059	1.42605821611259e-52	4.65501053194552e-49
ALOX15B	217.373755283677	-6.17667376118958	0.541485796336296	-11.4068989491157	3.86255258783273e-30	3.60238208138085e-27
CNTN1	304.471089055413	-6.14728398213098	0.534276684016029	-11.5058061974993	1.2333145622386e-30	1.34194901992911e-27
LINC02232	164.300999717603	-6.07308344865779	0.543282480461692	-11.1785004432625	5.19605364314011e-29	4.52299149456536e-26
PDE3A	158.384098401936	-5.64777465831305	0.522543605164801	-10.8082361021945	3.1466219049618e-27	2.41679071841684e-24
PREX2	2481.64103967797	-5.63582330629789	0.250628930712856	-22.4867228626324	5.59847093918421e-112	7.30992350529283e-108
TCEAL7	127.562825878907	-5.42479122088375	0.560109632803171	-9.68523107473512	3.48419736958088e-22	1.97796369802685e-19
PLPP7	92.7201210549997	-5.22948531349118	0.562087564222196	-9.30368441921967	1.35661323928825e-20	6.32617823763808e-18
SHISA2	238.24335126433	-5.22325291720895	0.557267557838007	-9.37297146360583	7.05186954603904e-21	3.41023187639377e-18
LINC00923	107.22241721656	-5.20338059962077	0.542116736861409	-9.59826591915571	8.13006728952414e-22	4.24617154397267e-19
CDH9	555.899833513589	-5.04074743880883	0.576186802640439	-8.74846042239956	2.16283197931141e-18	7.24105055227411e-16
TCEAL2	553.559949701073	-5.03684437825421	0.525814921008466	-9.57912028931014	9.78750149525249e-22	4.91520796244276e-19
PRSS2	435.762276271667	-4.93789261205973	0.537522749460137	-9.18638814267698	4.06253199859089e-20	1.71111226792262e-17
ECEL1P2	89.4894224620288	-4.91536308176032	0.571248970795019	-8.60458982520267	7.65901522777626e-18	2.50009404572687e-15
SIAH3	97.0688663523785	-4.79213682137515	0.573645874967507	-8.35382425027739	6.60876562576403e-17	0.0000000000000191757006168002
PEG3	127.546833315243	-4.73660899286472	0.577802236102349	-8.19763008328977	2.45172438946153e-16	0.0000000000000666920111524983
DMKN	125.033033405209	-4.57989268612115	0.540278349027848	-8.47691323252542	2.31247276226059e-17	7.02185043182244e-15
PRKG2	5591.88635599071	-4.56353578599864	0.438801153699401	-10.400008631529	2.47910738348962e-25	1.70366868980126e-22
CLCN4	80.419284486392	-4.53988159332896	0.581390929984366	-7.80865568964249	5.78011637130021e-15	0.00000000000134769606178691
SH3GL3	419.529981982298	-4.52744355230841	0.49197719778134	-9.20254754229613	3.49562135592165e-20	1.52141093480896e-17
AC020659.1	311.044978731673	-4.51936614670523	0.553721853447311	-8.16179841660388	3.30072735361304e-16	0.000000000000086768361913449
APOL4	182.804967172747	-4.48609811867493	0.586101845480585	-7.65412727031506	0.0000000000000194629451543669	0.00000000000397074492000889
ITGA2B	1869.43407918874	-4.43272292212105	0.460912025103612	-9.61728633815658	6.7590768511987e-22	3.67721943525422e-19
DNM3OS	189.893546999338	-4.36855918745257	0.545741874190514	-8.00480848923742	1.19652737717907e-15	0.00000000000030044342238129
AVP	6037.00438739206	-4.3590410190516	0.381820167837407	-11.4164766197155	3.45977654758415e-30	3.47494633706202e-27
TMEM8B	306.080930482456	-4.22813494273298	0.507583873830882	-8.32992370467176	8.08944704383628e-17	0.0000000000000229617195763848
E2F8	110.1823755953	-4.16396618338286	0.59235116359954	-7.02955685623995	0.00000000000207190513888503	0.000000000294052884765455
ABI3BP	817.752749103662	-4.16222470556677	0.511763497868768	-8.1331019560799	4.18442405296064e-16	0.000000000000107129460508838
RNVU1-25	57.3683842671528	-4.14045807055374	0.550468082887521	-7.5217041628184	0.0000000000000540668151152125	0.0000000000103816236023431
ZNF835	87.605489477118	-4.10800682383998	0.564564991055879	-7.27641084537845	0.000000000000342818490704241	0.0000000000573869363221189
JCHAIN	103.433949084965	-4.08816685937137	0.591655269685538	-6.90971088881573	0.0000000000048564241818837	0.000000000674577984498462
DCSTAMP	124.156778914709	-4.01971780750515	0.56822972401051	-7.07410689313184	0.00000000000150414312171674	0.000000000218217741558395
PRKD1	95.2119399225036	-4.00786140113412	0.557750776602108	-7.18575673807314	0.000000000000668359530555795	0.000000000105141811933338
SCG5	60.1229969439047	-3.97484226562775	0.584387587157696	-6.80172261180343	0.0000000000103375502193179	0.00000000132785014216473
OR4D1	91.1310508103949	-3.96524255662055	0.523325218342808	-7.57701409684997	0.0000000000000353598373974585	0.00000000000699535449846387
MCOLN3	64.8092421629545	-3.93563256860331	0.588727136473452	-6.68498583601604	0.000000000023094698001372	0.00000000252710367646927
OSBPL6	100.850082457475	-3.92620416265056	0.585812243022165	-6.70215450328511	0.0000000000205368720678901	0.00000000231163740164173
SELP	1887.34076481753	-3.90236461653651	0.315790946585658	-12.3574303149885	4.44128056446597e-35	5.79898003302322e-32
CDK1	257.6797548512	-3.8933658418638	0.48983993682323	-7.94824094399801	1.89178443119935e-15	0.000000000000449109623966725
KIF5A	82.9225376717659	-3.87762193833157	0.599001840247951	-6.473472496723	0.0000000000957758540045683	0.00000000947382822528522
PRSS23	72.8163678907471	-3.86699081797436	0.59759514764555	-6.47092071147133	0.0000000000974075408433158	0.00000000956278391572311
KIAA0087	48.2374863212932	-3.86666258729949	0.596516854978826	-6.48206761473109	0.0000000000904740746672456	0.00000000901770986969638
DUSP4	74.425321281643	-3.85837809519208	0.567352661793444	-6.80066976859764	0.0000000000104133876033727	0.00000000132785014216473
ARHGAP6	108.642875908833	-3.82817567976729	0.50091120062501	-7.64242379685402	0.0000000000000213170170288829	0.00000000000428209678994038
KLF5	525.22494755804	-3.82444343243673	0.570873011436274	-6.69928925666798	0.0000000000209435665922588	0.00000000233726623072755
KIF18B	76.6509963909298	-3.78125205124377	0.600753154505325	-6.29418592792466	0.000000000309017258083201	0.0000000282156527188277
ENPP2	577.829890985553	-3.74491464468288	0.553127893325144	-6.77043173897853	0.0000000000128398654033661	0.00000000156682357543692
BMP2	62.6037598653062	-3.73574257482091	0.601583300832351	-6.20985085465659	0.000000000530349123634173	0.0000000452599248842575
ZNF883	49.241286230074	-3.70842723228449	0.601438289444729	-6.16593139706528	0.000000000700694603465637	0.0000000586472399836591
ZNF205	95.0936482062742	-3.67230018549911	0.587353152859675	-6.25228649513432	0.000000000404486504402569	0.000000035927757061118
IRAG1	102.502565984179	-3.65613543721795	0.561178645541528	-6.51510079056882	0.0000000000726408657029726	0.00000000735249444561018
HAS2	239.942941464729	-3.62213906764883	0.528130772974868	-6.85841320558914	0.00000000000696296148870795	0.000000000937272042866595
TNFAIP3	60085.4526896757	-3.61623262135298	0.335062425919409	-10.792713063633	3.72623841601657e-27	2.70297194432935e-24
ZNF876P	189.201928869207	-3.61472488291146	0.529940769144864	-6.82099791783209	0.00000000000904102525380034	0.00000000119241077514011
LRP1	208.238500504444	-3.61381893005073	0.491847596150385	-7.34743639764742	0.000000000000202044381930641	0.0000000000351745799315784
NLRP2	354.740588700681	-3.59274258137522	0.576146369849154	-6.23581570481103	0.000000000449429966618003	0.0000000391213804942084
TRHDE	70.34954728374	-3.56513832177186	0.582966012559828	-6.11551659095389	0.000000000962446683164222	0.0000000780209512695994
PTAFR	569.08625099348	-3.53155596127881	0.411306111594941	-8.58619860420827	8.98942170300631e-18	2.86280193112569e-15
KIF20A	103.804986693174	-3.52874475855301	0.527529948493761	-6.68918374895781	0.000000000022441880354809	0.00000000248325111688763
PER3	313.796208143893	-3.40567654083374	0.52908262307654	-6.43694650379976	0.000000000121900872456159	0.0000000117900717900746
ALDH1A1	4847.05449949025	-3.37660121722273	0.434190161925015	-7.7767796539938	7.43940191903036e-15	0.00000000000159239788289802
SGIP1	219.659890751446	-3.3196714704827	0.439578515862703	-7.55194203239805	0.0000000000000428815352774782	0.00000000000835677919579155
EFNB2	179.558843904935	-3.29262968847806	0.545977513045636	-6.03070567890373	0.00000000163245257886127	0.000000128403212784287
CES4A	371.045882875708	-3.28139905204688	0.55011266336829	-5.96495821774973	0.00000000244696648567041	0.000000189053499428394
TMTC1	165.427514974654	-3.27928302239529	0.604841642777178	-5.42172163830884	0.0000000590277503566301	0.00000321013030828334
ACACB	968.009502552939	-3.27638166406117	0.337150888766274	-9.71784970239982	2.5306912359704e-22	1.50196524854843e-19
KLHL32	126.276643538646	-3.25993450870214	0.457805718141714	-7.12078154448266	0.00000000000107316772601882	0.000000000162934313937532
HBD	221.120340469923	-3.24894903274936	0.603568523869586	-5.3829000424339	0.0000000732952448786855	0.00000382806404952398
LZTS3	650.42628077741	-3.24798518188232	0.383599316283848	-8.46712974712119	2.51513874428478e-17	7.4636742236651e-15
FUT6	79.7544344028296	-3.24560649387432	0.574244470710287	-5.65195950404157	0.0000000158628968576726	0.00000102030465157946
MME	84.2951696093447	-3.2434145563802	0.606553208293212	-5.3472877762973	0.0000000892820018215061	0.00000455373085071642
SGCZ	222.961726864928	-3.24208456549503	0.58781354772566	-5.51549820183483	0.0000000347793300696843	0.00000202729336035655
AC026369.3	758.853817583641	-3.23671627993313	0.431269923805622	-7.50508231914627	0.0000000000000613900103320696	0.0000000000116169473174758
HABP4	163.95061899298	-3.22889125747785	0.559030852164243	-5.77587309354654	0.0000000076555060268485	0.000000534534450227598
AC096577.1	51.9792977950135	-3.21932030696799	0.608287129474866	-5.29243534997565	0.000000120698144267759	0.00000585857126284061
ALPG	50.7140581607163	-3.20794423148911	0.582182176010534	-5.5102068796951	0.0000000358412197850532	0.00000207070268466124
GALM	296.017236209841	-3.20467683491721	0.484723899152412	-6.61134480994418	0.000000000038084423791392	0.0000000040428318816602
PPP2R2B	118.220259632858	-3.16314676355856	0.575020467006249	-5.50092900175705	0.0000000377795327837058	0.00000214472765024716
TRHDE-AS1	162.135525958594	-3.13005197474042	0.599478686019629	-5.2212898435524	0.000000177681189997604	0.0000082268911269458
RASSF9	162.081015616404	-3.09311044819037	0.587043604820236	-5.26896200349127	0.000000137197357391978	0.0000064905286067647
SDR42E1	141.082871087906	-3.07108863736552	0.564066342217413	-5.44455218741238	0.0000000519358761916306	0.00000287341837048356
ESR2	156.088901347285	-3.0354342504479	0.563624281062432	-5.38556331307464	0.0000000722181074111545	0.00000378695513440741
UBE2C	325.582857066637	-3.0066267956663	0.560802098536348	-5.36129733378918	0.0000000826263868658772	0.00000424745170593606
ALPP	64.1528866885855	-2.99804941595892	0.550035865199221	-5.45064350462498	0.0000000501878858671235	0.00000278852436496609
NLRP12	90.1207721299485	-2.99443226905644	0.572379700178889	-5.23154868720986	0.000000168095747316246	0.00000786676047565673
TMEM99	71.0539886396169	-2.98831994982285	0.589512439587624	-5.06913806927169	0.000000399621268897667	0.0000167776685144593
MDGA2	241.023248252242	-2.96846525829052	0.609306395139073	-4.87187609053894	0.00000110543493300826	0.0000393287845239477
THY1	88.9043595660638	-2.96389997873458	0.58678343567535	-5.05109687584028	0.000000439280197707106	0.0000179240048170678
AC021683.2	58.5504735191299	-2.95898699317417	0.557122375566973	-5.31119754463796	0.000000108907198913086	0.00000536604262720063
ZFP36L2	44401.4495708341	-2.95734548420184	0.430155324099569	-6.87506423497689	0.0000000000061961932588429	0.000000000851617846112755
ABHD1	203.692660563394	-2.94521770449653	0.409005102203539	-7.20093145202591	0.000000000000598026085325548	0.0000000000964003283468602
JAM2	251.351579658689	-2.93934523305038	0.474934683430956	-6.18894626060237	0.000000000605677256208258	0.0000000512336342988872
TROAP	274.960785933208	-2.90239375748605	0.540328889947186	-5.37153169390914	0.0000000780706428758113	0.00000406122862163135
CLEC3B	225.043141237357	-2.87905995441694	0.552604273079786	-5.20998496513844	0.000000188855934924673	0.00000865225242916301
KHDRBS2	400.44503510612	-2.84673253387244	0.427926879827669	-6.65238074088464	0.0000000000288389482202282	0.00000000308647661402884
LRAT	207.51900778672	-2.80921203689741	0.584137592483926	-4.80916152811157	0.00000151564697467309	0.000051805765833263
COL1A1	68.0576094351428	-2.80622128804068	0.620541177532733	-4.5222160746821	0.00000611955424512937	0.000165773899955714
NR3C2	143.571805800876	-2.80149431850873	0.599095021744927	-4.67621031192863	0.00000292224916008709	0.0000910639791963177
AL358334.2	125.579993248922	-2.78942674408928	0.503061598451621	-5.54490096774408	0.0000000294120590344652	0.00000174560570369551
RND1	283.024528774702	-2.78435097045226	0.555435339231253	-5.01291648872383	0.000000536111686260275	0.0000211798442616239
HAS2-AS1	74.6326887481975	-2.78169166414076	0.53474153488294	-5.20193679129431	0.000000197222308546641	0.00000900395693249471
THRB-AS1	94.1517288730034	-2.77717275854033	0.549630213508239	-5.05280221189788	0.000000435374692019366	0.0000178763753260908
SIK1B	610.343452823867	-2.77318344484867	0.450072022506261	-6.16164370628056	0.000000000719936935374287	0.0000000598739908610323
AC011139.1	617.495243550301	-2.77282442055677	0.550645642073803	-5.03558769686065	0.000000476384963518886	0.0000192574565593377
PDE2A-AS2	69.5252866675318	-2.76718666869376	0.564264407157847	-4.90406028378053	0.000000938756582665608	0.0000340481797218468
TIAM1	48.9097574867741	-2.74748702264701	0.614795874710389	-4.46894186455182	0.00000786074897386159	0.000200410206292907
LINC02082	71.8891291362074	-2.71702128441505	0.561105051997479	-4.84226843929265	0.00000128365186172707	0.0000446950462895209
ZNF470	182.84278190857	-2.7144451868106	0.402071439353682	-6.75115146495854	0.0000000000146676375304949	0.00000000177329021514511
SLA	3237.14374000258	-2.69957509127184	0.345995927434791	-7.80233198490643	6.07735137863353e-15	0.00000000000139213994650558
ESPL1	119.858317520189	-2.69941637858747	0.538713898334548	-5.01085341761704	0.000000541891802492891	0.0000213116905576798
H1-5	442.264148411814	-2.69497768431298	0.546045348734687	-4.93544664478485	0.000000799675406059409	0.0000297189579274717
HSPA1B	13197.0462504282	-2.69288734377059	0.561168457796456	-4.79871472880848	0.00000159687046306732	0.000054156721133169
H2AC12	180.438582700656	-2.68962720392164	0.534933794628223	-5.02796277021705	0.000000495718086038468	0.0000199156647673978
KCNT2	39.1523956888143	-2.68012281231693	0.624373022362875	-4.29250258471176	0.0000176670493258042	0.000401180283560044
KIF4A	151.827252858126	-2.67097866119982	0.555664100415752	-4.80682242959619	0.00000153348079045952	0.0000522784821959008
GP1BA	109.29051291121	-2.64324942975469	0.487687269776116	-5.41996806881619	0.0000000596096814698991	0.00000321621326839864
PDZK1IP1	242.536840699212	-2.62785008255049	0.489402421656133	-5.36950772261786	0.0000000789518562881626	0.00000409077137918468
GATA1	178.993715725685	-2.62237689325497	0.610198906495724	-4.29757717580136	0.0000172675148385288	0.000393844021643165
ZNF404	190.070742580852	-2.61739921262039	0.504305985795533	-5.19010141926333	0.000000210179569814269	0.00000949589841890974
GADD45G	771.526976209219	-2.60175600617628	0.361984540838352	-7.18747822807748	0.000000000000659989221645794	0.000000000105091210573526
SNHG28	103.935927513997	-2.59766138738273	0.559702150889994	-4.64114955294015	0.00000346476239858476	0.000104963811225803
ECEL1P1	124.487412807086	-2.58931677110176	0.578435101035327	-4.47641708891318	0.00000759061264951148	0.000195484476064441
TCEAL5	119.421676534478	-2.5872646790057	0.576995668395466	-4.48402790648408	0.00000732470767086389	0.000190895624867205
TMEM272	56.7603382661112	-2.58161134914282	0.617971369117969	-4.17755818174483	0.000029465530631595	0.000607250156614385
CDK20	179.672227171072	-2.5712556561037	0.589785466373131	-4.3596456723757	0.0000130273208965237	0.000304289318328997
PLA2G4C	133.244068513662	-2.57100533094279	0.492829974719186	-5.21682012626718	0.000000182020861865237	0.00000836847321610706
H3C8	53.8045276776198	-2.57094496387039	0.626267347216451	-4.1051876252169	0.0000403986852701058	0.000784948859481804
IL12A-AS1	562.605656477495	-2.56718799470038	0.445813589192922	-5.75843369724974	0.00000000848980006919578	0.000000581473520050529
MELK	139.181512998015	-2.55037662019672	0.550584843554992	-4.63212282366794	0.00000361935315148687	0.000108460773600732
HSPA1A	11533.5717719611	-2.53442228218057	0.552745917277902	-4.58514880519028	0.00000453663220667512	0.000130186388401224
KLHL3	780.04538656191	-2.531272168743	0.288285330945652	-8.78044040756342	1.62835774250857e-18	5.59512290629851e-16
EPHA1-AS1	369.787628798571	-2.52008230635128	0.436814872080024	-5.76922277016611	0.00000000796379720371011	0.000000550176190946259
LYPD6B	124.201557578727	-2.51712329196889	0.627416477788868	-4.01188585425697	0.0000602356251024825	0.0010908412717935
VSIG10L	106.138448583603	-2.51638157820161	0.565040008764525	-4.45345734668195	0.00000844985003807271	0.000211360066504674
CDH1	55.8687262731743	-2.5155064459454	0.627184045131649	-4.01079470288085	0.0000605147133373515	0.0010943775790108
ANXA3	307.730974003908	-2.50851206466099	0.584959270766142	-4.28835337779244	0.0000180002559442697	0.000405223003214362
RNU4-2	376.328187388832	-2.50447787266164	0.509270354206652	-4.91777668182383	0.000000875326876847336	0.0000321947691013962
HSPH1	10863.2514391834	-2.50135238361019	0.54912206193961	-4.55518464287322	0.00000523395830143621	0.000146967297939468
RIPOR3	2171.72596943486	-2.4968319423209	0.480678026298564	-5.1943958444442	0.000000205385719377683	0.00000931153242331392
TMEM125	109.733500316948	-2.49671443555983	0.558017578040443	-4.47425768257587	0.0000076677227197253	0.000197081605416247
ELAPOR2	302.310779732682	-2.49440237918577	0.528293357339516	-4.72162359138411	0.00000233969387563958	0.0000756172844906583
ANOS1	162.514266778004	-2.49165436364194	0.603374507930813	-4.1295320416945	0.0000363502342820708	0.000716956206980359
DNAJB1	21641.1360756348	-2.47527686092963	0.469493985873184	-5.27222272363299	0.000000134781372055515	0.00000639941954519587
NEIL3	57.7375874069853	-2.4679250344932	0.619297345332153	-3.98504055135188	0.0000674686027253834	0.00117925947914492
H1-2	8776.16214422463	-2.46604526665796	0.316868299977561	-7.78255592885937	7.10737657387623e-15	0.00000000000157917555811317
ZNF90	110.910961205045	-2.46443377646695	0.471994272799755	-5.22132135597436	0.000000177650952435203	0.0000082268911269458
AREG	26660.1426857144	-2.4574607884348	0.55275078381745	-4.44587481443788	0.0000087534914198971	0.000217703499942088
CITED2	4078.63905307593	-2.45743551153557	0.45387926649552	-5.41429338799688	0.0000000615312059892218	0.00000329267605164455
SYDE1	138.342955303103	-2.45683129948108	0.550136545624635	-4.46585728401582	0.00000797487609467743	0.000201798366605045
AURKB	201.59563548774	-2.45328555288369	0.513078071380821	-4.78150536872739	0.00000173987355880809	0.0000579528802483602
LINC01122	1209.8004455749	-2.4476544756467	0.419492406214885	-5.83480043830134	0.00000000538549853888051	0.000000384253849301436
GOLT1A	63.7020985077175	-2.44189368620182	0.598716703848487	-4.07854611455733	0.0000453182141347109	0.000861309930068298
ESCO2	133.006999332607	-2.436808883032	0.509938322652131	-4.77863454222942	0.00000176489648082295	0.0000586367769722779
TMSB15A	62.0129751908697	-2.43155876621991	0.619219502647735	-3.92681231101855	0.000086079099295102	0.00141553501195988
H4C2	225.863970790484	-2.42692564628952	0.549824887677722	-4.41399743933028	0.000010147915926946	0.000247666052818941
H2BC6	104.605560793435	-2.42435593019105	0.436504073304201	-5.55402819460405	0.000000027916042443508	0.00000169534774969714
KIFC1	218.052212263339	-2.41919351189837	0.482619828421262	-5.01262768214889	0.000000536917243669872	0.0000211798442616239
EML6	140.364428204376	-2.40610819921937	0.570361300402919	-4.2185684714577	0.0000245858310851774	0.000523682212853444
CECR7	62.4846738481267	-2.40207315957293	0.628484410435905	-3.82200913767598	0.000132368783543721	0.00201673186316262
CCDC121	213.160010027209	-2.4020714657219	0.483218936969613	-4.9709795745711	0.00000066615467948957	0.000025284830378184
AC090204.1	204.763124154922	-2.40196613447672	0.605706085755903	-3.96556381215674	0.0000732226590893196	0.001253038348269
PDZRN4	273.455073496343	-2.39354368715201	0.623530273855232	-3.83869683239748	0.000123689038420829	0.0019044903003075
FOSB	60844.4737855621	-2.39280949479225	0.33464881561805	-7.15021055841201	0.000000000000866448930967929	0.000000000134681234424384
HSPB1	14304.6748395225	-2.3884768576812	0.388076281690589	-6.15465816997679	0.000000000752396002958708	0.0000000621774342445054
GASK1B	1130.12439838089	-2.38467485756147	0.507799507691831	-4.69609525302783	0.00000265181916498008	0.0000840407835853031
SMIM6	260.047919655677	-2.38435125875032	0.310479622528887	-7.67957407101161	0.000000000000015961840209722	0.00000000000330815472410063
NOTCH4	975.35691463146	-2.37293139773096	0.372299457807168	-6.37371703871785	0.000000000184500862428086	0.0000000175841442388578
NPPC	156.014126243628	-2.3652107298012	0.588151505997169	-4.02143105251623	0.0000578456402237677	0.00105487503408063
STXBP6	49.5990977922598	-2.36420968222006	0.628809813603565	-3.75981676982952	0.000170037850251025	0.00248899575193681
HSD17B14	255.309032551968	-2.35900145886052	0.374153990873282	-6.30489455251985	0.000000000288390170393183	0.0000000265176792593224
CXCR4	8738.99556557824	-2.34649491318181	0.549106833409657	-4.27329395740961	0.0000192606264532286	0.000426971136841776
FPGT-TNNI3K	109.547215788607	-2.34443896034028	0.562224921686528	-4.1699306983895	0.0000304692278093153	0.000622592656504272
EGLN3	291.012522395421	-2.33821852513965	0.516308571917646	-4.52872303950942	0.00000593412204259106	0.000161084888794411
MYL9	91.3087095005708	-2.32445778183237	0.510174717106826	-4.55619948204069	0.0000052087471827908	0.000146891170552267
HJURP	183.318389420848	-2.3243968098065	0.585678743923425	-3.96872318471985	0.0000722587615342735	0.00123979323173851
PER1	13195.2984237655	-2.3217954654741	0.342503792579056	-6.77888979853615	0.0000000000121102853500166	0.00000000149173580957705
XXYLT1-AS2	204.284750926924	-2.30780469795189	0.412915629351544	-5.58904660880999	0.0000000228319670544857	0.00000141960473252581
ANKRD26	893.680646582056	-2.30759925431319	0.224293795488082	-10.2882884000053	7.95783217500304e-25	5.19527073545074e-22
LINC02207	110.980794447751	-2.30341011890479	0.501210421008869	-4.59569478676908	0.0000043130965408675	0.000124593144986962
CYP4F22	126.307642199431	-2.30035919333803	0.519933983530116	-4.42432936912419	0.00000967423303115376	0.000239235720999573
STAC	630.833460101108	-2.29472622830433	0.627216384728661	-3.6585878241957	0.000253608834758896	0.00341378407778031
AC022144.1	87.200462084164	-2.29429711136334	0.423215355319972	-5.42111027523737	0.0000000592300065478079	0.00000321013030828334
WAKMAR2	1221.12148711164	-2.27700443431135	0.295536679379978	-7.70464241219872	0.0000000000000131210180803181	0.00000000000276324408185021
AL691447.2	95.2827893369777	-2.26121098291633	0.525769872052056	-4.30076180305068	0.0000170211945456216	0.000389221956536219
AC008105.3	1883.06340255399	-2.25630402685477	0.321418911279361	-7.01982350034688	0.00000000000222148692181742	0.000000000311891986431936
HIPK1-AS1	734.216567040035	-2.25539597596587	0.387830678851639	-5.81541404265405	0.00000000604839877614853	0.000000426886177406332
COL6A4P2	157.747351711685	-2.2535230644306	0.467673697241	-4.81857987251595	0.00000144583644050799	0.0000499425566235788
AC023510.2	136.000903840071	-2.25302134137189	0.406118710205183	-5.54769156100588	0.0000000289465938850682	0.00000173374163466668
H2BC5	1610.97298835542	-2.2513881649789	0.333920288213597	-6.74229223094935	0.0000000000155907100524806	0.00000000185061728322945
RTN1	211.694887657535	-2.24712380103561	0.568683300217763	-3.95145030665597	0.0000776790034595199	0.00131550550994935
AL691403.2	127.433332504534	-2.22130714837496	0.366751347233101	-6.05671162528309	0.00000000138932326657284	0.000000109941781161464
PLCL1	167.462148447241	-2.21864886609227	0.612318904488315	-3.62335516644923	0.000290806071055645	0.00379326160816539
KANK1	2129.93736982197	-2.21801435560518	0.592243843187108	-3.74510327311995	0.000180319585310947	0.00260446109004982
AL121944.2	727.252576428202	-2.2130072930895	0.339005305701376	-6.52794294328509	0.0000000000666790859067823	0.00000000680178769285044
KLF4	3268.28038749118	-2.21262797846577	0.379980480151999	-5.82300432269751	0.00000000577990597488919	0.000000410153436489827
ANKEF1	62.4244987664345	-2.20180503279724	0.612530729203653	-3.59460338530248	0.000324886117675997	0.00412248594605976
AC026801.2	88.6333693081355	-2.20126401665404	0.57350281212511	-3.83827937738836	0.000123899466796316	0.00190548331915136
IL7	150.68350392059	-2.20090409484494	0.559586905515295	-3.93308719906204	0.0000838617982111546	0.0013913386267383
LIMCH1	1802.73693012301	-2.20014642955127	0.60738765907587	-3.62231006289913	0.000291983840528819	0.00380482335906665
METTL7A	924.206428078076	-2.19943039732792	0.376703616341345	-5.83862299674589	0.00000000526340191526289	0.000000377605707733998
FGL2	99.3329128210658	-2.18826840690136	0.529166377083382	-4.1353126382717	0.000035447172217535	0.000701263223703567
RBFOX2	410.125938364402	-2.18782149056427	0.513152711419192	-4.26349007201689	0.0000201258446659598	0.000441652359333508
TSC22D3	102953.565544798	-2.182545417561	0.320434950874787	-6.8111965052584	0.00000000000967903122181694	0.00000000126379110663264
H2AC8	2341.43913010669	-2.18095804442038	0.430492672185825	-5.06619086765536	0.000000405854985191933	0.0000169847709668303
OXT	235.953283864032	-2.16512360521636	0.322497614260277	-6.71361123145849	0.0000000000189865759223265	0.00000000219387364440546
H2BC7	1534.06774563108	-2.15673551217984	0.438901519203194	-4.91393950081398	0.000000892643051493556	0.0000327394391105375
TAFA2	2069.32817399327	-2.1561084008579	0.388282948337778	-5.55293094916506	0.0000000280919064834913	0.00000169812973590252
LDHAP4	77.1884445613941	-2.15436815324777	0.478356360056618	-4.50368874157496	0.00000667840003514465	0.000177958916854865
SPOCK3	453.084723383756	-2.14891090373561	0.590412199248434	-3.63967903520805	0.00027297808643393	0.00361855317215008
SOCS1	1425.79235554474	-2.14576234851192	0.289640716435203	-7.4083587933396	0.000000000000127871965811256	0.0000000000231892257999662
GUCY1B1	2879.61099205919	-2.13838194863446	0.428537417594893	-4.98995387762366	0.000000603937107922842	0.000023330723538862
AC103591.3	4103.6205087692	-2.13805156825675	0.370411960879767	-5.77209106093296	0.00000000782937827739379	0.000000543766979616653
Exp1	485.95131485065	-2.13256105643696	0.574621464845029	-3.71124503156543	0.000206242340104396	0.00290183861502489
TTC12	281.950010864588	-2.12942571845673	0.35827524281766	-5.94354692696553	0.00000000278919854439505	0.000000213364034373521
P2RY14	177.163798260455	-2.12251719812938	0.576815124503174	-3.67971834989168	0.000233491692707811	0.00318901781557102
E2F2	64.501315467847	-2.12125675330552	0.608127648297507	-3.48817679847991	0.000486326387057639	0.00561303507280598
EMCN	878.416421385891	-2.11947637542408	0.629902234765357	-3.3647703698235	0.000766073869665013	0.00801492509312185
FAM174B	505.872482072368	-2.11909585947144	0.544888010501232	-3.88904842578959	0.000100638037614181	0.0016123078001575
SYTL4	1329.87901523569	-2.11665392225327	0.359459357034571	-5.88843740142144	0.00000000389864161749523	0.000000289230474997927
PDE1C	305.394542756915	-2.115675701946	0.584756524889373	-3.61804548028986	0.00029683624263873	0.0038540744673543
GPR155	89.0046075768118	-2.10598317284939	0.431016670811559	-4.88608287211732	0.00000102861915888612	0.0000369460402642106
BIRC5	437.526547922889	-2.10495359570793	0.544407778113962	-3.86650169290435	0.000110407697905715	0.00173476932798425
PLCXD2	127.198567909454	-2.10418501352847	0.586735930182228	-3.58625559691727	0.000335460170222657	0.00423607683036483
ZNF780A	102.448825965253	-2.10363962281178	0.497506881410675	-4.22836286574959	0.0000235397924398318	0.000505524785998164
MAFF	17843.7434604743	-2.10116428187119	0.455008892976918	-4.6178532206793	0.0000038773033926114	0.000115434226878223
A2M-AS1	122.670285318636	-2.08986030683005	0.509205568124975	-4.10415839427178	0.0000405789382872169	0.000787279639251398
CACNB2	517.38991006898	-2.08970944876301	0.361694849293881	-5.77754826435223	0.00000000757969829667109	0.000000532086670213089
TPM2	2184.67729776106	-2.0866095375912	0.370225522586784	-5.63604994872303	0.0000000173994932011014	0.00000111365285650383
PCSK5	218.406587574729	-2.08558388954503	0.571462890736668	-3.64955261899251	0.000262697426616282	0.0035036162403767
NCAPG	179.827919791926	-2.08558226361365	0.587540486279056	-3.54968263859028	0.000385695817098979	0.00468467933382453
HOXA3	258.523763918213	-2.08518153827829	0.312210625198574	-6.67876545505796	0.0000000000240963442881903	0.00000000260021460637108
TMOD2	632.351656125667	-2.08115293957263	0.341104817639905	-6.10121238970492	0.00000000105266919316697	0.0000000843233230379214
PALLD	367.286371424003	-2.07988730884183	0.509343909445358	-4.08346358967303	0.00004436938390598	0.000845738752788878
MAP9	950.13699048449	-2.07950587582298	0.446446038604226	-4.65791091421568	0.00000319434378950744	0.0000981377573167028
CROCC	895.81108804613	-2.07544357925382	0.365356780525028	-5.68059412027703	0.0000000134227662662319	0.000000876305295690948
DNTT	500.743240175311	-2.06495994822255	0.587327367172638	-3.51585855459648	0.000438334441324804	0.00515151467180736
ZNF192P1	97.1739026356261	-2.05770658825094	0.521739389875187	-3.94393566631646	0.0000801551695847219	0.00134869336245839
ENO2	1281.04400281049	-2.05594534050121	0.26430349489265	-7.7787293026006	7.32566236087257e-15	0.00000000000159239788289802
MYBL1	90.0417423231131	-2.05538835733733	0.553439183698565	-3.71384682884474	0.000204132375109179	0.00288146640194654
CYP1B1	104.802881108517	-2.05337948712326	0.631208830679717	-3.25309055786193	0.00114157110017454	0.0109176383265137
AC005083.1	81.2967513275403	-2.0513326907559	0.611685876179688	-3.35357210398186	0.000797756256030243	0.00823052769508494
NUSAP1	843.111516819593	-2.0506334603033	0.492957859098436	-4.15985549769644	0.0000318449004867691	0.000645650412508919
H2AC4	113.823790274069	-2.04877829914842	0.539303404959602	-3.79893447789726	0.000145319500779696	0.00218850832950461
AC069224.1	106.244027321503	-2.04712015471653	0.491158214250174	-4.16794445317739	0.0000307358806715012	0.000627059990512174
NEGR1	652.807622736302	-2.04635125707856	0.44975264571991	-4.54994823610877	0.00000536591141775507	0.000149706635430829
AL137786.1	29.1172031875215	-2.04507794351191	0.631256821578579	-3.23969242565618	0.0011965869720706	0.0112726090146651
TDRP	116.582940179169	-2.04409332721474	0.621687549817437	-3.28797533071879	0.0010091068142134	0.00995911388751657
TEK	176.141228899905	-2.04239740039505	0.601663293257635	-3.39458534911899	0.00068732612664796	0.00732812328013402
SNHG12	561.51922873023	-2.03478445777211	0.363449750753268	-5.59853034306644	0.0000000216176569404674	0.00000135053467307025
CD40	327.004485533693	-2.03425498067775	0.355363378401773	-5.72443618086562	0.0000000103777808993056	0.000000698467449496047
AL031777.1	265.564918020059	-2.03101397660021	0.442349080856023	-4.59142804743674	0.00000440223412983021	0.000126887353274157
RYR3	315.250651520491	-2.03004864179865	0.490855888630719	-4.13573248038571	0.0000353824199094001	0.000701044395685945
AC004130.2	205.671573905937	-2.02921219487814	0.561369598889368	-3.61475256033245	0.000300634616874682	0.0038826767483014
PKMYT1	265.69649198944	-2.02784709594731	0.510172894898183	-3.97482327310238	0.0000704315358385133	0.00121322501773545
RASL11B	76.0419258875844	-2.0267827866513	0.609960206200235	-3.32281149827332	0.000891151121910768	0.00899763263613301
TOP2A	811.50525472984	-2.02284435285937	0.559005649936749	-3.61864741991116	0.000296146784670327	0.00385138303529926
AL136531.3	77.9672033508108	-2.01925376095668	0.481634972931926	-4.19249820806116	0.0000275899262347509	0.000576386666955429
MAGI2	245.865983534983	-2.01170376476694	0.50814070277832	-3.95895025485601	0.000075279912905059	0.00128487558536125
ATG9B	541.94662994589	-2.00815784738324	0.457442812315738	-4.38996480722309	0.0000113369006938565	0.000270120278028621
AC079610.1	72.2200022603057	-2.00134007342143	0.48886135423902	-4.09388072112345	0.0000424212602153202	0.000813354470824429
NFAM1	81.3251141059421	-2.00010249543879	0.543026060526101	-3.68325323742478	0.000230276191888884	0.00315169416928004
CEMIP2	1544.09789923726	-1.993690700728	0.376502925243234	-5.29528608427148	0.000000118830226497044	0.00000578942637079067
DNAJA4	1014.97178764479	-1.99276915420407	0.513156430910401	-3.88335609605176	0.000103024515446036	0.0016424799733564
CNMD	87.1629771424075	-1.98188870473478	0.552086408604121	-3.58981614806589	0.000330911272989271	0.00418673303432259
ARMCX2	208.088197488255	-1.97511964243126	0.449250099799853	-4.39648125467574	0.0000110019857358116	0.000264443723441875
ZNF22-AS1	124.630317875163	-1.97433574519232	0.530552750737472	-3.72128076321907	0.000198214908605367	0.0028040000668042
SLC30A3	67.3951712176328	-1.97116746181922	0.624009931231538	-3.15887193963236	0.00158381067979896	0.0139634139406718
CCDC175	464.380026431948	-1.96954743000405	0.344210217055853	-5.7219319253515	0.000000010531950980987	0.000000705208635685886
TMEM170B	161.327605278244	-1.96350275224623	0.560324347178216	-3.50422529760558	0.000457937754193024	0.00532913837477568
ANO9	225.324795673744	-1.96158491205239	0.56160846895714	-3.49279795529952	0.00047798801599698	0.00553779017291266
TRO	2124.03392870432	-1.95699697853828	0.350955887305983	-5.57619076733727	0.0000000245842325428986	0.00000152130959389871
AL590428.1	111.008157809436	-1.95179037617825	0.485680147582215	-4.01867440103232	0.0000585264811942586	0.00106431791776244
PFKM	737.192976555162	-1.9513337118207	0.333592720235598	-5.84944932384189	0.00000000493203113601827	0.000000355787461563484
KIF15	274.131447943445	-1.9434903000718	0.558853112346646	-3.4776406485615	0.000505847586285239	0.0057886520018636
TBCEL	482.854663046379	-1.93982575664388	0.447559295381173	-4.33423185857817	0.0000146269951540233	0.000338025974736429
H4C8	526.707440165302	-1.939634654057	0.415134880537425	-4.67229988370524	0.00000297845659360657	0.0000925945422445737
PPP1R26	331.469062463739	-1.93479835320735	0.564808774121986	-3.42558126193251	0.000613485385905414	0.00670877611705778
H2BC8	4068.11928167459	-1.9269071975813	0.342399306135794	-5.62766092994678	0.0000000182669713075554	0.00000115782448719782
OR2C3	99.3712913537325	-1.92502340395853	0.631200529064729	-3.04978103679808	0.00229008261467996	0.0184920276437082
MAPRE3	263.554378050296	-1.92393315484537	0.573907344725963	-3.35234105736012	0.000801312377146296	0.00825136885520441
AC004540.2	334.766607740984	-1.92322631624697	0.561131685205282	-3.42740637706706	0.000609376390622017	0.00666942793994273
AC147067.1	94.0868798837473	-1.92311639449145	0.408946901386077	-4.70260659262432	0.00000256861044803336	0.0000819657528881027
PHLDB2	1619.83209918374	-1.92155253385065	0.631199503895883	-3.04428714216418	0.00233232412450874	0.0187288782864149
GSTM2	2401.41080628782	-1.91983048280478	0.565940617073244	-3.39228255560304	0.000693129226391385	0.00738188279689422
CAVIN2	12858.8145649131	-1.91874226386612	0.447379786832163	-4.28884433392147	0.0000179605191009225	0.000405026766667952
CACNA1F	262.728802140247	-1.91556858988575	0.412163423786643	-4.64759481151183	0.00000335827751024764	0.000102451003390896
HSPE1	2792.09167492386	-1.91193967537869	0.447598853111353	-4.27154730645174	0.0000194121335680694	0.000429600386437766
CENPA	76.1469844820716	-1.90966578890273	0.555662314285913	-3.43673799681171	0.000588764834539621	0.00650931621048589
PLAT	29.230567574086	-1.90748978876703	0.630055934001045	-3.02749277616338	0.00246591607877972	0.0194665719200965
RNU5F-1	687.823943822873	-1.90622604618606	0.470304817247413	-4.05317142474272	0.0000505279491659337	0.000942446313121094
INTU	658.247326245316	-1.90395985521978	0.304587159605453	-6.25095246196877	0.000000000407957047398928	0.0000000359911835668095
SCNN1D	197.457856228313	-1.90087670181316	0.425426638475834	-4.46816567157944	0.00000788931960132911	0.000200410206292907
AC245140.2	236.311889127141	-1.89824575228785	0.412716451041024	-4.59939444502337	0.00000423720821266273	0.000123517783134341
CRHBP	16242.402864985	-1.89590705572567	0.444339078982098	-4.2668024160037	0.0000198294633322104	0.00043735355190654
CLIP3	347.331072774656	-1.89094845574919	0.420012375366354	-4.50212557213302	0.00000672772104679047	0.000178460153534647
ENSG00000278272	64.4139958829889	-1.89036664122222	0.574849468816851	-3.2884550543518	0.001007388679319	0.00995720967893123
ENSG00000237021	165.282762047352	-1.88938710205079	0.458694864626431	-4.11905004340857	0.0000380437526728029	0.000741398923356398
ANKRD37	557.436642596698	-1.88563340368877	0.472598263512594	-3.98992876036778	0.0000660931433005142	0.00116304335859139
GADD45B	8851.79292031177	-1.87397635369552	0.401726084404592	-4.66481123941202	0.00000308900462057144	0.0000958031670565352
MYCT1	2432.47196487886	-1.8730629974602	0.345279611077471	-5.42477151087828	0.0000000580287215630642	0.00000318353368676021
CTDSPL	667.214027351701	-1.86680653991006	0.351588358723036	-5.30963694785083	0.000000109843821005071	0.00000539184500324516
CFH	1723.36401608768	-1.85843618774957	0.512747967847299	-3.62446329246698	0.00028956214094484	0.00378081287431677
ADGRG6	3555.01742779015	-1.85653207718314	0.346384080153821	-5.35975001033159	0.0000000833371909687881	0.00000426719099011556
CD36	84.6281325043842	-1.85636375348757	0.621966334681721	-2.98466918541102	0.00283885161275982	0.0216007491304225
EMILIN1	632.298177704725	-1.85398401911303	0.56638382081066	-3.27337037357359	0.00106273123162067	0.0103862886910712
TAMALIN	1825.50776743216	-1.84988316741932	0.473718845417328	-3.90502338109358	0.0000942162754575338	0.00152628028368365
MTDHP3	646.721905971673	-1.84850657277879	0.631198211858183	-2.92856750550191	0.00340527879458443	0.0246740983467752
FAM118A	1617.73532424924	-1.84563881456664	0.434995988688377	-4.24288697496202	0.0000220662584944032	0.00047816288516384
RNU5D-1	191.411804419702	-1.84413057147965	0.460341359392137	-4.00600670318816	0.0000617538971460432	0.0011106344835205
FBN1	999.728558577014	-1.84370176133374	0.314173239727579	-5.86842394002881	0.00000000439957141704888	0.000000320922927331884
CCNA1	56.1624708586809	-1.8405992743226	0.615027093623715	-2.99271250552209	0.00276510089180672	0.021237601379012
EGFEM1P	2762.47143109038	-1.83702963281721	0.41211043740709	-4.45761491598079	0.00000828766104578271	0.000208903456128928
ZNF607	184.237200387258	-1.83496883163363	0.456228599122017	-4.02203815184956	0.0000576967093925443	0.00105363067767615
ARHGAP33	304.185060102673	-1.8345714308864	0.33502266752	-5.47596210270424	0.0000000435140816949233	0.00000242804856705391
CCNF	189.654667385348	-1.82986899854759	0.41884354460571	-4.36886045425431	0.0000124896538080975	0.00029436355554572
SLC11A1	155.107556508181	-1.82756490581856	0.45217716153716	-4.04170104391344	0.0000530648579999462	0.00098001110453366
WWTR1	277.078725662858	-1.8265936698142	0.546041257666376	-3.34515687994078	0.000822360409722551	0.0084414778850215
HSPA2	430.339126144619	-1.82342599148661	0.499249323603611	-3.65233542696666	0.000259866137132838	0.00347650835301584
CDC20	247.457253989459	-1.82331587303494	0.484120109319422	-3.76624692495869	0.00016571989952677	0.00243695080833039
GYPB	28.2477763405646	-1.82270469488703	0.625692842097815	-2.9130982045054	0.00357862039434284	0.025673651916997
COQ10A	588.872727289201	-1.82127697443638	0.2457302785063	-7.41169132883104	0.000000000000124698728092688	0.0000000000229322717282568
GTSE1	132.735670991534	-1.82079898067499	0.484711746135173	-3.75645730724095	0.000172335654780801	0.00251417502175746
AC004069.1	134.650377804278	-1.81826691561251	0.516125409928194	-3.52291687376035	0.000426825208532505	0.00504805864837764
EXTL3-AS1	123.416684961776	-1.81638494222465	0.579113217021673	-3.13649367487441	0.00170981124905724	0.0148338906836813
LINC00891	51.7357986377234	-1.8152695452548	0.506351339180175	-3.58499998873089	0.00033707821976348	0.00424829181028163
ARHGEF12	814.8673694697	-1.81205613849195	0.476899157834098	-3.7996631126833	0.000144892920242174	0.00218460376397467
DMRTA1	94.769669016669	-1.81117292285004	0.630360583629639	-2.87323314605308	0.00406294157743736	0.0284144767951792
PNMT	122.534135937853	-1.80779653075877	0.576823853161995	-3.13405300569474	0.00172409709016543	0.0149280740757891
FMNL3	755.750145383251	-1.80757076494744	0.357564333115113	-5.05523229680047	0.000000429867217149973	0.0000177782070728873
AC087286.2	65.3422705755326	-1.80690394184069	0.511366150854259	-3.53348366688366	0.000410121429674954	0.00490830018997788
C19orf38	434.216983025802	-1.80437910506653	0.398287265375923	-4.53034596364378	0.00000588871762109655	0.000160185387455537
NOS3	110.776129490567	-1.80362083706636	0.522305434127045	-3.45319179012725	0.000553994971665922	0.00619838247218675
FGF14-AS2	140.819808379164	-1.80293953421634	0.503088622076255	-3.5837414226853	0.000338707406644147	0.00426364879911462
ZNF99	29.632438102519	-1.80180745176662	0.630773325969589	-2.85650546334847	0.00428332632753693	0.0295131355454616
MYBL2	316.601730931932	-1.79910411646584	0.604317097168044	-2.97708624312768	0.0029100213816387	0.0219885122569772
SPC25	90.2232337597385	-1.79363043141363	0.59332512653411	-3.02301445059484	0.00250270292146485	0.0197329662110909
LRP2BP	106.810561870903	-1.7897113074282	0.472385898769836	-3.788663700777	0.000151459776931604	0.00226012606559538
SLC2A6	205.538955911893	-1.78887872711821	0.364733627891084	-4.90461693225722	0.000000936098434844193	0.0000340463433530937
ZNF391	413.737400291586	-1.78823522022748	0.354658944393575	-5.04212638224915	0.000000460387044444179	0.0000187267091567216
H2AC9P	60.460187074814	-1.78775436762709	0.556567176264417	-3.21210887718206	0.00131764428812566	0.0121431864193105
SMIM1	90.7815886563837	-1.78741292686931	0.55313086886369	-3.23144671086832	0.00123165287324122	0.0115198363652655
AP001122.1	76.2557814374191	-1.78302975007794	0.611596509005065	-2.91536940421478	0.00355267758688999	0.0255436735969287
CD22	152.799704797639	-1.77787737800573	0.51292609001839	-3.46614729218002	0.000527973955158414	0.0060028801978052
NME8	195.145259565988	-1.77665185125379	0.550154900144569	-3.22936658527794	0.00124064752672428	0.0115873639173383
SH3BGR	114.939982169649	-1.77421252759178	0.488091687098874	-3.6349984531336	0.000277982303636953	0.00366257814186448
DEPDC1	108.594958121721	-1.7725337456433	0.598546813992424	-2.96139533985679	0.00306248558014535	0.0227586079794865
PNP	3419.21253797833	-1.77045693146876	0.353439996440534	-5.00921499914804	0.000000546524929153117	0.000021429357357214
FMO4	172.917691903311	-1.76938641383565	0.402126869693356	-4.40007009525354	0.0000108215916568815	0.000260696535542255
PTGS1	9778.74812427778	-1.76901396692294	0.360458997040283	-4.90767044642597	0.000000921645487941868	0.0000336143160225055
DDIT4	4036.67078595532	-1.76167204403146	0.270518711179959	-6.51220034409944	0.0000000000740578513465532	0.00000000743825665409188
SYNE2	178.735102122278	-1.76120013164634	0.573061333592134	-3.07331873292963	0.00211692251850929	0.0174695291099528
TMEM45A	71.7520468323323	-1.75939274176249	0.565199811440332	-3.11286859292986	0.00185278493041538	0.015811642376754
KL	83.3240522920816	-1.75619728784087	0.579513728593027	-3.03046709886348	0.00244175788624609	0.0193224440731607
AL109918.1	201.081854006653	-1.75586850283059	0.476336014042454	-3.68619724536322	0.000227629950436361	0.00312202128450374
TMC3-AS1	100.104504854316	-1.75528603561681	0.445808507247912	-3.93730942115178	0.0000824003273504988	0.00137407544599676
GARRE1	144.80911237828	-1.75454822546445	0.464487612040632	-3.7773843262605	0.000158484072523109	0.00234883829163931
FAT4	166.913833933216	-1.75446643343983	0.601203315209652	-2.91825808184044	0.00351992885765436	0.0253780845358327
PCLO	376.212830241369	-1.7537065076681	0.585468431825454	-2.99539037860701	0.00274093802218963	0.0211016673088031
AKAP3	37.4013543276101	-1.75312210775788	0.61618960581635	-2.84510172065509	0.00443972425744341	0.0303823268498106
FAXDC2	689.480305687881	-1.75267314242569	0.524663928697399	-3.34056344749508	0.000836085744631225	0.00855123228970991
NAP1L2	82.2246900918582	-1.74967960430628	0.624805786305078	-2.80035755535073	0.00510460306937807	0.0335603234022505
AL161785.1	99.3828161851323	-1.74522294541938	0.497440285202456	-3.50840693312381	0.000450798928835689	0.00526012655389419
PTPN13	262.211331933941	-1.74459974919276	0.574825106832049	-3.03500965503668	0.00240527986833167	0.0191381713837944
NEK2	90.1007771194824	-1.74359280320163	0.61923204371453	-2.81573413536951	0.00486659214025723	0.0324862441591711
RASSF6	547.001543996477	-1.74074847756493	0.585210310381843	-2.97456905096068	0.00293400413515885	0.0221185288641854
ADRB2	186.020729920813	-1.74017305389734	0.583392040781923	-2.98285360829568	0.00285574550857217	0.0216900996427756
CLDN5	62.1877283178013	-1.73761420718148	0.611074471591497	-2.84353918869495	0.00446155224065229	0.0304519015191829
GYPE	107.015140025972	-1.73669544407867	0.584816387709736	-2.96964223400088	0.00298146754079218	0.0223088949456295
SLC16A11	86.6862739798321	-1.73540953010674	0.533765134686283	-3.25126055887243	0.00114894508134338	0.0109662104730267
C16orf54	1000.38009469822	-1.73516352939005	0.459452879625975	-3.7765864712886	0.000158992377577628	0.00235103451192649
CCN1	448.560971658336	-1.73512103136905	0.491287942574201	-3.53178020669007	0.000412772285933693	0.00493550159105882
TEX15	25.0488693183633	-1.73400887226023	0.631282030107769	-2.74680537312967	0.0060178834133683	0.0381249411588306
CCN3	289.478405702848	-1.73384532346222	0.465016948627933	-3.7285637191893	0.000192574218884995	0.00274203007195352
CTSG	149.436363299075	-1.73366218398989	0.587219091157097	-2.9523259888805	0.00315389775495657	0.0232657869980045
LINC01237	75.6778858854446	-1.7328793940711	0.468215804898598	-3.70102712454654	0.000214728518629707	0.0029986206072172
AC103724.4	311.645623692589	-1.72890122271958	0.368240771527423	-4.69502932971894	0.00000266568473743473	0.0000842756552462112
LINC02160	173.336657430219	-1.72732227670189	0.628963540519815	-2.74629953156636	0.0060271707984324	0.0381467615681686
SLC46A1	74.1560637061028	-1.72649966078607	0.477424740000052	-3.61627606643485	0.000298871633375884	0.00386755888700586
RRAS	613.532119858249	-1.72430407040113	0.314725105679537	-5.47876238432937	0.0000000428311086594954	0.0000024001965054379
EPCAM-DT	64.7555735869322	-1.72210773701967	0.606001304553527	-2.84175582474767	0.00448658396213107	0.0305372843751463
ZNF781	83.7750230316928	-1.71944935018162	0.591213497713421	-2.90833913101066	0.0036335406591087	0.0259677834624972
KHK	142.283361310103	-1.71919180759692	0.401881612784724	-4.27785634601263	0.0000188701728858379	0.000421175807470745
NEIL1	435.7467274326	-1.71440383078049	0.455856821575484	-3.7608383809095	0.000169344823284551	0.00248250421627849
ZNF334	892.345011576989	-1.71439861826369	0.618901764357076	-2.77006581172802	0.00560449672251659	0.0359773420382985
LRRC75B	239.440131325066	-1.71331348412672	0.557540750656566	-3.07298342248365	0.00211930260474575	0.0174695291099528
RPL10P9	341.478857841416	-1.71217674147889	0.525240502720099	-3.25979571760351	0.00111492485346617	0.0107040983909616
SH3D21	321.068456968526	-1.71113514638701	0.308298393989937	-5.5502564390357	0.0000000285250864783445	0.00000171636891312325
TOB2	3055.38971751241	-1.70941663593446	0.383856624640642	-4.45326855446297	0.00000845728646297441	0.000211360066504674
CYP7B1	185.180109813988	-1.70735796753099	0.581174357852484	-2.93777236463065	0.00330579653365356	0.0240894097884713
MND1	51.865944549745	-1.7065699689851	0.60979601288961	-2.79859155014522	0.00513260171053453	0.0337104529851355
SOCS2-AS1	589.598275813785	-1.7061987653281	0.388515500432269	-4.39158479759433	0.0000112527432204769	0.000268605243564474
SNORD104	142.002697897873	-1.70234070799985	0.415477865747653	-4.0973078191217	0.0000417982925908261	0.000803770701558787
LINC02614	115.222863654491	-1.69917103461241	0.483072765611839	-3.51742254080565	0.0004357595108379	0.00513511907311413
AC241952.1	334.297196501748	-1.69444179480874	0.344195183329787	-4.92290966543023	0.000000852668190041566	0.0000314499676761941
GPR141	151.070629132123	-1.69078623597035	0.573796788176092	-2.94666382038281	0.00321222218589007	0.0235761579995315
USP40	897.92952830273	-1.68657081974917	0.337200114146158	-5.00169112937528	0.00000056829587574099	0.0000221783850277963
RRM2	200.14683809976	-1.68608256299988	0.611714115353229	-2.75632443437448	0.00584549842829678	0.0372861128374553
IFT27	314.779962963303	-1.68600541573338	0.501291572581419	-3.36332288023762	0.000770102356036473	0.00803775096943903
SLC29A2	317.677828548757	-1.68584402984838	0.576191513319276	-2.92583974404051	0.00343527848426654	0.0248638753708804
ACVR1C	123.321859642402	-1.68540942806281	0.616733636198971	-2.73279958986876	0.00627985305390902	0.0393266385251271
CDC42BPG	88.6184450890457	-1.68469095299333	0.490403442798244	-3.43531632522903	0.000591862525123556	0.00653802791077688
PDZD2	888.108768774228	-1.68407642076482	0.422947442366765	-3.98176286713291	0.000068406010532693	0.00118615840574419
RPSAP52	90.8166596485737	-1.68371864113747	0.528097616096884	-3.1882716183831	0.00143126022014469	0.0129737338470815
ELL2	3099.54881270512	-1.68362972512708	0.492850405985421	-3.41610700667027	0.000635232798833674	0.00688889921459409
MYH7B	196.595034192392	-1.68242173703201	0.457485344222665	-3.67754236999808	0.000235491968015882	0.00320962278328118
MFAP2	320.302774852872	-1.67730340200659	0.558304982896118	-3.00427804406447	0.00266211918514449	0.020702376533908
HSPD1	12784.6581349923	-1.66791466726993	0.405538840962233	-4.11283580954273	0.0000390828360269336	0.000760513546950332
HEXD	1570.71750638076	-1.66757884295878	0.328248587471279	-5.08023158852036	0.000000376975021605118	0.0000158779447003162
ZNF471	252.065232797712	-1.66692138202031	0.398107484965539	-4.1871138950442	0.0000282524070215682	0.000587407131338561
TNFSF12	210.093023481795	-1.66390347665971	0.484977233620136	-3.43088986721999	0.000601604793810181	0.0065954271979677
TK1	691.658257446441	-1.66279518211669	0.480336407124544	-3.46173048191525	0.000536714341006519	0.00607268557237619
HES1	1001.95104085319	-1.65767378393704	0.620881073002868	-2.66987327527921	0.00758798791005218	0.0452610133127233
AC004540.1	407.891797976902	-1.65681057351109	0.324429789566237	-5.10683860358894	0.000000327593323585209	0.0000140703487699081
H4C6	76.7292472807358	-1.6524932281463	0.488344516445768	-3.38386768458741	0.000714724378142691	0.00758711886618627
SKA3	151.540002009633	-1.65240504323302	0.552642708776126	-2.99000605091201	0.00278971920741642	0.0213638496722793
MYLK4	463.878418403755	-1.65096305917618	0.510218272000991	-3.23579759835213	0.00121303363967327	0.0113868684729078
CRELD1	1262.88503472501	-1.64957573628254	0.309183764972651	-5.33525987830716	0.0000000954078111175871	0.00000479130688370129
MEIS1-AS2	69.7210906021218	-1.64945813723264	0.473257181717395	-3.48533144546681	0.000491527786320474	0.00566449982876119
ANLN	182.7254089379	-1.64908707737955	0.337524880858956	-4.88582374485354	0.00000102997309153501	0.0000369460402642106
ZNF112	153.535804759264	-1.64873333049712	0.586204383589421	-2.81255715012171	0.0049149288688897	0.0327113692089368
AC027290.2	4875.33511547891	-1.64862039759203	0.334104315626368	-4.93444807649747	0.000000803777242193116	0.0000297306500037267
CST3	2315.04854895262	-1.64696786354209	0.339336418449512	-4.85349574639637	0.00000121303944959483	0.0000426169472283317
TRIM3	337.304683611161	-1.64567313019628	0.44316690246271	-3.71343870909844	0.000204461999347692	0.00288300251132054
WDR17	406.080500038484	-1.6432463099567	0.506752614916648	-3.24269922164484	0.00118403136455705	0.0111866118140531
MORN4	163.565117618182	-1.63835302537711	0.484526960783893	-3.38134543168971	0.000721318018747629	0.00762611285084031
LRRCC1	977.490797554951	-1.63696600536585	0.353301862257262	-4.63333534362713	0.00000359820966517103	0.000108253049765295
ROBO4	1690.39840982196	-1.63500618659853	0.381052526059824	-4.29076328007819	0.0000178060043321143	0.000402934139626372
TEF	127.164820009365	-1.63111119420922	0.536384666738918	-3.0409355362933	0.00235844318946812	0.0189153517966125
LRRC37A7P	89.4377304827302	-1.63033593597178	0.553598446527604	-2.94497924659637	0.00322976325901524	0.02365172118506
SCOC-AS1	121.202846279934	-1.62762723834149	0.363355421385246	-4.47943567798265	0.00000748406379396961	0.000193121385292216
C2orf88	505.640047967297	-1.62637056833161	0.405102933158787	-4.01470943606851	0.0000595190726478006	0.00107936184939213
BTBD19	492.427813784738	-1.62589948215851	0.413110272649138	-3.93575175880319	0.000082936668445972	0.00138125520395288
HMMR	172.996025844409	-1.62377372539323	0.509313676142029	-3.18816046270946	0.00143181055936619	0.0129737338470815
SOCS2	5255.7019909144	-1.62373377510927	0.427507489299212	-3.79814112209114	0.000145785317090766	0.00218851411729895
ZNF30	183.656248262948	-1.62258614757715	0.380631244435307	-4.26288217611871	0.0000201806939905983	0.000442112955428259
AC007637.1	66.8726309233691	-1.62220242915265	0.467879337360392	-3.46713842569868	0.000526030918573899	0.00599282717347425
AADAT	432.305631770397	-1.61892454235746	0.382187214548014	-4.23594636537502	0.0000227591102280542	0.000490372445953307
CCDC181	95.383531017675	-1.6188036878624	0.512888477815402	-3.15624888817455	0.0015981242912294	0.0140801004524847
STAT4	655.374472541768	-1.61879553339378	0.453299857589344	-3.57113620551872	0.000355435985877673	0.00441572565899599
IL1R1	121.898112328978	-1.61592406057286	0.588199310855042	-2.7472389558292	0.00600993298458451	0.0380966478173585
FAM198B-AS1	269.470060412204	-1.61440793195331	0.596212938246278	-2.70777071142064	0.00677368023073953	0.0416598882584861
AC006213.2	81.4321517697741	-1.6130756047225	0.560838352376766	-2.87618633405951	0.00402512022629616	0.0282407279928796
IFIT2	1576.10278803619	-1.61134285029168	0.451395995233461	-3.56968796202612	0.00035740669840574	0.00442337370718839
PCLAF	307.043352032541	-1.61013286334973	0.511845047280275	-3.1457427827138	0.00165665632400357	0.0144591989455312
AC016405.3	87.4271931455972	-1.61006513006914	0.509224341811511	-3.16179922652854	0.00156797631355768	0.0138518719391899
SSBP3-AS1	95.2193571418988	-1.60987886275949	0.442288543813131	-3.63988370324979	0.00027276120537281	0.00361855317215008
LRRN1	349.826239376971	-1.60795539879129	0.439367742267138	-3.65970289601653	0.000252507843408969	0.00340598647870962
LDHD	148.440979126047	-1.60757810267926	0.529860868587667	-3.03396268338183	0.00241364283312402	0.0191930173398906
AL359541.1	81.4163265172547	-1.60390437251323	0.49892910499268	-3.21469394441673	0.00130583668417233	0.0120496887528184
PCDH8	53.4823757352165	-1.60310912746895	0.608727253331119	-2.63354255735439	0.00844992455207905	0.0491450623057889
ARMCX1	1097.59646284348	-1.60220521231899	0.428783172663123	-3.73663267233152	0.000186501064638419	0.00267598285822399
AL353759.1	151.534396919659	-1.60148245213338	0.425175775227948	-3.76663616659436	0.000165461857266021	0.00243695080833039
AC009812.1	96.5886587603707	-1.60074418714889	0.56943340155838	-2.81111747707125	0.00493697563706713	0.0327884490809692
LGMN	86.3686760732119	-1.60000024835431	0.584319510940167	-2.73822834664534	0.00617711693944604	0.0388509710396662
GATA2	5735.78503546315	-1.59766961518083	0.401102092401357	-3.98319940346295	0.0000679936585232766	0.00118214806836008
AC018644.1	76.0427421460636	-1.59722244058517	0.539411345654397	-2.96104717383627	0.00306594974803694	0.0227713912742425
SNORA80B	72.0685629164056	-1.59697622644592	0.454497423413107	-3.51371898756483	0.00044188001341417	0.00517455366381059
NDC80	262.699872456121	-1.59687491939108	0.393535008568567	-4.05777093427981	0.0000495433257464277	0.000926772498955739
U3	402.247814108945	-1.59655737183058	0.372197956507009	-4.28953825220831	0.0000179044974907409	0.000404461978783051
ARHGAP20	124.751208719901	-1.5957247727694	0.562085924932333	-2.83893387467672	0.00452645359683814	0.0306545148412425
PRRT1	67.0687836252257	-1.59548577676382	0.490946841591676	-3.24981371015887	0.00115480629575549	0.011006062630423
H2BC11	332.14376186713	-1.5953039514711	0.424447130250062	-3.75854573579336	0.000170903801848022	0.00249607487777362
ZFP2	71.0207036232289	-1.59518421596859	0.579179438807401	-2.75421416763907	0.00588332550054231	0.037472478566137
CDKN2AIP	1698.55750235959	-1.59231561632575	0.341478550908201	-4.66300331921523	0.00000311627724957316	0.0000964199811556322
MAMSTR	112.571437424776	-1.5910004863896	0.453079365724344	-3.51152713354326	0.000445539978412744	0.00521273790155484
SAP30-DT	311.762069469877	-1.59083238322927	0.413726652694497	-3.84512907947452	0.000120488996173443	0.00186622161688807
LRRC23	782.04806032608	-1.58992421438912	0.35582039031883	-4.46833362462585	0.00000788312906984697	0.000200410206292907
SKA1	61.1786291049897	-1.58909457593611	0.545687208167994	-2.91209790544859	0.00359010088965356	0.0257418711236719
ZSWIM3	58.8440648590155	-1.58794647557563	0.578938382639314	-2.74285921126246	0.00609067929896863	0.0384183572978905
BOLA3-AS1	216.239147292039	-1.58425801232458	0.377461634394191	-4.19713652452983	0.0000270310996590892	0.000569266239110851
MINPP1	524.634213398684	-1.58333174631631	0.35815596532629	-4.42078842627638	0.0000098341425794312	0.000241361653495551
RABGAP1	4248.94257571428	-1.58154002686736	0.254115152740557	-6.2237139730194	0.000000000485521878263355	0.0000000417069681873988
C10orf143	129.543223630706	-1.58105357408335	0.413857800490387	-3.8202821650575	0.00013329908975845	0.00202382118020474
TVP23A	214.26092465614	-1.58098326263769	0.498458019352574	-3.17174807357129	0.00151524390895991	0.0135510546022531
AF111167.1	160.729822920341	-1.57581228453028	0.38514795195261	-4.09144661562208	0.0000428690636976908	0.00081953347686786
CYP2T1P	97.5174382667825	-1.57515383959443	0.581830860853768	-2.70723666545133	0.00678458720615828	0.0417073235173299
ZNF165	557.658638213741	-1.57341949292293	0.496890675668469	-3.16653052667209	0.00154269153225346	0.0137306907543513
SEPTIN1	518.583962366233	-1.5727806718335	0.405273348667751	-3.88078978547117	0.000104117805911471	0.00165348152819579
ZSCAN31	1619.05819700661	-1.57264841042335	0.346664874838034	-4.53650924731877	0.00000571929828444885	0.00015635767605159
MTCO3P12	223.851832212976	-1.57183995609543	0.514054702743211	-3.05772896874093	0.00223021188140693	0.0181432252557821
ZC3H12B	255.038248169478	-1.57044275870667	0.499560194708874	-3.14365070584109	0.00166854473467289	0.0145338149437118
APBB3	777.542451365168	-1.5695962088929	0.440828144688071	-3.56056260882242	0.000370061060833338	0.00454551954026424
C3orf18	191.604876113818	-1.56775746221258	0.435227435262617	-3.60215679249767	0.000315587911997395	0.00403302252334156
AL132639.2	133.392715961281	-1.56738092173248	0.436176581020219	-3.59345501325716	0.000326322010690187	0.00413668591609881
PSRC1	98.3176539390885	-1.56398604659364	0.481074720976964	-3.25102521167088	0.00114989660142846	0.0109672753285986
AC009404.1	91.7388335985441	-1.56172278942606	0.544214573678525	-2.86968204263598	0.00410884739035202	0.0286281858995872
SUSD3	397.049928136142	-1.55762941811532	0.513465817719707	-3.03356010149366	0.00241686564146381	0.0192069474623207
MRPS30-DT	114.10643666786	-1.55731767916121	0.479327678514423	-3.24896255519354	0.00115826724025103	0.011022955798803
SLC1A5	1577.73912212604	-1.55686061555945	0.396368405457209	-3.92781209128821	0.0000857221443788144	0.00141322479691184
CCDC61	178.871296675761	-1.55645762324208	0.50947679424087	-3.05501180983371	0.00225051660054934	0.0182628932587774
PRR15	377.554471237589	-1.55638166650497	0.46395990618515	-3.35456069750103	0.000794911117952908	0.00821135638220816
AP000769.1	297.403072250611	-1.55629440657021	0.362150426771801	-4.29737007475866	0.0000172836504864466	0.000393844021643165
VWF	494.561708378049	-1.55472472153359	0.435598579056912	-3.56916848741709	0.000358116065436332	0.00442795593409298
LNP1	59.2774651554655	-1.55398071262241	0.538884770131386	-2.88369758945597	0.00393035989867977	0.0276650723434295
SLC9A3R2	160.515525053588	-1.55395141925994	0.549733694443571	-2.82673489903655	0.00470252403597031	0.0315653758133969
H2AX	1053.84309290859	-1.55218638202054	0.367454951377274	-4.22415421591877	0.000023983978226523	0.000513375088038871
IKZF4	167.62401619018	-1.55111985009902	0.433191956769487	-3.58067555470428	0.000342706991031855	0.00430470745280346
RNU5E-4P	87.6172217820582	-1.5505264025553	0.553407616968308	-2.80178001714078	0.00508215150361077	0.0334295476990659
HSP90AA1	41612.6518666226	-1.5504851945014	0.39278059778043	-3.94745871680797	0.0000789851324023872	0.00133488242650593
WDR54	1105.19188791117	-1.54677252897787	0.279088579518438	-5.54222796091044	0.0000000298647156631824	0.00000176445064440802
LINC02610	119.675671493517	-1.54253488070285	0.512401409083302	-3.01040327633463	0.00260901029932398	0.0204599684554194
ZNF485	264.174380762135	-1.53938042870356	0.44413633743854	-3.46600874312965	0.000528246101499439	0.0060028801978052
PPARD	182.85760602403	-1.53443739951429	0.48639410165684	-3.15472040941167	0.00160651979319399	0.0141254740334909
DENND1C	1096.35593614883	-1.53291464203302	0.272221516493752	-5.63112961009533	0.0000000179033116302754	0.00000114030995100735
ZNF616	249.403260854805	-1.5310187447576	0.511246455461421	-2.99467845381108	0.00274734293626919	0.0211260640276012
MAP3K9	150.0260954231	-1.53047990496621	0.455177528331917	-3.36238019169122	0.000772736503933988	0.00805294927697454
CD274	129.873954686143	-1.53039400066567	0.542903669694228	-2.81890524248549	0.00481877412326111	0.0321999660836337
CKAP2L	179.736753604738	-1.52934724414917	0.508812170527043	-3.0057206425802	0.002649522923083	0.0206555890420369
PARS2	76.7831193954699	-1.52928296248912	0.567274565114505	-2.69584264223169	0.0070210825887459	0.0428957910127088
CLGN	445.278005986773	-1.52879732771139	0.426331903235968	-3.58593226570056	0.000335876137406627	0.004237231619438
JUND	16764.1767027072	-1.52849363574764	0.442013958053049	-3.45802119571119	0.000544158571231918	0.00611979195915172
AC107223.1	160.918623731068	-1.52831898327282	0.346453154990447	-4.41132938539688	0.000010273789099304	0.000250270269159724
GGT7	588.531345104367	-1.52767828560483	0.214892977422659	-7.10901912164464	0.00000000000116870556355931	0.000000000175399868314873
ZNF2	76.6498778223361	-1.52229738593168	0.437697888099596	-3.47796374467606	0.000505238256425646	0.00578675080188566
CYTL1	3642.06309157731	-1.51975870903945	0.298927035455684	-5.08404569938858	0.000000369478978974816	0.0000156632695729681
TLE1	111.758114972116	-1.51883663155563	0.464698804646156	-3.26843240475332	0.00108145006047586	0.0104985081335563
SNORA33	66.5082678109194	-1.51856382061165	0.543948821602683	-2.79174025257998	0.00524254218775891	0.0342773527018368
SRSF7	26979.9209023924	-1.5174654509611	0.310072714958943	-4.89390190672541	0.000000988561259937387	0.0000357552475651038
STARD9	1415.92866078997	-1.51621412931775	0.315633233046587	-4.80372144175945	0.00000155743465300486	0.0000529568340215741
TARBP1	5664.50245242046	-1.51412865824774	0.339458168873945	-4.46042781433253	0.00000817962066462072	0.00020657893040223
HSPA5	59743.295912677	-1.510930623137	0.430323197095543	-3.51115308989846	0.000446167376840771	0.00521540504871079
CCDC42	282.573004532319	-1.50991824720423	0.55475238119672	-2.72178777123411	0.00649298259649012	0.040274999412053
AL357079.1	77.1183674814019	-1.50415189998599	0.467575921739136	-3.21691479405385	0.00129577075051509	0.0119907007012584
NLRP3	2740.02290689745	-1.50384008246323	0.393755422637329	-3.81922380240679	0.000133872262107979	0.00203016274836687
DNAJB2	173.274673934024	-1.50143662940804	0.373123284234022	-4.02396926927333	0.0000572253876582089	0.00104648723620901
CCNA2	168.879135282446	-1.49988037800387	0.509724300762441	-2.94253261176751	0.00325539495971876	0.0237993796131287
PRTFDC1	224.530151689703	-1.4981143251057	0.406087511787791	-3.68914158061715	0.000225011981770028	0.00309913654638317
BBS5	116.036053487257	-1.49779258491473	0.389783869162097	-3.84262331874963	0.000121726217233703	0.00188315073272567
IFTAP	453.811003231313	-1.49658308449557	0.413662492890894	-3.61788441112136	0.000297020985081896	0.0038540744673543
ZC3H6	611.124800413202	-1.4912194089185	0.314573201314692	-4.74045278709776	0.0000021324113938383	0.0000699570240435848
EPOR	221.088728969047	-1.48890437064804	0.481542584607287	-3.09194745852495	0.00198848041581911	0.0165987043154373
SEC14L2	95.0862275220788	-1.48841350315536	0.476366591066963	-3.12451278294228	0.00178099783252681	0.0153393724929436
IKZF2	591.76458973346	-1.48760106570179	0.372834054823846	-3.98998172633302	0.0000660783859389372	0.00116304335859139
RNU5E-1	173.513688979743	-1.48697190871327	0.462016236532634	-3.21844080604781	0.00128889571084318	0.0119440108562665
AC093726.1	93.2119372465955	-1.48645060850431	0.494763757324691	-3.00436437895515	0.00266136380224712	0.020702376533908
ARMCX4	470.913006549557	-1.48539493365772	0.452768256440314	-3.28069583617891	0.00103551349006334	0.0101659395787647
DNAJA1	15250.3666821774	-1.48352026824849	0.391475606361107	-3.78955992185132	0.00015091440536752	0.00225456452046191
AC122129.1	78.3371693734812	-1.48133821603662	0.49323095031251	-3.00333589183332	0.0026703752466577	0.020747866704804
GADD45A	8087.5848268642	-1.48093073144614	0.362404673640811	-4.08640075352321	0.0000438116768363972	0.000836329041597717
TPST1	479.763219399904	-1.48023413450032	0.506598064569599	-2.92191036252362	0.00347891647674109	0.0251504565282923
AF127577.4	247.501454762741	-1.47967626134349	0.50903159158712	-2.90684563747797	0.0036509331040127	0.0260357617407839
WIPI1	97.9686097455279	-1.47722430088656	0.473707783096072	-3.1184294487029	0.00181817665777062	0.0155834627906473
NRBP2	672.203631656142	-1.47700443286485	0.444929511478824	-3.31963691946549	0.000901345923885777	0.00908092108655601
ZNF681	290.851880452572	-1.47406865886404	0.434251042032726	-3.39450805221776	0.000687520182137104	0.00732812328013402
RTKN	538.562793923952	-1.47260138591803	0.376648027630129	-3.90975467250855	0.0000923899044861178	0.00150791872859405
H3C13	113.304366952765	-1.47169266857791	0.499628914506629	-2.94557145482897	0.00322358680927291	0.0236329999824124
AC009113.1	230.329061269476	-1.47128587575575	0.392424192213068	-3.74922317469386	0.000177383179531531	0.00257057955065837
MFAP3L	170.27165606596	-1.4703937449568	0.517462974994959	-2.84154387078828	0.00448956744334202	0.0305372843751463
MYOM2	85.2152558739331	-1.46970592787711	0.483588822365737	-3.03916438905112	0.00237235364302426	0.0190035714828023
PRIM1	603.464852454388	-1.46952788823574	0.424394524818945	-3.46264572772862	0.000534892170326141	0.00606139198133555
ALS2CL	707.279543528099	-1.46936975168766	0.312485890363393	-4.70219551346434	0.00000257378867152655	0.0000819657528881027
BRD3OS	203.566437248187	-1.46664176999642	0.390676603182764	-3.75410699808483	0.000173960547499326	0.00252940185823908
MIR99AHG	492.63292773867	-1.46659100759036	0.357911756017185	-4.09763295821986	0.0000417396427249656	0.000803770701558787
POGLUT3	590.969950336299	-1.46346977602031	0.445831606978999	-3.28256174105046	0.00102868456202941	0.0101141071735075
NR4A3	1117.78790355966	-1.45940173491402	0.534620822183048	-2.72978843015272	0.00633749832264552	0.0396040153667677
KLRA1P	155.880449430479	-1.45927668800418	0.471326040159975	-3.09610877325786	0.00196078418903076	0.0164248764552618
SCAI	982.874223646114	-1.45575511350957	0.216932154040409	-6.7106470221026	0.0000000000193763306047201	0.00000000221926972548973
SYT5	122.863203539351	-1.4464329249394	0.512320775826954	-2.82329546875132	0.00475327435049551	0.0318274375355999
CDKN3	157.929656268218	-1.44635027582951	0.490506349654968	-2.94868818078889	0.00319125786182875	0.0234486516048948
AC243960.3	661.609983902886	-1.4417680651536	0.427651215428931	-3.37136435753496	0.000747968617625935	0.00785408812822554
PGLYRP2	99.3201942320317	-1.44118088156917	0.418463361874377	-3.44398342333685	0.000573210845021654	0.00636429762197937
PNPLA6	432.16005686067	-1.44110419738377	0.306250706994668	-4.70563549559042	0.00000253076349862516	0.0000809906348077176
LRIG1	441.349243900977	-1.43960518399894	0.39650183025019	-3.63076554549713	0.000282581797941749	0.00371194218885857
CD72	109.003263750711	-1.43363952992061	0.413202264873263	-3.46958294229179	0.000521267092481274	0.00594426587469694
HOXA6	235.53623044508	-1.4285943059574	0.378547866200316	-3.77388022364769	0.000160727950541674	0.00237401001156407
ZHX2	662.507169583844	-1.42509027518772	0.4009430869967	-3.55434554530542	0.000378921006516325	0.00463689932716369
SPAG4	99.5567989628743	-1.42459208702966	0.445549326733725	-3.19738354779525	0.00138680394057582	0.0126791168212051
MFGE8	461.583679193322	-1.42302237564173	0.366360928788753	-3.88420888752101	0.000102663617153145	0.00163872719947263
RPL13P12	1269.05414052838	-1.42259579474531	0.473934862324268	-3.00166944412705	0.00268503561698259	0.02081859266683
WHRN	536.71035932205	-1.41993585579452	0.470351762431796	-3.01888069570149	0.00253710420106327	0.019968034691551
DNM1P47	161.232215664082	-1.4198006165757	0.450655441507131	-3.15052362804596	0.00162978073368146	0.0142819107648852
MIR29B2CHG	307.612206268689	-1.41915115302987	0.441942837051194	-3.21116450828568	0.00132198231991421	0.0121642869282028
PPP1R3E	394.515065402262	-1.41625692594755	0.412425812230319	-3.43396771964565	0.000594815027254473	0.00654536988233043
MKS1	485.847097179722	-1.41601629594014	0.303812165560776	-4.6608281578404	0.00000314939591299979	0.0000969850529151846
PWWP3A	1542.38618179942	-1.4144802706792	0.257035949085476	-5.50304451852693	0.000000037328811159959	0.00000212839426775364
RIBC2	157.523171170385	-1.41376436064496	0.409246288983056	-3.4545563361321	0.000551199045188473	0.006179231020765
HSP90AA2P	113.439515659748	-1.41348636419426	0.492317974510043	-2.87108421259851	0.00409066532151675	0.0285577046254559
ZNF718	535.21028057534	-1.41297229491379	0.451293305282444	-3.13094007461394	0.0017424771238488	0.0150772192220634
CFAP20	3149.93474200908	-1.41095031006902	0.316575031069303	-4.45692228254141	0.00000831447288447537	0.000209175476787273
RACGAP1	322.244100935769	-1.40917283697223	0.424198979176243	-3.32196187673229	0.000893869059363211	0.00901254695606598
STARD5	193.594441248548	-1.40652771325374	0.449640466335358	-3.12811639200796	0.00175930497445409	0.015173266026924
ZNF358	156.437255565466	-1.40617557769423	0.436231354918648	-3.22346287546539	0.00126650714263062	0.0118035572885996
PLEKHB1	264.920051015781	-1.40461491421317	0.471196563508009	-2.98095322206079	0.0028735268250893	0.0217884086847799
LIMA1	690.770293631246	-1.40448153495403	0.407415324191429	-3.44729677937721	0.000566226210759496	0.00630282662735442
CEACAM21	315.39129492673	-1.4041342337345	0.434285440746657	-3.23320586414412	0.00122409317608932	0.0114655556672871
CENPF	830.891630243893	-1.40250655803737	0.450834358120865	-3.11091320520289	0.00186509750821888	0.0158752139275188
ZNF133	441.619572628729	-1.39742729193378	0.460117330640337	-3.03711075170544	0.00238857677235108	0.0190715914459868
L3HYPDH	2022.12281201362	-1.39707677716023	0.3833367879962	-3.64451526936172	0.000267896231211853	0.00356566879809701
RNF150	364.245798000107	-1.39363994545367	0.472472143512813	-2.94967642979331	0.00318106889429648	0.0233869462572236
RARG	176.842482857004	-1.38765564119039	0.447018774875854	-3.10424465186227	0.00190765515340819	0.0161532122814856
ZNF665	250.577851838526	-1.38765166943304	0.41034574273168	-3.38166459385059	0.000720480557316822	0.00762589971326452
AC090061.1	91.2044548767905	-1.38527467913026	0.453165437759838	-3.05688511016678	0.00223649980335782	0.0181717348677305
BANK1	826.217801348579	-1.38297154364357	0.355135622382706	-3.89420676631881	0.0000985205890422298	0.00158421592503004
TESPA1	4548.2849537967	-1.38172543620349	0.292407137177445	-4.72534784732359	0.00000229721784486167	0.0000747999336667304
CDCA3	160.974385212982	-1.38127669262983	0.48363343697782	-2.8560405195747	0.0042896038631968	0.0295408004439666
ZFP36L1	1188.57282546963	-1.37885173598338	0.457593596705934	-3.01326711280333	0.00258451323679874	0.0202987733424033
ZNF284	92.2848370538115	-1.3788454922235	0.502065635331581	-2.74634508954763	0.00602633381302296	0.0381467615681686
SIK3	2346.09565365531	-1.37545910379684	0.33239143211558	-4.13807027167464	0.0000350239111951488	0.000694995757560878
PAK4	112.705192384014	-1.37453710322648	0.446567056434355	-3.0780082933156	0.00208389115567763	0.0172320245849796
SNHG25	148.593191386241	-1.3731972171158	0.373811848080373	-3.67349837670353	0.000239252197866347	0.0032506929735077
ENGASE	2736.18530443657	-1.37213809838153	0.354322800086026	-3.87256506792222	0.000107695911470552	0.00170446729220728
RNU5A-1	325.511097190619	-1.36580421454761	0.478077191440859	-2.85686964155571	0.00427841511860942	0.0295022641159058
ZNF83	2781.94804028919	-1.36563944753217	0.189058997421218	-7.2233507326264	0.000000000000507219695113544	0.0000000000838325007480701
H2AC11	1040.79718200999	-1.36352296258073	0.399568989920187	-3.41248444443371	0.000643736008317411	0.0069493794459705
C17orf67	285.462190636217	-1.36322465749339	0.495122585637465	-2.75330735667865	0.00589964798726737	0.0375581198292297
PSTPIP2	2171.80952160517	-1.36129830693507	0.299796693092137	-4.54073823461653	0.00000560575959739081	0.000154093480132909
CAPRIN2	652.66290790633	-1.36052518991824	0.355031100533643	-3.83212960181023	0.000127038781032969	0.00194460183346715
CCDC9B	465.939375782378	-1.36044182119793	0.478934645430007	-2.84055838135591	0.00450346289526009	0.0305622219456398
ZNF691	233.761113274876	-1.36024931469206	0.394272402175789	-3.45002416396769	0.000560536377732504	0.00626084130372396
SPTLC3	963.778154100283	-1.35947697474258	0.515020635006215	-2.63965535036508	0.00829903774091266	0.0483752391888824
DUBR	320.999886465258	-1.35641379907353	0.376642376981452	-3.60133081663387	0.000316592417439865	0.00404080859678623
SIGLEC10	335.69043535197	-1.35308503948406	0.467963848154024	-2.89143070521701	0.0038349215273076	0.0270662542605705
FYN	895.986543607709	-1.35197258628622	0.42897906158652	-3.15160507201945	0.0016237572953176	0.0142482520194637
OSER1-DT	218.897401938801	-1.34956787762942	0.44192591373561	-3.05383286130812	0.00225937919428027	0.0183234249315015
AC079305.1	329.400175699222	-1.34784452959146	0.30401737423789	-4.43344572977196	0.00000927388594955282	0.000229770642966435
ZNF429	661.155412640941	-1.34678695590239	0.34125226968347	-3.94660219300991	0.0000792680969930884	0.00133556273129353
RAB31	142.825887555108	-1.34540054508428	0.499695060148357	-2.69244315660203	0.00709306257368632	0.0430763339649406
CCNH	7413.63743902092	-1.34534243418219	0.355403837239128	-3.78539085180725	0.000153467182116605	0.00228746689143437
HDAC4-AS1	80.1305527365159	-1.34444161638141	0.439514278747601	-3.05892591297013	0.00222132076260953	0.0181131094637928
SEPTIN5	1635.91120234285	-1.34143654457743	0.499632140144357	-2.68484838503354	0.0072562714638149	0.0437621877612153
JMJD7-PLA2G4B	166.269843750563	-1.33970434682712	0.437982450619181	-3.05880828086414	0.00222219311371015	0.0181131094637928
FAM189B	152.034513315801	-1.33803614931266	0.40209731533159	-3.32764258375923	0.000875841562212548	0.00886501029287538
AP000787.1	297.254696925903	-1.33688171204706	0.409872648256653	-3.26170023233641	0.00110746187982115	0.0106501966397015
ITGB2-AS1	335.73739645871	-1.33651231951932	0.459318156667595	-2.90977463032566	0.00361689463587629	0.0258960636596693
OXCT1-AS1	149.639520780247	-1.33618796983527	0.402146538139875	-3.32263949359305	0.000891700745282692	0.00899763263613301
MEIS1	8470.69395452085	-1.33586519414954	0.349415940064985	-3.82313753030585	0.000131764235798913	0.00200986638647945
AC087239.1	774.818689860107	-1.33214454017139	0.344312889518201	-3.86899410601638	0.000109285283600226	0.00172166585296829
XRRA1	610.944650608711	-1.33170117679995	0.358975283881275	-3.70972943429829	0.00020748085994844	0.00291298665413633
ZNF626	171.34098472347	-1.33169997887869	0.50207742067878	-2.6523797407147	0.00799265943301962	0.0470514671852738
CPLANE2	96.8733632684672	-1.33162230077657	0.478914847044801	-2.78049909914779	0.00542754102961258	0.0352048699571046
PAQR8	393.32624061775	-1.33048664378815	0.462035395895577	-2.87962059964957	0.00398153987355564	0.0279828786261065
CCNB1	389.693853362489	-1.32901169541962	0.442194973398372	-3.00548802082904	0.00265155040322973	0.0206555890420369
CCDC15	288.33923418429	-1.32779067451876	0.373185625390118	-3.55798986933306	0.00037370372290133	0.0045859487875213
BMERB1	602.816340133887	-1.32762421585372	0.472066611287802	-2.81236627227659	0.00491784679138384	0.0327113692089368
CARMIL2	558.040345126284	-1.32257574693433	0.484538398773351	-2.72955817388786	0.00634192585933523	0.0396040153667677
PLA2G6	867.213119129412	-1.31693700151202	0.246590879285609	-5.34057466086044	0.0000000926524093225061	0.00000467089771630874
PIR	215.95922529907	-1.31334771051676	0.382721600009657	-3.43160070004834	0.000600030315389088	0.00658369397313892
CCDC24	119.809535909322	-1.31273069426395	0.412869221192377	-3.17953150024782	0.00147513335390288	0.0132924887521807
CEP70	2684.26080556311	-1.31246097235334	0.323646454424967	-4.05523049738093	0.0000500848892896683	0.000935562803226323
PNPLA4	303.580735678686	-1.31145487613782	0.416532062337728	-3.14850882973442	0.00164105765520038	0.0143518350997665
COL9A2	930.147187584205	-1.30722529649195	0.390683009354985	-3.34599986482691	0.000819864356794473	0.00842247750327729
C3orf80	2895.49493770506	-1.30289632043085	0.418588938259584	-3.11259137866387	0.00185452592303837	0.0158161626238485
SNHG1	1837.98136909601	-1.30272318419152	0.292341524464339	-4.45616881344008	0.00000834373381719973	0.000209507947021494
SEMA6C	234.9158066704	-1.30122848919872	0.481391804209819	-2.70305492910214	0.00687053913664798	0.0421365098671736
RASGEF1A	172.749361752695	-1.29921758011554	0.474647890326477	-2.73722396453064	0.00619600942945442	0.0389322883158741
ERI2	402.969155747198	-1.29906862163743	0.452484543270041	-2.87096795008566	0.00409217012745868	0.0285577046254559
PPM1H	1387.74253933446	-1.29857099902732	0.363500454609315	-3.57240543322842	0.000353717231317933	0.00440275108609939
ANXA2R	1229.47121742099	-1.29802616381842	0.305367526894304	-4.25070136638237	0.0000213102147237194	0.000464519989394999
ALMS1	739.417249064498	-1.29770151485643	0.313175371128704	-4.14368955700263	0.0000341762324660124	0.000683367637532501
RINL	358.032073514529	-1.29613456194313	0.390840806561532	-3.31627235483937	0.000912268760850509	0.00916268708494238
GFOD1	1851.32188740128	-1.29609879435189	0.376380399904248	-3.44358737777424	0.000574051065487304	0.00636821135264888
STOML1	253.753822755078	-1.29511237141746	0.350623709355226	-3.69373872006283	0.00022098086237187	0.0030695182127548
AC096677.1	129.159016507319	-1.29447521213979	0.481751966232187	-2.68701593947601	0.00720935123503541	0.0435798606832673
H1-3	1307.38756118826	-1.29393720882709	0.395051300165986	-3.27536501786839	0.0010552552953082	0.0103209501054975
KIF11	469.1261838613	-1.2928912259589	0.382144738941149	-3.38325009927197	0.00071633366421522	0.00759185767342381
AL359513.1	157.25013946795	-1.29267483320747	0.425064469134307	-3.04112652803033	0.0023569476246263	0.0189149754976925
SYP	123.914142701343	-1.28784161476951	0.481185069245278	-2.67639562630122	0.00744187410264228	0.044634152576114
PAXBP1-AS1	184.349039538219	-1.28642832010329	0.392431088621787	-3.27809991971127	0.00104508394809262	0.0102368050339425
HSPA8	28124.3501133034	-1.28527462869752	0.437124296456776	-2.94029556150424	0.00327899303749762	0.0239450850618604
TPM1	1358.92188702978	-1.28444060462178	0.381468599379731	-3.36709392781027	0.000759648100997021	0.00796045365547199
RECQL4	351.840753245257	-1.28364842233683	0.449224581264413	-2.85747591710989	0.00427025037598456	0.0294852771862667
ARL13B	349.370581535452	-1.27713442907198	0.338747868561386	-3.77016225812958	0.000163141445867448	0.00240693543354946
H2AC20	891.385721612854	-1.27635276832918	0.313200641228338	-4.07519206641298	0.0000459763844623858	0.000871282513679784
TNRC6C	513.946330341577	-1.27586590941654	0.474317573698517	-2.68989803491342	0.00714738539860727	0.0432854411640144
EIF2AK3-DT	174.485153249747	-1.27584640283049	0.427048411000111	-2.98759196842009	0.00281184680053089	0.0214703413301356
RNVU1-4	620.990770085375	-1.27578637120509	0.391532640057031	-3.25844192969266	0.00112025801078887	0.0107473981240781
NUDT6	183.052095141471	-1.27512316360974	0.388096583053313	-3.28558204140276	0.00101771899785261	0.0100289486452539
MEGF8	191.875479332971	-1.27511092953182	0.387319981265325	-3.2921382608927	0.000994287173804894	0.00986505138933929
SRPX2	386.089291260081	-1.27202028781397	0.427566422622827	-2.97502381036144	0.00292965807248569	0.0220985242359594
HOXA-AS3	342.299657998387	-1.27031500455152	0.402636235334065	-3.15499424312257	0.00160501272325438	0.0141217325657227
HEATR5A	181.697811346977	-1.2684067716915	0.390701162986691	-3.24648834417394	0.00116838232277003	0.0110708040554486
CEP290	1366.06779613102	-1.26629494106814	0.370526800445057	-3.4175528991348	0.000631868134701118	0.00685810659583749
UNG	1686.16884793219	-1.26594482488092	0.432226132901943	-2.92889468848501	0.00340169652931314	0.0246618276419998
ANKRD6	732.577964546182	-1.26576507078165	0.414159632549894	-3.05622511539476	0.00224142900055192	0.0182004592414219
FADS3	822.491073926692	-1.26498310085317	0.261141617657506	-4.84405018319305	0.00000127218778110996	0.0000444143204758095
TOM1L2	816.886154545008	-1.26464767803874	0.304881725020574	-4.14799436717108	0.000033540064924492	0.00067270756946097
SLC25A45	664.805446965715	-1.26192170746339	0.27908979932145	-4.52156155664413	0.00000613851031495653	0.000165943124601216
PHACTR4	3035.1096174208	-1.26090849702588	0.294532880260791	-4.28104494109256	0.0000186017783516165	0.000417325463809376
ZNF692	1656.55277158354	-1.25950013164071	0.316843438519954	-3.97514980118922	0.0000703349703924632	0.00121322501773545
CLHC1	188.282024490405	-1.25742852294237	0.423565472712108	-2.96867569231033	0.00299086069276882	0.0223663620077219
RNVU1-30	1362.57667948837	-1.25683433075327	0.395885011471319	-3.17474593463948	0.00149967745665847	0.0134671860739956
TOB1-AS1	86.5435143322405	-1.25504167960936	0.396445811314377	-3.16573323211159	0.00154692591490536	0.0137496335404488
FAM214B	523.429059445294	-1.25401942684915	0.363011558928165	-3.45448897151318	0.000551336764891723	0.006179231020765
C9orf43	607.604391241759	-1.25390064591477	0.265493161228782	-4.72291127994159	0.00000232492289327421	0.0000753263479341968
ID2	16376.3326118184	-1.24784353784887	0.412584729684828	-3.0244540043983	0.00249082343011849	0.0196511670858351
SMIM24	1320.53326145623	-1.24723189690855	0.317087723844276	-3.9333969848706	0.0000837537423392577	0.0013913386267383
ARRDC2	3884.74758515577	-1.24712781677632	0.441425587160227	-2.82522774631014	0.00472470205420385	0.0316523523456848
CATSPERG	132.337925856472	-1.24622432174598	0.436191791479844	-2.8570558779155	0.00427590555928187	0.0295022641159058
MLLT3	5566.76640540953	-1.24475709084138	0.250950576759929	-4.96016828059402	0.000000704321384021158	0.0000265023755364964
SNORD3A	456.336858968788	-1.24303754684873	0.462791240196012	-2.68595737966485	0.00723223135125826	0.0436540655715982
TRANK1	593.971640789656	-1.24256810124371	0.292582701907947	-4.24689529880222	0.0000216753187758495	0.00047090621839645
CD164	42452.717527321	-1.24216715406965	0.25827431724458	-4.80948770796031	0.00000151317600341286	0.000051805765833263
SNX32	323.93418450751	-1.24134646573087	0.42145563646951	-2.94537872628659	0.00322559569376181	0.0236344573363905
RPA3	619.53402450088	-1.24119447873202	0.338118224187637	-3.67088902621002	0.00024170827524334	0.00327724293857974
ACYP1	697.142721659075	-1.24091996690582	0.356517882865087	-3.48066682359215	0.000500167239640811	0.00573369942755932
TIE1	1270.3800728801	-1.24088998795634	0.469361771472213	-2.64378154203768	0.00819855511244818	0.047896435840374
ARHGEF39	169.841869252496	-1.23783309114968	0.440091276656318	-2.81267354480272	0.00491315032864017	0.0327113692089368
SPIN4	719.94666064482	-1.23715517650571	0.309994043642461	-3.99089983139358	0.0000658230787520035	0.00116142153954717
MT-RNR1	32729.058850807	-1.23704407626072	0.304386115080285	-4.0640621072168	0.0000482259844865901	0.000906023999196269
FAM117A	3534.60128138643	-1.23587797648066	0.270849996770226	-4.562961016127	0.00000504371827136176	0.00014316484667211
PICK1	1011.2216776598	-1.23499699151419	0.340326196586486	-3.62886255569323	0.000284672744731719	0.00372442086970145
TYMS	892.840165405967	-1.23495208703128	0.407871546726695	-3.02779661131594	0.00246343826216275	0.0194665719200965
HOOK2	393.1815445605	-1.23061191915327	0.274554200085278	-4.48221851558285	0.00000738710454735601	0.000191756310287927
SLC40A1	2948.95982032634	-1.23041612501646	0.344983419799013	-3.56659495616715	0.000361649803159855	0.00446319610572612
DZIP3	910.115064469917	-1.23010985404536	0.308864769283568	-3.98268101894134	0.0000681421867495876	0.00118315496328373
MEX3B	401.351087193225	-1.22905174227629	0.410161178823456	-2.99650919134231	0.00273090005271185	0.0210367917334859
TNFAIP8	714.860179635612	-1.22881602608639	0.328605015941865	-3.73949260197471	0.000184392074486	0.0026515499081098
C4orf36	218.296016662969	-1.22754833244708	0.333652737798393	-3.67911961564308	0.000234040484944032	0.00319317305320191
ARHGEF11	850.221960195875	-1.22682733248273	0.387178981943111	-3.16863102001491	0.0015315869942768	0.0136597891969072
AC011445.1	79.1086951163879	-1.22618090821732	0.45859057198359	-2.67380313318173	0.00749964628072179	0.0449187529758644
AC048341.2	106.814471070822	-1.22398622479185	0.427046187173818	-2.86616825428687	0.00415473362034045	0.0288529727563906
FCHSD1	957.965924499637	-1.22298332410921	0.290313844714982	-4.21262487605399	0.0000252420080201108	0.000535910404420465
TRPC2	571.365279433069	-1.22180194697259	0.431743548341096	-2.82992519903809	0.00465588879877889	0.0313683901164376
SSPN	214.540160730802	-1.22082712595758	0.429686716299702	-2.8412028569812	0.00449437135421602	0.0305372843751463
SHF	545.959361213351	-1.22043841318888	0.374178844930408	-3.26164461119085	0.00110767917873284	0.0106501966397015
POC1A	151.378740882176	-1.21800538404978	0.452053989790732	-2.69438034296219	0.00705196421985715	0.04296663407311
HDAC11	337.520478520463	-1.21582675004524	0.363282632272313	-3.34677917972658	0.000817563083242385	0.00840544974637466
RFESD	114.541415473816	-1.21436678375843	0.407547948905584	-2.97969057878823	0.00288539680473457	0.0218403629445909
INTS3	1832.66324977057	-1.21149223700709	0.26805774389644	-4.51951963557201	0.00000619800993983515	0.00016720540451328
CACNA1C-AS2	175.846336128517	-1.20958486799228	0.374423008437377	-3.23053028455806	0.00123560813705203	0.0115485579423682
STK36	812.908814355849	-1.20946539605031	0.289792375002756	-4.17355838309689	0.0000299878768898315	0.000615647340488254
NR1I2	210.891308417612	-1.2072785772333	0.427189306784415	-2.82609737196105	0.00471189383293832	0.0315989716367106
TNFSF10	662.415134149304	-1.2067397786346	0.454361431841341	-2.6559027550912	0.00790964195614115	0.0467101741390027
MARCHF8	1638.15962398583	-1.20611843650613	0.349647188071775	-3.44952991945279	0.000561563497254287	0.00626160084000788
SRGN	21699.4084691019	-1.20421000176014	0.40807344693998	-2.95096387865997	0.00316783961383501	0.023342258373501
IRS2	693.882837418353	-1.20292936197498	0.385439603214117	-3.12092829056474	0.00180281928848253	0.0154864549011292
HOXA10-AS	125.894347210375	-1.20201563517054	0.40579921347075	-2.96209454150947	0.00305553947253348	0.0227328654660226
RFNG	365.30640119996	-1.20135112833619	0.357535270186345	-3.36009123718073	0.000779167365867951	0.00809354677497043
SBF1	802.096764196246	-1.20121563518619	0.349132345667171	-3.44057389724443	0.000580481899307037	0.0064340850248319
SLC25A29	3703.06553462223	-1.20006904947607	0.323805071932429	-3.70614654771838	0.000210436565700594	0.00294183109031333
RAB39B	182.113968637504	-1.19820648295815	0.44838199393057	-2.67228947454943	0.00753356292573531	0.0450805367192144
CYBRD1	2355.0603410526	-1.19639337596958	0.377100901051416	-3.17260810736292	0.0015107630099914	0.013529514829532
AC092821.3	336.408089546722	-1.19551771956689	0.369641917919715	-3.23425905345117	0.00121958778566649	0.0114315561503571
PRPF40B	158.435947893128	-1.19488274819646	0.443770993501709	-2.69256613364447	0.0070904471771884	0.0430763339649406
RFX1	279.748173565449	-1.19440088734632	0.296052065344474	-4.03442849134176	0.0000547353554610505	0.00100659089613371
ZC3H12A	3895.04552870656	-1.19353318891236	0.387753445735151	-3.07807242473247	0.00208344273488154	0.0172320245849796
ZNF780B	236.267943844691	-1.19347286733363	0.428312999670168	-2.78645025542696	0.00532887963043334	0.0347028335833258
HSP90B1	25678.7949573443	-1.19293842620547	0.368305820051088	-3.23898880023129	0.00119954283664282	0.011292307727502
STARD3	2470.15749145382	-1.19145884328831	0.19797528045632	-6.01822025730723	0.00000000176345140735124	0.000000137876557040629
FLCN	206.193055598376	-1.18812030788285	0.44074510008613	-2.69570848921671	0.0070239106368363	0.0428957910127088
ATP1A1-AS1	113.567676592306	-1.18808956939903	0.443140631416162	-2.68106665281901	0.00733878969542534	0.0441056585402634
EPHA1	223.771669846015	-1.1874072913989	0.427434389254317	-2.77798726833936	0.00546967613497677	0.0353579536860567
FTH1P8	210.643087533696	-1.18734882304558	0.386807199452333	-3.06961407317833	0.00214335536008945	0.0175712558287362
GRB10	1334.44311641691	-1.18653079841643	0.336485299646308	-3.52624854537075	0.000421491206887307	0.00501221374164624
LINC00893	416.503365440092	-1.18649148892437	0.352966081196255	-3.36148868725055	0.000775235321932045	0.00806670870841204
LCA5	252.659762881219	-1.18647314869457	0.336697203278864	-3.52385804556828	0.000425312040971409	0.00503886284128004
NPIPP1	91.3768240228391	-1.18589807911002	0.445410820625713	-2.66248152086667	0.00775668284821815	0.0460281343192948
OTULINL	289.119821215188	-1.18370251984545	0.38719022965117	-3.05716009650315	0.00223444898997715	0.018166376377417
C20orf96	303.061008455006	-1.18338601689054	0.34572999752293	-3.42286184412462	0.000619655630164022	0.00675362567867416
ZNF385A	186.305982441392	-1.18267219152452	0.424190498071162	-2.78806856094667	0.00530233209842374	0.034598975616751
SPAG5	601.152985167511	-1.18216393183873	0.425731888862044	-2.77678032293653	0.00549002706611504	0.0354692149442177
AC005520.2	178.026781218449	-1.18176797615624	0.380495766115287	-3.10586366892235	0.00189724164954058	0.0161277892044605
CLIP2	1174.89724486827	-1.17885755088624	0.283693627136881	-4.15538961091096	0.0000324733702325192	0.000654328387540129
CIRBP-AS1	208.219523286887	-1.17773508211401	0.366908501972012	-3.20988768530594	0.00132786846085695	0.0122012515787538
POFUT2	443.838911096073	-1.17748736354331	0.334167872647933	-3.52364024169334	0.000425661768701224	0.00503886284128004
NAALADL1	840.820458201386	-1.17614955723499	0.263075097598705	-4.47077495350429	0.00000779366754347686	0.000199142694941639
ANKRD42	820.219286863816	-1.17477633889415	0.42521749977738	-2.76276573638007	0.00573138858552604	0.0366298290559048
AL512791.1	118.136637484667	-1.17474638077733	0.422522800759325	-2.78031476328891	0.00543062320831873	0.0352073720114288
ZMAT1	1479.49529206522	-1.17367816425665	0.288608259317691	-4.06668252333245	0.0000476871379859975	0.000897525337101605
XYLT2	407.361419274555	-1.17329324141945	0.3849125438956	-3.04820733963318	0.00230211028355959	0.0185661852825433
SNX21	249.874745862719	-1.17320311887082	0.38251021871994	-3.06711575653302	0.00216135139863007	0.0176932697253372
ZFAND5	16353.649195783	-1.17047075794069	0.268950860088343	-4.35198741344877	0.00001349090086963	0.000313391361614738
CDK2AP2	1935.51585420945	-1.16830606793303	0.32883933418478	-3.55281727725596	0.000381129100593737	0.00465519426235026
TDRKH	246.468712294483	-1.16753174100051	0.399742379233443	-2.92071044165844	0.00349234247176081	0.0252209710474452
ACSM3	1337.32906176297	-1.1667526192648	0.354719684905987	-3.28922433378353	0.00100463914957045	0.00994984042993924
CMTM8	238.980267238225	-1.16553816788961	0.392854158653627	-2.966846963983	0.0030087067426052	0.0224740754795172
TMCC1-AS1	337.605297113616	-1.16526285437019	0.387732234359955	-3.00532880969709	0.00265293886983961	0.0206555890420369
RTL5	202.560889902877	-1.16365467243702	0.372070638488317	-3.12751008024934	0.00176293774382242	0.0151938469446135
AL138724.1	137.57550589218	-1.16166361938249	0.355961622470938	-3.26345186123914	0.00110063880594475	0.0106306680775029
ADHFE1	1000.16547432762	-1.16097230451458	0.291365155280952	-3.98459556152176	0.0000675951515255554	0.00117925947914492
DDN-AS1	258.607908070001	-1.15972568521373	0.438732168242342	-2.64335685678086	0.00820884671172938	0.0479351124843696
AL162377.1	407.712780556993	-1.15576234930805	0.332002401843338	-3.48118671097271	0.000499197380656227	0.00573288436933044
MYB	8035.93908899682	-1.15494175188787	0.251726680115664	-4.58807843235844	0.00000447344579357681	0.000128655906887076
SKIL	3671.18666992122	-1.15038451378294	0.404374533790389	-2.84484906356455	0.00444324720978458	0.0303905075003443
SERTAD1	2279.02823916953	-1.14610337225024	0.431943628118789	-2.65336330400746	0.00796940426880755	0.0469569095387275
AC015912.3	151.542070366881	-1.14404214650468	0.398084157465844	-2.87387007256835	0.00405475731060216	0.0283724363368341
DISC1FP1	119.86726026065	-1.14399934624751	0.435355725351165	-2.62773469976706	0.00859555237472885	0.0497962033656677
BCAS4	789.069173625575	-1.14251199676753	0.300536843089338	-3.80157049972042	0.000143781813956623	0.00217035739286893
EHHADH	269.435081540702	-1.14018730676699	0.346128191117577	-3.29411858388525	0.000987308366068557	0.00980325881046171
DLGAP4-AS1	104.272305607473	-1.13677145426053	0.368401182755764	-3.08568893768772	0.00203081154813794	0.0168893671235905
ELOA-AS1	97.8277568362237	-1.13603257988049	0.378597409286991	-3.00063484855845	0.00269417431362564	0.0208548738832707
CTSW	3740.73318862354	-1.13519272746824	0.308863928666791	-3.67538136411168	0.000237494383578878	0.00323017100665563
H1-10	11800.3987332271	-1.13512273903202	0.416481951592006	-2.72550283317921	0.00642036254293116	0.0399383867189386
TCEAL9	1675.4539217229	-1.13131889983498	0.407749460128049	-2.7745442004502	0.00552791217618127	0.0356082630904779
AL031432.4	110.985768883265	-1.13018183327954	0.385552277544783	-2.9313322708832	0.00337511570593603	0.0245372415213846
LPCAT4	525.370190413075	-1.1296283599649	0.377604003042759	-2.99156881511393	0.00277547975889756	0.0212922674570654
UBOX5	644.872063212034	-1.12700322984644	0.418114986585215	-2.69543849420654	0.00702960543935334	0.0429104994023547
LINC01137	225.207272546007	-1.12646198857043	0.375457190045043	-3.0002408222234	0.00269766225899818	0.0208669289785185
ZFP41	303.132177517899	-1.12554163434256	0.412479730311233	-2.72871986580601	0.00635806899000575	0.0396642650752532
H1-4	1980.5336099257	-1.12493139062108	0.354043691450808	-3.17738013071583	0.00148612108864493	0.0133546338984424
BTG1	5619.43153199055	-1.12437441315317	0.296037773698479	-3.79807751931809	0.000145822722068629	0.00218851411729895
ACCS	2529.28486137725	-1.1243042362948	0.289909949451307	-3.87811538866705	0.000105268788252098	0.00166807593229083
KIF13A	622.894382915475	-1.12422973463631	0.349267511951187	-3.21882137950875	0.00128718639214152	0.0119366425583749
AL451165.2	161.083792247408	-1.11906759669431	0.355971986939971	-3.14369567761247	0.00166828835528046	0.0145338149437118
GFI1B	1494.64311651662	-1.11898431796215	0.390400860170687	-2.86624449923835	0.00415373302981103	0.0288529727563906
GKAP1	608.429312914365	-1.11816604239198	0.299317877801055	-3.73571418655847	0.000187183177308513	0.00267988020407594
GPAT3	851.942872552099	-1.1181362326447	0.384778442158933	-2.90592224026641	0.00366172434302308	0.0260551143034617
TBC1D17	477.192581267281	-1.11572518942343	0.310100471897368	-3.59794740909875	0.000320738450991181	0.00408175629102519
ZNF81	215.73655729184	-1.11544869135792	0.391107819063032	-2.85202350091126	0.0043441888770951	0.0297807744275209
HOXA9	2011.16756978409	-1.11515886210281	0.281888104851473	-3.95603376981937	0.0000762043934662928	0.00129557391339764
CDK5RAP3	702.507732808076	-1.11381954959863	0.280643823667664	-3.96880121943324	0.0000722351063808974	0.00123979323173851
RGP1	724.192829374089	-1.11186584120665	0.304140977095572	-3.65575810212926	0.000256423067070487	0.00344456377236559
AHSA2P	4166.24400067831	-1.1110378509439	0.392107599716869	-2.83350246653252	0.00460409526595393	0.0311318860111654
ARSK	246.145436997805	-1.10802983153636	0.363402046802877	-3.0490467549221	0.00229568750373154	0.0185258292560091
AHI1	1502.05723905108	-1.10732989478873	0.245975223986935	-4.50179443620528	0.00000673821365494224	0.000178460153534647
SLC9A1	333.407474973157	-1.10612958652319	0.415489465997666	-2.66223256434954	0.00776242259103065	0.0460281343192948
TMEM65	356.479264332219	-1.10554008525239	0.331667533622353	-3.3332779762254	0.000858291434358207	0.00874840847651452
ZNF528	548.089516846618	-1.10029270793089	0.3799572744362	-2.89583272109624	0.00378153917425917	0.0267763324285802
AC007066.2	206.034381876183	-1.10014229518176	0.412582942131073	-2.6664754715726	0.0076651199594792	0.0456585179338138
GAS8	292.657809035234	-1.09895704989939	0.322837789902516	-3.4040533180184	0.000663937922657836	0.00712914264485474
GGCX	881.432481741331	-1.09894967745761	0.27511875617547	-3.99445567701209	0.0000648430497600194	0.00114878656813646
PHLDB3	128.35890146207	-1.09756781114786	0.38627725072263	-2.84139904458412	0.00449160706241743	0.0305372843751463
CHMP1B	9562.2050128949	-1.09737228412377	0.335456691770112	-3.27127856157302	0.00107062396619405	0.010447785595363
ZNF594	480.4165316934	-1.09535115110972	0.415378126226533	-2.63699767019592	0.008364340606491	0.0486906800262831
GCNT2	1103.29938499142	-1.09506052519143	0.346194508321946	-3.16313661501836	0.00156079069399083	0.0138273460683052
MED31	396.296847851471	-1.09274222117353	0.343523565406116	-3.18098183419143	0.00146776832977232	0.0132444029591134
CCDC146	260.478023460075	-1.09259976909149	0.334519775795818	-3.26617392497113	0.00109011272988786	0.0105590518650933
SPINK2	6936.68816529919	-1.09154400402499	0.275911414730335	-3.95613934672409	0.0000761707407711284	0.00129557391339764
HACE1	990.952494579507	-1.09106533463314	0.323966177925504	-3.36783716627367	0.000757603272911879	0.00794540235695615
IFT172	1278.35994368216	-1.08835094605298	0.328159492900461	-3.31653043595816	0.000911426593459787	0.00916127562032674
ATP6V0A2	5080.71541702093	-1.08665417318473	0.236150714685633	-4.60152820046004	0.00000419402359398982	0.000122783331988173
EVI5L	140.62950067316	-1.08608355308449	0.413423389298522	-2.62704912493536	0.00861288988345826	0.049870733130073
MTRNR2L12	282.78011524859	-1.08558390443944	0.31852863121273	-3.40812033224865	0.000654120421470223	0.00704690622371015
ACP2	581.893083186609	-1.07975607587716	0.332522918581762	-3.24716287371232	0.00116561664417368	0.0110669712792915
ZNF546	280.38853290215	-1.07910930629018	0.381728799201228	-2.82690042917439	0.00470009398342116	0.0315653758133969
RPS6P25	86.001344175525	-1.07841719325656	0.394508055097276	-2.73357458567138	0.00626509320482775	0.039271878048697
HIRIP3	432.434200375239	-1.07760702645673	0.317300560471723	-3.39617120390421	0.000683356024723865	0.00730161997939403
HEMK1	1036.17324321709	-1.07593360293407	0.35304413820955	-3.04758948382667	0.00230684831396243	0.01858144258816
KLF9	1263.41520949189	-1.07312226723404	0.403335564386176	-2.66061900310526	0.00779971592789367	0.0461828623637638
AL928654.1	196.921189323929	-1.07236423135195	0.38359616309698	-2.79555515543788	0.00518106602472801	0.0339433914123802
AGAP4	144.533181678154	-1.07228725045547	0.407891340510863	-2.62885514831594	0.00856728449334472	0.0496727502795746
MYL6B	618.971164780019	-1.07179510068369	0.39356271254466	-2.7233146497893	0.0064630470238473	0.0401274393677481
MRS2	828.1255169365	-1.07085912387185	0.390315662854723	-2.74357200026181	0.00607747188549574	0.0383721230217204
AC021188.1	282.968773668402	-1.06983558668307	0.323629280937987	-3.30574410196235	0.000947245546989541	0.00949208373525897
TBC1D31	496.958277317453	-1.06926731821321	0.348235846911962	-3.07052627607155	0.00213681883340177	0.0175488262579914
EHD1	983.028251774035	-1.06786805470911	0.392005437522227	-2.72411541395662	0.00644739713972993	0.040060998975961
RBMX2	323.14282682526	-1.06765303087017	0.314282407681299	-3.39711356657555	0.000681006978244039	0.00728844927453477
JUN	74214.6008518142	-1.06385057689023	0.353630041177862	-3.00837161160513	0.0026265175380824	0.0205413966738167
GALT	1574.44314511043	-1.05853618858044	0.2193743423727	-4.8252506520661	0.00000139827302947499	0.0000484277213417902
TSC1	1430.71764974284	-1.05796787615693	0.329031530292373	-3.2153996767934	0.00130263017795149	0.0120371141072276
GATM	613.155231355833	-1.05746785134891	0.339115205822422	-3.11831446420793	0.00181888621375097	0.0155834627906473
ADGRG1	2471.03514021294	-1.05690151907958	0.314223013453983	-3.36353950483121	0.000769498222581796	0.00803775096943903
AC026412.1	225.948120610411	-1.05677005674996	0.393628025637259	-2.68469211519968	0.00725966474455382	0.0437624388594826
COQ8B	773.558054902236	-1.05542180752046	0.241810428464878	-4.36466621485582	0.0000127317011782259	0.000298988889000172
H4C5	2292.43703134561	-1.05028355991487	0.345849022481764	-3.03682674127048	0.00239082834757716	0.0190715914459868
KDM5C	2023.48208448253	-1.04875857513841	0.321053129675555	-3.26662000211071	0.00108839667830325	0.0105502564429143
IKBKB	2040.10543501369	-1.04547890470634	0.232089030540443	-4.50464592088575	0.00000664837012979078	0.000177520999559669
CCDC51	214.363287447344	-1.0451995562269	0.393754911209715	-2.65444195480835	0.00794397055427113	0.0468484137797009
ROBO3	3460.75804452344	-1.04482425668952	0.286003215392316	-3.65319059527465	0.000259001833792327	0.00347206051727558
ARL4A	6725.92387652465	-1.04182380050915	0.285242460186805	-3.65241486077093	0.000259785741017531	0.00347650835301584
TUBA1A	29302.2139272973	-1.03858287562775	0.342510241333031	-3.03226809097925	0.00242723525840496	0.0192541985230824
COPG2	348.035787682791	-1.03695944711389	0.325245063511001	-3.1882403868639	0.00143141482979776	0.0129737338470815
BMP2K	638.832920846119	-1.03660387160256	0.363299886239158	-2.85330084281988	0.00432676389440888	0.029710032987124
PRR29	229.109242787022	-1.03606474295807	0.344396591378743	-3.00834784342763	0.00262672298699604	0.0205413966738167
RXRB	670.058870855783	-1.03568801118575	0.319643049860001	-3.24013931051955	0.00119471314613552	0.0112630827069253
LMO7	364.111621844063	-1.03451546869705	0.349162426597116	-2.9628487772275	0.00304806274943221	0.0227002754040509
ACD	1218.94863044967	-1.03435023374636	0.26781841443033	-3.86213261678256	0.000112401519197387	0.00176185670607476
TAOK2	498.889899843748	-1.0335947992426	0.322909225489021	-3.20088346090856	0.001370069327837	0.0125536808516265
URB1	440.231252018229	-1.03167968660178	0.371826804640492	-2.77462429745827	0.00552655108288266	0.0356082630904779
DCUN1D4	1937.83825944316	-1.02965753038453	0.244621647678195	-4.20918402012836	0.0000256294590939676	0.000542372524132795
FAIM	701.582748104969	-1.02690762671786	0.342666781996895	-2.99681113160004	0.00272819681071654	0.0210354882152318
CDADC1	1937.22598309413	-1.02630284235891	0.331472410088168	-3.09619386447856	0.00196022156517378	0.0164248764552618
ENKD1	137.728850094889	-1.02130930098166	0.364319263526953	-2.80333598364913	0.00505769500808495	0.0333270747304649
DNAJC27-AS1	207.769113694496	-1.01759518662408	0.355619970274769	-2.86146806051932	0.00421683989784598	0.0291936789746421
CFAP36	734.85418057545	-1.01727806373563	0.322548038317474	-3.15388079568585	0.00161114881096211	0.0141471217382194
FTH1P20	159.021168473745	-1.01636619511858	0.364778709410687	-2.78625415600751	0.00533210468904336	0.0347065258847653
ENSG00000262222	159.846984629492	-1.01564277332566	0.361550324936309	-2.80913251427605	0.00496751950624549	0.0329243158340342
SRSF5	54440.3462614149	-1.01456649923356	0.179149697621173	-5.66323311010518	0.0000000148547138919603	0.00000096496517058371
MCL1	94288.8944063635	-1.01273859960092	0.247525419668186	-4.09145291404221	0.0000428678992089219	0.00081953347686786
P2RX7	911.404117377507	-1.01267991465329	0.377045498244421	-2.68582948044327	0.00723500022186862	0.0436540655715982
C1orf56	166.875388386146	-1.00371621269655	0.360082452531077	-2.78746216496046	0.0053122657099151	0.0346291829128115
C12orf57	860.6118675266	-1.00238358471103	0.368877844422232	-2.71738625636637	0.00657997676575111	0.0407178941376361
C11orf21	2704.57736264601	-1.00210818909614	0.297251731598841	-3.37124424374608	0.000748294832772657	0.00785408812822554
KDELR1	1064.86156228332	-1.00094569497278	0.234047839396127	-4.2766713743453	0.000018970852769754	0.000422700383301498
UBC	57148.1502396802	-1.00070868836094	0.29152482836181	-3.43267053439085	0.000597667885249707	0.00656328812254451
OBSCN	1162.03861097398	-0.99429264931107	0.374967615110252	-2.6516760627947	0.00800933431522231	0.0471071523215575
STAMBPL1	526.666455210623	-0.993515957308784	0.353853807449579	-2.8077017581628	0.00498964131986508	0.0329872135258118
LIAS	397.473659285341	-0.992553243453294	0.300803402341959	-3.29967425808881	0.000967971113927968	0.00967748762217264
MITD1	1058.81124299134	-0.991558481422675	0.376878743896183	-2.6309748094889	0.00851403464867179	0.0494078890700922
CFAP298	670.049749235847	-0.991157022765905	0.323128716570837	-3.06737523450232	0.00215947588415532	0.0176890066621179
EEF1AKMT3	388.479369539724	-0.989484263323983	0.368229036871013	-2.68714350104495	0.0072065984611697	0.0435798606832673
FAM193B	816.849584010011	-0.985648370840658	0.331879104366142	-2.96990186448512	0.00297894896126538	0.0223028306119507
AL158211.5	707.404102316109	-0.985501767542929	0.355301644302179	-2.77370449404612	0.00554219957873724	0.0356826922581717
ZNF224	1014.31176565833	-0.985046781959007	0.299004260226121	-3.29442390290382	0.000986236442925029	0.00980006791116598
RDH13	311.202618218307	-0.982662458466828	0.366189897720501	-2.6834777927622	0.00728608139589779	0.0438769325813109
LPIN1	6942.03078209116	-0.982267089038003	0.194187650536534	-5.05833963346294	0.000000422922696710172	0.0000176424972873633
ATP6V0E2	692.792621020006	-0.980019907153292	0.286981094133268	-3.41492846458447	0.000637987646083857	0.00691303294183977
CHM	722.907353373382	-0.978459984003473	0.291140507893833	-3.3607827061986	0.000777219452215621	0.00807974075444217
C11orf71	490.980430631965	-0.975171883013852	0.349605104368969	-2.78935253183451	0.00528135421593126	0.0345138348335408
FTH1	43927.8570423614	-0.975028307653181	0.280005248575015	-3.48217868277553	0.000497351702849742	0.00572151646177011
CATSPER2	350.045395587817	-0.974040467934152	0.360163264005474	-2.70444147218565	0.00684193215147757	0.0419807838824448
ZBTB25	930.368231944658	-0.973718279470811	0.199585241903152	-4.87870881727469	0.00000106782571940774	0.0000381989052556351
AC099778.1	245.265383145994	-0.972800492306938	0.342094324463758	-2.84366159488857	0.00445983876812702	0.0304519015191829
QTRT1	2750.60334607912	-0.971570598419819	0.293744217263747	-3.30753948952624	0.000941194409981912	0.00943869079196146
VILL	1007.07950377615	-0.971398034031346	0.260908799369424	-3.72313251365636	0.000196766180493307	0.00278652496605327
SLC2A11	223.031196301497	-0.970878790089385	0.349392996574401	-2.77875858877624	0.00545670619139903	0.0353063492275011
TAF1D	3226.1791527592	-0.969230841488894	0.318028904895822	-3.04761871191044	0.00230662397714359	0.01858144258816
KLHDC1	513.357756458707	-0.96777148008521	0.341571413340132	-2.83329178698429	0.00460713107290741	0.0311362890367247
CD37	2276.94283421831	-0.966493495023234	0.183810689683485	-5.25809188076874	0.000000145557794677708	0.00000686118456717268
UBN2	453.947163380422	-0.966160611186399	0.31047239703778	-3.11190502087963	0.00185884293476305	0.0158426319838128
TMEM106C	1544.08344363702	-0.965073688764818	0.333624868147261	-2.89269110580461	0.0038195673761639	0.0269870623542057
PDZD11	373.93421862347	-0.964196454630309	0.338869591186512	-2.84533189081466	0.00443651705774981	0.030376299540136
ARHGAP22	1532.33216988025	-0.963640854322331	0.330341678264788	-2.91710346506721	0.00353298556907418	0.0254581636729589
NAGK	1083.82080528997	-0.963296753155029	0.275714759274594	-3.49381641987343	0.00047616833168591	0.00552160737728502
ZNF569	411.295957413239	-0.96320963081574	0.351869867317762	-2.73740300116661	0.00619263793346551	0.0389298379861623
SLC25A43	403.619278433161	-0.962224403166197	0.269823075528611	-3.56613088514057	0.000362290482707105	0.00446441067506759
TRMT10B	623.349057650636	-0.959693220803532	0.244249056668336	-3.92915835129179	0.0000852436939500046	0.00140711366865387
UBR3	860.932874628337	-0.959645669088403	0.364617793930944	-2.63192220747776	0.00849033008688158	0.0493141636763402
ANKS3	685.04198912277	-0.95903838737406	0.307089142697803	-3.12299672645158	0.00179019739044777	0.0153982920468225
INPP5E	643.512477622855	-0.957619111850879	0.305247565857784	-3.13718836433585	0.00170576500943444	0.0148086261490595
MT-RNR2	358459.794877641	-0.957456960370633	0.249607099246229	-3.83585628478512	0.000125127565461708	0.00192210661439238
TMEM116	156.582998449458	-0.955643548239934	0.344008835192981	-2.77796222211514	0.00547009775950329	0.0353579536860567
ZNF561-AS1	237.469298428693	-0.95436762560126	0.304464166831814	-3.13458110861517	0.00172099669916637	0.0149210185265705
LINC00174	516.506330401905	-0.952302342981236	0.264112829195967	-3.60566484362122	0.000311354771597068	0.00399347667263547
NBPF1	590.194745802934	-0.952258877651053	0.302424513769406	-3.14874897468509	0.00163970979352972	0.0143518350997665
ZFAND2B	2773.23397084792	-0.950991299916119	0.242487909697715	-3.92180913721276	0.0000878865982341142	0.00143801417687071
SIPA1L3	812.458794536337	-0.9477508558064	0.298969111405722	-3.17006279127022	0.00152405999008757	0.0136019489340899
HIPK1	2904.70847918627	-0.947613804140185	0.316522913045833	-2.9938237172832	0.00275505073296987	0.0211728648736831
FTH1P10	184.674263428827	-0.946468669544038	0.349791336946928	-2.70580934852495	0.00681381521557716	0.041847594200278
TMEM202-AS1	192.189073762368	-0.945691463096124	0.318195480462132	-2.97204555426949	0.00295822788049711	0.0222160417006535
CEP162	474.339010244468	-0.944127714666805	0.304292757587873	-3.10269531930665	0.00191766957329339	0.0162064800119688
MINK1	711.027580209717	-0.941438288137525	0.317430534330904	-2.96580885049996	0.00301888057281101	0.0225242992223962
CUL7	969.177114166994	-0.937445297841725	0.251597824235437	-3.72596742714473	0.000194567530754317	0.00276438329603821
CHORDC1	3082.49336903869	-0.936378792106738	0.345702823525228	-2.70862350083873	0.00675629613584992	0.0415862310248511
MCEE	383.090428200417	-0.936124626717307	0.34988820963633	-2.67549634693408	0.00746186864057143	0.0447335256381732
MIR155HG	748.19381432238	-0.935152090109048	0.285957371617091	-3.27024998453705	0.00107452480347486	0.010454610925224
P4HTM	1859.98793705164	-0.934809030464776	0.247057720408248	-3.78376773217231	0.000154471988810061	0.00229719904088038
TRIM68	869.26819333508	-0.93371977874328	0.295855586723934	-3.15599846899137	0.00159949700080629	0.0140826920698097
SRSF1	3402.32639116296	-0.929871708468081	0.235833409373488	-3.94291763384317	0.0000804963067968993	0.00135110806409242
CREB3	759.612660353562	-0.927792135343413	0.312267519833082	-2.97114517654398	0.00296691493365313	0.0222510099303325
TSC22D2	4877.70059584786	-0.9275160516174	0.34713489199969	-2.67191824559724	0.00754190204958768	0.0450891094603784
WSB1	10069.172004793	-0.927484175898948	0.330205656125376	-2.8088076587846	0.00497253450235633	0.0329266088273422
ZNF667	928.716323860614	-0.926622721662103	0.32466552926662	-2.85408409003331	0.00431611051821303	0.0296607658085829
BLVRB	489.115245343514	-0.922915371503579	0.328494456515579	-2.80953103834131	0.0049613734902622	0.0329002811896159
MTR	1982.89662059979	-0.922237946427759	0.302199279254618	-3.0517542884367	0.00227508252216925	0.018427886161268
MAPK8IP3	3022.97395797453	-0.922020062105574	0.310107283311924	-2.97322930393142	0.00294684210490352	0.0221641229053717
GTF2H5	592.381008275592	-0.919264146055619	0.336557475737381	-2.73137342750018	0.00630709623643209	0.0394783104310133
AIF1	5687.88763226259	-0.919211726979045	0.283135041717468	-3.24654878959242	0.00116813423978452	0.0110708040554486
FBF1	199.451087094194	-0.916000300098943	0.341304619791131	-2.68382039674561	0.00727861958853566	0.0438564540689941
EFL1	848.49503741749	-0.915700801534706	0.322294133164903	-2.84119599864446	0.00449446801635414	0.0305372843751463
AL359711.2	462.868166583803	-0.91557793410043	0.316194493217914	-2.89561631761068	0.00378414759007418	0.0267802791781022
QPRT	416.325993585723	-0.913527171109764	0.342127300018258	-2.67013819435342	0.00758200344022009	0.0452459867088454
MGLL	2621.95929288993	-0.908178815756567	0.307294389564525	-2.95540317883308	0.00312260690215979	0.0230610171501699
ZNF600	698.440289716387	-0.907099744499746	0.286873164245351	-3.16202370091314	0.00156676811770637	0.0138505696092702
SLC25A28	819.93914749919	-0.906415167921482	0.242571971652294	-3.73668549481368	0.000186461907205069	0.00267598285822399
DTX3	1041.82306371409	-0.903932471668265	0.2607301200648	-3.46692768539211	0.000526443499117329	0.00599282717347425
DMAP1	1771.66205026818	-0.895390222579145	0.259821704375481	-3.44617176894958	0.000568588823798329	0.00632373447387971
L3MBTL1	821.076479596974	-0.894874298890215	0.327970317466122	-2.72852222055934	0.00636188038780919	0.0396690889320079
BST2	6004.24971823911	-0.88963162720252	0.286520118214672	-3.10495344182419	0.00190308977938044	0.016152578385328
TMEM218	673.49425686014	-0.889064520713294	0.3013878588698	-2.94990157880703	0.00317875173140704	0.0233830768208348
PRKCQ-AS1	945.814490040515	-0.8877012148859	0.329798348749469	-2.69164845200678	0.00710998473313129	0.0431590286659671
THTPA	456.214186792918	-0.883582011234263	0.314379331730754	-2.81056011656324	0.00494553489612717	0.0328119152127706
FUZ	236.289493361208	-0.882691396027584	0.304301344184667	-2.90071474509135	0.0037231263273958	0.0264056819428609
AC024257.3	353.733646724114	-0.87651036981588	0.277104481328377	-3.16310427609862	0.00156096408858711	0.0138273460683052
OFD1	3866.23758415403	-0.874346440439931	0.2188390793621	-3.99538529858829	0.000064589122662268	0.00114584262853428
MAT2A	15133.3501635883	-0.873930886489533	0.276610927725839	-3.1594228531554	0.00158081946235564	0.0139464592702551
CNOT3	451.362443857465	-0.872324550622846	0.265885045663406	-3.28083344607186	0.00103500842945521	0.0101659395787647
PGBD1	312.368409463685	-0.871354731873902	0.268277900156171	-3.24795568836146	0.00116237371263691	0.0110459341818778
AKIP1	576.434703546449	-0.869020758490147	0.285291573203687	-3.04607931012985	0.00231846670721284	0.0186520146617856
NEK7	2773.33990177817	-0.868413523995287	0.274489645126485	-3.16373873992632	0.00155756546250608	0.0138159865787649
DNAJC18	457.710338549423	-0.864270279461301	0.288197564879808	-2.9988812702902	0.00270972880091507	0.0209354609192592
RSRP1	13587.0687980619	-0.862286024262304	0.28936468384994	-2.97992834781964	0.00288315814759836	0.0218360765273734
ACBD4	712.56843335524	-0.862110649197337	0.323677893707091	-2.66348325282138	0.00773362613342368	0.0459199438035985
FRA10AC1	1202.83514978603	-0.861928335393858	0.283553517286068	-3.03973776676622	0.0023678421776343	0.0189790763126894
BCAT2	637.345575026188	-0.857507754266844	0.300341388861703	-2.85511017151784	0.00430219020697595	0.0295962579201712
ME3	2251.87374241341	-0.856629815962373	0.237403430120083	-3.60832956595898	0.000308174861497419	0.00396828320174734
SSBP3	882.288639689034	-0.855876879981064	0.314628611056165	-2.72027670054546	0.00652273097974441	0.0404211193177612
ZNF667-AS1	663.179806689296	-0.855111381354998	0.243198707780132	-3.51610166501409	0.000437933256744406	0.00515143651649703
PAF1	1770.5264397902	-0.851650567569952	0.294514692199385	-2.8917082581177	0.00383153558181594	0.0270569822021475
MIGA2	1442.63834742148	-0.844042741660985	0.260164137471733	-3.24427013601246	0.00117752014793458	0.0111331503052729
SNRNP70	8449.48505540576	-0.842496325340532	0.225165818449579	-3.74167061031598	0.000182801012080868	0.00263156870423362
CBFA2T2	993.872184531485	-0.840550369728212	0.286237492894595	-2.93654881206543	0.00331886584461546	0.0241417444752892
PIM2	2934.62981494234	-0.837724613920619	0.274584189392619	-3.05088437820716	0.00228168420172184	0.0184584576343755
BEX2	3639.01081795026	-0.831031768783144	0.28265446589594	-2.94009778387542	0.00328108682313134	0.0239469819170631
RAD51B	823.277501034873	-0.829293818430957	0.259380543483986	-3.19720904001482	0.00138764325170423	0.0126791168212051
ZNF302	1402.67082405977	-0.829138206434742	0.270409393436102	-3.06623300285116	0.00216774315600676	0.0177344751804388
IPO8	823.994619379112	-0.828696035135756	0.296304352666144	-2.79677307362904	0.00516157721441916	0.0338666902958145
ATP23	322.286521574685	-0.828415597734316	0.307672282389941	-2.69252592823552	0.00709130214464014	0.0430763339649406
C14orf28	274.163704888001	-0.821053824736565	0.307964810690945	-2.66606377168372	0.00767451335184004	0.0456936255517444
HSP90AB1	43012.3934448253	-0.819636022711807	0.287137491106197	-2.85450715458354	0.00431036608229833	0.0296368878023008
DDX3X	44261.831233297	-0.816214371958469	0.273265197980604	-2.98689470152142	0.00281826774807335	0.0215067925111594
SLC9A7	2393.47801805698	-0.811320829457044	0.261433178967919	-3.1033583138145	0.00191337828152293	0.0161806866721794
TCEAL1	841.569090778576	-0.811223951205738	0.29144758089377	-2.78343003814954	0.00537874613162022	0.034940441910729
EIF4A1	1929.35253910045	-0.809193999617904	0.233704615557498	-3.4624647771187	0.000535251968635972	0.00606139198133555
MRNIP	1120.17599687346	-0.806933941317955	0.302892723661865	-2.66409153565134	0.0077196553667028	0.045857843550063
RPL22L1	987.18502003747	-0.802895666925614	0.266788382316549	-3.00948512058132	0.00261690896571282	0.0205095920560098
SNHG32	3319.70422363353	-0.802171099098219	0.201144667425893	-3.9880306515894	0.0000666240572249122	0.00116923429460441
DPY19L2	1537.98595019339	-0.798367614579517	0.300359317519438	-2.65804177867014	0.00785961491303007	0.0464778043113377
RANBP3	264.054905030428	-0.797150347345599	0.260198346375281	-3.06362572418457	0.00218672299524487	0.0178673605437498
ATP2A3	3913.43191313939	-0.796680975560213	0.278116787693687	-2.86455550622015	0.00417594960631695	0.0289566510938293
C5orf63	454.86741885467	-0.790962004881336	0.296007175710186	-2.67210415755512	0.00753772477115246	0.0450847788991927
EIF4A2	14941.2220245395	-0.789703309089484	0.187135553831858	-4.21995335957932	0.0000244352866081154	0.000522179275355422
TUBE1	961.503647239106	-0.788884460466718	0.193598824031159	-4.07484117950919	0.0000460457609300818	0.000871332609368228
PAN2	2140.63188240742	-0.787397968201674	0.25059304082039	-3.14213820792427	0.0016771884674389	0.0145896401194868
ZNF227	434.358755892963	-0.786031598687809	0.270511076854248	-2.90572795697872	0.00366399851551609	0.0260570961966741
H2BC21	12297.6726571158	-0.782537015380038	0.251278367130132	-3.11422357729178	0.00184429679043594	0.0157598057543993
CEP57L1	978.050600894961	-0.778046126327091	0.223001565592592	-3.48897158752924	0.000484882684947905	0.00560275505961487
ZNF354B	581.515790132992	-0.777240747684656	0.28479719991371	-2.72910249089581	0.00635069627363984	0.0396372090080858
DPH7	1586.89268302081	-0.774630485054192	0.244679397966523	-3.16589991430409	0.001546039792045	0.0137496335404488
VIM	24518.6364772968	-0.772970179625173	0.242308001216473	-3.19003159509627	0.00142257240311928	0.012934907985744
PTPN22	1232.1640798245	-0.770846534881946	0.216755971421875	-3.55628742232728	0.000376132564152027	0.00460709464365199
SZT2	979.229049326996	-0.770743989753774	0.287541330360987	-2.68046332256362	0.00735203208499845	0.0441561559033233
NMRK1	680.181341953853	-0.768773798744073	0.237228460906816	-3.24064741559846	0.00119258591233544	0.0112525026096771
WDR59	1133.68173343964	-0.766527226248716	0.289054467958954	-2.65184354928415	0.00800536260690822	0.0471050110673279
ECI2	980.947205818489	-0.763628594056335	0.242658643097225	-3.14692517979001	0.00164997177006632	0.0144104892319438
MED17	876.375159326689	-0.760431423938596	0.24387490476075	-3.11812084430994	0.00182008159472316	0.0155834789392133
TDRD3	464.439117551483	-0.758141214348596	0.287992113256843	-2.63250686199332	0.00847573108511199	0.0492512776049432
DXO	1606.77790790798	-0.752055436379046	0.241069957097255	-3.11965640776898	0.00181062105872437	0.0155432473134544
SAT2	1042.50488494094	-0.747593912604302	0.230695201250125	-3.24061319244236	0.00119272908109008	0.0112525026096771
INPPL1	953.186610178851	-0.741392829260588	0.246863673697245	-3.00324797957045	0.00267114681249717	0.020747866704804
H3-3B	133991.502185599	-0.741147195251934	0.236150950016112	-3.13844680786322	0.00169845758724538	0.0147648207168195
CENPT	3133.0848856633	-0.741021364777652	0.277386037239549	-2.67144436018498	0.00755255922868672	0.045132158283278
PLPP5	3241.27504758984	-0.740323904500122	0.178152347428929	-4.15556637442268	0.0000324482724870291	0.000654328387540129
WDR27	1292.13436401304	-0.74013326384136	0.235067576232381	-3.14859784451806	0.00164055792301022	0.0143518350997665
CHD3	2234.30155976988	-0.734674515879324	0.248217245493683	-2.95980448263423	0.003078343385533	0.022837459991423
NPRL2	1104.79141052454	-0.731151655426319	0.215213300113995	-3.39733490002263	0.000680456345491053	0.00728844927453477
SRSF2	9426.63666927012	-0.725738469379445	0.215841965981526	-3.36236035508294	0.000772792022979942	0.00805294927697454
STK25	3048.77208340006	-0.719773117638057	0.23729414554205	-3.03325274205093	0.00241932881187629	0.0192148274310637
SLX4IP	445.581080482774	-0.719138424544497	0.246740316312702	-2.9145558184059	0.00356195104862128	0.0255821753805545
DIP2A	2617.75565866698	-0.718125182243693	0.199140974464636	-3.6061146339887	0.000310815874171634	0.00399347667263547
HAUS4	378.295619023264	-0.710522267232435	0.238157868294294	-2.98340874614495	0.00285057024950851	0.0216646657437908
FAM13A	1009.74269651912	-0.707207244355512	0.244661586849257	-2.89055283856735	0.00384564877345082	0.0271273020177998
ARGLU1	16570.152876679	-0.704079426369495	0.198151622474877	-3.55323573723836	0.000380523302595416	0.00465214678088797
CTC1	1016.00362591828	-0.70054224351465	0.249902864214592	-2.80325816079119	0.00505891568628179	0.0333270747304649
PHYKPL	2715.55735154276	-0.69957544562443	0.174821032112102	-4.00166637373376	0.0000628979447082662	0.00112603741852084
RBM4B	843.136368787355	-0.696964769190626	0.235998535174694	-2.95325887796172	0.00314438147834955	0.0232086992440984
CREB3L4	950.191759072168	-0.696318219721384	0.258781531909674	-2.69075700488715	0.00712901001863921	0.0432209299249633
SYPL1	6785.23196311326	-0.69441622147929	0.194913146054642	-3.56269567002226	0.000367066123794587	0.00451723127086326
TECR	2439.25877285859	-0.692354819055916	0.211292351847088	-3.2767623295564	0.00105004717873162	0.010277710654197
MAP4K1	2035.22480082588	-0.690696484745748	0.183653870464248	-3.76085994267246	0.000169330225172182	0.00248250421627849
PNISR	16824.0228309219	-0.690146460603486	0.250521082050484	-2.7548438436986	0.00587201536549517	0.0374369651500344
TSPYL1	1934.45638301011	-0.686817917867127	0.195367310146051	-3.51552118598388	0.000438891740651659	0.0051534257713028
UGGT2	724.645195448477	-0.684837710300445	0.239556304377214	-2.8587755687785	0.0042527954948454	0.0293856576698704
ZFP36	100080.333154571	-0.682402866144868	0.245494003215584	-2.77971297549622	0.00544069637446675	0.0352551724870533
IFRD1	5635.17868307658	-0.680834108850034	0.238724501579318	-2.85196577789826	0.00434497781147486	0.0297807744275209
RPL24	9039.52959618362	-0.680275211269536	0.1944237080668	-3.49893137022058	0.000467126799519481	0.00543123296645224
PML	3744.47671260491	-0.677184359317999	0.227115076322895	-2.98167946523828	0.00286671969800318	0.0217494242282554
SLC23A2	1910.01705838691	-0.676909878207691	0.19446973134497	-3.48079813514485	0.000499922109954513	0.00573369942755932
PHF14	1447.94962334401	-0.669030912702902	0.182993204263389	-3.65604239455767	0.000256139013161379	0.0034442915497921
AP4B1	1111.75120560828	-0.661934243649007	0.226463550263038	-2.92291736520145	0.00346768532725483	0.0250845248298982
RPS15A	4023.51857653392	-0.661075092151316	0.222586275649388	-2.96997238586545	0.00297826519469019	0.0223028306119507
MZF1	1165.26287429778	-0.655798173129556	0.205974276530707	-3.18388385275765	0.00145313306107469	0.0131395833645791
EPM2AIP1	3319.11332798406	-0.654102859771301	0.236169991519412	-2.76962731616788	0.00561204661553605	0.0360024754410628
ZBED5	3221.5354178997	-0.652785205386771	0.231352887050328	-2.8215995646718	0.00477848019135341	0.0319634302553799
TOMM7	1481.37591097654	-0.65202781817898	0.216743978183139	-3.00828573713843	0.00262725989471347	0.0205413966738167
LUC7L	4361.89749879838	-0.647301452431088	0.235607468038619	-2.74737238942268	0.0060074881722878	0.0380966478173585
ENTPD6	2078.37773772814	-0.641160350632698	0.231027142175227	-2.77525984434503	0.00551576191260548	0.0355650880458715
RPL39	6718.67527273555	-0.638067305564994	0.221976416192336	-2.87448241804268	0.00404690301305651	0.0283473727754266
ENOSF1	2674.96295987568	-0.6366396723565	0.218536878676777	-2.91319101934328	0.00357755684749742	0.025673651916997
R3HDM2	636.513023361249	-0.633508422364235	0.217937339522949	-2.90683745956954	0.00365102854770432	0.0260357617407839
ACAD10	1147.45400799802	-0.623176452733466	0.235194429939199	-2.64962249698925	0.00805817540108662	0.0473559172191138
CCDC171	1724.21831394631	-0.616144701337294	0.202244478031371	-3.0465341122526	0.00231496209856555	0.0186353021707586
FRY	1591.43764771082	-0.613004153122707	0.224153997009889	-2.73474558250087	0.00624285072445524	0.0391700633874157
TIAL1	1176.63725218781	-0.611076001515237	0.217305126572299	-2.81206435924523	0.00492246529233399	0.0327113692089368
RPS29	10695.8748440746	-0.599264495883075	0.222564172725304	-2.69254700136624	0.00709085401327156	0.0430763339649406
AP1G2	4294.23053000841	-0.596504392694972	0.214054860529314	-2.78668931515939	0.00532495042774705	0.0346945497680106
ZNF638	4275.97485231415	-0.59336179851842	0.19813850803973	-2.99468187374986	0.00274731213573801	0.0211260640276012
RPL34	23604.9487420441	-0.589701439288029	0.215978446877111	-2.73037170057789	0.00632629521635676	0.0395605539463459
KANSL1	2672.1449120222	-0.581015860272487	0.18559027849892	-3.13063736404635	0.00174427403076143	0.015082772198445
RPL23	9563.93841112836	-0.576710809553743	0.19187511957163	-3.00565706925044	0.00265007687351922	0.0206555890420369
DPH1	1920.67771552987	-0.557330855685345	0.188372003573264	-2.95867137957463	0.00308968387788317	0.0228825878579243
RPL38	5649.39231878131	-0.542433972023801	0.205263126852821	-2.64262744283702	0.00822654992959078	0.0480170149444197
PNKP	1783.77847698478	-0.538646176121743	0.204161528380566	-2.63833338432736	0.00833146303423115	0.0485209245485977
RNF220	5108.1725369039	-0.537463125185596	0.186924904955627	-2.87528901145186	0.00403657825589449	0.0283059088545727
ANAPC4	1770.94334898171	-0.52798274231641	0.198132106334325	-2.66480154117727	0.0077033768889766	0.0457819717976183
PRPF38B	3582.77319792969	-0.525666175517749	0.17006689871451	-3.09093762214235	0.00199525544802333	0.0166360474998982
USF2	771.495068058074	-0.514335392812032	0.178377358581397	-2.88341186853786	0.00393392709612543	0.027675261904154
CFLAR	2975.40054620533	0.50381128218839	0.176127453392223	2.86049262897385	0.00422983385804602	0.029268119069691
MYL12B	5768.49919580956	0.504772897458612	0.1650388949071	3.05850870937271	0.00222441613202863	0.0181150346285435
ITM2B	15732.3847753997	0.504848690112678	0.180364614941933	2.79904509138454	0.00512539795198434	0.0336800810563963
PSMD8	2218.92780299095	0.504890735010849	0.185171123195972	2.72661701401739	0.00639872602859195	0.039841757632487
ARHGAP4	5172.60302340982	0.506415780045193	0.186542017676787	2.71475448991143	0.00663249192667318	0.0409652067580756
PIAS1	3721.84426311044	0.507799772312407	0.129455640204023	3.92257742893328	0.000087606725854923	0.00143523339960819
DHX29	1771.13743433224	0.508211419424586	0.191329808096673	2.65620618386761	0.00790252811098653	0.0466892803371725
TARDBP	4005.25506759011	0.512475314958317	0.194444786219957	2.63558270150068	0.00839929551344394	0.0488723714434213
EIF3M	4107.78879502681	0.513221443170421	0.182485129323801	2.81240145469477	0.00491730884499658	0.0327113692089368
ACTR2	6950.83577814174	0.516628122612792	0.180398952414151	2.86380888413777	0.0041858047954735	0.0290095823856144
PPP2R1A	4342.96854668755	0.529018267851935	0.184609782954237	2.86560256659352	0.00416216418087559	0.0288763962325678
GNPTG	1347.38794166957	0.529772802327752	0.174693469642128	3.03258503831328	0.00242468769119608	0.0192456821786913
KHDRBS1	5487.26361678805	0.532094775322838	0.123409013767008	4.31163623369856	0.000016205088037033	0.000371210235964106
KARS1	5159.03645906665	0.534983412516686	0.145121352370443	3.68645553378709	0.000227399153163492	0.00312202128450374
PRKAA1	2845.90278406731	0.537086431126925	0.16201134065526	3.31511626874182	0.000916050145850307	0.00919359473817637
TMEM123	14901.1916589923	0.53714882721125	0.179577566222184	2.99118001491711	0.00277901617505992	0.0213068785659174
ACTR1A	1741.80109298075	0.539656743775421	0.194799568600691	2.77031796144084	0.00560015943077614	0.0359671823352898
PSMA4	3559.8643278537	0.543635526741804	0.205572206424424	2.64449915772863	0.00818119102979673	0.0478592344426774
PIAS2	1974.84482788056	0.54370321479335	0.182836361401125	2.97371491440108	0.00294218288825803	0.0221418339896168
BIRC6	2833.70192685283	0.54780216354099	0.186245737611895	2.9412869822692	0.00326851562930297	0.0238819298107492
ACO2	1807.19567768064	0.551413884789738	0.193293654004097	2.85272627097241	0.0043345941152805	0.0297408278314332
DBNL	2993.87120393875	0.553452177818028	0.20448635681199	2.70654818466391	0.00679867153690259	0.0417742372975704
PHIP	7094.69539272406	0.553990787827121	0.209096343691306	2.64945229575602	0.00806223533180531	0.0473559172191138
JAK1	7445.39017898508	0.558615245138606	0.203276944543135	2.74805018539656	0.00599508321179416	0.0380543517240624
VARS1	2773.19699666509	0.559381446692333	0.173618268191844	3.22190431063526	0.00127341656142173	0.0118594864782336
SH3BGRL	9255.32494175222	0.560014750664563	0.170715697720508	3.2803940009161	0.00103662209519201	0.0101691770825861
PFDN1	1429.41999782094	0.561386469580282	0.177240943906397	3.16736334848654	0.00153827986726483	0.013700764138388
DNAJA2	1746.94974495738	0.562657105691973	0.208394910736993	2.69995607715238	0.00693486309462842	0.0424711573295325
CHID1	1452.84018957637	0.564034871706201	0.20705980836642	2.72401909456067	0.00644927777035077	0.040060998975961
SP100	4549.37203743834	0.56452977913325	0.189806299200591	2.9742415373509	0.00293713777389949	0.0221293755994262
BECN1	1521.03251823757	0.564665835433679	0.212185888725187	2.66118467550407	0.00778662362438458	0.0461506784673579
COMT	3800.20302747518	0.564766149797662	0.171595471008646	3.29126489456825	0.000997379471499234	0.00988821849610136
DKC1	2240.94813528948	0.569262839384933	0.204116734345659	2.78890822553002	0.00528860492138452	0.0345439291938558
SEPTIN7	6617.88166604973	0.569944327082271	0.126773273546759	4.49577668176291	0.00000693164577600788	0.000183211536229423
ABI1	4117.2179719589	0.572302999762544	0.198777613506603	2.87911193653371	0.00398796759180791	0.0280101629081419
FPGS	2699.50350427089	0.575325533795918	0.145365816338578	3.95777733917788	0.0000756504267279648	0.00128951386656271
PJA2	5098.64376037862	0.576556027761318	0.182970176780711	3.1510929152805	0.00162660735294449	0.0142636750889162
CRBN	3196.28221646039	0.577086550474528	0.166794342368399	3.45986885574281	0.000540438528589771	0.00609370109481575
TOMM70	1085.22408503084	0.577276754609443	0.195243341344454	2.95670392974372	0.00310946534008645	0.0229769603539948
CUL5	2593.59220088176	0.577403718583123	0.204274811460721	2.82660262640433	0.00470446667173703	0.0315653758133969
MKRN1	3643.49689169625	0.577834256861848	0.203233199132484	2.8432079961757	0.00446619134733362	0.0304656198755905
NOC2L	2469.28335957325	0.58020261379065	0.177780919329012	3.26358203107777	0.00110013331377261	0.0106306680775029
TGFBRAP1	5596.24942807376	0.581541554706111	0.160216862407594	3.62971503727656	0.000283734278084925	0.00371873995724564
BCCIP	2307.60279481164	0.582233734368106	0.176286890406209	3.30276251981356	0.000957374284795331	0.00958622395442687
DIAPH2	2238.953964564	0.582278001426751	0.219797059040982	2.64916193131676	0.00806916582791066	0.0473736952405708
OTUB1	3121.1757829214	0.58267138028369	0.2165121913266	2.69117123019071	0.007120163935408	0.0432007344352334
OAZ1	11281.7023479445	0.585348920428537	0.187760569417899	3.11752846853444	0.00182374332090351	0.0156045979954372
RAB6A	2749.06981982187	0.58614107888449	0.197329896734739	2.97036125079623	0.00297449737955405	0.0222950701979547
CLDND1	2233.06564943574	0.587772234327728	0.212151511987286	2.77053049880197	0.00559650587367073	0.0359614060986805
HSPA9	8289.44030555639	0.587911353375723	0.173454556617798	3.38942582333636	0.000700391550018101	0.00745314789615839
TAPBP	14379.9445501439	0.588455894896438	0.200320806518353	2.9375675204389	0.00330798129361485	0.0240894097884713
NNT	2558.86134929122	0.590405898845041	0.201636985763696	2.92806350287817	0.00341080374545629	0.0247004240179827
SH3KBP1	2802.34120801458	0.592062208188849	0.203830803657632	2.90467484582613	0.00367634801413253	0.0261164722636172
RABEP1	1897.76108111193	0.596278729416547	0.196264262055551	3.03814216185611	0.0023804162841988	0.0190487663516753
CAPN1	4155.58339917874	0.596898811961984	0.155760487232498	3.83215809456871	0.000127024064807522	0.00194460183346715
AP2M1	9110.4501517372	0.598287602186767	0.173251187009967	3.45329583313243	0.000553781325365694	0.00619838247218675
PRDX6	5419.23990226743	0.599602030792971	0.192234384861088	3.11911956451628	0.00181392337526972	0.0155613649874486
NHP2	1376.78998343154	0.601357580001142	0.191336134127144	3.14293786034967	0.00167261343677664	0.0145595424293284
RBM8A	3527.85134583511	0.607737730792766	0.215456749811746	2.82069478595483	0.00479197713947061	0.0320372992883091
RAB22A	1278.06270721926	0.608415378918271	0.224947758203107	2.70469634273451	0.0068366853537093	0.0419683124886612
TUBA1B	5682.24842954575	0.608519765962273	0.191428770385032	3.1788312944722	0.00147870128503057	0.0133154501232029
HEATR5B	2523.75314993177	0.60950360315409	0.226324530702956	2.69305143928054	0.00708013445807909	0.0430763339649406
WASHC2A	1470.35705123206	0.610538665113472	0.185206166097581	3.29653530429322	0.000978853113033779	0.009748958883968
RPF1	1462.28946555363	0.611271708406452	0.231679150196753	2.63844073964934	0.00832882559197564	0.0485209245485977
TXNL4A	1593.34102727281	0.611401456175073	0.221453392711718	2.76085838509135	0.0057649668014578	0.0368264048564748
ITSN2	7525.31645701486	0.612145288473721	0.187187486285619	3.27022548686659	0.00107461786999729	0.010454610925224
ECHS1	2647.48928138557	0.612887432600607	0.229720960024773	2.66796478882256	0.00763122553018205	0.0454773672969361
EMP3	2300.37533832328	0.612949908545106	0.231664531297402	2.64585133128655	0.00814856202251229	0.0477111095641
RNF138	4375.59973086436	0.615179777979237	0.217174704392553	2.83264931659477	0.00461640000732938	0.0311666674745087
G3BP1	4991.14089074387	0.616149051564196	0.231434889745444	2.66229976060178	0.00776087299299684	0.0460281343192948
SIGMAR1	1319.62263820286	0.616988079839515	0.223184771875835	2.76447212170357	0.00570149789057153	0.0364745016938718
MDM4	3652.10293672997	0.617983516847059	0.229737034973861	2.68996035801269	0.00714605073238592	0.0432854411640144
NCBP2	3572.87497360829	0.619654097858005	0.206156883214338	3.00574052244359	0.00264934972029577	0.0206555890420369
PTPN11	3607.62416487851	0.62222376466066	0.221825487505237	2.80501475127365	0.0050314277045554	0.0331962362498129
ARFGAP2	4051.92479510498	0.622810844981971	0.16619614797802	3.74744452599671	0.000178645329052929	0.00258313628066898
EIF6	1212.14106725268	0.623702918075077	0.232138550283848	2.68677010911132	0.00721465890705464	0.0435917636970904
HELZ	3217.28192473485	0.625151594587412	0.202013249928916	3.0946068874561	0.00197073910208443	0.0164842667879029
ERCC6L2	1490.6555742423	0.628700054688949	0.216300899001436	2.90659936038812	0.00365380837839441	0.0260413624436113
NPLOC4	3431.40102329878	0.62882034051349	0.20421024622233	3.07927908685284	0.00207502197387027	0.0171913463913859
VAC14	1576.8491286964	0.629078212588035	0.216701442528798	2.90297196570086	0.00369639724209259	0.0262446214192512
DDOST	4351.21042578011	0.630622652782713	0.152001647826941	4.14878826511604	0.0000334239774478054	0.000671410574670761
COX6C	3834.56020617573	0.630832456543886	0.236252558893193	2.67016137094658	0.00758148008687439	0.0452459867088454
SNF8	902.740491220274	0.631178898470718	0.230309637066912	2.74056659768579	0.00613333508786186	0.0386314308934937
GCLC	807.190284418	0.631439185118726	0.208936124212302	3.02216377134053	0.00250974724118684	0.0197765659192375
RBM33	2338.53147352271	0.634405741960055	0.230852280557795	2.74810255470372	0.0059941257146506	0.0380543517240624
SELENOT	3008.59396434183	0.634553885872974	0.225254287871277	2.81705574561846	0.00484661127498663	0.0323694135127879
PSMB6	2027.96312086977	0.634923305809757	0.181579554867563	3.49666737685773	0.000471108847781721	0.00546779397820971
SUPT16H	3605.66753638019	0.636193537841515	0.227546386074388	2.79588504487843	0.00517578066433462	0.033942826787653
ATP5F1B	19682.8654978871	0.636875892733218	0.127867977941825	4.98073014827036	0.000000633448185672422	0.0000242481189301157
CHD8	836.541384458897	0.637089730823717	0.222290148121305	2.86602773990709	0.00415657821511608	0.0288529727563906
PSMD4	2762.00183677374	0.637154913687426	0.207338214480384	3.07302209235388	0.00211902799480235	0.0174695291099528
CSDE1	15919.4363643084	0.638383512199033	0.137688257628925	4.63644121287015	0.00000354458943703266	0.000106886153070059
CISD2	993.159216544737	0.639055236516104	0.23843229331724	2.68023776320361	0.00735698835035947	0.0441656077658131
CPT1A	1395.56211398707	0.640576894226697	0.234559133969131	2.730982517658	0.00631458212018125	0.0395062284346941
PTAR1	2410.76746913455	0.642201886069373	0.236956226013194	2.71021317681526	0.00672399763119209	0.0414911328310374
MYL12A	4580.2794901385	0.64227199893554	0.233540706308089	2.75015010911309	0.00595679698032099	0.0378665521772401
NMD3	2348.20943135979	0.643081555205369	0.181106014767801	3.55085697197785	0.000383979025147381	0.00467618347965721
ADAM8	3828.54075902425	0.643250789034819	0.192013344845322	3.35003168427171	0.000808023170987317	0.00831391532197116
SSBP1	3261.64169890723	0.643358159234024	0.18999091311345	3.38625752511571	0.000708528596780644	0.00752746776905197
COPA	4890.03603395656	0.64337867483713	0.177892014225619	3.61668103898772	0.000298404635484752	0.00386534655309961
MAP4K5	3446.73093779124	0.647320759656257	0.204872562765039	3.15962640833779	0.00157971556402547	0.0139461434208794
VGLL4	1032.4732163178	0.647617038564051	0.20409917683645	3.17305071290416	0.00150846173241723	0.013518177652829
PSMB1	4806.01034811959	0.647994483345754	0.198563013173289	3.26341987357051	0.0011007630574239	0.0106306680775029
CS	3607.64059776265	0.648825279328222	0.198719225229084	3.26503527064508	0.00109450446724979	0.010593732267517
SYNCRIP	4649.74257179206	0.649611828786201	0.183696810397263	3.5363261200962	0.000405733493575197	0.00487365430139038
EIF4H	8424.96439658621	0.650342919278897	0.19522085386247	3.3313188955574	0.000864355220770731	0.00878279075299878
MTPN	1685.46922504269	0.650495841917632	0.238565784566178	2.72669378427645	0.00639723762946736	0.039841757632487
FAM214A	1271.26367339753	0.650697518906987	0.243462734469543	2.67267810133131	0.00752484184348877	0.0450489958507258
SNAPC5	618.870527935661	0.651788076716308	0.215055244224239	3.03079368776837	0.0024391184889301	0.0193132626500669
SP3	3479.89431019242	0.652153627374425	0.211054935408401	3.08997098841815	0.00200176047150705	0.016679633999022
GMFG	6220.18105387143	0.652319534235762	0.196146246357551	3.32567941701348	0.000882033126044148	0.0089138595408347
CHIC2	1706.75288278992	0.65315896726043	0.221412392081473	2.94996572287647	0.00317809186243112	0.0233830768208348
C9orf78	3450.93940656602	0.653967436683242	0.155886017881056	4.19516416913177	0.0000272674018587111	0.000571936598478422
ANXA7	5032.69976856335	0.654402015037937	0.219950204707666	2.97522803358013	0.00292770825623034	0.0220965819084391
C1orf43	2667.23947729547	0.656262522120841	0.145621894984469	4.50661984717911	0.00000658684885186362	0.000176600586157666
VAPA	7350.678774577	0.657491151562083	0.221576908187654	2.96732704206367	0.00300401241522562	0.0224518546683463
ZC3H15	3982.67629991908	0.659019542158648	0.238308018918267	2.76541068634654	0.00568511708692164	0.0364053819538675
ACTG1	21724.1261207291	0.660152953285972	0.225356036623888	2.92937772236271	0.00339641415299126	0.0246372108864483
LINC01003	827.277102287863	0.66082620266984	0.213454297317978	3.09586741036852	0.00196238088919418	0.0164248764552618
NDUFS6	1100.20747643975	0.663182721382469	0.24942282827903	2.65886938239898	0.00784033526110905	0.0463848017690534
SEL1L	2274.9284816115	0.66426934340548	0.221632286919168	2.99716865552061	0.00272499909489425	0.0210285538900912
SIGIRR	1560.3351353868	0.664958504201153	0.22248152123854	2.9888257707848	0.0028005177637161	0.0214088761363238
SNX2	3901.95594132587	0.665388975482345	0.241975813513248	2.74981604905697	0.00596287285522402	0.0378867303506861
ANAPC11	1604.88866295577	0.667593359313475	0.2358539502065	2.83053711302681	0.00464699195760226	0.0313569891423321
DOCK11	1789.79031462842	0.669913229383497	0.199593678678416	3.35638500086396	0.000789685544605449	0.00817678362879726
ARAF	2276.89389647166	0.672432789003764	0.227424983378131	2.95672348312645	0.00310926817640452	0.0229769603539948
PIN1	1696.4822076805	0.674873288663096	0.199192312243816	3.38804887126886	0.000703917206869782	0.00748456593656249
PPM1B	2936.83902117862	0.677076783999849	0.243903514575476	2.7760025728958	0.00550317729637256	0.0355190242010561
P4HB	4554.58235020292	0.679054926530649	0.179637397756867	3.78014230338454	0.000156738749721506	0.00232825694552185
CSNK1A1	4896.07438079761	0.68068024822391	0.190583113161231	3.57156642544748	0.000354852520305413	0.00441267557869313
PRKRA	1832.49794045228	0.68221490585924	0.231803990264228	2.94306799931097	0.00324977028687859	0.0237715689836267
MRPL4	725.379568938933	0.683365071441307	0.246494890580423	2.77232955957903	0.00556566572522307	0.0357984716129249
ZNF326	3609.18161305211	0.68539359075554	0.210051759612008	3.26297476403697	0.00110249336771417	0.0106316513310517
PRPF40A	6584.6991687994	0.685756452386238	0.210811406179928	3.25293808723492	0.00114218380592922	0.0109176383265137
HBS1L	2300.21799408359	0.686611708294024	0.223526929212821	3.07171807312889	0.00212830637299797	0.0175105836876084
LRCH4	1260.28611023562	0.686782777456006	0.253469007836888	2.70953353752015	0.00673778929272172	0.0415543150619265
NUP214	2212.61908002327	0.68849437093242	0.221845810223639	3.1034815137521	0.0019125818310904	0.0161806866721794
TSN	2858.00119031558	0.688570290120753	0.238323964750821	2.88921968397381	0.00386199163464568	0.0272278751477152
FYTTD1	4165.25430895916	0.690275346162525	0.178414641021355	3.86893890664445	0.000109310024669581	0.00172166585296829
CPSF6	6043.32980786359	0.691589998791128	0.201924440868867	3.42499400179228	0.000614812994151083	0.00671733131916961
STK26	2726.44233568085	0.692699210986216	0.233616819839828	2.9651084689071	0.00302576224445968	0.0225627513568876
NDUFB9	1606.20333848576	0.692773983751429	0.255107985373055	2.71561073534549	0.00661536490229314	0.0408787598339998
RBM17	4082.92262952247	0.693821159399787	0.195406763174382	3.55065069462625	0.00038428006997566	0.00467618347965721
CELF1	5349.65929563091	0.694795823589502	0.212473257338325	3.27003893239687	0.00107532683407948	0.010454610925224
C20orf27	1439.73395773419	0.69501342202848	0.242418399592656	2.866999465372	0.00414383712598872	0.0288258291710361
NCK1	1359.92409775398	0.695528297656705	0.202541074673557	3.43401109517027	0.000594719852222764	0.00654536988233043
USP39	1665.02873138258	0.697023842229368	0.219747938458476	3.17192437443993	0.0015143243598623	0.0135510546022531
PLEKHO1	1723.80526656257	0.698528609549676	0.243223979515214	2.87195617365509	0.00407939537558892	0.0285142748496063
APBB1IP	1294.76683970192	0.698758648177659	0.212830895981169	3.28316358842696	0.00102649079747453	0.0101001434383007
PGD	2262.83835100674	0.702018699525641	0.189315471812758	3.7081950714518	0.000208741828216036	0.00292678047935776
SRPRA	4082.21922512795	0.702583490080462	0.172769442257368	4.06659581058235	0.0000477048773798356	0.000897525337101605
CAPRIN1	6245.5410837678	0.70264710332281	0.191101932299697	3.67681841238988	0.000236161024992644	0.00321538530065584
PGM2L1	771.886287007688	0.703493609822937	0.226958428446762	3.09965844686819	0.00193743919278705	0.0163456854443973
FASTKD5	1079.50409451016	0.704864770455055	0.265415291206999	2.65570520541458	0.00791427656286567	0.0467164145937328
SPATA13	795.425103946924	0.705321023358611	0.253604047319986	2.78118993293774	0.00541600402191279	0.0351474972734171
ZNF496	2124.80361247625	0.705603732794799	0.254210651217838	2.77566549400856	0.00550888546578041	0.0355382991732682
RAP1B	4805.16974285148	0.707401282772252	0.238037620118088	2.97180455098366	0.00296055085847722	0.0222160417006535
IDH3G	1500.68917845923	0.713164807131624	0.182432057333907	3.90920772124119	0.0000925993161917574	0.00150944977717325
PHF20L1	2569.1063592176	0.714250852414478	0.167136732471812	4.27345229173329	0.0000192469481101666	0.000426971136841776
CSNK1G3	1264.3012247083	0.71667611984171	0.271064711002585	2.64392999439487	0.00819496032066499	0.047896435840374
CNP	1949.82429150695	0.716827175400642	0.250000740936187	2.86730020365664	0.00413990108659348	0.0288137998335027
PRDX5	2508.08892917325	0.717606851178258	0.203574536975931	3.52503246151605	0.000423430900233314	0.00502612478576944
QRICH1	2380.53083706639	0.717795709802947	0.2716932713995	2.64193406817018	0.00824341012376905	0.0480939258203988
ASAH1	5234.33326313716	0.719716169829946	0.231347150821251	3.11097918117881	0.00186468085198858	0.0158752139275188
CD34	15029.2709267297	0.720257745763714	0.232907673474795	3.09246035142617	0.00198504748864748	0.0165827031729175
AP1S2	1864.14587748774	0.720394589379492	0.256094095997381	2.81300740875673	0.00490805203199784	0.0327113692089368
ZFR	4030.35300099958	0.721325691920278	0.243627824405178	2.96076892564062	0.00306872081917647	0.0227790151995379
AC139530.1	303.601850780807	0.722742680188454	0.270575094289013	2.67113527979209	0.0075595173912141	0.0451530734570368
TRIP4	595.762477553936	0.723338273056524	0.24881232243378	2.90716418697083	0.00364721710425576	0.0260357617407839
SPCS3	4613.58886266138	0.723464476310115	0.248153114669622	2.91539551003943	0.00355238038997073	0.0255436735969287
ITPRID2	2278.08842081224	0.724115216262369	0.273841515825735	2.64428574344869	0.00818635155416101	0.0478679768216213
MED4	1459.2962460935	0.724153516681328	0.235489698084878	3.07509637394125	0.00210434543725986	0.0173901508698114
FBXW5	2177.40249709321	0.72439994981391	0.264736729019624	2.73630316615498	0.00621337539979419	0.0390038666322658
ATP6V1G1	5678.98507465934	0.724618225208506	0.2429408889366	2.98269356130334	0.00285723913499074	0.0216900996427756
MFSD1	3529.82193469291	0.725092114470612	0.273926255526004	2.64703400949377	0.00812011861515982	0.0475685302127761
COX6A1	1266.59046601168	0.725214757447608	0.220517758029878	3.28869096043207	0.00100654477299537	0.00995640537954585
PRCC	2024.21187693706	0.72622758455824	0.209569065185894	3.46533771057313	0.000529566034596778	0.00601264670759141
HNRNPM	9514.71337499081	0.726249529099411	0.180650741883603	4.02018569936097	0.0000581522847972998	0.00105898798130871
BROX	1472.59020090693	0.726741681173107	0.188802591273838	3.84921454875079	0.000118497184446413	0.00184412126021075
NIPSNAP2	2479.77295071348	0.726942721371578	0.252446699857043	2.87958892622972	0.00398193983972626	0.0279828786261065
THRAP3	3235.14923147072	0.727719038452449	0.140846156388168	5.16676533541231	0.000000238179992533609	0.0000105779461309909
VDAC2	3412.15393275679	0.727725787452335	0.241515061639831	3.01316937548841	0.00258534579676929	0.0202987733424033
KPNA3	1373.99768818104	0.728111241300704	0.259409799047903	2.80679929583635	0.00500364063019095	0.0330463003077406
SLC19A1	671.049522557704	0.72811173591331	0.237527705520381	3.06537603400053	0.00217396478521304	0.0177742380717136
COX7A2L	2077.17602628508	0.728617270294497	0.26800584824319	2.71866183171252	0.0065546582915179	0.0405997027098431
PSMB3	2064.67299139795	0.728994994840789	0.23532421910878	3.09783241861649	0.00194941629582547	0.0163793620171127
TMEM160	838.548632839804	0.729580767663951	0.266568892557174	2.73693138259736	0.00620152269064767	0.0389481874804169
WBP11	5202.87675039538	0.731117917129175	0.221760646072433	3.29687854936341	0.000977657672102502	0.00974448566766593
SRP9	5013.65139171277	0.732077571767728	0.2012547951152	3.63756585948018	0.000275226829553916	0.00363728412296101
MFSD6	1644.76186669491	0.732131011583	0.257872530703171	2.83911981468756	0.00452381671777588	0.0306525557259988
1,00 MAF	4464.51322882973	0.733234892771141	0.187791982920078	3.90450583336774	0.0000944181148937563	0.00152765467926614
PSMC2	2702.34846706166	0.734043881520074	0.247760821431332	2.96271168814928	0.00304942046861495	0.0227002754040509
GMDS	739.826844430615	0.734150516310924	0.236487309813053	3.10439708959978	0.00190667244137084	0.0161532122814856
NUDT16L1	997.76949423746	0.734263029618434	0.224479923451339	3.27095188883384	0.00107186143765624	0.0104520498816113
STRBP	2204.18240346038	0.734813722419964	0.185839660335282	3.95401993898531	0.0000768490010703122	0.00130483407929137
GNAI2	13359.676341125	0.734838291368284	0.199161314670079	3.689663791312	0.000224550616940878	0.00309656969666025
EIF4E	1393.98532783726	0.736189225585396	0.237082890975241	3.10519760644507	0.00190151942025262	0.016152578385328
RAB11A	3590.08580696058	0.737038420618809	0.208894621444517	3.52827859100513	0.000418271694150761	0.00498755571737579
HSH2D	4698.97685028924	0.737216501556614	0.218262120065565	3.37766581454975	0.000731038638585056	0.00770393180307109
HLA-C	18709.2863502139	0.737405671607009	0.254445724680909	2.89808631106599	0.00375447251300467	0.0266135437580358
MAP1S	1263.09244790216	0.738305436891018	0.19319394511365	3.8215764808607	0.000132601276222012	0.00201791942148113
YWHAQ	9218.39864923479	0.738781700795616	0.198374685044448	3.72417327659567	0.000195956306733048	0.0027780689435542
RBBP7	4932.16058209355	0.739366169800967	0.160617951329858	4.60325987026533	0.00000415928704398176	0.000122314889489347
SYNGR2	2908.90709968299	0.739421517068696	0.198021869972552	3.73403966527126	0.000188432797850908	0.00269186766032747
PGLS	727.144958226685	0.739682155846114	0.234485866554365	3.1544850302294	0.00160781626588668	0.014127360015937
RPN2	6859.88810645142	0.74009850881258	0.221442686865055	3.3421673087971	0.000831269388001349	0.0085195324953953
RAB4A	1427.53589478385	0.74172844790745	0.216003766656213	3.43386811901279	0.000595033625666403	0.00654536988233043
EXOC5	2037.23845186679	0.741965872196995	0.205465027255658	3.6111540835306	0.000304837476773155	0.00392918354810176
KBTBD2	2350.5672704697	0.742135664279459	0.273441927229679	2.71405220040048	0.00664656920098077	0.0410327442350855
STAG3L4	464.380121129371	0.742612681386242	0.248893518459123	2.98365616743935	0.0028482664303808	0.0216597639962039
RPN1	4972.34831301986	0.743470100232437	0.222634336368591	3.33942244650688	0.000839527886697155	0.00857053605676681
PPP4C	2529.85399142316	0.743508839870832	0.221609673461213	3.35503783863913	0.000793541294295623	0.00820369650009339
KLHL5	1157.86020557297	0.743850402189444	0.213000875565401	3.49224105400942	0.000478985769079111	0.00554443013020031
APC	1120.45191995231	0.743912051240854	0.244966066336065	3.03679633006922	0.00239106955633609	0.0190715914459868
COPG1	1692.25214012666	0.744684493439415	0.247780963652998	3.00541446954052	0.00265219175513494	0.0206555890420369
FAM8A1	1996.55047977757	0.744716213290241	0.27709347807579	2.68759921186794	0.0071967719422258	0.0435643260313594
CDK9	2047.67131028649	0.744879983705603	0.197779045839063	3.76622296131274	0.00016573579825361	0.00243695080833039
NEPRO	961.860170292879	0.745939246096878	0.257684225182044	2.89478040640594	0.00379423859552465	0.0268226168607284
ODF2L	1847.28363600647	0.748267390046513	0.258433586703289	2.89539529126919	0.00378681341517834	0.0267846277150507
SF3B1	23100.3543351739	0.748601256030784	0.232631841307392	3.21796557093664	0.00129103313728203	0.011955333101767
SUMO3	2996.18914973885	0.748619657875642	0.25080549957061	2.98486141315605	0.00283706829140591	0.021599767160867
SS18	2511.52209839596	0.749015422011017	0.260844938975925	2.87149685537947	0.00408532846765426	0.0285404675238961
SDHB	1517.90007727907	0.749399773508002	0.19564633262982	3.83037986674624	0.000127945587377501	0.00195618915033726
MT-CO2	66811.9759647207	0.749947328224814	0.268058100143169	2.79770440745596	0.00514671897745301	0.0337861788278552
PPP1R11	1616.89226640127	0.750106996371393	0.232983380787317	3.21957297484725	0.00128381680003505	0.0119223299843937
RHEB	2170.88068867473	0.750212052605052	0.247155095948001	3.03538978117161	0.00240225007877436	0.0191344306565754
MFSD10	2592.46516503056	0.752081771318161	0.193719698492839	3.88231954297596	0.000103464793261968	0.00164748756783111
SPAG7	1458.34394424899	0.752786506027288	0.188169388006637	4.00057902085931	0.0000631876820262046	0.00112762751013707
USP10	3235.33324001815	0.753276772262845	0.218678003656624	3.44468469469689	0.000571725888889433	0.00635321270742921
TMEM41B	844.021281264863	0.753903559711249	0.269772077572782	2.79459448321835	0.00519648533371865	0.0340273365107144
LTO1	423.132484094498	0.753960016457356	0.276504460694251	2.72675534624036	0.00639604430935599	0.039841757632487
MRPL9	1055.04150098774	0.756713063513519	0.250693043025015	3.01848449555104	0.0025404240056037	0.0199700880440503
CYLD	4482.56501722762	0.756821194705782	0.287787884261728	2.6297882436826	0.00854380681805278	0.0495586342173768
SFT2D2	1077.51838295491	0.75693605660418	0.2350201299278	3.22072861093523	0.00127865167246543	0.0118828148664634
PEPD	1445.76891277506	0.757361903864247	0.247602011489881	3.05878736326502	0.00222234826996983	0.0181131094637928
BRK1	1944.04095988754	0.757475757824216	0.213316056262808	3.55095519341027	0.000383835756521436	0.00467618347965721
COQ8A	4857.61462353432	0.757883782502895	0.273283926800003	2.77324682566324	0.00555000071934569	0.0357153077341038
SEC61A1	3684.52047742933	0.758181839438721	0.268652067708939	2.82217012474345	0.00476998661492363	0.0319229703900861
PAFAH1B2	1977.80362827338	0.759639137240623	0.185543857644052	4.0941217181003	0.0000423771661429253	0.000813354470824429
PDS5B	2680.1584976965	0.760307171196317	0.22551200430829	3.37147094908937	0.000747679237911528	0.00785408812822554
ARL5A	1286.84224678162	0.760555084754986	0.245540277197664	3.0974758741627	0.00195176282435549	0.0163885319598776
MPP6	1306.43682813481	0.760887202786687	0.268840375891661	2.8302564310255	0.00465107098300252	0.0313618691420718
SPI1	905.073886152925	0.761470582654926	0.287859348599783	2.64528696517553	0.00816216643029419	0.0477693442762668
FBXL3	2098.32352324165	0.762496504517516	0.172994848863772	4.40762548437474	0.0000104510053457356	0.000252701438517167
MEST	6382.92729390187	0.76256667701949	0.220402491854605	3.4598822844641	0.000540411578402689	0.00609370109481575
FNBP1	5311.41831296334	0.762663128228817	0.213257197737419	3.57625972919271	0.000348545368813649	0.00436333353844661
SF3B4	1976.69053555654	0.763187657005273	0.191217796114442	3.99119575956473	0.0000657409860198874	0.00116142153954717
RUNX1	4137.18062523738	0.763251568708524	0.209101331020069	3.6501516512837	0.000262085526346392	0.00349902936350188
UHMK1	2193.39285007885	0.763459120780707	0.284088402176495	2.68739981967442	0.00720106996690825	0.0435701439100653
CORO7	668.618610789677	0.76742081494284	0.239019376239933	3.21070545415734	0.00132409577720298	0.0121751539175629
LCORL	588.721576411756	0.768186675671651	0.260785785182274	2.94566160933478	0.0032226474852599	0.0236329999824124
CSNK2A1	1643.54061330844	0.768187790537756	0.266347544206477	2.88415571026345	0.00392464643652597	0.0276397564842069
ATP6V0B	3470.44982785471	0.768503165877964	0.243040336007939	3.16203959598238	0.00156668259766043	0.0138505696092702
MTREX	1955.33183559395	0.768512944998842	0.246876928474205	3.11293951098852	0.0018523397840153	0.015811642376754
DCUN1D1	1630.80397588852	0.768536563904068	0.243005275104289	3.16263325384291	0.00156349162395063	0.0138403458535074
DENND10	537.374566917416	0.76935401434987	0.276384186885487	2.78363976976958	0.00537526970792179	0.0349352397094747
SDHC	1542.09726412623	0.769374402312008	0.210292088681851	3.65859889040328	0.000253597886205342	0.00341378407778031
UQCRC1	3250.37346536743	0.769463369901394	0.183063525075101	4.20325878454336	0.0000263099502516644	0.000555872201352721
PRDX4	1369.83248591764	0.770319987686761	0.279879647570013	2.75232584568002	0.00591736105241349	0.0376525259558299
PRR13	3394.98069596689	0.771183981169503	0.154849111270139	4.98022865513349	0.000000635091913228064	0.0000242481189301157
AP3B1	1874.45126546659	0.772455855451662	0.166281170802176	4.64548001271081	0.00000339286623516989	0.000103024777750263
MIF4GD	1268.01938686499	0.773022010215526	0.261221361623586	2.95926032010135	0.00308378480904486	0.0228648371673474
PRELID3B	1048.68564381757	0.773316335512433	0.291078372157573	2.65672894135125	0.00789028557535788	0.0466380528553408
MPDU1	1077.38239909412	0.774404885456109	0.259388758615645	2.98549902312304	0.00283116042310138	0.0215799542582806
MPP1	4353.84750337681	0.774775885361816	0.285301104515915	2.71564278265385	0.00661472464969904	0.0408787598339998
PSMD2	5888.50549241627	0.775637802272492	0.202024021930802	3.83933452497133	0.000123368244227074	0.00190179358308489
COPB1	2541.25874635359	0.775652057629347	0.166388873118633	4.66168225730045	0.00000313635147087727	0.0000968116812180722
PSMB7	2451.80771832901	0.776027331627933	0.224409472383517	3.45808634272665	0.000544027000777249	0.00611979195915172
DAZAP2	17098.4516904837	0.776290729873592	0.217132099657872	3.57520021727219	0.000349959973907612	0.00437260534230744
ARPC3	5644.87960438623	0.776743872299572	0.185629391822463	4.1843797723717	0.0000285945732543142	0.000590758454084779
PPP2CA	6531.53530143182	0.778025335819476	0.251447780129902	3.09418255916809	0.00197356006075047	0.0164972943106395
EAF1	551.577781100213	0.778041661254153	0.274524532328021	2.83414256152705	0.00459488286652041	0.0310856920145891
ZBTB44	1662.07414361758	0.778524544664356	0.285731354291206	2.72467313429983	0.00643651737834284	0.0400198130519154
NDUFA5	3214.97931675723	0.778537677968117	0.227331913391792	3.42467393315939	0.000615537692552536	0.00671733131916961
PSMB2	1770.09078824898	0.779985547255045	0.232336233988641	3.35714121669537	0.00078752878603123	0.00816092330096014
DHX9	5558.3944802761	0.780096141429055	0.264720659035725	2.94686536468533	0.00321012937706465	0.0235740490868016
SURF4	3423.00612117872	0.780986611039297	0.217184816215027	3.59595401119602	0.000323204899755184	0.00410913960672195
XRN2	3323.56244849202	0.783188786903882	0.22284263907639	3.51453738902907	0.000440520654086744	0.00516326587110469
ZFP91	1191.39513068116	0.783975638052023	0.246718241468863	3.17761521557766	0.00148491677537985	0.0133530016089082
KMT2C	4375.94103014494	0.784873699078141	0.229465916959554	3.42043694104028	0.000625206284533816	0.00680276538096503
PSME3	2429.20896139151	0.786102536290535	0.201979726731551	3.8919873247246	0.0000994264405899541	0.00159681554093854
SLC25A5	4268.85015142684	0.792144806601645	0.236033042204962	3.3560759087017	0.000790568665431028	0.00817944141405145
TUFM	4322.57918201354	0.793791557510064	0.180082226132774	4.40793949828677	0.0000104358685581126	0.000252701438517167
SRP72	4868.03947818128	0.793950303857826	0.158367153636157	5.01335211013452	0.000000534898827836835	0.0000211798442616239
PMPCA	2845.89493965584	0.794005483626733	0.267173229165626	2.97187516169336	0.00295987008495072	0.0222160417006535
USB1	975.986793342634	0.794200243680465	0.273029333736422	2.90884584748382	0.00362765684496477	0.0259399317769469
UBE2J1	5178.1338835379	0.794229533175147	0.273289884502236	2.9061797681306	0.0036587118427992	0.0260478737903103
RAB5A	1944.44134892808	0.794389882418812	0.220536048729234	3.60208631194864	0.000315673509906952	0.00403302252334156
VPS26A	3247.98601681447	0.794577922331926	0.206380961007309	3.85005437736956	0.000118091603924339	0.00184000247307888
1,00 PGK	13706.2124816575	0.795951339820821	0.169068492535128	4.70786323273949	0.00000250326957201048	0.0000803075941074714
RNF139	2336.93612690012	0.798086205133301	0.183157735194914	4.3573710074761	0.0000131634029931436	0.000306918844431207
NAA20	1208.88787674628	0.798213812704945	0.184259449462599	4.33201019015835	0.0000147754101548351	0.000340852527193783
KCTD20	3720.33867492438	0.798252653761735	0.219310716917232	3.63982510742052	0.000272823281246326	0.00361855317215008
CNST	5636.55554973757	0.798482197151469	0.173493324835094	4.60237993542649	0.00000417690356060556	0.000122556920878263
GMPS	1990.47023905887	0.798615238450475	0.228886172914064	3.48913710375295	0.00048458253473946	0.00560275505961487
CFL1	17218.6075250398	0.799425075953264	0.143926276203815	5.55440672154397	0.0000000278556211947588	0.00000169534774969714
SMG7	2966.59034736859	0.799867352905253	0.203092512188939	3.93843842042353	0.0000820136362795735	0.00136937602161431
PRELID1	1148.29740424836	0.799918046801068	0.284462004699129	2.8120382813414	0.00492286440189637	0.0327113692089368
DCP1A	3661.79212768795	0.800725353050954	0.291629310428402	2.74569573227976	0.00603827361793385	0.0381615385427697
ARID3A	260.775051724211	0.80132597278068	0.291687401613784	2.74720803280251	0.00601049969393876	0.0380966478173585
GLUD1	2944.46366703797	0.801384446281414	0.214107118466253	3.74291360335003	0.000181898784184878	0.00262436732055464
PSMA1	1579.16379807206	0.801597063256502	0.248847467368088	3.22123858335598	0.00127637845155361	0.0118701377791564
NCOA3	2052.65712627068	0.80160809847557	0.243251742811573	3.29538481085625	0.00098286988684429	0.00977405339872498
DPP9	1240.86343347825	0.801656774392106	0.280112635614747	2.86190864840052	0.0042109825992008	0.0291685940571697
NUP98	4091.82598960118	0.802526261281907	0.294781478954099	2.72244465333885	0.00648008868808014	0.0402141245248396
NAA50	4610.25873755354	0.803884571160503	0.298350906267668	2.69442644306665	0.00705098879383568	0.04296663407311
CDK6	11768.3811712933	0.805537044432518	0.248086531727343	3.2470003059974	0.00116628264381596	0.0110669712792915
STRN4	1787.10006832047	0.805541988758283	0.20980666987696	3.83944890422544	0.000123310788236003	0.00190179358308489
ATF6	2585.20562158469	0.805580838881159	0.262182132440308	3.07260007149636	0.00212202669664417	0.0174809479987905
PSMD14	1277.75350613194	0.807918394610573	0.266041350356321	3.03681511738116	0.00239092054071055	0.0190715914459868
SMARCC1	5699.50634998355	0.81090161355906	0.19593308094625	4.1386661693005	0.0000349330814079752	0.000694248468712226
ASH1L	3742.91688405197	0.812478845154326	0.266343616996031	3.05049114492739	0.00228467417309915	0.0184712016583007
DECR2	408.839642015636	0.812582118412394	0.28424181684132	2.85877049141584	0.00425286355992305	0.0293856576698704
SMC5	3817.2478882096	0.812668940841788	0.220401328267819	3.68722342659514	0.00022671428818308	0.00311600890611208
GUK1	4094.55959740073	0.812692269194258	0.286043381829283	2.84115040172224	0.00449511071218742	0.0305372843751463
ZMPSTE24	1031.15194797563	0.813203103455993	0.231673652782814	3.51012337263204	0.000447898825264177	0.0052309615040021
CEP350	3908.9778132941	0.813822072431885	0.233777940452162	3.48117564410837	0.000499218007806442	0.00573288436933044
UBE2D3	12919.7461582239	0.814012130194876	0.197588583518426	4.11973260650946	0.0000379312331468549	0.000741398923356398
BAG1	2450.97920713992	0.814239586942877	0.201779117390827	4.03530155881181	0.0000545322126235783	0.00100426953487456
POMP	2205.47087942421	0.814720083596316	0.26624903884276	3.05999258114682	0.00221342474275006	0.0180742256823562
CLCN7	3272.31150158297	0.815194290635503	0.217146942031724	3.75411361084886	0.000173955955600791	0.00252940185823908
TNFRSF1A	2052.68451674181	0.815235487876197	0.228168989271358	3.57294604529562	0.000352987511932948	0.00439786063292795
STYX	1366.71813211497	0.816601981812649	0.267468767316259	3.05307415892446	0.00226509954010183	0.0183584138392983
SLC25A32	1622.86484394862	0.816934585676221	0.271280246785655	3.01140460964599	0.00260042092917438	0.0204048654280228
TXN	7539.36124365673	0.818488493025681	0.215740235254373	3.79386113146963	0.000148322647992607	0.00221838352215288
SELENOF	3528.91608595623	0.820241778696954	0.209959675858913	3.90666338829811	0.0000935793738605193	0.00152162625715666
MAPRE1	3692.2058024616	0.820874015694364	0.264238551284972	3.10656416977203	0.00189275223659308	0.0161001081128312
SLMAP	1817.79862719954	0.822491278836507	0.211952321886687	3.88054856637157	0.000104221130252365	0.00165348152819579
GGNBP2	3765.63802827883	0.824491710623287	0.296671067742924	2.77914431257496	0.00545023056934944	0.0352819338344054
PGAM1	550.474511552267	0.824639202035036	0.305411209689956	2.70009474397545	0.0069319732170435	0.0424711573295325
GLTP	1715.05088175938	0.826658196266043	0.301765329050806	2.73940746893048	0.00615500378019612	0.0387339327928129
UBAP2L	3583.43462808066	0.827791791783519	0.284818644866138	2.90638203188058	0.00365634738942484	0.0260452416059575
SLC35B1	1088.21320374937	0.827829858548329	0.253145523386705	3.27017380150838	0.00107481424686465	0.010454610925224
MCM9	956.628850235142	0.828758231060114	0.28384735308795	2.91973210968546	0.00350332396970135	0.0252723210344699
GOLT1B	1236.4015910112	0.829417751519554	0.298424391828949	2.77932291806415	0.00544723444876138	0.0352800298598598
FBXW7	1111.05017874531	0.830067649958715	0.296235266743675	2.8020554712581	0.00507781417679275	0.0334178526745882
RMC1	1225.2824305821	0.830172680270847	0.194034082206646	4.27848896868909	0.0000188166313497326	0.000420699923858661
MDH2	4603.21082755575	0.830291666129762	0.176142461893078	4.71375077426684	0.00000243198093023289	0.0000784058642124714
BCAP31	5161.92437294707	0.831163538520995	0.130695187752493	6.35955732429133	0.00000000020233601100165	0.0000000191442122873082
TRIM58	2519.07115981215	0.83142803797943	0.268477860104114	3.09682160628443	0.00195607550861573	0.016414188892028
ZNF26	1096.52158309614	0.832837185182773	0.298686334200773	2.78833374620665	0.00529799326937716	0.0345879490591288
MTPAP	813.842435796784	0.833670194642982	0.22591582730266	3.69018056236544	0.00022409493221904	0.00309630426453334
SLC25A37	1436.4875981267	0.833872985038768	0.281562574794967	2.96159028111599	0.0030605475208587	0.022757157733401
STK40	2084.44487617129	0.834091532515298	0.26865964414033	3.10464020446489	0.00190510612800836	0.016152578385328
NDUFS1	1226.23024528278	0.834447620416817	0.24884126801831	3.35333293815003	0.000798445985338395	0.00823052769508494
G3BP2	7279.06304058904	0.834639098717568	0.262419848960409	3.18054865904404	0.00146996450449654	0.0132550597618862
WDR48	3155.37169767911	0.836858539925417	0.313588055683751	2.66865566069065	0.00761554807949147	0.0454046626821553
CNOT7	4691.37594891527	0.838297074720967	0.162778654950825	5.14992014754153	0.000000260597384199168	0.0000114566331497931
RAB8B	2292.36299054841	0.838478848440517	0.318448063803884	2.63301600400652	0.00846303594423875	0.0491994035280166
INPP5K	1006.61214791483	0.838722791366184	0.272081451578239	3.08261657125496	0.00205189347775715	0.0170321507559282
DNAJC7	1591.59502659112	0.839027201002681	0.286365432520689	2.92991788016196	0.00339051592516405	0.0246142430199237
ARRDC1	1826.67983075816	0.839448355746703	0.227359970085842	3.69215546355746	0.000222361464791851	0.00307886918959406
EPS15	3620.33349047149	0.839465435912301	0.259731740730755	3.23204793357356	0.00122906437252006	0.0115038663168418
GAPDH	24173.5056932002	0.839548452861171	0.172894645354832	4.85583836988221	0.00000119878456406491	0.0000423041352783665
CNDP2	2217.86572986529	0.840275789259974	0.259637889633293	3.23633730980775	0.00121074220725094	0.0113868684729078
C18orf25	1592.10102360897	0.841534966828817	0.309804976421504	2.71633779595545	0.00660085312530299	0.0408277305812795
SLC25A20	591.683209224209	0.843497254467213	0.318641358211228	2.64716814917685	0.00811689817431729	0.0475685302127761
AAR2	832.977104999045	0.844262290707939	0.282333614062726	2.99030029956111	0.00278703301206368	0.0213558040132133
ADPGK	2957.84558295972	0.844580042991419	0.255980206571278	3.29939589589419	0.000968931582460546	0.0096796784025917
MED30	1337.32829881896	0.845422151461226	0.274035767632312	3.08507958200396	0.00203497695062505	0.0169097630056479
APMAP	2071.62212178484	0.845518941782729	0.283933177458806	2.97788003976886	0.00290249561086276	0.0219443457967777
PRAM1	2112.15018651773	0.845913656697839	0.250153697770533	3.38157566422943	0.00072071381222091	0.00762589971326452
TNIP2	1157.8762953754	0.845950341641164	0.217065610969373	3.89721033130635	0.0000973071037586316	0.0015705053816767
TMEM127	1683.23299492028	0.846315928108676	0.255061651266948	3.3180837805481	0.0009063729365938	0.00911749725200712
RNPS1	8883.08593423284	0.846936722237818	0.192234277555426	4.40575288136959	0.0000105417089018337	0.000254423462349802
HTATIP2	1055.59023402506	0.847036229062147	0.248745680790103	3.40522989734602	0.000661083745323225	0.00710433782937066
MIER1	3164.5071922814	0.8477195717424	0.29817807542154	2.84299766354036	0.00446913980457691	0.0304656198755905
TGOLN2	7743.084289627	0.847996496756772	0.2388819291729	3.54985619754855	0.00038544163527866	0.00468467933382453
TMEM131L	1610.11660639523	0.848288001162428	0.18964978679282	4.47291829591735	0.00000771592651072407	0.00019793094783993
PFKP	2095.81824686115	0.848672533416155	0.314969352271601	2.69446067465109	0.00705026457064431	0.04296663407311
PTTG1IP	6878.71648177322	0.849590132035848	0.284168060899877	2.98974532656994	0.00279210133502452	0.0213695586936783
RBMXL1	904.571108513027	0.850236200744576	0.253555150801762	3.35325943115752	0.000798658082995529	0.00823052769508494
HIGD1A	822.792938970269	0.85101589348383	0.310262433791852	2.74289053651515	0.00609009832427041	0.0384183572978905
SF3B6	2767.88833526526	0.851362040991109	0.245775188026537	3.46398693792958	0.000532232353970435	0.0060376697183249
NAA60	1040.46522244118	0.851996960637604	0.242962619337372	3.50669976707217	0.00045370073907579	0.00528925941974338
SH3GLB1	3226.7520790049	0.853595687821518	0.203983093343181	4.18463939256686	0.0000285619141544936	0.000590758454084779
ARID4B	5684.60518873165	0.855643542153841	0.25001916636288	3.42231179553631	0.000620910667258477	0.00676166020216341
LYST	439.830330132295	0.856595275287364	0.247470255869334	3.46140699729042	0.000537359751468748	0.00607472404755622
ALDOA	20032.3134538658	0.856759777986944	0.19078880842698	4.4906186324595	0.00000710166072191704	0.000185824416925994
IDH2	5646.78592301865	0.856909652384027	0.196503177537734	4.36079285394495	0.0000129592007977057	0.000303240653791477
TYW5	897.818691975055	0.857983853404691	0.310215164295689	2.76577018841956	0.00567885393604746	0.0363831186668164
ACOT2	668.466809654367	0.860000390997126	0.243675632402066	3.52928350906307	0.000416686475159719	0.00497319497820882
AGTRAP	825.212038509682	0.861746900660314	0.321153614427789	2.68328569863902	0.00729026814824449	0.0438769325813109
MED1	852.114384284026	0.863321455356671	0.258208354796013	3.34350705281672	0.000827265911759521	0.00848516183019958
FAM32A	2243.28624924358	0.863377394189888	0.265486808808102	3.25205383297952	0.00114574319391038	0.0109436495119881
CAT	11716.9178557701	0.86455469780445	0.255703719034235	3.38107987271276	0.0007220155179769	0.00762731117979319
MEX3C	955.967742055798	0.865147827762435	0.320572939783956	2.69875501140391	0.00695993914979428	0.0426047470599455
MAD2L1BP	845.600461879741	0.865223101466358	0.281636803210948	3.07212371253305	0.00212541617700588	0.0174978304055269
CUL2	1237.24026975861	0.867623158669984	0.198358026216007	4.37402597324275	0.0000121975856968669	0.000288521515297086
TPD52L2	3123.71036813896	0.871628171641887	0.267659224403436	3.25648470955779	0.00112801005818796	0.010805889456904
BAK1	722.389676309703	0.873618698761714	0.282560404768306	3.09179447657595	0.00198950541882969	0.0165987043154373
FAM204A	1917.24638113036	0.873684442756117	0.262044613025312	3.33410571837141	0.000855741264526205	0.0087292294460302
1,00 LSM	381.9048964693	0.873728853200305	0.244720763960249	3.57030943783025	0.000356559770363185	0.00441707867327525
SRP19	332.559432011297	0.875082894371446	0.311936293982265	2.80532567467509	0.00502657631438302	0.0331809944069258
ADAM10	2889.64985703813	0.877466517055853	0.24900698610733	3.52386304807382	0.000425304011600009	0.00503886284128004
UBE2H	2636.13929743214	0.880282846721731	0.324915454651901	2.70926739285093	0.0067431969894342	0.0415543150619265
ARPC1A	353.736190235331	0.880371897945071	0.316124562848641	2.78488925381793	0.00535460079801149	0.0348182383563925
HTATSF1	2789.12900889814	0.880873960202828	0.190661308436525	4.62009815953868	0.00000383558535678058	0.000114602375294014
MRPS14	846.087174625792	0.882097496355722	0.303423722394139	2.90714743526184	0.00364741243353653	0.0260357617407839
MOB1A	6747.57245953019	0.882196811092625	0.206820958245239	4.26550973642891	0.0000199446315500427	0.000439151861971176
FOXN3	3783.10307469598	0.88237724401294	0.220811394957987	3.99606752260601	0.0000644033715785168	0.00114410179959278
RNF7	2429.91459388532	0.88330075291436	0.277127689015255	3.18734210952749	0.00143586828966727	0.0130014786811273
ERP44	2765.22441828094	0.883538624117131	0.155248442894932	5.69112712270543	0.000000012620350234686	0.00000083646656352434
VCPIP1	1311.80195485319	0.883572663986754	0.304570897112131	2.90104101332262	0.00371925196043869	0.0263925395910043
C12orf4	368.746777176553	0.884229850375128	0.278547502450519	3.17443108481003	0.00150130536892381	0.013472538970473
GYG1	964.904719967255	0.884457320036131	0.293012334101625	3.01849859920701	0.00254030576135755	0.0199700880440503
TRAFD1	1406.77703543674	0.884790625847482	0.257578802774701	3.43502887782808	0.000592490687348238	0.00653943440803545
CAMK1D	1148.58664995212	0.885143253131428	0.329545188949999	2.68595410526757	0.00723230222631885	0.0436540655715982
NDFIP1	2275.4796687072	0.885413393368442	0.228874390946446	3.86855597826853	0.000109481803638941	0.00172229386760681
WDR18	1379.90232019937	0.886548680415109	0.22702388255005	3.90508994233089	0.0000941903467034519	0.00152628028368365
AFG3L2	1891.22954357093	0.886656138200063	0.301892404033078	2.93699386388971	0.0033141066117196	0.0241205630040261
RAB14	3825.58834136236	0.887768656924559	0.242334445694663	3.66340267632911	0.000248886807880326	0.00336758036320561
FBXO8	172.85360374846	0.888520181920636	0.333363651610322	2.66531812220263	0.00769155244500205	0.0457325137861529
TAF9	2499.63573928977	0.88885031133929	0.251093301662849	3.53992044173594	0.000400247670021311	0.00482997581096882
PDCL3	641.291695566463	0.890584478411211	0.252918447566968	3.52123179221792	0.000429546959545346	0.00507565126767745
TPCN2	798.144470123879	0.890613600177384	0.322225067033068	2.76394883979025	0.0057106492211051	0.0365151551811799
MAPKAPK3	3263.75639166306	0.891738597913525	0.252771023007298	3.52785136248698	0.000418947335113472	0.00499105415563559
GET3	1170.97647411518	0.892383803851607	0.223299032638123	3.99636215754592	0.0000643233069188038	0.00114410179959278
ITPR2	1708.54782951775	0.892691329779258	0.315421151037834	2.8301568453543	0.00465251899580249	0.0313618691420718
GPX1	7956.00934985134	0.892883946271836	0.294925434014199	3.0274904884224	0.00246593474426281	0.0194665719200965
ZNF317	2794.67245238635	0.894112679104082	0.294989509861367	3.03099821930711	0.00243746685392689	0.019311896062939
LAMP2	6765.29213536919	0.894586489114312	0.252834621373494	3.53822781173946	0.000402822351927982	0.00485655720140688
BAG4	990.585072150094	0.895237455491197	0.275866446027695	3.24518428530203	0.00117374637402432	0.0111135651962549
GUCD1	2033.39462730522	0.895729341508482	0.243884453750313	3.67276112820837	0.000239943756629401	0.00325670023940758
DCTN4	2287.09642330368	0.89617953648306	0.253891188645562	3.52977801736219	0.000415908469131413	0.00496845094368606
TFB2M	1012.72758807234	0.896213571566871	0.316818255979819	2.8287939683121	0.00467237679560484	0.031463240753075
FEM1B	1563.24133692744	0.896773519053074	0.228200409337021	3.92976297307452	0.0000850296381543248	0.00140535694352028
TRAF6	771.914830779258	0.897162786113872	0.23237483312518	3.86084316467512	0.000112996419128959	0.00176905784720242
ARPC5	4111.84333151615	0.897511935924913	0.298895216900695	3.0027644645217	0.00267539404663361	0.0207685018233621
SMIM3	4409.68455211836	0.897687565257212	0.32693885826413	2.7457353036083	0.00603754540616067	0.0381615385427697
ARHGAP30	2726.66984717807	0.898372257118394	0.332507650105396	2.70180928719575	0.00689633065440541	0.0422748306828974
RASA3	1379.03883763366	0.900083034628437	0.33231614049903	2.70851434804463	0.00675851897332725	0.0415862310248511
PFN1	16698.4495574666	0.900243171143955	0.186335462545117	4.83130349342912	0.00000135642053800581	0.0000471031461828241
RWDD4	507.492653057411	0.900601715797809	0.25609444129132	3.51667811006226	0.00043698336770369	0.00514489795501089
ATP6AP1	3352.43101845256	0.901391063347329	0.211081892176368	4.27033818037873	0.0000195176790683009	0.000431205305574966
BSG	8097.27651327641	0.901804149745577	0.303387376416007	2.9724511296377	0.00295432238243813	0.0222075920250401
TRIM11	544.369979280063	0.90242832771683	0.336325191932657	2.683201702885	0.00729209954058701	0.0438769325813109
REST	4307.71930673714	0.902910879104957	0.276749812871693	3.26255280802508	0.00110413599346418	0.0106396337023334
UCHL5	1859.05138193362	0.903549617705087	0.219353534809226	4.11914774243741	0.0000380276277236945	0.000741398923356398
TAP1	1668.20795813195	0.904427768386142	0.302626216064072	2.98859689074213	0.00280261623472916	0.0214123816131414
KDM3A	3071.40439813937	0.90470728000483	0.343803485519502	2.63146628265789	0.00850173026894941	0.0493584224640607
SUCO	1920.27228990744	0.907073237005673	0.345195482089296	2.62770888980241	0.00859620451759324	0.0497962033656677
ZNF766	1644.45791913105	0.907273212092954	0.29869509464721	3.03745601568897	0.00238584220616979	0.0190715914459868
PPP2R1B	1073.05510974287	0.907630160449232	0.318107036353796	2.85322252174194	0.00432783049257179	0.029710032987124
CTSD	2821.5858920403	0.907649572439211	0.17531113974081	5.17736393580654	0.000000225042957008979	0.0000100629653755693
MAN2B1	1462.07889566163	0.907873582822862	0.255233925216979	3.55702550925023	0.000375077746507267	0.00459848839074684
HS2ST1	929.584994704934	0.911022423290009	0.334814704121802	2.72097495144237	0.00650896934232118	0.0403549917866513
HAUS2	543.24361275721	0.91310564597276	0.300764162937553	3.03595227920272	0.00239777310604613	0.0191133842769501
CSF3R	9823.10346042005	0.913146859552426	0.327556482552894	2.78775389342194	0.00530748469498545	0.0346152985326798
MED13L	1820.09128197841	0.913500339143571	0.332657355521703	2.74606986432312	0.00603139181063174	0.0381549820113462
THOC5	876.634475250666	0.913615503810028	0.323154812183593	2.82717592115255	0.00469605216474389	0.0315653758133969
SNRPB	4446.05596980157	0.91514971918978	0.234902408566846	3.89587201243769	0.0000978460511502319	0.00157582418756527
SENP5	1697.01478952197	0.916580920353069	0.289334769001121	3.16789068772276	0.001535492430803	0.0136852728116005
COX5A	2282.0126643148	0.916647704539729	0.254952873620106	3.59536133687823	0.000323941637570819	0.00411449996280368
POLR3F	460.105446080515	0.916868449865166	0.310791574712495	2.95010716012278	0.00317663729685865	0.0233830768208348
COPE	2383.97227147514	0.917805331528453	0.198760278894877	4.61764964625489	0.00000388110788079496	0.000115434226878223
MCTP2	3334.61868350276	0.918073552601071	0.296210361593009	3.09939715701943	0.0019391488667666	0.0163456854443973
EZR	4031.42647663388	0.918472630918736	0.279380596478608	3.28753192775527	0.00101069727813017	0.00996727670736078
SMIM12	764.178294836881	0.918569764190944	0.258971460829852	3.54699224867275	0.000389656055591813	0.00471960957130083
WDR41	1255.50240649937	0.91902842758007	0.281322137348198	3.26681873045267	0.00108763297832795	0.0105502564429143
ZBTB5	501.120743431346	0.919949655402003	0.343905135959084	2.6750099350405	0.00747270356658486	0.0447779212798983
CDC42	3324.14097056727	0.919984478611831	0.294103040334536	3.12810257780868	0.00175938766675063	0.015173266026924
COMMD9	1276.86684866889	0.920017236366262	0.19833586229562	4.63868322005718	0.00000350636009354654	0.000105978110512586
TMED2	6935.42642996279	0.921900027373674	0.223518697126559	4.12448729893806	0.0000371561494279823	0.000731070124141298
PDRG1	980.78561171787	0.92219376608096	0.310085490512819	2.97399844331909	0.00293946566357589	0.0221341425428549
SETMAR	589.978921131162	0.922829927119021	0.295434092016787	3.12364060904177	0.00178628493392048	0.0153747675558337
SLC22A16	702.562060000184	0.923305440556977	0.324229503839963	2.84769100165762	0.00440376595434741	0.0301678762150651
TBC1D2	488.149600074166	0.924216985059991	0.331801825908384	2.78544876156041	0.00534536873162482	0.0347755254254237
CERT1	1137.09610238144	0.924816663704407	0.285808827141603	3.23578761703609	0.00121307605466912	0.0113868684729078
DESI1	337.597102655905	0.925458217251668	0.333327662294236	2.77642188734623	0.00549608398244551	0.0354907856373843
SATB1	3770.68684572744	0.925725636458892	0.334429410790193	2.76807483609644	0.00563885058935193	0.0361445616814767
MAIP1	418.180399118231	0.927201498161187	0.309873821212408	2.99219048105914	0.00276983380172719	0.0212614461782198
PCYT2	821.801893210663	0.92800085104896	0.339431573555039	2.7339850601685	0.00625728834625845	0.0392417934376064
KIAA1143	838.701693262757	0.928179589238717	0.258401045479548	3.59201174095939	0.000328135062240158	0.0041556348280017
IRF9	596.452714480358	0.928346229494039	0.25964171067446	3.57548957400763	0.000349573107779256	0.00437200772823156
RHOA	14066.0418273562	0.928798977760626	0.168771590797166	5.50328982131171	0.0000000372768867953789	0.00000212839426775364
CASP2	1978.51377464142	0.929225816822733	0.310887813460568	2.98894255930875	0.00279944754911778	0.0214088761363238
SEPTIN11	4394.16164931828	0.929576186215157	0.218733604403197	4.24980966574138	0.0000213952238813721	0.000465595730365126
GTF3A	5612.08039786066	0.930995503461541	0.204106106588576	4.56133096173443	0.00000508303880121674	0.000143656358501054
TMEM11	815.808985125278	0.931233377156715	0.295863487150137	3.14751031337692	0.00164667296871032	0.0143913045197126
ENG	1784.7085482683	0.933947947270631	0.348303284859625	2.68142158822026	0.00733100928206797	0.0440907361565921
TRIM26	856.217446166755	0.936744126904715	0.3427222160127	2.73324600255853	0.00627134727557665	0.0392922175514416
PUF60	4252.49395828968	0.937701880403214	0.253914897908744	3.69297700972323	0.000221644067558576	0.00307221790971733
NUP88	2363.79309709802	0.93831296933015	0.346339460819965	2.70922916813659	0.0067439739837872	0.0415543150619265
CDC73	2786.19865293168	0.938432148146942	0.316331494815734	2.96660991247042	0.00301102716056075	0.0224785486766391
ZNF267	1023.14293266709	0.939665070332666	0.296909108578964	3.16482399219746	0.00155176789430038	0.0137832880244082
PSMD12	2121.92653460925	0.939924217200136	0.303257147490398	3.09942972483409	0.00193893569321971	0.0163456854443973
GORASP2	2099.50253407376	0.93999165309811	0.2097821475184	4.48079907760341	0.00000743640933873739	0.000192271676704741
H3P6	1224.00874765818	0.942107781777877	0.318418483720528	2.95870946551191	0.00308930208260939	0.0228825878579243
PAXIP1-AS1	888.094287265068	0.942992426594139	0.309047262279906	3.05128872405304	0.00227861347362487	0.0184450440949287
TM9SF3	4914.43789610449	0.943443814187778	0.209196360120855	4.50984813331714	0.00000648740510458934	0.000174651646289944
DEGS1	1881.00598621368	0.943554290592472	0.304772167758654	3.09593325903585	0.00196194515880583	0.0164248764552618
CIAPIN1	1024.60982173599	0.943834068197515	0.198283551326659	4.76002200829361	0.00000193571850172607	0.0000641489250686224
ACSL3	1421.23167151792	0.944127538248534	0.273750951662585	3.44885573005142	0.000562967397657128	0.00627189872970062
SMAD5	1739.06734397536	0.944141502390563	0.314651187655192	3.00059729450375	0.00269450656667517	0.0208548738832707
RFWD3	1421.09971818969	0.944149508922308	0.267028299176882	3.53576572907314	0.000406595091297269	0.00487951480429084
XPNPEP1	1776.37991723431	0.944432926225595	0.212595556166333	4.44239260338386	0.00000889640411495978	0.000220837164503859
NIP7	841.357502246579	0.944528743633132	0.329535111774876	2.86624614459413	0.0041537114396124	0.0288529727563906
GPN3	737.242759027537	0.946185520220481	0.297676450831201	3.17857028185619	0.00148003332032118	0.0133182598645304
KBTBD4	224.264294823041	0.946530541213631	0.343655716638441	2.75429883859454	0.00588180351335813	0.037472478566137
CEP85L	946.018487435211	0.946793875787873	0.307507789786322	3.07892647677567	0.00207747944928781	0.0172007921175339
RIPK1	874.432589498598	0.948271830268745	0.278077768567654	3.41009579857169	0.000649400645964621	0.00700183669228741
MAP4K4	423.564532053681	0.948959547805675	0.356621672872957	2.66096992973204	0.00779159152493584	0.0461591699369725
TPMT	1064.68123392844	0.949099647801516	0.32017642638459	2.96430208344407	0.00303370318751779	0.0226090539494405
BTF3L4	2024.54723800408	0.949879139851155	0.207385502775958	4.58025815274718	0.00000464402351695239	0.000132684934487631
VAMP7	1779.7492474591	0.949974888839027	0.20670807460525	4.59573188252656	0.00000431232919986971	0.000124593144986962
EMC3	1901.69043675975	0.950415754879567	0.232866158198969	4.08138203605995	0.000044768698102272	0.000852106255278958
PLIN3	2159.51441080711	0.952595752570266	0.180392513407683	5.28068340850387	0.000000128702914905221	0.00000613311664203456
PROSER1	1490.62575324574	0.952911390492295	0.275819157603298	3.45484120382543	0.00055061701809079	0.006179231020765
ADRM1	1330.60981219119	0.953285145305386	0.293360185366039	3.24953825658355	0.00115592529055614	0.0110086918444868
GHITM	4770.77514416575	0.956146723767801	0.205724054250286	4.64771476166099	0.00000335632582610284	0.000102451003390896
CCNT2	2700.05852226244	0.957240922586137	0.223894779205249	4.27540528628681	0.0000190789899205647	0.000424385641214333
TMEM167B	1241.72942467618	0.959361400613876	0.309591384284597	3.09879876932223	0.001943069462245	0.0163576131325164
TRIAP1	1082.72921072168	0.960010261502011	0.252824081073837	3.79714723939465	0.000146370856216401	0.0021942184496183
ERC1	1919.11263289616	0.960532367511078	0.299057431720205	3.21186590142907	0.00131875915926954	0.0121431864193105
ARHGDIB	31436.0211830661	0.960795516797299	0.234332727057234	4.10013372379964	0.000041291147552395	0.000797542179869263
ELF2	2102.41262866646	0.960869842567748	0.203078648213388	4.73151584876664	0.00000222849414878936	0.0000729259350895805
NAPG	1452.29165775553	0.961846796134379	0.342498091458753	2.80832746260781	0.00497995597542368	0.0329565560928064
KIF20B	930.035765488941	0.963433062006371	0.268438116644863	3.58903226579022	0.000331907763894057	0.00419527557905585
TMED5	2242.15843372214	0.964570386809359	0.358482347274121	2.69070539775221	0.00713011281752095	0.0432209299249633
MYO1G	1910.4227240074	0.965392722922895	0.296405051097467	3.25700496448505	0.00112594463688762	0.0107940228515725
DSTYK	1702.73028793581	0.965776744210635	0.287590702990969	3.35816399545073	0.000784620476324108	0.00814371189138623
ADA	2297.4268497648	0.967899954533171	0.275159778757487	3.51759242903823	0.000435480660489516	0.00513511907311413
RNF10	7500.45768779527	0.968140053956466	0.272807918298615	3.54879748357136	0.000386994589241838	0.00469608582874598
AL662844.4	1001.32230818992	0.96834185327491	0.359568065247049	2.69306967683459	0.00707974717371297	0.0430763339649406
CYRIB	2520.29931909833	0.969555196858213	0.187162121566605	5.18029603823004	0.000000221534037514507	0.00000994519945685682
TMEM164	297.612610609274	0.970833796982997	0.354216959794659	2.74078857643009	0.00612919327544667	0.0386239751918471
DDX6	2373.10567975159	0.970836500184971	0.265910647638019	3.65098768630943	0.000261233765883064	0.00349122751395616
ABCF1	2308.31016038811	0.970862294003334	0.284444735483087	3.41318426004429	0.000642085131430101	0.00694590353030889
EIF4E2	1190.42220677637	0.971320921101569	0.29179748036724	3.3287501998959	0.000872366095028604	0.00884354355806559
ZNF124	347.790225243325	0.973064934208432	0.340385116758717	2.85871762982572	0.00425357225978824	0.0293856576698704
CORO1A	1979.10209875323	0.974506331381195	0.341271659695661	2.85551496497025	0.00429670979263393	0.0295741379875705
TUT7	2433.63961648717	0.976034284348458	0.245362945300534	3.97792047675723	0.0000695206130499128	0.00120229224449366
SUPT4H1	1104.72904474954	0.976196053663819	0.214282754644237	4.55564450477851	0.00000522251974984041	0.000146962155977729
RO60	4208.77204034799	0.976331728777051	0.197676899373848	4.93902793836627	0.000000785129643302903	0.0000292898221503029
SRD5A3	530.692680680817	0.976432953936656	0.325272805839867	3.0018892954038	0.00268309729958849	0.0208159248013826
CPD	1554.94518883942	0.976613214442291	0.347888714308369	2.80725753459372	0.00499652783858132	0.0330160242856054
LBR	4723.6537170666	0.976779327862017	0.249983568787403	3.90737412302771	0.0000933046227285073	0.00151905044758868
CLIC1	10604.1009938633	0.977493949456457	0.22383306963446	4.36706672098451	0.0000125926269041966	0.000296255728807379
CLTC	4398.73868306798	0.979485517973537	0.194460719705513	5.03693249442276	0.000000473051517344617	0.0000191820921179151
RASSF2	1980.67483899664	0.981742845728141	0.370072894321977	2.65283640274932	0.00798185466526348	0.0470090556447205
DOCK1	1311.83059521721	0.982464388286534	0.320009836319382	3.07010684292216	0.00213982207121198	0.0175610664888843
MOB4	914.923743952023	0.982573547526532	0.274419813359862	3.58054885139809	0.000342873228989477	0.00430470745280346
CCNG1	4068.85212123593	0.983027156937562	0.333092548058721	2.95121329692511	0.00316528250308531	0.0233365859078401
TSNAX	1309.10759818146	0.983871788193938	0.308528161896063	3.18892052559333	0.00142805132692577	0.0129737338470815
NUP93	1865.03273960445	0.984657110572222	0.215514831420666	4.56886008299938	0.00000490383999482979	0.000139802268149547
ELL	919.216301571384	0.985369065335702	0.308429859135232	3.19479141253851	0.00139931935295683	0.01275901731254
WDR1	5562.96875244151	0.986462377784702	0.229756763938966	4.29350745054344	0.0000175872409922304	0.000400063772884237
DR1	1987.32084362483	0.987124114033185	0.18602553055946	5.30639053179675	0.000000111817260275154	0.0000054681571813209
YTHDF2	5701.12747134892	0.987901207691086	0.256833429156312	3.84646660263932	0.00011983345623129	0.00186048209038282
CASP6	1398.39393103291	0.987997724443001	0.274038138266705	3.60532928260314	0.000311757379546613	0.00399471649140347
NLRC5	999.082638847098	0.989084609305994	0.362363590950714	2.72953639384957	0.00634234480599764	0.0396040153667677
BLOC1S2	1440.45102115029	0.989225172838353	0.292366727700323	3.38350803670216	0.00071566112929688	0.00759089144210346
AAGAB	843.317313631647	0.989695233295572	0.281298339403261	3.51831168074112	0.000434301943049249	0.00512719753200184
SLC8B1	1511.09253180339	0.989878249744925	0.331596675194429	2.9851874997375	0.00283404548367117	0.0215893418204752
SNRPC	2458.65043123256	0.990438722181659	0.239594012769518	4.13382083605917	0.0000356781645629814	0.000704765196216109
RNF145	1751.27388381549	0.991586197615504	0.238562544808649	4.15650410843352	0.0000323154363392923	0.000653162000436748
EDRF1	1059.80268018106	0.991817651916287	0.26260355201939	3.77686304807886	0.000158815999912918	0.00235103451192649
NUDT1	774.660820375028	0.991897418264277	0.37569666425217	2.6401549777895	0.00828681226772368	0.048325550593867
SLC35B2	872.447059888762	0.992958841955337	0.358531256079695	2.76951820829429	0.00561392662924131	0.0360024754410628
PAK1	1084.91535786475	0.993144599780987	0.262913655873621	3.77745536450331	0.000158438889024364	0.00234883829163931
WDR53	350.861485362366	0.993793942784856	0.364549679217498	2.7260864552618	0.00640902086592068	0.0398868376769906
KLHL36	1203.43470728588	0.999209009601451	0.296851875533637	3.36601885302297	0.000762614959612415	0.00798513514647899
IER3IP1	697.950553923323	0.99947630193761	0.317925298838641	3.14374573394639	0.00166800303194748	0.0145338149437118
AC006978.1	327.057532935837	1.00038882413425	0.325770067719746	3.07084328261511	0.00213455155857965	0.0175488262579914
CCDC12	1439.90689224997	1.00314029187623	0.205886487963801	4.87229784624138	0.00000110307702539004	0.0000393287845239477
GNB4	1156.62202237735	1.00501790217054	0.246832924002167	4.07165254081632	0.0000466807767438888	0.000882070769819039
TCF7L2	521.804592712207	1.00521269018197	0.295806217761517	3.39821352569534	0.000678274582771796	0.00727411281788017
SPPL2A	497.590011633525	1.00534675482719	0.33165859615851	3.0312700061804	0.00243527370171981	0.0193062348047089
RIOK3	3815.87941226981	1.00571835977545	0.210224786223258	4.78401418711578	0.00000171828547954922	0.0000575047310880083
ETFB	453.074510247648	1.00577473189709	0.302349785328369	3.32652702499778	0.00087935492350157	0.00889367717750581
PSMB10	1476.52247723327	1.00624298106525	0.223916124256915	4.49383886222823	0.00000699505676320865	0.000184142048704063
ATP6AP2	4007.65824230665	1.00659026815983	0.235039058304586	4.28265104285515	0.0000184679684788097	0.000415036599703646
TOR2A	678.331052319835	1.00725263333441	0.348926906715132	2.88671528033446	0.00389286328793878	0.0274307155696798
GOLPH3	6033.48575039395	1.00830121182828	0.328484130561622	3.06955836832773	0.00214375511489445	0.0175712558287362
COX19	2295.57908204766	1.00927307329088	0.282317848870153	3.57495311518571	0.000350290663096698	0.00437260534230744
MRPL41	561.619037566695	1.00980533192519	0.335625912931265	3.00872278634814	0.00262348374248677	0.0205413966738167
OSBPL9	2900.6946419365	1.01022617134545	0.270765552193664	3.73099961631343	0.000190721514148028	0.00271861442164934
PSMD7	1799.2161134615	1.01081830721296	0.26636366728387	3.79488057632014	0.000147714539740747	0.00221182195572814
UQCRFS1	2731.12045403417	1.01144401632686	0.226164428801539	4.47216223031434	0.00000774326469250931	0.000198242759000184
MAN1A1	9481.47661080594	1.01270173216052	0.317253037662881	3.19209467502919	0.00141245027866431	0.0128607833253277
DERA	1122.42515763479	1.01301460278471	0.242008275746112	4.18586760994673	0.0000284078898144653	0.000589700822428416
RESF1	2940.6895093977	1.01429661356307	0.240397107889207	4.21925464274112	0.0000245111307803047	0.000522944174180455
ZBED4	1367.63483961508	1.01430008340663	0.276413039396873	3.66950881050986	0.000243016962652845	0.00329156896406451
PLEKHG4	498.342984876357	1.01490490356204	0.27000930523787	3.75877750830825	0.000170745587347187	0.00249607487777362
SLC39A7	271.456000979792	1.01510853043993	0.356912706953391	2.84413670531627	0.00445319370107697	0.0304266615148938
PNO1	843.828317131019	1.01639563262554	0.309399060266789	3.2850637353233	0.00101959304711603	0.0100398389262398
CEBPG	1736.03657731662	1.01659174749005	0.285076735540967	3.5660284433977	0.000362432052965586	0.00446441067506759
CHST11	4161.81858400139	1.01943394367504	0.305999714806303	3.33148658102618	0.000863834646873856	0.00878279075299878
RANBP6	1751.37846236889	1.01948366596463	0.295082662650838	3.4549087255965	0.000550479145018255	0.006179231020765
ZNF468	1199.1771574468	1.01980066227161	0.325841389320755	3.12974562377565	0.00174957735828626	0.0151186178472162
FAM126A	909.498941033568	1.02237801842752	0.252261587998923	4.05284857888027	0.0000505977533505313	0.000942446313121094
CSGALNACT2	3139.2100474071	1.0233367543844	0.231658187489195	4.4174426359618	0.00000998755651692494	0.000244667027094726
KLF10	24255.7663358405	1.02474747461947	0.317395010713851	3.22861872439241	0.00124389614273668	0.0116094009547626
TRAM1	5252.57885313514	1.0262071826946	0.187251263440492	5.48037521263899	0.0000000424424778281309	0.0000023886699698358
ITGB1	2914.40474813222	1.0270001215249	0.258667101482347	3.97035462043477	0.0000717657356253887	0.00123457866938169
JAK3	3415.38027980065	1.0283286450724	0.232601590525366	4.42098715984598	0.00000982510126469804	0.000241361653495551
NUDT5	1214.92395624516	1.02872321472167	0.328228761253892	3.13416536318075	0.00172343703107065	0.0149280740757891
TPP1	7818.22416613112	1.02955039585624	0.200025660885645	5.14709158463843	0.000000264556181061634	0.0000115916444836301
MIDEAS	3320.64242577389	1.03041758137257	0.313283493533043	3.28908992220456	0.00100511905698781	0.00994984042993924
SEPHS2	2015.6313993469	1.03114463267867	0.265020939669607	3.89080437932248	0.0000999124590579899	0.00160264985002478
TOMM20	4511.56374565773	1.03217324996159	0.272782027860002	3.78387556562681	0.000154405041978447	0.00229719904088038
RNF2	1062.10198027721	1.0336290527706	0.28354367497177	3.6453962616994	0.00026698009781309	0.00355710116035256
CYC1	3017.74006541837	1.03387031910092	0.208244446745996	4.96469574702258	0.000000688088547550068	0.0000260416584503224
ARHGAP25	2407.98210556011	1.03566451410481	0.227875812552815	4.54486372424793	0.00000549708071806405	0.000152329138718278
ENSG00000272579	222.046458402694	1.0360008045745	0.297017833036445	3.48800876359292	0.00048663212854533	0.00561303507280598
BAG5	2346.31095385523	1.03607107370335	0.283452057438154	3.65518981610994	0.000256991761925256	0.00344865512380068
MTM1	1131.90978321887	1.03713719609477	0.261732468309661	3.9625851648933	0.0000741425458980451	0.00126711940024971
METAP1	1325.25731186404	1.03815306043103	0.232391624899392	4.46725677347656	0.00000792290111693666	0.000200872465793868
TFPI	3841.36229263252	1.0399993433568	0.29344119200355	3.54414912322268	0.000393882394181813	0.00476637851791653
ICE1	1222.59348191675	1.04218303803562	0.324906108739615	3.20764371614458	0.00133827176498727	0.0122881958055125
CD44	14996.4731201917	1.04297474098267	0.264222852086871	3.94732981172939	0.0000790276568652128	0.00133488242650593
SLC9A3R1	3621.7586032014	1.04374757827236	0.270013583443999	3.86553729986266	0.000110844906329933	0.00173954560330521
C18orf21	397.920184514496	1.04375464066913	0.32757567209812	3.18630084457703	0.00144104663229607	0.0130393249327026
TMCO3	1611.87098780317	1.04394619040343	0.278477432315119	3.74876406222433	0.000177708165717617	0.00257243405740014
SDE2	3955.0359450093	1.04421285676753	0.285240391292815	3.66081694122901	0.0002514123433237	0.00339800146352295
EMC7	1161.58890620091	1.04433795676207	0.229791934084821	4.5447111140837	0.00000550106478972345	0.000152329138718278
TMOD3	1820.9836033687	1.04450476026223	0.262517987748435	3.97879310755328	0.0000692659820173283	0.00119947735702952
TMEM9B	1272.16101059379	1.04618202861742	0.342070457853639	3.05838170060582	0.00222535923597946	0.0181150346285435
MVP	2771.08116199087	1.04707664625299	0.251746230748516	4.15925451252922	0.0000319287971217735	0.000646347758168988
ACTR3	5860.40485038972	1.04801515261476	0.299617750248646	3.49784067113859	0.000469041250637012	0.00544864022203511
ARPC2	10183.5346493057	1.04972014952302	0.171674480134406	6.11459634944679	0.000000000968016704118488	0.0000000780209512695994
KLHL24	3851.95132929949	1.05086404127085	0.297066313397237	3.53747292735153	0.000403975598315605	0.00486148330618144
EFR3A	1228.96891798702	1.05267976206733	0.218632225420397	4.81484264290494	0.00000147315928224985	0.0000506185282850956
HHEX	4108.18364760701	1.05321626333665	0.247344506765248	4.25809441701587	0.0000206176872622107	0.000450175823716864
SEL1L3	823.949292560962	1.05341743676049	0.339664955942371	3.10134271531744	0.0019264518458475	0.0162701693086875
INSIG1	4648.02727464718	1.05406877158379	0.359666347409056	2.93068500619264	0.0033821553546865	0.024574737042928
GYPC	2765.63392680833	1.05459720113337	0.327858892650452	3.216619176036	0.00129710648578479	0.0119945604708867
ZNF644	3322.12650204605	1.05494550270709	0.270094901533656	3.90583271552663	0.0000939014581742837	0.0015249643524647
GPATCH3	579.931768356634	1.05533958454492	0.298581059241584	3.53451617870722	0.000408522425241158	0.0048936489049301
RNF135	849.508262066682	1.05563942343028	0.264728374778537	3.98763232053757	0.0000667359842942211	0.00116962650594583
EIF4ENIF1	823.117585686824	1.05564520163665	0.343802060613533	3.07050283454613	0.00213698657809652	0.0175488262579914
NKIRAS2	1598.55631775813	1.05738033487016	0.209172752710991	5.05505770309923	0.000000430260659801821	0.0000177782070728873
NCSTN	2584.3509663631	1.05789455980432	0.282683637421269	3.74232682674799	0.000182324173696672	0.00262760125381617
SUV39H1	331.421983276745	1.058865056321	0.287165531760496	3.68729857594512	0.00022664736840566	0.00311600890611208
MPG	1244.73429472815	1.060408101644	0.238130951861438	4.45304607970922	0.00000846605765351495	0.000211360066504674
SLC29A1	873.868525633386	1.06186543017963	0.338443712499018	3.13749492445576	0.001703982243113	0.014802991449319
ZNF669	437.750520369845	1.06205516571502	0.351734720036159	3.01947776325817	0.00253210880138135	0.0199407386125672
HSPA14	752.197427042054	1.06365697324728	0.396738857734363	2.68100024111945	0.00734024630527628	0.0441056585402634
ARNTL	305.225213241816	1.06627124448183	0.355309718960355	3.00096278706299	0.00269127452451063	0.0208545824727212
ZNF805	257.773565773395	1.06708837914264	0.336502853895986	3.1711124193689	0.00151856362285911	0.0135621649956713
MYD88	2110.53749899579	1.06990236846235	0.330689066760687	3.23537266878139	0.00121484056480719	0.0113952394071031
RFK	923.011906791215	1.07006831797765	0.351460900106814	3.04462976579314	0.00232966903703264	0.0187190699178678
ZBTB39	384.585119101155	1.07012317464762	0.327289258316945	3.26965565613314	0.00107678475892672	0.0104609959801386
ZADH2	805.466643216444	1.07217709728003	0.281525470209147	3.80845504487927	0.000139837762385843	0.00211816898314611
PLAA	1177.56127972553	1.07317695855804	0.278178127041532	3.85787685743463	0.000114376244569524	0.00178764277577486
TXNRD1	2608.23228835042	1.0744587477894	0.260515696892378	4.12435319869908	0.0000371778021314101	0.000731070124141298
SUMO1	3992.34110041334	1.07482463169828	0.257295032003551	4.17740141863076	0.0000294858389594486	0.000607250156614385
ATG13	1854.81902882133	1.07514943103121	0.247068293112176	4.35162852136215	0.0000135130073209081	0.000313391361614738
LCOR	2773.00359257011	1.07625738786758	0.23564694829006	4.5672451762151	0.00000494175876281494	0.000140576348945696
FBXO34	876.791374872018	1.07702197207507	0.337447403530979	3.19167360840633	0.00141451075584771	0.0128705692955425
TMEM120A	180.60783478729	1.07779192405877	0.407172532289139	2.64701530331474	0.00812056780610232	0.0475685302127761
HMGN3	4635.49012596008	1.07985965349322	0.213676238246556	5.05371894579685	0.000000433289083246023	0.0000178468629651209
GMFB	2357.96920131221	1.08016487610647	0.21759741235108	4.96405202817249	0.000000690374361897562	0.000026052653304325
ELOA	2398.33220611527	1.08120507716978	0.275310059063058	3.92722692679433	0.0000859308975132809	0.00141487985981199
SPRTN	807.809580750658	1.08289258951972	0.324951530554933	3.33247419290631	0.000860774532797785	0.00876004136768565
BMI1	3317.0590021655	1.08298833659913	0.407063225415903	2.66049170983849	0.00780266480619307	0.0461828623637638
TSPAN5	245.857301610169	1.0834624915939	0.384853261231527	2.81526129758347	0.00487375885531555	0.0325174600786178
TRIB3	427.407123884352	1.08362345769065	0.401841204908744	2.69664594982671	0.00700416963432772	0.0428353362601485
ZBTB24	626.644624743331	1.08407664130729	0.293321788485496	3.69586128226165	0.000219142607430332	0.00304722579895404
MZT1	759.856083187586	1.08510552969327	0.340963313947789	3.18247003505904	0.00146024624954492	0.0131891035875662
ADAM15	1657.30753200061	1.08678712138083	0.283059887679116	3.83942468956547	0.00012332294985126	0.00190179358308489
HAUS8	193.014766018679	1.08727489874424	0.352444740964973	3.08495140477157	0.0020358541353204	0.0169097630056479
RAB2A	2592.32975712626	1.08755140743761	0.248048197148627	4.38443584730415	0.0000116286744837286	0.000276567582393522
ST3GAL4	805.677456894411	1.08821383313484	0.367896645114709	2.95793355983319	0.00309708870139671	0.0229244258356785
CORO1C	3633.50735096697	1.08843718832853	0.242683969880139	4.48499828343054	0.00000729145216220513	0.000190408981763825
LRRFIP1P1	290.664913916021	1.08866548550807	0.389420381662109	2.79560479310678	0.00518027043770975	0.0339433914123802
RHBDD2	1773.58406122839	1.08893024118473	0.26926851667803	4.04403104610551	0.000052539957376602	0.00097187571053905
1 CLP	331.218874393484	1.08959387856939	0.379668239162578	2.86985785530198	0.00410656359678138	0.0286275498575411
ST6GALNAC6	1063.27587946171	1.09273126189364	0.202871118887512	5.38633230735786	0.0000000719099574585228	0.00000378600126829005
MTMR14	1505.12326792031	1.09328866379748	0.230189767472561	4.7495102662537	0.00000203909845807409	0.0000674038191571478
PLEKHF2	1761.15495820697	1.09813727859659	0.20756866233145	5.29047721492304	0.000000121997620442534	0.00000588477934124492
LRRC8A	2624.69758964791	1.09821346836049	0.343196918600264	3.19995142392182	0.00137450751314414	0.0125855151466501
RHOG	1592.26005659145	1.09851656468374	0.221894108069572	4.95063422026201	0.000000739720198436531	0.0000276748614068361
LANCL2	529.972770098854	1.10001975253263	0.395463183907075	2.78159838209138	0.00540919329129709	0.0351207542538369
LRP5L	805.32698542704	1.10165111662932	0.275862456200586	3.99347969202551	0.0000651106576443579	0.00115196457569428
GET4	91.0647120369224	1.10172346853633	0.387535586719386	2.84289625596134	0.00447056197301304	0.0304656198755905
TMTC4	846.471936323132	1.10174312482145	0.290041070899022	3.79857625475747	0.000145529656529024	0.00218851411729895
GOLGA7	2187.40065351795	1.10205590840832	0.230226616010792	4.7868310254652	0.00000169435371137571	0.0000568719187903152
PLEKHB2	1700.11447144129	1.10368048380372	0.213898882608856	5.15982351259849	0.000000247182745940835	0.0000109405597076254
KCTD10	737.29049791398	1.1055554590439	0.343861828334347	3.2151153979468	0.00130392092837602	0.0120405201992968
AHNAK	2910.20621183054	1.10628928508795	0.28397025578743	3.8957928252742	0.0000978780283461313	0.00157582418756527
TSPAN14	1182.06908221118	1.1108382722883	0.29537674312519	3.7607506282832	0.000169404247277639	0.00248250421627849
KRI1	1837.31108093098	1.11086136029873	0.23883656698845	4.65113602287061	0.00000330111493263804	0.000101179947594965
CDC123	1881.22625003743	1.11115070667285	0.211382419718888	5.25658996689765	0.000000146751002254175	0.00000689254617421859
FERMT3	6252.23215990114	1.11146366924389	0.26295963278448	4.2267463544674	0.000023709467016764	0.000508332530111474
HMGXB4	929.148442041743	1.11263565293655	0.365411613802208	3.04488311512399	0.00232770754177423	0.0187148259685629
ASPSCR1	1188.90202600596	1.11664046812286	0.299270851627127	3.73120356376747	0.0001905671573499	0.00271861442164934
CMTM6	4183.23730928185	1.11710319604848	0.242299833827219	4.61041668251854	0.00000401862677019053	0.000118445168709656
PROM1	8708.99156397639	1.12040775733544	0.401288895118122	2.79202283184447	0.00523796599905679	0.0342645902052527
TGFBR2	1626.02901078453	1.12238533581148	0.30420071865877	3.68962092121318	0.00022458845850787	0.00309656969666025
PPP1R18	761.79081827338	1.12242399578336	0.310711589975827	3.61243040811796	0.000303340529831368	0.00391375227075906
NCBP2AS2	1337.74203750439	1.12323563784644	0.239414039327728	4.69160305302259	0.00000271072672964074	0.000085286647973299
ZNF440	402.062859975898	1.12536178197217	0.424754462795239	2.64944074881838	0.00806251083542085	0.0473559172191138
BNIP2	5471.16508046915	1.12799610823018	0.216884634694272	5.20090374230632	0.00000019832180090401	0.00000902260541604061
BMP1	936.458269452164	1.12801914591094	0.335377379554465	3.36343240384747	0.000769796856124317	0.00803775096943903
RAB5IF	546.482862105832	1.12906681861661	0.330843647626839	3.41269003263467	0.00064325061318833	0.0069493794459705
CDC42SE2	6965.14863722384	1.12986905962557	0.26958279504985	4.1911764414218	0.0000277511735874262	0.000578829190944127
VPS18	723.025362307035	1.1299521178277	0.329956063986168	3.424553269841	0.000615811104315388	0.00671733131916961
ELF4	504.79481519466	1.12999407077471	0.33825082399723	3.34069864907102	0.000835678740696253	0.00855123228970991
DCTN5	1526.92453552303	1.13101086870876	0.259223502795767	4.36307223886194	0.0000128248571608666	0.000300635834738663
RAB32	1500.62129038448	1.13364749873347	0.261743815511103	4.33113384749822	0.0000148343468318467	0.000341608583039546
FBXO30	681.991969140541	1.13370738865122	0.4000173239701	2.83414572498856	0.0045948373787159	0.0310856920145891
ZNF800	2137.41781015095	1.1351078909542	0.306818626134603	3.69960554629503	0.000215934823912759	0.00300902987815251
PDLIM7	764.803572050817	1.13557308270049	0.4042935733221	2.80878341292796	0.00497290898426276	0.0329266088273422
ZNF350	1035.23656555168	1.13613034815366	0.314048196493528	3.61769422922662	0.000297239257764094	0.0038540744673543
TAX1BP1	4349.65865233512	1.13668874107827	0.223348341778294	5.08930906774585	0.000000359370488528063	0.0000153343152572252
CCNJ	513.849767895339	1.13880367254401	0.303181784105063	3.75617445456212	0.000172530447431695	0.0025142076474505
RASSF5	2584.96437156838	1.13909194067679	0.283626925093656	4.01616292353293	0.0000591533692939565	0.00107422189550931
KBTBD6	400.105091930707	1.14361316416951	0.408057704409376	2.80257706645873	0.00506961025506836	0.0333806863844819
EPHB6	586.401986311713	1.1456807835224	0.385072277324124	2.97523569207256	0.00292763516000261	0.0220965819084391
AC004687.1	579.367033391078	1.147106831274	0.339309170996569	3.38071272257359	0.000722980881714195	0.00763133498184499
TMEM30A	3800.69371814905	1.14711820447762	0.221715957753496	5.17381886311035	0.000000229357184189578	0.0000102208762933902
ARL8B	2029.37876757596	1.14811513614289	0.228836324833361	5.01718919397498	0.000000524329282048641	0.0000208724616942351
NLN	654.075742051378	1.14832426754408	0.400022434874163	2.87064966220036	0.00409629235362937	0.0285712015284929
TMEM199	219.155479315918	1.14854929535848	0.345074269614335	3.32841187099269	0.00087342634144502	0.00884742260686394
INF2	545.335471833295	1.14951033335486	0.372951709580161	3.08219617668165	0.0020547937015772	0.0170416474985153
TBCCD1	653.05292470057	1.14982470044748	0.309745248544328	3.71216251371465	0.000205495967421485	0.00289445614522366
ZNF12	1575.38238037464	1.15167777327129	0.289726626151642	3.97504982047632	0.0000703645247730444	0.00121322501773545
SNHG16	738.604456273657	1.15224643006646	0.240348479925984	4.79406580986616	0.00000163434620795098	0.0000549991196835462
AGPAT2	2497.34632493895	1.15450892773063	0.221213954318695	5.21896971321876	0.000000179921179106409	0.00000830116903036179
TNFRSF10B	1220.28510564182	1.15504090125106	0.345770597603363	3.3404832835903	0.000836327152788508	0.00855123228970991
APLP2	13441.9677338377	1.15639323997252	0.2573880927556	4.49280006542709	0.00000702927720872486	0.000184415554464555
TMEM50A	2659.69271038591	1.15657136743184	0.156280236585221	7.40062462601376	0.000000000000135545390380724	0.0000000000242440570164535
LCP1	19140.9189519381	1.157117390061	0.224973230736888	5.14335588403529	0.000000269873694301992	0.0000117850863762579
FAM160B1	3699.89352983165	1.15862742896387	0.272053476015568	4.25882236806109	0.0000205506690662163	0.000449464130649224
DHX8	1077.56916855883	1.15874811057868	0.298108366711919	3.88700298270547	0.00010148950752336	0.00162395649477023
ISG15	702.144273411241	1.15920873996812	0.434881808896029	2.66557192380807	0.00768574893469821	0.0457325137861529
COQ10B	2423.66575855209	1.15982148631657	0.299703704408003	3.86989372923347	0.000108882804846502	0.00171908438075063
TGFBR1	1808.22883563475	1.16216777327399	0.336757246537931	3.4510549816575	0.000558399800555974	0.00624231694850971
TIMM17A	1594.15810414301	1.16273524955245	0.303911195933896	3.82590462315629	0.000130292732107625	0.00198974526681785
TP53I11	477.336033136658	1.16316981360445	0.43176712980412	2.69397490756684	0.00706054799398551	0.0429988690100134
PHKB	2615.80875050382	1.16453618060906	0.218454976548875	5.33078348228208	0.0000000977899535373104	0.00000489212039592591
ANXA11	3898.41016719346	1.16597790578349	0.225083550977982	5.18020042209813	0.000000221647625177708	0.00000994519945685682
PANX1	425.829708181841	1.16624874358676	0.377561391750312	3.088898306525	0.00200900193314906	0.0167292973476577
MTHFD2	785.361068778272	1.16647209113869	0.340236119254233	3.42841933917978	0.000607106912442907	0.00665016355349583
BRPF1	1431.19720733924	1.16673547843976	0.299272361832775	3.89857409917356	0.0000967607919974116	0.00156362086771065
FAAH	940.96038466539	1.17031738784315	0.29366476162394	3.9852155954	0.0000674188841451738	0.00117925947914492
ADD3	3216.30065513513	1.17099187708053	0.216803533251307	5.40116602123446	0.000000066209113191682	0.00000351419671115362
YES1	2064.10515006247	1.17104083178083	0.362999263993243	3.22601434200877	0.00125527066702187	0.011707192213789
GTPBP4	2012.06708085801	1.17148642145307	0.292837229751029	4.00046955248506	0.0000632169209941286	0.00112762751013707
MFSD12	892.492318746903	1.17159610896608	0.265750720172374	4.40862816178314	0.0000104027453600411	0.00025246960253914
STK38L	1369.57587103117	1.17282295624897	0.315256988885566	3.7202123905164	0.000199055309407748	0.00281284109841664
GPATCH2	574.345380139756	1.17368880190709	0.291480763723183	4.02664239970817	0.0000565789799484636	0.00103757267020659
NOP16	668.599454741466	1.17510548386713	0.316687845943829	3.7106112499043	0.000206759408324342	0.00290598234067915
SHOC2	2556.48291774115	1.17622589945632	0.27929435928713	4.21142017496707	0.0000253770228759299	0.000537902252745157
PPP1CA	3721.73351444071	1.17962574929853	0.244927345177447	4.81622723034011	0.00000146297918229958	0.000050401369876743
KIF5B	5939.33453214571	1.1823506140588	0.223548036301107	5.28902259050151	0.000000122971704483458	0.00000588477934124492
ACTB	120761.875128467	1.18778044335947	0.202439543519523	5.86733413200429	0.00000000442857662807836	0.000000321244027960106
TEX30	960.107853263853	1.1881000358632	0.396394716292188	2.99726506694262	0.00272413737165329	0.0210285538900912
ATG4D	509.519411874603	1.18916872536553	0.302457007342822	3.93169507234348	0.0000843490119630618	0.0013958745870744
RPUSD2	252.772229526576	1.19055095382942	0.382038002641896	3.11631551206017	0.00183126225105239	0.0156586713896471
SH3BP2	1050.60802463263	1.19075270810417	0.31166310993841	3.82064052540412	0.000133105538846477	0.00202323518127876
MKNK1	640.753348111254	1.19078624678646	0.294179558949746	4.0478211709804	0.0000516966189488924	0.000961090158037595
SLC15A4	285.58562720747	1.19184254568067	0.383877718945941	3.10474530523223	0.00190442936242278	0.016152578385328
ITGA6	2261.74224927801	1.19824073650563	0.40897817734138	2.92984027728561	0.00339136273208568	0.0246142430199237
SP2	332.900943610891	1.19839786113975	0.339042272473997	3.53465617250329	0.000408306072026072	0.0048936489049301
DPP3	711.761976043747	1.20034726607075	0.30128464816917	3.98409701046818	0.0000677371991543761	0.00117925947914492
SOCS6	835.100304080695	1.20093959993448	0.336063539891721	3.57354921727427	0.00035217501093	0.00439192847919103
ATP6V1B2	2024.90480375605	1.20303922042378	0.312803631483798	3.845988662974	0.000120067314456669	0.0018618989606422
NIPA2	1075.74789018481	1.20531227721885	0.287693038396486	4.18957748834278	0.0000279474336255219	0.000581993047605167
LLPH	762.064256869899	1.20686254277706	0.257547806773509	4.68597484054053	0.00000278630493112277	0.0000872440850975301
CEP170	3208.32310733747	1.20787178811821	0.241504611159667	5.00144399859782	0.000000569024966248891	0.0000221783850277963
JUP	5910.00520368449	1.20856049203823	0.260084755501391	4.6467948100548	0.00000337132203152136	0.000102609211574765
SLC10A3	838.933593283053	1.21034368418869	0.308857035781913	3.91878294475157	0.0000889972134390584	0.00145436372449785
CTSC	2310.57857958339	1.21101559162976	0.265489321672012	4.56144745861328	0.00000508021892594009	0.000143656358501054
CD63	5145.97924282727	1.21307623328898	0.28017121571133	4.32976753236084	0.0000149266830474224	0.000343129754489779
SLC36A1	184.381881750538	1.21471814424279	0.429569463362963	2.82775720306828	0.00468753433971391	0.031549039110126
KRAS	2200.84421511149	1.21607042435082	0.277544038371485	4.38154042683182	0.0000117843172471192	0.000279759691446609
IKZF5	1995.02579873123	1.21713661595016	0.240663032156941	5.05743073641836	0.000000424942692295481	0.0000176703080678411
HNRNPH2	2288.33648012294	1.22052368303529	0.287733279698331	4.24185789115158	0.0000221677045237959	0.000479211453588084
ZYX	5704.91627620785	1.22119691958218	0.347455605594723	3.51468475373111	0.000440276297415429	0.00516326587110469
ADIPOR1	3630.36774691451	1.22313456412533	0.307003463299606	3.98410672954419	0.0000677344272886937	0.00117925947914492
OR2W3	356.121457944953	1.2232875465036	0.336032747340498	3.64038194546575	0.000272233906821168	0.00361855317215008
SNX11	479.31058013624	1.22486134275496	0.375516400207522	3.26180518900923	0.00110705194581621	0.0106501966397015
TADA1	896.516383919622	1.22504280162602	0.337472503863165	3.63005218974149	0.000283363919491977	0.00371847507216758
GNPTAB	2452.70074272499	1.2252220386822	0.347566795526232	3.52514122307672	0.000423257083188687	0.00502612478576944
PIGW	269.853779336102	1.22726227184462	0.417774865126161	2.93761634385067	0.00330746044955145	0.0240894097884713
ZDHHC5	1651.416959048	1.228103830493	0.208341249840895	5.89467439324123	0.00000000375420920522564	0.000000281716721796731
NABP1	1236.19023946156	1.23165530003259	0.382304267056899	3.22166244576412	0.00127449190883951	0.0118610412357216
EGLN1	1097.81315847694	1.2326337486892	0.371396877241788	3.31891252786902	0.000903687322960893	0.00909749065219767
REXO1	251.070394489053	1.23337507991462	0.431734600792419	2.85678997618177	0.00427948902776485	0.0295022641159058
BLZF1	1394.80116144155	1.23856303212138	0.183616783661657	6.74536939065235	0.0000000000152638188809309	0.0000000018284374598928
IFITM1	780.918938708414	1.2413894550228	0.468961920280148	2.64710075880194	0.00811851594720371	0.0475685302127761
RFC3	553.278737632856	1.24399906540855	0.347612006761306	3.57869993329307	0.000345307654682848	0.00433110667357727
AAK1	676.316000206639	1.24407002793242	0.273210451372315	4.55352283078321	0.00000527549432649522	0.000147815728371348
DEDD	815.753592866761	1.24448899482935	0.303416139019675	4.10159129586923	0.0000410318552441384	0.000793708050255874
RAMAC	215.627915208024	1.2478121157603	0.316651502801413	3.9406480143657	0.0000812617910129378	0.00136030154519991
TAGLN2	17484.1963152445	1.24794996359869	0.225892002138403	5.52454248837935	0.0000000330345289465402	0.00000193422351773532
CTDP1	820.812703764786	1.24828172057233	0.435259342581639	2.86790333590185	0.0041320175604287	0.028774268419476
ZNF845	349.465117277723	1.24887924499837	0.391168349159688	3.19268991901115	0.00140954219052282	0.0128432605594253
JPT1	861.220353558553	1.24911186042385	0.250694006650579	4.9826155683286	0.000000627305014182436	0.0000241614205610032
UHRF1BP1L	1561.20092850015	1.25077295143398	0.389398882015817	3.21206097192434	0.00131786402798933	0.0121431864193105
LPCAT3	536.346447933788	1.25147829280092	0.300562177900312	4.16379167047423	0.0000313005731195487	0.000636591251124529
WARS1	895.380989584292	1.2525953155756	0.236833868388521	5.28891971447575	0.000000123040879234117	0.00000588477934124492
ZNF521	3115.31176450145	1.25382209884404	0.232216968308181	5.3993560762539	0.0000000668805131875868	0.00000353546097445474
PRKCD	333.946570349986	1.25548487216943	0.360259248589306	3.48494834507546	0.000492232055769429	0.0056676137144457
EIF4EBP2	2140.19126174697	1.25692256050437	0.235871636567324	5.32884147834203	0.0000000988412176670817	0.00000492583885144689
ACTN1	2363.34419007609	1.2570747394384	0.286180060016224	4.3926007261552	0.0000112002710149946	0.000267842378466638
NAIF1	234.845736327789	1.25888196229823	0.464689507256996	2.70908196255443	0.00674696698562336	0.0415543150619265
VDAC1P8	143.390993396882	1.26724201716875	0.425166070661125	2.98058124722467	0.00287701908213933	0.0218022276004023
CDR2	231.611930186981	1.26785499389549	0.417321240188675	3.03807923441011	0.0023809134323301	0.0190487663516753
ZNF134	1421.90324239205	1.26792236538318	0.252429070437814	5.02288568897428	0.000000509008425963702	0.0000203245352226546
RP2	1192.66715565962	1.27101452120093	0.349649460949688	3.63511076993715	0.000277861220620131	0.00366257814186448
BAALC	4388.6727028457	1.27220340104738	0.322657605994115	3.94288985417746	0.0000805056348214675	0.00135110806409242
NHLRC2	1269.18278255673	1.27387591242398	0.25025785794324	5.09025340060612	0.000000357585330297127	0.000015308169369474
TYMP	612.874328384088	1.27407018283614	0.372701788892823	3.41847080106857	0.000629740742145329	0.00684070288701461
SFXN3	1552.63132584413	1.27636010511735	0.371035320351757	3.439996235149	0.000581722278603878	0.00644236453921191
LYPLA1	3298.65303431798	1.27673477584211	0.225880367355084	5.65226093259838	0.0000000158350957075436	0.00000102030465157946
DUSP14	462.37067630209	1.27765978324638	0.394803233854134	3.23619381425439	0.00121135105034433	0.0113868684729078
NFKBIE	1675.01571745404	1.27810830708525	0.319004191499214	4.00655646898732	0.0000616104006796868	0.00110991163350691
OXA1L	1986.76795092767	1.27900451877477	0.256816980424036	4.98021788381352	0.000000635127263084902	0.0000242481189301157
SMOX	1057.93067753983	1.28023580157899	0.346208201208679	3.69787832035592	0.000217409054438271	0.00302634330895576
IL13RA1	358.010101045653	1.28091118026271	0.384785216931581	3.32889914658669	0.000871899708129577	0.00884354355806559
WDR26	1528.52500161372	1.28105768814694	0.34564721927874	3.70625775847441	0.00021034423064803	0.00294183109031333
FAM98A	700.30302488173	1.28363665477583	0.353022697135196	3.6361306657975	0.00027676398276819	0.00365390022548459
JARID2	3283.36789888037	1.28518295211249	0.342623520388474	3.75100620837508	0.000176126338084212	0.0025580440449005
UBE2G1	1545.85583692441	1.2883455287183	0.27236019099771	4.73030043046613	0.0000022418781881752	0.0000731805087575089
SIAH1	1042.82381217649	1.29217631392724	0.292242509838793	4.42158916113892	0.00000979776185334634	0.000241361653495551
PYROXD1	480.421268115453	1.29266802261795	0.362036026513388	3.57055079591685	0.0003562313612878	0.00441707867327525
CMTM3	1917.31211745337	1.29540954117558	0.294873733145807	4.39309913214627	0.0000111746140813218	0.000267719148733613
SINHCAF	2946.005026518	1.29830741099287	0.366994961911649	3.53767093757932	0.000403672797552612	0.00486148330618144
CTPS1	774.79759914447	1.30084369241432	0.262480377462908	4.95596548964178	0.000000719719909546931	0.0000270039737326272
RNASEH1	803.328569424163	1.30224033980214	0.323281463064509	4.02819365966025	0.0000562070370991757	0.00103220152377488
TWSG1	2425.27935093229	1.30326900284689	0.282549371268286	4.6125354906892	0.00000397786596777808	0.000118043172593815
SEC14L1P1	78.4993613205992	1.30534767821301	0.44751663173343	2.9168696438316	0.00353563504076462	0.025463202828055
CPEB4	757.543285320503	1.30989681746313	0.325436253042396	4.02504885432199	0.0000569634883520716	0.00104315886032679
CNOT8	2156.09557367756	1.31049883551181	0.184416161585806	7.10620383941816	0.00000000000119278210908122	0.000000000176979045434926
ZNF799	149.115363674765	1.31071817163099	0.461390399401254	2.84080070441844	0.00450004251977177	0.0305548908895788
ARF1	10478.5719614361	1.31164688404469	0.24195454519677	5.42104668039192	0.0000000592510840389282	0.00000321013030828334
MIR222HG	270.596265996966	1.31641581989764	0.411474571381453	3.19926408934095	0.00137778896223879	0.0126067207287679
DENND6B	293.592715629758	1.31747962410555	0.362990497558553	3.62951546381193	0.000283953721174382	0.00371873995724564
DDX28	630.793685415748	1.31839755108436	0.316724386692456	4.16260195450168	0.0000314641578227984	0.000638923030625628
FBXO36	133.628007661775	1.32040100596563	0.466129088680913	2.83269385676445	0.00461575688095777	0.0311666674745087
LY6E	3980.50323546884	1.32185250138283	0.319284466946736	4.14004637940418	0.0000347235610225885	0.00069219165843044
F11R	793.767636888168	1.32511590133711	0.371119984167969	3.57058621973146	0.000356183184924364	0.00441707867327525
UCK2	1020.60970633168	1.32761064474464	0.344393567564736	3.85492288410725	0.000115766114465817	0.00180592372351276
DUSP10	2839.99178061782	1.32796081368671	0.358940389702765	3.69966950441654	0.000215880414697547	0.00300902987815251
LAT2	3427.28381396961	1.32836233151085	0.372432781452631	3.56671699609718	0.00036148149530126	0.00446319610572612
MRPL44	630.152859066038	1.32962142897341	0.318581999544889	4.17356106394223	0.000029987523860555	0.000615647340488254
AL136295.5	171.219083787956	1.3305513630506	0.470872854200536	2.82571261261102	0.00471755685255837	0.0316207083284675
USP3	946.914422711388	1.33679387855139	0.273376488663935	4.8899372622886	0.00000100868120849462	0.0000363821838102603
IQGAP1	2055.67559372671	1.34008319067055	0.39916496926008	3.35721642396281	0.000787314590995732	0.00816092330096014
ISG20	493.687295184675	1.34061760279325	0.378544672583426	3.54150434516494	0.000397852305714489	0.00480551115237196
DISC1	280.769846565828	1.34402401235904	0.454480677774917	2.95727426507816	0.00310371912733957	0.0229604876179449
CRIP1	179.911630773662	1.34559124828195	0.396259238707451	3.3957347030472	0.000684446649628015	0.00730729346213654
TES	2392.18141307185	1.34586762108067	0.190421517333122	7.06783371926509	0.00000000000157370954275208	0.000000000225801379117735
EDEM1	2131.54089377494	1.347727721383	0.314918389154737	4.27960947279196	0.0000187221532867294	0.000419305583987695
RB1CC1	4922.61291889961	1.34788470664669	0.277724832175519	4.85331000504429	0.00000121417663850344	0.0000426169472283317
BACH1	1815.65917591023	1.34816533025087	0.270176145839926	4.98994952370677	0.000000603950720390239	0.000023330723538862
ZNF281	2987.05808918127	1.35089532824733	0.286790386809378	4.71039264347878	0.00000247240008415926	0.0000795126302927768
STAT1	2749.15843143202	1.35555459577937	0.323233012021876	4.19373809407693	0.000027439477889296	0.000574162280129067
ZDHHC12	505.309310961289	1.35739113704554	0.333534952984854	4.06971180950615	0.0000470713282386323	0.000888165220826332
MGRN1	554.976742014925	1.3604040221026	0.26631706010984	5.10821207451566	0.000000325221510466458	0.0000140145784229721
BAALC-AS1	183.990206097559	1.36075861999262	0.418900430705587	3.24840587463848	0.00116053598288489	0.0110365027884399
TAF5L	344.979173733583	1.36138070029961	0.392188431481389	3.47124134987192	0.000518058145587129	0.00591800980483914
PTP4A3	1192.79830165363	1.36556582508173	0.303828879665446	4.49452279383509	0.00000697261347584486	0.000183922048796174
GLIPR2	1151.23494306455	1.36599850380995	0.324129927024231	4.21435476924607	0.000025049327646762	0.000532685783524058
VCL	2496.94058502511	1.36678057716462	0.285723448554215	4.7835786109983	0.0000017220150000315	0.0000575047310880083
RFX2	826.862287845005	1.36838787215016	0.481082802916547	2.84439157636557	0.00444963268064009	0.030418248121004
LRP12	453.678624898837	1.36920843691561	0.47635933351507	2.8743184830917	0.00404900438279625	0.0283473727754266
ITM2A	4338.68490651878	1.36941443228991	0.255422951231999	5.36136015062359	0.0000000825976546392939	0.00000424745170593606
FAM91A1	2695.15751079058	1.36997478344014	0.305593184460056	4.48300175889297	0.00000736003224960677	0.000191434145583896
INPP5A	148.876146544671	1.37409253754742	0.416350733598415	3.3003245260828	0.000965730846146355	0.00966248862692181
CD84	3189.30681353379	1.37934531598798	0.34455850646558	4.00322525813412	0.0000624847557936145	0.00112223308995492
R3HDM4	3268.99004837871	1.38336675869506	0.210606312241643	6.56849618594443	0.000000000050825934264779	0.0000000052669382832954
ZHX1	1380.92941045145	1.38345244895102	0.243327838426789	5.68554941306998	0.0000000130392774688443	0.000000859867908639901
BCL6B	228.977355404319	1.38394212033179	0.504289529408971	2.7443403831005	0.00606326326135839	0.0383009329480196
ZNF185	1458.28400428212	1.38647337953106	0.415142838389798	3.33975020479392	0.000838537770838221	0.00856712650534792
TMEM183A	1876.53518162402	1.38691353621431	0.336400303755651	4.12280702701659	0.0000374283240257774	0.000734889664367783
COTL1	986.185700671124	1.387022788261	0.488528453954476	2.83918526553266	0.00452288886807546	0.0306525557259988
MARCHF2	848.71536316144	1.388178342604	0.327853075678015	4.23414768866567	0.0000229420141614346	0.000493498976780644
ATP6V0D1	1273.64458695099	1.38970749483064	0.211882209643933	6.55886823705511	0.0000000000542176813048933	0.00000000557417531337002
LRRC8C	497.02182991421	1.39069680233529	0.308545276779727	4.50726978176406	0.00000656671182596135	0.000176422955373616
DOCK8-AS1	366.010320397822	1.39125506510602	0.409421319840641	3.3981011678814	0.000678553221427438	0.00727411281788017
EFNB1	401.545929637361	1.40043383694023	0.424880502675458	3.29606519508836	0.000980492588066559	0.00975784430059837
IGHJ3	167.582532898673	1.4030001804886	0.463006896561638	3.03019283493939	0.00244397642705886	0.0193282860133904
KCNQ5	598.327169261954	1.40692248608372	0.397814668121794	3.53662797987373	0.000405270093115398	0.00487257053941782
DLL1	585.679437842097	1.41070153944212	0.505126557843377	2.79276850036369	0.00522590769948433	0.0342028455299082
SLC45A3	108.217586734052	1.41227067720521	0.502424428455042	2.81091164605183	0.00494013497586634	0.0327927515911982
PVT1	287.785586316881	1.41449645574478	0.453225909582463	3.12095232385964	0.00180267216534853	0.0154864549011292
RELL1	274.019660102691	1.41717792182633	0.457316232346692	3.09890142003961	0.00194239638499509	0.0163576131325164
ZNF92	1167.43212986765	1.41929442382309	0.32095039740466	4.42216129127774	0.00000977184637519532	0.000241192813083035
NDUFV2	257.975827084478	1.41953577015664	0.420385938790988	3.37674417521947	0.000733492360920166	0.00772355625526985
RALA	2453.03666306478	1.42015211940196	0.420355774381345	3.37845274396923	0.000728949597331679	0.00768812188397393
MIR22HG	622.478523759217	1.42059614892489	0.486213302183675	2.92175500453139	0.00348065213652633	0.0251504565282923
AUNIP	96.1554355120373	1.42273681066665	0.489740433181507	2.90508341617642	0.00367155235370289	0.0260966026577565
NDST1	276.115333932417	1.42347592227735	0.395370324773698	3.60036106172643	0.000317775598641091	0.00405077291170901
C16orf87	978.889616840767	1.42582445166888	0.316495707456387	4.50503567055599	0.00000663617942921854	0.000177520999559669
OR2T8	63.6843659157423	1.43327784052945	0.490810663711282	2.92022555030013	0.00349778131786802	0.025246285609399
SERINC5	320.975622087776	1.43728302661421	0.397582089468852	3.61505979440457	0.000300278307086068	0.00388191470853742
AP3S1	1210.16535983229	1.44010455879175	0.326539294916783	4.41020294099293	0.0000103273788180158	0.000251107235059278
SSX2IP	1085.99265483596	1.44270216752735	0.394119631823071	3.66056915473576	0.000251655618842513	0.00339800146352295
CD82	7624.74345605426	1.44898194352022	0.32336078557742	4.48100699945046	0.00000742916746327857	0.000192271676704741
ATP2B1	3463.0837493011	1.4494587496092	0.369224889128991	3.92567996439381	0.0000864850808580277	0.00142042226511103
AL117336.2	91.344453529214	1.45227956924688	0.427579851085962	3.39651076999629	0.000682508714804692	0.00729853913939792
NRROS	415.169343105337	1.45386253392985	0.363248746513513	4.00238830246249	0.0000627062739181905	0.00112466458592007
PTPN6	8475.3433029274	1.45715940895899	0.355489248657319	4.09902525733948	0.0000414893762707917	0.000800187276170942
NKG7	78.5168715261404	1.45840560598052	0.48950364567303	2.97935596368302	0.00288854998059242	0.0218515626283866
POLE3	2274.23134972091	1.45890647384761	0.162169155318237	8.99620196568628	2.3366123995612e-19	8.97327885325605e-17
C5orf24	1388.98108166489	1.45989354358057	0.317502097502195	4.59805952485234	0.00000426444169687527	0.000123950747786632
CD9	1797.57639906479	1.46030524174923	0.496750896792274	2.93971334763364	0.00328516016711908	0.0239633163698736
ANTXR2	2845.42286291516	1.46155149987007	0.217848915549882	6.70901434685091	0.0000000000195943405481133	0.00000000222472438727579
AC018607.1	75.5847756697273	1.46748760430529	0.469072023716007	3.12849099948404	0.00175706392236185	0.015173266026924
EFCAB2	362.3672890059	1.47043654596314	0.404192173358018	3.63796392628484	0.000274801902659383	0.00363534796658922
CLIC4	2493.41131636735	1.47054271677235	0.336241883655489	4.37346680545917	0.0000122288846609618	0.000288738783034681
CDCA4	491.368010634685	1.47120974865308	0.372780088737329	3.94658886861775	0.0000792725064526682	0.00133556273129353
RNF26	823.958576097398	1.47231960799028	0.265490850564812	5.54565102660989	0.0000000292862420116683	0.00000174560570369551
ADGRG5	310.329809444867	1.47593707758138	0.533848078626385	2.76471366419269	0.00569727817752345	0.0364653731195704
PDZD7	65.6750379035002	1.47793838115708	0.554499719790399	2.66535460417498	0.00769071799469545	0.0457325137861529
ZBED1	2083.31442353342	1.47908106245425	0.320759580819873	4.61118280137936	0.00000400384248773652	0.00011827640579723
CRPPA	238.82501729754	1.48752792058688	0.446340063067449	3.33272328359665	0.000860004314617458	0.00875902990324504
LIN52	400.40534230707	1.49263663893253	0.266243273858651	5.60628862956732	0.0000000206711141638878	0.00000129760931556675
URB2	364.838836480863	1.49452129133955	0.471274837094429	3.17123082690727	0.00151794473035998	0.0135621649956713
LUZP1	2715.82836245785	1.49701399150462	0.36985243613145	4.04759802899489	0.0000517459126216152	0.000961090158037595
TMSB4XP8	169.62969251878	1.49734639997688	0.439448116831573	3.40733375027925	0.000656008583839321	0.00706142133486398
AMN	345.89089988318	1.50101664608889	0.468585881991041	3.20329037595201	0.00135866911863906	0.0124579653666224
S100A16	564.042572132579	1.50405341535057	0.549049095991027	2.73937873012206	0.00615554189669041	0.0387339327928129
CLEC7A	109.481488914304	1.50433058955163	0.469406030241055	3.20475343867889	0.00135178223584422	0.0124035282174406
CD99P1	1048.55757945938	1.51152197472551	0.370785870919194	4.07653606373508	0.0000457115686090092	0.000867523185069525
TPM3	26836.1008619751	1.51464945719464	0.33329285679451	4.54450020850128	0.00000550657528337498	0.000152329138718278
TSPOAP1-AS1	113.426991483448	1.5153582325077	0.392813547148798	3.85770359374516	0.000114457330209679	0.00178764277577486
INSYN2A	62.5431189449827	1.51736066118364	0.44538408326686	3.40685874998925	0.000657151258528373	0.007067894549098
TM4SF1	464.212524481653	1.51952095595949	0.475440859742724	3.19602517289269	0.00139334954871768	0.0127134626538132
IGHJ2P	132.397938221195	1.52275117160743	0.438720519687029	3.47089115570367	0.000518734218739837	0.00592055305427103
SFMBT2	362.407947316974	1.52303945693082	0.419478103639669	3.63079608617451	0.000282548358411509	0.00371194218885857
[truncated: 237 more rows]

## Sheet: AML Healthy HSPC RNA-seq counts
Gene	ID19_HSPC_Aged_Frozen_Exp1808	ID72_HSPC_Aged_Frozen_Exp0108	ID73_HSPC_Aged_Frozen_Exp1508	ID18_HSPC_Aged_Frozen_Exp0607	ID21_HSPC_Aged_Frozen_Exp1508	ID74_HSPC_Aged_Frozen_Exp1708	ID20_HSPC_Aged_Frozen_Exp3008	ID52_HSPC_AML_Frozen_Exp1411	ID53_HSPC_AML_Frozen_Exp1411	ID54_HSPC_AML_Frozen_Exp1411
TSPAN6	137.1	71.7	163.6	176.1	88.4	218.1	173.3	139.3	37.2	82.3
DPM1	1823.8	1659	1309.1	1980	1551.6	1326.6	1646.1	2349.5	1242.1	1917.1
SCYL3	896.6	969.1	675	763.2	641.8	1045.6	798.6	844	1076.5	1133.8
C1orf112	398.5	495.2	375	319.1	375.8	311.8	447.7	400.9	535.2	190.7
FGR	84.8	100	82.8	21.3	181.6	44.9	51	138.2	270.1	0
CFH	1706.5	2487.7	1999.6	1912.8	3374	3044.5	1451.5	38	1006.2	213
FUCA2	746.7	827.2	1210.7	722.4	1042.8	708.2	764.5	999.1	1310.4	676.8
GCLC	755.6	830.2	745.1	901.9	885.5	606.8	549.7	971.7	816.4	1008.9
NFYA	1635.4	1347.6	1289.6	1258.5	1046.7	1162.4	2055.4	1411.6	1124.7	1080.6
STPG1	260.4	270.9	206.5	290.2	142.7	205.3	297.7	268	100.4	201.4
NIPAL3	1746.9	1919.2	1209.7	1428.6	1389.4	1096.9	759.2	938.9	1847.7	745.6
LAS1L	1690.7	1882.6	1853.5	1932.4	1282.6	1748.7	1827.9	1493.9	2116.8	1632.5
ENPP4	1011.1	1175.9	2822.6	1055.1	4310	1583.2	1604.6	482.1	753.1	1502.7
ANKIB1	772.3	689.8	623.4	685.8	806.8	555.5	818.8	451.5	719	489
CYP51A1	104.6	174.7	125.6	115.7	142.7	124.4	161.6	290.1	288.2	194.6
KRIT1	1093.9	1167.5	1031.5	1108.7	1141.8	1347.1	1385.5	1011.7	997.1	1349.7
RAD52	836.5	635.7	392.5	557.3	533	632.5	923	394.6	466.9	154
BAD	605.6	518.1	530.8	615.2	536	497.8	555.1	389.3	331.4	469.6
LAP3	1881	1911.6	2040.5	1771.5	1600.1	1443.3	1617.3	2214.4	1735.2	1465.9
CD99	5210.1	5201.3	5819.6	4407.6	4067.3	3147.1	3475	20074.5	11665.4	27382.1
MAD1L1	792.1	838.6	813.3	1032.1	928.2	941.7	857.1	1016	1384.7	1317.8
LASP1	2250	1332.4	1280.8	1222.7	1104	1470.3	1562.1	1338.8	2061.5	1009.9
SNX11	418.2	501.4	203.6	430.5	287.4	286.1	288.2	1124.6	493	760.1
M6PR	1899.8	2513.6	1719.1	1994.5	2348.7	1800	1563.1	1707	3746.5	2958
KLHL13	272.2	548.7	291.2	513.9	695.2	342.5	261.6	262.7	54.2	398.9
ICA1	2062.5	1841.4	1806.8	2162.9	1966.1	1903.9	1765.2	2452.9	3146	2250.2
DBNDD1	49.3	73.3	163.6	94.4	191.3	111.6	25.5	297.5	82.3	30
ALS2	2207.5	2488.5	2331.7	2199.5	1807.9	2785.3	2813.6	3224.1	4449.4	2039.1
CASP10	1079.1	926.4	886.3	1113.8	921.4	900.6	1307.9	495.8	1851.7	522.9
CFLAR	2372.3	2723.5	2359	2419.1	2275.9	2814.8	2820	3717.8	3608	4643.7
TFPI	3661.5	3100.5	2275.3	2123	3543.9	2973.9	2604.1	4478.5	5327.1	8326
NDUFAF7	621.4	660.1	610.7	616.9	635	703.1	578.5	482.1	613.5	611.9
RBM5	3250.2	3532.4	2906.4	3652.8	2773	3345.9	3240	3615.5	3550.7	3500.2
MTMR7	24.7	57.2	59.4	36.6	51.5	94.9	63.8	351.3	89.4	111.3
SLC7A2	35.5	0	0	0	111.7	0	0	0	0	223.7
ARF5	1448	1536.1	2027.9	1513.7	2351.6	1647.3	1552.5	2619.6	2290.5	2364.5
SARM1	371.9	364	386.7	267.2	351.5	567.1	335	249	31.1	176.2
POLDIP2	2031	2666.3	2187.6	2003.8	1760.3	1621.7	1613.1	2361.1	2077.6	2346.1
PLXND1	1594	1310.2	1229.2	1106.2	1158.3	1678.1	1265.4	1352.5	2922.1	1451.4
AK2	4560.1	6687	5575.2	5543.5	4757.6	5320.4	4567.1	2585.8	6074.2	5902.5
CD38	779.2	898.2	1326.6	417.8	725.3	410.5	157.4	564.4	1242.1	505.4
FKBP4	2248	3221	2892.8	2803.7	2243.8	1830.8	4971.1	666.8	2945.2	2301.5
KDM1A	4925	4781.6	4896.3	4450.1	4316.8	4115.7	4388.4	4483.7	3562.8	4696
RBM6	2304.2	3084.4	3245.4	2576.5	2793.4	3316.4	3815.3	2194.4	2098.7	2904.8
CAMKK1	107.5	81.7	323.4	131	79.6	238.6	107.4	215.2	184.8	66.8
RECQL	588.9	922.6	743.2	770.9	365.1	606.8	499.8	357.6	493	587.7
VPS50	574.1	642.5	483.1	713.9	883.6	537.6	372.2	198.3	432.8	511.2
ARHGAP33	360	360.2	226	269.7	454.4	476	540.2	105.5	110.5	139.4
NDUFAB1	694.4	947	1000.3	1013.4	929.2	680	651.8	951.6	1400.8	698.1
PDK4	113.4	162.5	33.1	235.7	166	369.5	162.7	59.1	72.3	306.9
SLC22A16	679.6	677.6	918.5	629.7	378.7	406.7	475.3	838.7	1193.9	826.9
SLC25A13	724	680.7	757.8	788.8	722.4	731.3	919.8	989.6	878.6	909.2
ST7	1804.1	852.4	1094.8	1063.6	949.6	1036.6	1009.1	1252.3	603.5	1109.6
CDC27	1346.4	1625.4	1322.7	1608.2	1716.6	1438.2	1535.5	1734.4	1193.9	1350.7
HCCS	583	550.2	651.6	787.9	586.4	506.8	575.3	287	380.6	916
DVL2	2018.2	2072.6	1747.3	1513.7	1111.7	1585.7	2679.6	1742.9	1663.9	1729.3
UPF1	1616.7	479.2	1059.7	565.8	440.8	837.8	1119.7	1595.2	323.3	570.3
SKAP2	2505.4	2309.1	2433	2358.7	3071.1	2628.8	1715.2	3207.2	5519.9	2283.1
SLC25A5	3341.9	3817.8	5372.6	4989.6	4639.1	2403	3017.8	5764.5	4538.8	4803.5
MCUB	1301	1224	1701.6	1067	1438.9	1152.1	852.8	2291.5	747.1	433.8
POLR2J	670.7	624.2	798.7	632.2	809.8	596.6	778.4	1106.7	791.3	678.7
DHX33	138.1	237.3	308.8	247.6	236.9	260.4	260.5	431.5	234	332.1
THSD7A	504	242.7	131.5	107.2	208.8	196.3	159.5	42.2	179.7	875.3
LIG3	722	967.6	1005.2	730.9	886.5	991.7	952.8	1465.4	603.5	1931.7
RPAP3	1267.5	1363.7	1617.8	1541	1062.2	1222.7	1280.3	868.3	1718.1	1442.7
ACSM3	2032	1884.8	1451.3	1289.1	1322.4	1576.8	1772.6	346	1110.6	587.7
REXO5	1206.4	1077.5	1221.4	1267	956.4	968.6	1047.4	970.6	1371.7	749.4
CIAPIN1	914.4	1031.7	1068.5	1085.7	952.5	713.3	576.3	1276.5	1414.9	1212.2
SPPL2B	1884	2443.4	2681.4	1803	2355.5	2006.5	3170.9	1539.2	2176	2338.3
FAM214B	498.1	580	425.6	678.2	437.9	984	742.2	216.3	190.8	481.2
PRKAR2B	1489.4	328.1	1724.9	476.5	508.8	694.1	573.1	732.2	68.3	81.3
MSL3	879.9	1140.8	1142.5	1117.2	1093.3	1407.4	1446.1	769.1	1532.4	1220
CREBBP	962.7	565.5	529.9	803.2	1166.1	894.2	1041	1274.4	906.8	986.6
TSPOAP1	338.3	422.8	394.5	249.3	335	553	327.5	2369.5	95.4	972.1
MPO	0	1655.2	404.2	949.6	113.6	1.3	245.6	32.7	27.1	1850.3
GCFC2	1334.6	1406.4	1360.7	1449.9	1293.3	1279.1	1345.1	1164.7	1273.3	1223.9
WDR54	1339.5	1327.8	1077.2	964.9	1531.2	1884.7	1394	658.3	431.8	442.5
CROT	362	414.4	521.1	323.3	334	288.7	617.8	216.3	234	394.1
KMT2E	5234.8	5036.4	5450.5	5847.3	7347.1	6078.6	7802.8	15975.8	7440.8	10589.8
RHBDD2	1421.4	1362.1	1115.2	1127.4	1854.5	1253.4	1237.7	3578.5	2284.5	2501
IBTK	1232	1391.9	956.5	1341.8	846.7	1537	1260.1	1147.8	1409.8	1706.1
ZNF195	1317.8	1231.6	1381.1	1494.2	1399.1	1114.9	1147.3	1902.2	911.8	1720.6
MYCBP2	3061.8	2643.4	2756.4	2748.4	3843.9	3904	2386.1	3019.4	3336.8	2600.7
FBXL3	1636.4	1752.8	1903.2	1650.7	1565.1	1744.8	1753.5	3035.2	2660	3281.4
ITGAL	505	904.3	781.1	468.8	183.5	419.5	313.7	115	1252.2	665.2
PDK2	856.2	622.7	861	817.7	660.2	622.2	408.3	480	619.6	715.5
ZFX	1012	1128.6	1794.1	1128.3	1308.8	1712.7	1318.5	1557.2	1125.7	1214.2
LAMP2	7465	6564.2	5741.7	5660.1	7395.6	5036.9	3656.8	6111.6	9354.8	10666.3
ITGA2B	1340.5	1581.1	4388.8	2395.2	5233.3	2050.2	1555.7	91.8	15.1	42.6
GDE1	1247.8	1409.4	1195.1	1366.5	1503	1073.8	1445.1	2135.3	1429.9	2348
REX1BD	3092.3	1574.3	2830.4	2989.2	3638.1	3345.9	2412.7	3654.5	4338	2247.3
OSBPL7	732.9	927.2	655.5	707.9	588.4	712	739	362.9	600.5	504.5
TMEM98	1836.7	143.5	408.1	1180.2	1502	1520.3	72.3	1.1	0	2423.5
MAP3K14	464.6	547.1	333.1	450.1	392.3	771.1	448.7	700.5	655.7	816.2
AP2B1	2759.9	2732.6	2727.2	2158.7	2541.9	2446.6	1903.4	2501.4	3187.2	3195.2
ZNF263	1478.6	1627.7	1241.8	978.5	589.4	1384.3	937.9	2402.2	1648.8	1394.3
SPATA20	1960.9	2863.1	1007.1	2666.7	1443.8	1679.4	3105	1891.6	1600.6	2357.7
TNFRSF12A	346.2	64.1	329.2	113.2	157.3	69.3	253.1	842.9	207.9	54.2
MAP3K9	221	88.5	140.3	134.4	139.8	268.1	312.6	83.3	23.1	89.1
RALA	1553.6	2024.5	1891.5	1980.9	1234.1	1336.8	1210.1	2389.6	9289.5	1619.9
KDM7A	310.7	96.9	239.6	167.6	533	224.5	626.3	627.7	614.5	797.8
AGK	1155.1	1459.8	1058.7	1214.2	784.5	1167.5	664.6	662.5	1079.5	1167.7
ALDH3B1	1743.9	525	427.6	1780.9	529.2	454.2	902.8	720.6	1828.6	1074.8
TTC22	153.9	116.8	114.9	167.6	68	159.1	76.6	42.2	17.1	115.2
PHTF2	952.9	741	941.9	959.8	832.1	1064.9	1306.9	1305	1535.4	1353.6
FARP2	578	868.4	891.2	555.6	709.8	946.8	407.3	662.5	281.2	834.6
GGCT	317.6	528.1	662.3	544.6	520.4	323.3	532.7	244.8	544.3	284.7
DBF4	986.4	992.8	928.2	897.7	833.1	647.9	845.4	3535.3	733	1191.9
TBXA2R	76.9	166.4	166.6	110.6	77.7	100.1	125.5	115	24.1	51.3
IFRD1	7941.4	5360.8	5720.3	6064.3	4635.3	6096.6	7884.7	4716.9	3701.3	4230.3
COX10	601.7	546.4	807.4	725	217.5	594	661.4	760.7	904.8	750.4
PAF1	2593.2	1866.5	1977.2	2128.1	1210.8	1821.8	2616.9	1133.1	1381.7	976
VPS41	1805.1	2572.4	1494.1	1715.4	1939.9	2020.7	1394	1579.3	3117.9	2285.1
ARHGAP44	78.9	74	205.5	124.2	84.5	43.6	20.2	9.5	24.1	73.6
ELAC2	2105	2667	2380.4	2609.7	1973.9	2258	1893.8	2422.3	2863.9	2378
ARSD	959.8	1053.1	874.6	736.9	1190.4	1103.3	913.4	643.5	887.7	724.3
PNPLA4	390.6	222.8	553.2	270.6	226.2	600.4	328.6	86.5	176.7	180.1
ADIPOR2	178.5	164.8	225	165.9	192.2	127	305.2	252.1	257.1	295.3
CDKL3	49.3	57.2	74	60.4	104.9	100.1	127.6	33.8	28.1	69.7
PRSS21	1874.1	1630	607.8	1042.3	1922.5	564.5	222.2	1204.8	0	1828.1
MARK4	171.6	122.1	152.9	85.9	277.7	132.1	273.3	129.8	204.8	165.6
PROM1	7238.1	8082	7422.8	7374.6	7150.9	6453.3	3184.7	6501.9	27153.6	6527.9
CCDC124	962.7	945.5	951.6	923.2	1053.5	767.2	1065.5	1036	901.7	1539.5
CEACAM21	566.2	442.6	310.7	572.6	199	461.9	244.6	59.1	134.6	162.7
PAFAH1B1	1018.9	1001.2	902.9	1147	1176.8	1633.2	1097.4	1165.8	1127.7	1612.1
KIAA0100	2725.4	3131	2282.1	2021.7	2298.2	2694.2	1890.6	3022.6	3355.9	2618.2
GAS7	52.3	44.3	104.2	64.7	51.5	51.3	23.4	1254.4	1447	713.6
TRAPPC6A	1234	1194.2	2234.3	1602.2	2009.8	1556.2	1199.5	1360.9	2626.9	1900.7
MATK	788.1	860	1531.1	1156.4	739.9	553	1026.1	935.8	876.6	893.7
CD79B	1023.9	872.2	933.1	969.2	502.9	671	669.9	716.3	1304.4	608.1
ST7L	819.7	961.5	906.8	1227.8	838.9	1108.5	1075	877.8	898.7	1210.3
RPUSD1	769.4	828.7	811.3	785.4	764.1	586.3	545.5	1078.2	1144.7	388.3
RHBDF1	374.8	222.1	219.1	238.2	16.5	337.4	158.4	514.8	559.3	257.6
LUC7L	3984	4496.9	3635	3852.8	4444.9	4865	7303	2982.5	4546.8	3508
BAIAP3	100.6	48.1	62.3	40.8	82.5	5.1	13.8	538	83.3	141.4
TSR3	809.8	789.8	1227.2	894.3	707.8	822.4	705	998	963	838.5
PIGQ	617.5	827.2	626.3	732.6	996.2	792.9	698.6	588.7	494	1072.8
CRAMP1	633.3	582.2	518.2	468	695.2	868.6	1102.7	599.2	719	591.6
DNAJC11	584.9	887.5	585.4	878.1	726.3	894.2	928.3	841.9	810.4	866.6
MYLIP	4477.2	3349.2	1794.1	3133	1432.1	4866.2	5637.9	4053.3	5449.6	4626.3
E2F2	9.9	142.7	149	150.6	62.1	30.8	84	0	11	4.8
PSMB1	3945.6	3936.8	4364.5	4503.7	5485.8	3821.9	3765.3	6744.6	6246.9	5245
JARID2	2408.8	1691	2111.6	2096.6	3427.4	1788.4	2373.4	5398.4	3015.5	8522.5
CDKL5	167.7	82.4	115.9	171	65.1	136	39.3	174.1	41.2	25.2
CDK11A	92.7	131.3	111	40	171.9	123.2	202	527.5	78.3	149.1
NADK	511	638.7	490.9	426.3	272.8	364.4	325.4	501.1	810.4	505.4
CYTH3	299.9	132	324.3	175.3	203.9	230.9	241.4	465.3	316.3	501.6
ADAM22	604.7	405.2	528.9	404.2	566.1	645.3	576.3	293.3	188.8	602.3
SYPL1	8562.9	8131.6	7825.1	8001.7	7405.3	8583	5947.3	3872.9	4707.5	4815.1
CYB561	1495.4	2166.4	1425.9	1210.8	707.8	1407.4	1433.4	1847.3	2725.3	1577.3
SPAG9	1243.8	1199.6	1304.2	878.1	1157.4	1445.9	1244.1	2142.7	852.5	2056.6
AASS	1534.8	1564.3	1398.7	1508.6	1835.1	1806.4	2085.2	9.5	20.1	2485.5
SS18L2	1004.1	1081.3	1357.8	1187.8	1613.7	794.1	973	1589.9	1295.4	1039.9
MPND	25.6	62.6	168.5	76.6	61.2	62.9	69.1	78.1	77.3	131.7
MGST1	1514.1	1778	2109.7	1857.5	1926.3	1429.2	1176.1	2258.7	3060.7	9216.8
CRY1	1439.1	1150.7	1237	1477.1	1598.2	1661.4	2076.7	1791.4	938.9	2836
NFIX	174.6	163.3	192.9	215.3	322.4	254	180.8	418.8	179.7	332.1
ST3GAL1	4690.3	3514.8	4185.3	4697.7	6905.3	3854	4605.3	6525.1	5207.6	6509.6
PKD1	1047.5	641	937	705.4	582.6	742.8	876.2	790.2	346.4	812.4
MED24	2728.4	3457.6	2310.3	2475.2	3033.2	2590.3	3314.4	1313.5	3040.6	2728.5
RHOBTB2	209.1	150.3	222.1	104.7	117.5	186	187.1	128.7	145.6	86.2
HEATR5B	2345.6	2495.3	1996.7	1723.9	2397.2	1986	2307.5	2866.4	3148.1	3970.8
SEC62	3416.9	2679.2	3260.9	3476.7	3843.9	3134.3	3536.7	3632.4	2655	3959.2
RPS20	13445.5	10073.6	13497.6	15352.5	16247.6	12066.2	14533.8	10806.3	7380.6	13622.3
CSDE1	15458.7	14765.9	14019.7	14391.9	13998	12963	12830.3	20273.9	18269.7	22223.3
UBE3C	1504.2	1233.9	1223.3	984.5	693.2	1261.1	998.5	1025.5	1222.1	938.2
REV3L	1730.1	1551.4	1470.7	1173.4	1664.2	1914.2	2004.4	2134.3	2755.4	1755.4
FAM76A	257.4	260.2	224	188.9	240.8	400.3	304.1	361.9	275.1	187.8
TRAF3IP3	2287.4	2512.9	1940.2	2581.6	1492.3	2019.4	1613.1	1681.7	2202.1	650.7
POMT2	313.7	294.6	303.9	180.4	259.2	197.6	317.9	258.5	109.5	170.4
VTA1	1292.2	2141.2	1934.4	1812.4	1194.3	1860.3	1141	1630	2108.7	1497.9
BAZ1B	1170.8	1432.3	1609	1375	1204	1669.1	1230.3	1578.3	1616.7	870.5
RANBP9	592.8	367	441.2	532.7	525.3	440.1	558.3	511.7	481	536.4
ETV7	111.5	55.7	51.6	23.8	37.9	223.2	43.6	87.6	57.2	24.2
SPRTN	787.1	547.9	536.7	446.7	401	572.2	679.5	1819.9	923.8	1363.3
EEF1AKNMT	774.3	964.6	904.8	1262.7	394.2	608.1	627.4	98.1	643.7	357.3
DYRK4	438	386.1	358.4	420.3	347.6	270.7	316.9	119.2	223.9	316.6
ZNF207	7140.5	7218.9	6896.9	6667.5	8437.4	7650.3	8507.8	12165.2	9157	9903.3
UQCRC1	2590.3	2875.3	3410	3241.9	2746.8	2494.1	2384	4340.3	3825.9	4595.3
STARD3NL	2477.8	2719.7	2087.3	1887.3	2227.3	2481.2	2794.5	3474.1	4339	3552.5
CD9	660.9	985.9	709.1	1827.7	1431.2	1361.2	394.5	1214.3	1162.8	8228.2
NCAPD2	1143.2	1815.4	1144.4	1367.4	1218.5	892.9	709.3	500.1	607.5	463.8
IFFO1	1822.8	1230.1	1415.2	1580.1	610.7	1793.6	1592.9	1484.4	1527.3	467.7
PHF7	278.2	588.3	327.3	366.7	589.4	410.5	491.3	484.2	547.3	556.7
NISCH	1621.6	2083.3	1700.6	1501.8	1488.4	1866.7	1899.1	1406.3	2239.3	2495.2
STAB1	611.6	453.3	660.4	111.5	96.1	499.1	243.5	360.8	1724.1	0
FUZ	248.6	276.2	200.6	221.2	306.8	305.3	327.5	159.3	179.7	137.5
IDS	18758.2	12313.3	8443.6	9539.3	14165	12788.5	13584.2	10357.9	7326.4	8833.4
ZNF200	182.5	328.9	68.2	177.8	79.6	259.2	168	400.9	201.8	129.7
CD4	1932.3	1820.7	888.3	1141.9	1546.7	2023.2	765.6	1724.9	1493.2	93
LRRC23	911.4	830.2	564.9	980.2	775.8	1162.4	1517.4	362.9	180.7	534.5
BTK	1334.6	1805.5	2163.2	1689.9	976.8	1168.8	965.5	979	4517.7	1267.4
SCMH1	1632.5	1527	1716.2	1579.2	1040.8	1114.9	1599.3	1472.8	2091.7	1660.6
FYN	1780.4	422.8	1269.1	648.4	1210.8	1153.4	1297.3	549.7	181.8	446.4
HIVEP2	536.6	467.8	693.5	389.7	340.8	694.1	940	646.7	136.6	661.3
ELOA	2114.8	1687.2	1520.4	1740.9	1517.6	1478	2120.3	5126.2	3976.5	2701.4
LYPLA2	808.8	1190.4	830.8	756.4	903	801.8	760.3	997	1738.2	923.7
CLCN6	893.7	854.7	644.8	719.8	1049.6	1062.3	1223.9	1582.5	791.3	1283.9
MRC2	299.9	77.8	338	95.3	139.8	205.3	43.6	236.3	78.3	29
BTBD7	856.2	711.2	709.1	592.2	468	672.3	1097.4	1003.3	997.1	844.3
APBA3	598.7	441.1	660.4	555.6	412.6	478.5	554	209.9	520.2	489.9
MKS1	539.6	668.5	615.6	478.2	669	687.7	551.9	194.1	160.7	293.4
ABHD5	397.5	284.6	211.4	375.2	303.9	170.6	374.3	550.7	376.6	794
ANOS1	298.9	106.8	295.1	201.7	94.2	461.9	135	30.6	0	1
AKAP8L	3120	2340.4	2591.8	2919.4	2738	3100.9	3594.1	2731.4	3086.8	3510.9
MBTD1	568.2	776.1	554.2	620.3	686.5	968.6	927.2	976.9	1031.3	1018.6
UTP18	1567.4	1613.2	1789.2	2107.6	1938	1816.7	2019.3	2667	1432.9	1680.9
RNF216	3429.7	3511.8	2849.9	2539.9	3312.8	3981	3381.4	3777.9	3839.9	3358.9
TTC19	5752.6	4738.8	6109.9	4645.8	4969.3	4903.5	4801	3860.2	4404.3	4578.9
PTBP1	5332.4	4812.1	4228.1	3514.2	4745.9	3759.1	4621.3	4247.4	4766.8	7758.6
LARS2	541.5	719.6	794.8	981.9	412.6	467	459.4	530.7	584.4	591.6
PIK3C2A	1654.2	1620.8	1356.8	1600.5	1851.6	2004	2638.2	1982.3	1366.7	1698.3
PLAUR	1332.6	834.1	1407.4	840.7	1450.6	610.7	1141	1577.2	427.8	420.2
ANLN	184.5	261	298	272.3	243.7	179.6	210.5	48.5	63.3	65.8
WIZ	188.4	154.9	226	131.9	225.3	211.7	196.7	126.6	126.5	174.3
RABGAP1	5755.6	5659.1	3715.8	5892.4	4216.8	5784.8	5949.4	1515	2320.6	1679.9
QPCTL	299.9	235.8	76	196.6	403.9	204	243.5	204.7	156.6	96.8
PPP5C	929.2	852.4	795.8	766.6	1182.6	631.2	699.7	544.4	700.9	444.4
CEP68	3754.2	3173.7	2432.1	2613.1	2873	3458.8	3043.3	1613.1	3633.1	4370.7
MAP4K3	930.2	880.6	619.5	930	925.3	786.5	1282.4	1286	743.1	1563.7
TYROBP	160.8	157.2	147.1	108.1	123.3	94.9	47.9	2864.3	1897.9	433.8
TMEM159	427.1	441.8	637	667.1	352.4	405.4	221.2	201.5	327.4	617.7
BRCA1	152.9	512	599	268	502	92.4	191.4	109.7	237	83.3
ERCC1	2029	1940.6	2389.2	2351	2200.1	2133.6	2125.6	1920.1	1754.3	2495.2
CD22	320.6	266.3	213.3	156.6	107.8	261.7	88.3	48.5	56.2	8.7
MBTPS2	753.6	575.4	530.8	663.7	261.2	307.9	337.1	426.2	416.7	794
PRICKLE3	162.8	255.6	239.6	259.5	134	334.9	280.7	72.8	173.7	159.8
EXTL3	744.7	766.1	674	184.6	253.4	528.6	349.8	196.2	104.4	395
ELOVL5	1318.8	1830.7	2248	1946.8	2081.7	1302.2	2295.8	2057.2	1526.3	1844.5
ALOX5	150.9	124.4	30.2	7.7	64.1	195	61.7	41.1	14.1	1.9
KDM5D	3410.9	4259.6	0	3936.2	0	0	0	2971.9	0	5518.1
CALCOCO1	4006.7	3220.3	2824.6	2521.2	3967.2	3521.7	2772.1	1042.3	4149.2	3517.7
UBR7	992.3	1307.9	876.6	918.1	469	737.7	881.5	665.7	1171.9	726.2
MAP4K5	2793.5	2713.6	3321.3	3214.6	3210.9	3149.7	2516.9	5386.8	4266.7	3893.3
EHD3	553.4	555.5	653.6	365.9	409.7	563.2	386	92.8	797.3	263.4
PSMC4	1445.1	1496.4	1266.2	1712.8	1200.1	1479.2	1483.4	886.2	1316.5	1736.1
MAN2B2	1288.2	877.6	896.1	1094.2	1079.7	1203.4	674.2	1357.8	1618.7	1412.7
SLC25A39	1449	1837.5	1553.5	1393.7	2013.7	1232.9	1489.7	2354.8	1783.4	1549.2
MVP	2638.6	2786.1	1739.6	1621.8	2365.2	2032.2	1867.2	4162	3949.4	4548.8
NUB1	2374.2	1941.3	1784.4	1879.6	1533.1	2043.7	1336.6	1474.9	2794.6	2956.1
PGM3	417.2	490.7	362.3	412.7	175.7	336.1	337.1	386.1	362.5	542.2
RWDD2A	103.6	119	53.6	108.1	81.6	159.1	131.9	108.7	94.4	208.2
CLK1	13205.8	10671.1	10187	12879	10719.1	12825.7	20712.9	16305	9971.3	8459.6
POLR3B	151.9	286.2	90.6	260.4	411.7	242.5	255.2	195.2	341.4	213
ANGEL1	1380	1966.5	1333.4	1249.9	1172.9	1109.8	1019.7	702.6	981.1	770.7
RNF14	805.9	782.9	573.7	714.7	275.7	781.3	558.3	495.8	1129.7	669.1
DNASE1L1	438	487.6	281.5	324.2	311.7	440.1	441.3	336.5	448.9	212
DDX11	1113.6	1608.6	2309.3	874.7	1516.6	768.5	2108.6	349.2	1175.9	1021.5
HEBP1	1305	1522.4	1094.8	1617.5	1337	1295.8	1059.1	887.3	1068.4	2490.3
MAMLD1	6.9	68.7	49.7	34.9	78.6	56.4	0	310.2	36.1	0
CD6	184.5	36.6	25.3	10.2	91.3	187.3	27.6	17.9	0	0
TACC3	3328.1	3198.1	3439.2	3647.7	3524.5	2870	2830.6	2158.5	4214.5	2681.1
UFL1	1637.4	1424.7	1299.3	1453.3	1492.3	1631.9	2191.6	1708	1515.3	3290.1
POLA2	692.4	1049.3	941.9	742.8	519.5	635.1	461.5	249	743.1	567.4
ZC3H3	841.4	592.9	572.7	588	660.2	858.3	839	866.2	642.7	1418.5
CAPN1	4013.6	3778.1	3782	3569.5	4067.3	3480.7	3301.7	5404.7	4558.9	5599.4
MDH1	1968.8	2335.8	2323	2420.8	1844.8	1351	1205.8	1154.2	3710.4	1953.9
SLC30A9	2470.9	2997.4	2506.1	3391.6	2539	2051.4	2202.2	2481.4	2693.2	2552.3
MTMR11	202.2	62.6	46.8	95.3	157.3	37.2	11.7	50.6	5	18.4
COX15	1242.9	1414	819.1	904.5	1038.9	1114.9	612.5	543.3	1291.4	702
CCDC88C	1885	1316.3	1321.7	1279.7	1468.1	1466.4	2026.7	1294.5	2240.3	886.9
YAF2	425.1	364.8	630.2	595.6	626.3	388.7	669.9	1384.2	728	951.8
ZMYND11	2359.4	2598.3	2438.9	2051.5	2306	2544.1	1773.7	1206.9	2202.1	1237.4
WAS	728	416.7	603.9	485	418.5	659.4	575.3	393.5	414.7	333.1
BID	883.8	1009.6	1244.8	1252.5	998.1	708.2	578.5	1740.7	2280.5	2319.9
MATR3	751.6	915	821.1	498.6	841.8	1197	1120.8	1589.9	1164.8	1129
XYLT2	710.2	296.1	336	558.2	266	532.4	696.5	218.4	185.8	274
NUDCD3	2222.3	1945.1	1325.6	1622.6	1244.7	1241.9	1154.8	596.1	1590.6	1146.4
GLT8D1	1124.5	1218.7	867.8	1131.7	975.8	1132.8	896.4	621.4	1160.8	754.3
ATP2C1	3978.1	4918.9	5235.2	6242.9	6140.2	5908	5093.4	2962.4	3823.9	5067.8
SLC38A5	272.2	539.5	633.1	360.8	225.3	418.2	185	64.4	216.9	436.7
RALBP1	2781.6	2329.7	2265.5	2512.7	2507.9	2241.3	2494.6	2662.8	3693.3	3141
RUFY3	634.2	602.8	802.6	423.7	367	583.7	529.5	964.3	503.1	581.9
CNTN1	761.5	412.8	299	251	563.1	572.2	184	1.1	0	0
SLC11A1	139.1	153.4	202.6	120	339.8	160.4	294.5	68.6	30.1	42.6
WWTR1	442.9	122.9	432.5	126.8	574.8	468.3	404.1	6.3	125.5	66.8
AGPS	3730.5	2657.1	2454.5	3107.4	3996.4	4813.6	3364.4	3026.8	3081.8	6431.1
CXorf56	232.8	298.4	320.4	314	523.3	260.4	299.9	346	199.8	518
TTC27	1047.5	1304.1	1243.8	1164.9	1008.8	1111	802.8	868.3	693.9	433.8
ZNF582	121.3	208.3	158.8	223.8	83.5	139.8	114.8	189.9	230	182
PHLDB1	346.2	170.2	171.4	242.5	151.5	324.6	131.9	167.7	59.2	27.1
PRDM11	357.1	262.5	130.5	172.7	207.8	214.3	225.4	169.9	138.6	171.4
CD74	125587.2	87377.6	77761.9	105228.9	77246.7	122188.6	100565.8	129289.7	100062.8	90920.7
HGF	125.3	82.4	215.3	103	4.9	26.9	53.2	85.5	85.4	1554
ZRANB1	577	310.6	525	321.6	294.2	509.3	466.8	849.3	232	626.5
NCDN	712.2	767.7	479.2	447.6	560.2	481.1	599.7	212.1	545.3	217.9
ADGRA2	10.9	29	16.6	5.1	0	0	0	289.1	0	31
ZFP64	510	523.5	384.7	567.5	243.7	527.3	193.5	184.6	467.9	328.2
MNAT1	703.3	564.7	454.9	796.4	745.7	626.1	612.5	417.8	489	572.2
SAMD4A	223.9	102.3	178.2	125.9	108.7	189.9	407.3	337.6	5	43.6
RUNX3	1889.9	382.3	870.8	648.4	566.1	383.6	839	2231.3	903.7	882.1
MRE11	1271.5	1642.9	1463.9	1689.9	1467.1	1752.5	1866.2	1516	1914.9	1678.9
PLEKHB1	436	196.9	226.9	448.4	439.8	327.2	282.8	26.4	93.4	171.4
SERPINB1	13269.9	13767.8	12792.5	17541	15124.3	10562.6	9716.8	11340.2	12319.1	16279.2
SPAST	753.6	763.1	668.2	707.9	834	677.4	413.6	529.6	736.1	224.6
NRXN3	0	159.5	27.3	258.7	19.4	232.2	68.1	8.4	1	95.9
OSBPL5	358.1	235.8	372.1	211	318.5	256.6	379.6	655.2	301.2	436.7
AQR	1594	1746.7	1637.3	1543.5	1629.2	1554.9	1689.7	2086.8	1702.1	1585
FHL1	4131	2725.8	2722.3	3014.7	4032.3	2495.3	3508	1825.1	1777.4	2415.8
RTF2	3142.6	2951.7	3031.1	2725.4	3059.4	2206.7	2295.8	3283.1	2927.1	2981.2
NLRP2	710.2	541.8	108.1	360.8	289.3	1075.1	433.8	2.1	26.1	0
SLC45A4	135.1	23.7	164.6	89.3	26.2	106.5	90.4	473.7	29.1	7.7
RNF10	6034.7	5931.6	5894.6	5069.6	5582.9	5027.9	6499.2	10618.5	7551.3	16794.3
ZNF839	265.3	129	233.8	124.2	205.8	224.5	291.4	273.2	95.4	217.9
ZDHHC6	1862.3	1979.5	1814.6	2285.5	1580.7	2206.7	2294.7	1325.1	2175	1626.7
GRAMD1B	429.1	250.3	218.2	164.2	590.3	286.1	400.9	371.4	508.1	357.3
RNH1	3542.1	3005.8	2852.8	3098.9	3634.2	3100.9	2706.2	4395.1	3546.7	3129.4
NDUFS1	1169.9	1140.8	1029.5	1192.1	1077.7	736.4	1004.9	1268.1	1552.4	2090.5
RB1CC1	3567.8	3314.9	2965.8	2902.4	4155.6	3456.3	2949.7	9063.5	5353.2	11497
ERP44	2599.1	2378.6	2403.8	2506.7	2498.2	1970.6	2027.8	3295.8	4005.6	3966
ALAS1	710.2	646.3	806.5	946.2	472.8	663.3	654	425.2	807.3	1766.1
BIRC3	5062.2	2676.2	2529.5	2905.8	6397.5	3909.2	4043.9	2113.2	646.7	3035.5
AKAP11	647.1	607.4	538.6	462.9	395.2	785.2	650.8	474.7	865.6	789.1
GLRX2	216	312.9	262	274	153.4	296.4	292.4	395.6	328.4	172.3
SNAPC1	864.1	373.9	581.5	639.9	898.1	488.8	542.3	776.5	362.5	422.2
DERA	853.2	881.4	991.5	1127.4	863.2	633.8	924	1618.4	1883.8	1447.5
STRAP	4044.2	3282.8	4189.2	3637.5	4817.8	3048.3	3973.7	8396.7	3987.5	5359.3
DEF6	3905.1	4089.4	3608.7	3544.8	2928.3	4147.8	3648.3	1903.2	3923.3	1803.9
PLEKHO1	1508.2	1192.7	1709.4	1428.6	1199.1	1525.4	1414.2	2946.6	2415	1898.7
GCLM	1148.2	707.4	1041.2	1018.5	414.6	1176.5	951.7	1171	506.1	346.6
UBR2	2366.4	2109.2	2648.3	2237	2597.3	3206.1	2957.2	1824.1	3906.2	3278.5
EHD2	3655.6	3016.5	2053.2	2643.7	2400.2	2237.5	1379.2	1723.9	478	2116.6
DEPDC1	94.7	135.1	203.6	193.2	235	52.6	123.3	0	4	44.5
CCDC28A	1242.9	1124.8	876.6	1116.4	1026.3	1126.4	1013.4	864	1289.3	2439
RRAGD	912.4	557.8	701.3	499.5	386.4	762.1	739	735.3	298.2	1465
HSF2	605.6	850.9	825.9	1021.9	1005.9	794.1	969.8	1045.5	755.1	2151.5
PHF20	2926.6	2815.8	3828.8	2960.2	4921.7	2826.3	2841.3	2005.5	2278.4	2051.7
NR1H3	1826.8	2120.6	1229.2	1586	1429.2	1583.2	1298.3	827.1	2262.4	1334.2
TYMP	209.1	306.8	228.9	202.5	370.9	655.6	451.9	1988.7	909.8	804.6
NCAPH2	1120.5	1349.9	1091.9	1209.1	1286.5	1037.9	1357.9	1717.5	972	1095.1
TOMM34	1163.9	1226.3	1184.4	1322.3	1043.8	966.1	1177.1	1803	1409.8	1006
SEC63	2123.7	2077.1	2137.9	2118.7	2498.2	2091.2	1841.7	4002.7	2276.4	2889.3
KPNA6	1347.4	1548.3	1368.5	1324	1596.2	1462.6	1383.4	2034	1544.4	2446.8
VIM	30055.3	25025	18120.2	23472.5	31401.1	26608.5	37004.4	18447.7	19008.8	16042.9
FAS	159.8	287.7	154.9	266.3	101	233.5	20.2	274.3	144.6	304
RNASET2	4049.1	1907.7	2053.2	452.7	4446.9	3733.4	3180.5	3061.6	3811.8	667.1
CD44	14269.1	11045.1	8831.2	9577.6	11182.3	11754.4	10956.7	20419.4	18564	33365
AGPAT4	486.3	561.6	643.8	665.4	648.6	822.4	589.1	539.1	74.3	748.5
BTN3A1	2450.2	2014.6	864.9	2060.8	1180.7	2558.2	2767.9	901	1803.5	1630.5
MIPEP	299.9	484.6	553.2	354.8	353.4	219.4	148.9	237.4	256.1	365
PRKCH	3795.6	3198.1	2985.3	2812.2	5564.4	3801.4	4539.4	5643.2	4958.6	7605.6
IFNGR1	1665	1530.8	1745.4	1417.6	2109.8	1519	1723.7	1976	1740.2	4949.7
B4GALT7	628.3	568.5	513.3	480.7	548.6	909.6	521	556	890.7	452.2
SH2D2A	43.4	37.4	109.1	43.4	98.1	24.4	80.8	126.6	31.1	139.4
VRK2	1193.5	1027.9	1151.3	821.1	790.3	1250.9	1185.6	1676.4	1424.9	1278.1
TNFRSF1B	823.6	763.1	742.2	476.5	1919.5	242.5	433.8	522.2	1410.8	109.4
VEZT	1749.9	1717	1385	1609.9	1644.8	1629.4	2437.2	1956	1631.8	1384.6
POU2F2	946.9	712	635	626.3	994.2	1086.7	945.3	265.9	772.2	312.7
BRD9	980.5	1039.3	1013	848.3	844.7	969.9	1085.7	925.2	800.3	1338.1
SNX1	1444.1	1926.1	2047.3	1840.5	1172.9	1866.7	1381.3	989.6	2187.1	2158.2
TBPL1	496.2	433.4	554.2	419.5	443.7	443.9	423.2	412.5	750.1	485.1
ARNTL2	293.9	486.1	358.4	500.3	309.7	320.7	409.4	439.9	502.1	824
BCLAF1	10992.3	8195.7	10036.1	8496.9	8857.9	9664.5	11978.6	16640.4	10535.7	11115.5
SLC39A9	1354.3	1753.6	1199	1546.9	1430.2	985.3	904.9	1186.9	928.9	1233.6
ANK1	13.8	195.4	35.1	6	247.6	1.3	0	11.6	2	1.9
TFB1M	405.4	418.9	462.6	595.6	309.7	374.6	454	155.1	529.2	249.8
RABEP1	1652.2	1729.9	1837.9	1899.2	2088.5	1516.5	1420.6	2448.6	2488.3	1895.8
HMGB3	429.1	687.6	1043.2	708.8	801	499.1	310.5	730.1	299.2	1556
NUP160	2337.7	2486.2	1761	2448	1959.3	2014.2	2872.1	1855.7	2614.8	1922.9
BAK1	459.7	718.8	706.1	509.7	441.8	626.1	516.8	950.6	1099.6	1194.8
IKZF2	667.8	749.4	535.7	271.4	831.1	985.3	1022.9	349.2	307.3	197.5
GRN	2745.1	4039.1	2633.7	3183.2	4182.8	3383.2	2233	4826.6	3324.8	3170.1
FAM13B	1396.7	1484.2	1363.6	1482.2	1438.9	1929.6	1614.2	1952.8	1963.1	1328.4
ARHGAP31	223.9	407.5	239.6	261.2	183.5	328.4	259.5	734.3	56.2	72.6
CENPQ	105.5	248	225	260.4	97.1	170.6	112.7	40.1	124.5	122
SARS1	1295.1	1335.4	1489.2	1204	1556.4	1316.3	1457.8	867.2	2314.6	1247.1
RANBP3	249.6	231.2	266.9	253.6	282.5	357.9	393.4	191	190.8	223.7
ARID4A	2583.4	2332.8	2499.3	2943.2	2742.9	3245.9	4222.5	4548.1	3916.2	5642
EIPR1	585.9	586.1	710	690.9	719.5	644	533.8	381.9	658.7	788.2
PNPLA6	509	673.8	340.9	500.3	531.1	645.3	528.5	178.3	188.8	225.6
IFT88	847.3	585.3	591.2	880.7	1111.7	529.9	647.6	880.9	1246.2	546.1
ALG1	160.8	278.5	360.4	272.3	160.2	233.5	127.6	203.6	426.8	389.2
ZCCHC8	1176.8	1033.2	1033.4	1164.9	1016.6	1153.4	1870.4	1694.3	1172.9	1369.1
ABCF2	794	1097.3	1181.5	936	1072.9	1203.4	669.9	866.2	1233.1	838.5
CHPF2	2799.4	2312.2	2496.4	1721.3	3570.1	2877.7	1724.7	4322.3	2845.8	3287.2
LRRC7	68.1	58.8	53.6	67.2	52.4	83.4	57.4	166.7	83.3	114.3
FUT8	411.3	454.8	413.9	608.4	644.7	612	453	626.7	153.6	620.6
UBA6	1291.2	821.1	728.5	1462.7	1789.4	1100.8	1836.4	1525.5	1658.9	1770.9
GAB2	737.8	372.4	428.6	469.7	582.6	585	688	552.8	496.1	903.4
ATP6V0A1	2763.9	2496.9	1982.1	2932.1	1982.7	2744.2	2065	2601.6	1489.2	1037
PIAS1	3178.1	3195.1	3075.9	3016.4	3079.8	3675.7	3241.1	4938.4	4951.5	4866.4
SLC4A7	613.5	843.2	884.4	635.6	724.3	513.2	773.1	974.8	1956.1	808.5
APBA2	21.7	48.8	155.8	45.1	194.2	0	7.4	53.8	5	0
MAP2K3	3385.3	2290.8	2841.1	2202.9	4077	1630.6	3354.9	6888.1	2791.6	3784.9
TMSB10	15677.7	11981.4	15740.8	15814.5	14384.4	14982.3	13852.2	13655.9	18885.3	11928.8
ASTE1	766.4	947	851.3	1039.8	888.4	986.6	1101.6	949.5	674.8	820.1
RNF19A	3488.9	2358	2334.7	1986	6420.8	3032.9	2931.6	4360.3	3601.9	4926.5
PEX3	711.2	972.9	822.1	871.3	734	807	738	620.3	1021.2	949.9
GABARAPL2	3508.6	2905.9	3296	3356.7	4415.8	3100.9	2220.3	2236.6	3122.9	2258.9
SH3YL1	808.8	844	887.3	1204.9	955.4	898.1	948.5	687.9	937.9	723.3
FAM136A	2013.2	1970.3	2530.4	2162.9	1918.6	1939.8	2424.4	2283	2937.2	3090.7
VCL	1710.4	2394.6	2993.1	2164.7	2140.9	1112.3	1354.7	3439.3	5024.8	2634.6
DEPDC1B	126.3	221.3	420.8	352.3	437.9	138.6	360.5	60.1	155.6	139.4
NSMAF	3059.8	3608.7	3003.8	3423.1	3476	3995.1	2842.3	3270.5	3241.4	6358.5
ADSS2	982.4	956.9	647.7	950.4	881.6	739	794.3	901	896.7	957.6
STAP1	200.2	248.8	347.7	124.2	697.1	168.1	119.1	237.4	1625.7	87.1
TIMP2	208.1	202.2	227.9	200	520.4	252.7	246.7	168.8	218.9	308.9
RFC1	1778.5	1841.4	1831.1	2274.4	1626.3	2241.3	1740.7	2064.6	1892.8	1801.9
TBC1D23	1332.6	1345.3	1239.9	1563.9	1076.8	1338.1	1167.6	1683.8	1413.9	1431.1
CUL3	3317.2	811.9	2056.1	995.5	869	1076.4	1338.8	2699.7	815.4	966.3
MYOM2	104.6	209.1	101.3	67.2	58.3	110.3	109.5	20	32.1	39.7
ZZZ3	2531.1	2582.3	1936.3	2217.4	2079.7	2460.7	2322.3	3033.1	2594.8	2313.2
TUBG2	835.5	683	499.7	631.4	620.4	1170.1	944.2	453.6	625.6	72.6
RPL26L1	289	418.9	421.7	379.5	696.2	254	269	340.8	385.6	294.3
NSUN2	2576.5	2770.8	2719.4	2636.9	1547.7	1932.1	2409.5	5259.2	3177.2	1717.7
FBXO42	1536.8	1179.7	1756.1	1486.5	1526.3	1438.2	1618.4	1301.9	1343.6	2355.8
MFAP3	209.1	244.2	272.7	303.8	159.2	232.2	197.8	169.9	52.2	308.9
MRI1	422.2	296.8	339	376.1	388.4	351.5	231.8	357.6	826.4	305
METTL1	373.8	560.1	669.1	456.1	282.5	291.2	423.2	809.2	428.8	332.1
AGA	458.7	442.6	702.3	447.6	348.6	483.7	506.2	348.1	583.4	538.3
PI4K2B	490.2	477.7	403.2	597.3	408.8	338.7	470	263.7	767.2	422.2
BOD1L1	1466.8	1198.8	1469.8	1285.7	1713.7	1850	1382.3	2096.3	1290.3	1931.7
MAT2B	3627	3529.3	2563.6	2957.7	2159.4	4220.9	2921	971.7	3277.6	3414.1
EDC4	2625.8	2572.4	1879.8	1720.5	2083.6	2181	2871	3192.4	2622.9	2630.7
TRIO	328.5	169.4	284.4	297.8	436	282.2	429.6	946.3	387.6	853
VCAN	0	0	0	0	309.7	0	0	0	1	0
CLEC16A	1531.9	1420.1	1592.5	1114.7	1322.4	977.6	1256.9	989.6	1697	1422.4
CDH1	180.5	63.3	28.2	14.5	91.3	174.5	6.4	0	0	0
MTREX	1436.2	2061.9	1798	1927.3	1245.7	1710.2	1333.4	2528.8	2614.8	2897
ZFYVE16	964.7	874.5	747.1	798.1	592.3	818.5	534.9	463.1	1470.1	807.5
RIPOR1	456.7	367.8	431.5	357.4	280.6	502.9	583.8	991.7	627.6	528.7
RAI14	120.3	117.5	124.7	202.5	119.4	123.2	85.1	59.1	11	0
PNKP	1962.9	1834.5	1555.5	1889	1488.4	2464.6	2082	1446.4	1696	1418.5
PHLPP2	368.9	219.8	221.1	227.2	246.6	241.2	261.6	417.8	111.5	332.1
SPDL1	186.4	460.1	368.2	633.9	405.9	243.8	488.1	299.6	221.9	286.6
STAU2	1295.1	1342.3	1585.7	1190.4	1043.8	1197	812.4	636.2	365.5	836.6
SLC66A1	359	311.3	195.8	365	273.8	300.2	266.9	411.4	226.9	407.6
CTNS	316.6	339.6	347.7	285	245.6	277.1	162.7	118.2	214.9	286.6
PHF23	366.9	407.5	171.4	305.5	453.4	273.3	216.9	381.9	349.4	502.5
INPP4A	1725.2	1006.5	1094.8	890	1159.3	1404.8	932.6	712.1	1202	700
RAB27B	213.1	1052.3	1798	634.8	629.2	773.6	657.1	1360.9	7493.1	1246.1
PSMA4	3092.3	3165.3	4262.2	4316.5	3965.3	2581.3	2549.9	3666.1	4275.7	3723.9
LSG1	1284.3	1462.9	1392.8	1825.1	1673.9	1175.2	2185.2	1678.5	1977.2	1292.6
PARP3	661.9	720.4	595.1	782.8	641.8	873.7	787.9	209.9	874.6	569.3
THAP3	290	453.3	474.3	394	134	428.5	314.7	389.3	220.9	262.4
RIPOR3	2969	2255	1650.9	2524.6	2558.4	4034.9	4508.6	476.9	34.1	704.9
TDP1	792.1	902.7	1014.9	970	652.5	1071.3	1166.5	671	754.1	910.2
AIFM2	177.6	81.7	50.6	98.7	94.2	124.4	130.8	123.4	51.2	42.6
SPATA7	391.6	369.3	224	438.2	441.8	452.9	439.2	197.3	93.4	408.6
MED17	698.4	764.6	865.9	636.5	1017.5	1235.5	1384.5	730.1	752.1	678.7
RETSAT	470.5	418.2	370.1	533.5	450.5	378.5	509.3	219.4	485	329.2
CAPG	2149.3	2388.5	2278.2	1712.8	2168.1	2113	1427	1357.8	2992.4	1334.2
AP2S1	488.3	545.6	713	592.2	656.4	429.8	440.2	291.2	669.8	556.7
ADAM28	7867.4	7254	7431.6	6337.4	9073.4	11133.5	9655.2	3494.1	6815.3	7559.1
DCUN1D1	1081.1	1626.9	1507.7	1153.8	1532.1	1406.1	1187.8	2504.6	1899.9	2408
JADE2	875.9	815.8	689.6	734.3	577.7	792.9	880.4	346	1007.2	691.3
LCP2	5087.8	4599.2	4050.9	4661.1	3348.8	4799.5	3841.9	4215.8	5045.9	3250.4
TRIT1	439.9	563.2	453.9	487.6	642.8	519.6	568.9	339.7	298.2	686.5
CUL7	1044.6	977.5	863.9	744.5	780.6	1401	1672.6	579.2	869.6	758.1
CTNNA1	3412.9	3466.7	3271.7	3767.7	3894.4	2926.4	2626.5	2081.5	2714.3	3587.4
PHKA2	838.4	807.4	742.2	514.8	1045.7	1139.3	923	929.5	467.9	1162.9
CNTLN	1490.4	1412.5	1257.4	1655	1968.1	1788.4	1573.7	1423.2	1306.4	1920
HSPA5	62027.2	44413	105572.5	95005.5	18420.6	55056.7	140680.5	22554.8	16790.6	36911.7
DSG2	2718.5	2881.5	2189.5	3080.2	3407	3144.5	2205.4	111.8	13.1	4866.4
GEMIN8	552.4	442.6	376	554.8	387.4	411.8	349.8	326	301.2	573.2
OFD1	3948.5	3631.6	3387.6	3749	4545.9	5360.2	5534.7	3602.8	2513.4	2388.7
GPM6B	367.9	216.7	219.1	174.4	207.8	223.2	448.7	64.4	59.2	280.8
PREX2	3047	2923.4	2382.4	2465.9	3522.6	5757.9	4468.2	101.3	73.3	74.6
WDR37	1207.3	1094.3	603.9	947.9	958.3	1007.1	895.3	1479.1	1142.7	976
YTHDC2	855.2	1346.9	1170.7	896	1610.8	1794.9	1785.4	731.1	1729.2	1571.5
CTPS2	644.1	1089.7	971.1	842.4	810.7	1040.5	658.2	810.2	734	889.8
ATP6V1H	1120.5	1171.4	1097.7	1187	903	987.9	1122.9	1887.4	1088.5	1387.5
POLR2B	1585.1	1905.5	1920.7	1940	1695.3	1898.8	1849.2	2921.3	1960.1	3527.3
FAM214A	1299.1	1032.5	1060.7	978.5	1280.7	1072.5	992.1	1461.2	1416.9	2118.5
ARAP2	2917.7	1762	1963.6	1762.2	1360.3	3524.3	2071.4	3245.2	2287.5	2317
TPR	5221	6355.1	5146.6	5369.1	6010.1	5457.7	4976.5	6304.7	4772.8	5068.8
CP	11.8	0.8	1.9	3.4	3.9	11.5	13.8	35.9	4	1129
KIAA0556	477.4	393.8	477.3	392.3	404.9	375.9	684.8	592.9	460.9	482.2
DTNBP1	1161	956.2	1164.9	1324.8	1091.3	1354.8	1264.3	1041.3	1690	1130.9
XK	18.7	45	68.2	51.9	76.7	48.8	2.1	254.3	0	244
C12orf4	332.4	327.4	401.3	353.1	445.7	254	193.5	441	402.7	536.4
SCML1	126.3	74	106.2	63.8	160.2	10.3	197.8	13.7	14.1	82.3
WWC3	405.4	272.4	228.9	297.8	219.4	451.6	320.1	554.9	133.6	267.2
ARHGAP6	157.8	132	130.5	173.6	194.2	114.2	170.1	5.3	0	8.7
MAP4	2301.2	1958.9	1820.4	1783.5	1738	2225.9	1816.2	2171.2	2906	2887.3
GOPC	1786.4	1635.3	1681.1	1617.5	1509.8	1857.7	1723.7	428.3	1608.7	1532.7
USP28	483.3	568.5	374	548.8	531.1	612	450.9	429.4	310.3	525.8
HDAC9	1220.2	960	930.2	612.6	1244.7	972.5	1019.7	24.3	1111.6	0
TSPAN17	1044.6	940.9	896.1	605	417.5	691.5	618.9	1063.4	862.6	920.8
NOP16	430.1	582.2	642.8	603.3	741.8	337.4	407.3	1006.5	1301.4	633.2
RRM2B	2208.5	1047	1050.9	1236.3	1615.6	1413.8	1341.9	1395.8	1127.7	2281.2
ZNF800	1461.8	1549.1	1867.2	991.3	1543.8	1465.1	1678	4546	2155.9	4116
SNX29	503.1	637.9	429.5	594.8	949.6	765.9	640.1	924.2	1321.5	632.3
MRPS10	1201.4	1358.3	1050.9	1207.4	1003	994.3	809.2	948.4	1056.4	1469.8
RSF1	1788.3	1893.2	1859.4	2140	2052.6	2310.6	2273.4	2055.1	2031.4	2957
VPS13D	1706.5	1616.2	1714.2	1118.9	2478.8	2890.5	2077.8	1709.1	1577.5	1507.6
CELF2	10405.4	10030.1	9846.1	12132.8	12523.1	11328.5	11236.4	14549.4	12494.8	11924
FAM120A	953.8	824.1	764.6	1045.7	1085.5	851.9	1310	979	1225.1	1264.5
R3HDM1	1018.9	1045.4	1388.9	854.3	1048.6	958.4	987.8	1055	1580.6	1303.3
COL9A2	818.7	1147.7	351.6	752.2	787.4	2587.7	1208	758.5	373.5	516.1
ERCC8	255.5	329.7	377.9	239.1	389.3	329.7	207.4	98.1	383.6	476.4
ADAMTS6	42.4	64.1	123.7	118.3	108.7	87.2	159.5	38	38.2	66.8
H6PD	1520	1159.9	900	837.3	1912.7	1189.3	760.3	924.2	1492.2	1079.6
VAMP3	1660.1	1639.9	1593.5	1318	1541.8	1535.7	1579.1	1850.5	954	1822.2
PER3	482.3	449.5	325.3	279.9	421.4	614.5	508.3	0	15.1	41.6
LTBP1	113.4	13.7	443.2	262.9	413.6	96.2	168	29.5	1	83.3
RCN1	2045.8	2469.4	2803.2	2568	2785.6	1828.2	1750.3	1392.6	1203	2777.9
ELN	369.9	984.4	641.9	226.3	336.9	612	713.5	2228.2	108.4	799.8
RFC2	652	1246.1	1466.8	1278.9	1187.5	869.8	918.7	890.4	1501.2	1414.6
ARID1B	5051.3	2785.3	3507.4	3239.3	5368.3	4528.8	5180.6	5821.5	4313.9	4729.9
CLPTM1L	1142.2	259.5	404.2	284.2	401	291.2	387.1	394.6	262.1	366
NEDD4L	830.5	518.9	899	670.5	962.2	433.6	1008.1	665.7	552.3	589.7
PPP1R3F	203.2	127.4	209.4	157.4	81.6	175.8	232.9	135	99.4	118.1
HEXB	2844.7	2602.2	2856.7	2947.5	2537.1	3061.1	2912.5	3290.5	4280.7	2242.5
PTCD2	241.7	438	412	351.4	296.1	368.2	190.3	127.7	359.5	268.2
JKAMP	1296.1	1573.5	1190.2	1620.1	934	1407.4	1365.3	864	1388.8	1659.6
NFE2L3	1524	1488.8	1122	1524.8	1018.5	1540.8	1130.3	628.8	985.1	1281
MCUR1	728	793.6	790.9	736.9	685.5	771.1	686.9	671	414.7	478.3
LIMA1	991.3	967.6	643.8	953.8	973.8	963.5	608.2	291.2	87.4	427
LETMD1	1213.3	1230.9	1229.2	1195.5	1261.2	1383	1068.7	852.4	939.9	1026.3
SLC4A8	237.7	296.8	346.7	275.7	268.9	198.9	466.8	196.2	275.1	208.2
MAPK9	971.6	585.3	903.9	639	409.7	674.8	871.9	1008.6	402.7	660.3
COL23A1	21.7	7.6	34.1	20.4	22.3	0	0	510.6	17.1	1
FAM160A2	687.5	570	553.2	576	361.2	644	379.6	396.7	714	404.7
HERPUD1	5239.7	1976.4	4785.2	4756.4	1097.2	3365.2	5712.3	2036.1	2703.2	3119.7
HOMER3	1	3.1	8.8	0	2.9	0	11.7	338.7	210.9	163.6
RAD51	69	549.4	312.7	513.1	372.8	152.7	285	90.7	151.6	44.5
POLQ	197.3	377	529.9	314	376.7	134.7	153.1	36.9	235	108.4
PIK3CB	2343.7	2621.2	1724	2617.3	3593.4	2695.5	2362.8	1927.5	1097.6	2543.6
CYBA	4347	4191.7	6426.4	4716.5	5135.3	3571.7	3131.5	9328.3	7959	2756.6
THOC3	393.6	450.2	421.7	239.9	206.8	275.8	261.6	194.1	397.6	379.6
HEBP2	2553.8	2215.3	2548	2225.1	2645.8	2535.1	3170.9	3179.8	2469.2	4083.1
MPHOSPH9	3625	3586.6	3343.7	2730.5	4133.3	3367.8	2849.8	2172.2	2780.5	2330.6
PLEKHA5	1751.8	1305.7	1453.2	1454.2	2008.9	1602.4	1944.9	1608.9	1093.5	1504.7
SIKE1	1519	1452.9	1826.2	1783.5	866.1	1557.5	1771.5	1819.9	2035.4	1938.4
RRP12	5010.9	3522.5	2867.4	5854.1	2061.3	3774.5	6194	5628.4	1658.9	1967.5
FNIP2	1005.1	479.2	567.8	337	427.2	364.4	571	551.8	501.1	491.9
MSMO1	220	550.2	427.6	769.2	286.4	304.1	632.7	435.7	422.8	2349
TTC17	4751.4	4591.6	5308.3	4705.4	4497.4	4399.2	3245.3	4396.2	4538.8	4237.1
FOXN3	3442.5	2908.2	2949.3	3710.7	4033.3	2496.6	2861.5	6257.2	4483.6	4688.3
METTL24	134.1	55.7	57.5	28.9	12.6	179.6	43.6	32.7	0	5.8
AKR7A2	2199.7	2129.8	2099.9	2109.3	1615.6	1486.9	1273.9	1568.8	1225.1	1317.8
MRTO4	546.5	852.4	989.6	913.9	584.5	594	499.8	519.1	893.7	729.1
USE1	1142.2	1281.2	1161	1266.1	1345.7	941.7	1372.8	1209	935.9	1070.9
MCF2L2	191.4	233.5	194.8	114.9	221.4	273.3	254.1	340.8	60.2	170.4
NRIP2	124.3	194.6	147.1	94.4	181.6	214.3	195.7	38	240	163.6
LAMA3	162.8	106.1	88.6	94.4	46.6	229.6	381.7	187.8	47.2	94.9
AP5M1	1194.5	1557.5	1158.1	1148.7	1618.6	1520.3	770.9	1735.5	1746.2	2516.5
ANAPC4	1693.6	1635.3	1766.8	1951.1	1552.5	2269.5	2258.5	1334.6	1810.5	1436.9
KCNQ1	254.5	48.8	142.2	72.3	61.2	242.5	161.6	289.1	57.2	4.8
TRAPPC3	1195.5	1552.1	1530.1	1606.5	1494.3	1376.6	1158	777.5	1541.4	1196.8
THRAP3	2854.6	3277.5	3219.1	3101.5	2890.5	2449.2	2383	4178.8	3943.3	4054.1
PHPT1	868	808.1	1308.1	1066.2	1025.3	971.2	705	1088.8	1075.5	973.1
LY75	1108.7	1202.6	759.7	814.3	963.2	994.3	830.5	393.5	1515.3	1048.6
ARID4B	3313.3	3736.9	3760.6	3717.5	4298.3	4807.2	5501.7	12943.7	7605.5	7161.2
OPN3	61.2	142.7	133.4	76.6	32	24.4	22.3	85.5	80.3	42.6
SDCCAG8	2242.1	2437.3	2167.1	2452.2	2155.5	2681.4	2264.9	2697.6	2757.4	2735.3
HHAT	488.3	545.6	782.1	584.6	679.7	612	1044.2	271.1	275.1	967.3
KIF1B	777.3	386.1	749	593.9	698.1	504.2	818.8	1656.3	616.6	1428.2
TBC1D22A	1110.7	871.5	990.6	793.9	990.4	1004.6	977.2	912.6	1181.9	1057.3
SYNE2	242.7	170.2	203.6	320.8	435	266.9	48.9	4.2	9	86.2
ATP9A	470.5	350.3	260.1	299.5	656.4	608.1	517.8	71.7	0	639
FAM168A	707.2	507.5	260.1	525	690.3	437.5	516.8	368.2	651.7	388.3
RELT	600.7	559.3	842.5	487.6	531.1	302.8	719.9	1229.1	648.7	1144.5
GALC	733.9	823.4	525	565	972.9	641.5	510.4	1000.1	458.9	582.9
NOP58	4227.7	4433.6	6318.3	6094	5674.2	4018.2	5769.7	6378.5	4252.6	4982.6
SZRD1	1088	1033.2	1189.2	902.8	1464.2	1090.5	1211.1	1276.5	989.1	1175.5
KCNH2	0	225.1	14.6	0	35.9	0	0	17.9	0	0
CUL1	2569.5	2417.5	2514.9	2670.1	2263.3	2655.7	2348.9	2674.4	2672.1	1732.2
FAM114A2	692.4	747.8	586.3	753	324.3	807	732.6	178.3	396.6	686.5
CYFIP2	3789.7	4241.3	4589.5	3133.8	3226.4	3120.1	3584.5	3634.5	1624.7	4453
TAB2	1246.8	1556.7	909.7	1991.9	1791.4	2309.3	1977.8	1366.2	1110.6	3439.2
GINM1	1040.6	876.8	905.8	1007.4	1438.9	1131.6	856	1915.9	980.1	1426.2
EIF2AK2	1980.7	2467.9	2003.5	2255.7	2213.7	2309.3	2613.7	3403.4	3531.6	2588.1
USP36	2484.7	1839.1	2042.5	1635.4	2702.1	1961.6	2171.3	3753.7	2105.7	2025.6
KMT2C	3128.8	3791.1	2805.1	2743.3	4141	4354.3	3182.6	6459.7	6301.1	6852.3
MCOLN3	42.4	42.7	134.4	37.4	178.7	116.7	94.6	1.1	0	0
PUM2	2357.5	2284.7	2538.2	2108.5	2628.3	3269	3300.6	4084.9	2920.1	5344.7
MRPL43	829.6	879.1	780.2	931.7	750.5	892.9	694.4	397.7	841.5	558.7
HPF1	732.9	676.1	780.2	853.4	556.3	595.3	524.2	138.2	725	270.1
ZFR	4106.3	3959.7	3159.6	3709.9	3294.4	3597.4	2591.4	5182.1	4023.7	6679
ZNF280C	292	457.9	355.5	413.5	192.2	550.4	253.1	482.1	350.5	455.1
TRAF1	159.8	140.4	154.9	190.6	242.7	223.2	360.5	253.2	187.8	452.2
RC3H2	2237.1	2137.4	1883.7	1679.6	2312.8	2412	3301.7	2242.9	2200.1	2746
TRAF3IP2	581	389.2	263	326.7	465.1	500.4	297.7	316.5	430.8	558.7
DCBLD2	517.9	509.7	362.3	380.3	395.2	479.8	437	6.3	297.2	808.5
SOAT1	657.9	665.4	694.5	610.9	553.4	866	555.1	1249.1	574.4	762
PKP2	570.1	486.9	441.2	513.9	287.4	305.3	328.6	17.9	0	1068.9
GDI2	6421.4	5830.8	6184.9	6948.3	6380	5122.8	5308.2	3450.9	6541.1	6112.6
ATG5	858.2	1116.4	1056.8	1075.5	806.8	1007.1	885.8	1502.3	1727.2	1120.3
PITHD1	1822.8	1328.6	1480.5	1217.6	1442.8	1327.9	1383.4	1776.6	1041.3	1557.9
MTA3	94.7	105.3	123.7	59.6	49.5	143.7	128.7	1.1	89.4	285.6
USP13	605.6	190.8	369.1	294.4	119.4	261.7	412.6	383	162.7	199.5
ATP11B	2007.3	1969.6	2381.4	1486.5	2408.9	1998.8	2711.5	4277	769.2	4500.4
CDK14	570.1	152.6	406.2	310.6	259.2	465.7	539.1	544.4	251	399.9
SEC61A1	3674.3	4577.8	3859.9	2355.2	2575.9	2585.2	2784.9	4284.3	5153.4	4994.2
PPP1R12A	3778.9	3558.3	3782	3995.8	3876.9	4677.7	4798.9	5949.1	4977.6	3280.4
CROCC	1264.6	821.9	957.4	1050.8	554.4	1702.5	1695	271.1	472	168.5
POLR3E	954.8	1332.4	1369.4	980.2	1351.5	1082.8	1576.9	1452.7	1309.4	1096.1
ATP2B4	3881.4	3679.7	3077.8	2894.7	3440	3839.9	2474.4	4940.5	2601.8	3092.6
RIOK2	562.2	979.8	671.1	648.4	158.3	728.7	891.1	667.8	606.5	1027.3
YIPF1	322.5	525	514.3	494.4	280.6	200.1	156.3	280.6	535.2	493.8
NDC1	343.3	940.9	694.5	578.6	539.8	511.9	458.3	186.7	532.2	490.9
DGKG	309.7	302.2	114	211	365.1	485	316.9	527.5	661.7	584.8
FLYWCH1	3407	2431.2	1280.8	1581.8	2210.8	3431.9	1768.3	2716.6	1318.5	1880.3
UNKL	501.1	484.6	274.7	370.1	351.5	568.3	613.5	370.3	577.4	777.5
TBXAS1	3282.7	2939.4	3305.7	2841.1	2837.1	2862.3	2055.4	1789.3	3414.2	1916.2
PARP12	1020.9	262.5	757.8	375.2	285.5	855.7	827.3	1033.9	571.4	459.9
ALDH18A1	2407.8	3126.4	2446.7	2879.4	2624.4	2061.7	1871.5	1644.7	2970.3	3237.8
TARBP1	9841.2	3601.8	6390.4	4702	4587.7	10266.2	8910.8	3798	2518.4	2028.5
GATB	492.2	650.2	497.7	512.2	612.7	569.6	353	269	709.9	501.6
MXD1	2607	2757.1	3779.1	3951.5	2140.9	2488.9	9237.3	4122.9	2718.3	7990
CDK17	2730.3	2031.4	2397	1539.3	3595.4	2578.7	2761.5	3657.7	3142	3885.6
DNAJC25	405.4	277	232.8	294.4	200	206.6	390.2	710	372.5	605.2
SLC2A3	7882.2	4706	8157.2	3973.6	7087.8	2007.8	4331	33403.3	4806.9	195.6
PSD	395.5	220.5	221.1	262.1	155.3	305.3	427.5	337.6	112.5	148.1
CTDP1	924.2	287.7	734.4	542	291.3	518.3	514.7	2387.5	620.6	1387.5
YBX3	35348.3	17877.1	27106.3	34169.8	10920.1	26377.5	33645.3	25162.7	9699.2	17192.3
STYK1	276.2	349.5	387.7	400.8	77.7	492.7	54.2	163.5	443.8	30
WNK1	1453	1428.5	1297.4	1407.4	1932.2	1589.6	1870.4	1620.5	1671.9	1271.3
CCAR1	4286.9	4201.6	4117.1	4252.7	3980.8	4245.3	4745.7	3486.8	4213.5	5551.9
OGFR	1775.5	1679.6	1147.4	1324.8	1438.9	2034.8	1857.7	1339.8	1393.8	1313.9
GNA15	5876.9	4033	6627.1	4589.7	10050.2	3641	6572.5	10944.5	5897.4	6511.5
PIGV	367.9	525.8	340.9	428.8	284.5	414.4	171.2	163.5	525.2	307.9
SNRNP40	1588.1	2025.3	1637.3	1954.5	1624.4	1666.6	1551.4	2001.3	1453	1531.8
RIMBP2	11.8	0	0	0	708.8	105.2	0	23.2	0	149.1
QSER1	573.1	501.4	875.6	564.1	728.2	463.1	501.9	768	499.1	664.2
MPC1	766.4	417.4	831.8	624.5	920.4	618.4	812.4	1095.1	633.6	670
ACAA1	1129.4	1405.6	1032.4	1281.4	1026.3	1050.7	1336.6	1088.8	1602.6	1554
BCAT1	6006.1	6070.4	5150.5	6227.6	4979.9	3715.4	3863.1	4306.5	6733.9	2982.2
HDAC7	1531.9	1190.4	1438.6	1002.3	970.9	1385.6	1616.3	1489.7	1732.2	1352.6
SPAG4	137.1	112.9	128.6	60.4	103.9	141.1	179.7	67.5	38.2	26.1
NCKAP1	160.8	225.1	56.5	137.8	105.8	111.6	211.6	48.5	65.3	57.1
MRPS35	1238.9	1579.6	1670.4	1875.4	1309.8	1388.2	1145.2	1782.9	1716.1	1856.1
GUCY1B1	4074.8	4251.2	3046.7	5034.7	2217.6	4576.3	3504.8	623.5	1290.3	176.2
SFSWAP	1543.7	1200.4	1437.6	1046.6	1153.5	1820.5	1989.5	1899	1278.3	1276.2
TNK2	667.8	477.7	591.2	610.9	627.2	732.6	890	858.8	534.2	499.6
MON2	2388.1	2485.4	1795.1	1922.1	2102.1	2422.2	2579.7	2041.4	2539.5	2614.3
GPBP1	4726.8	5247.1	4458	5268.7	4948.9	5244.7	4971.1	4892	6086.2	6594.8
ZNF112	205.2	256.4	268.8	97.9	230.1	192.4	186.1	20	0	78.4
CS	3550	3265.3	2913.2	3049.6	3759.5	2807.1	2935.9	5148.4	3736.5	4911
LTK	3	0	2.9	0.9	0	2.6	13.8	937.9	49.2	0
ELMO2	1390.8	1040.9	923.3	964.1	747.6	776.2	1201.6	2633.3	756.1	1068
WAPL	2552.8	3281.3	2744.7	2674.3	2549.7	3254.9	2468	3945.7	3253.5	4477.2
VMP1	2033	2198.5	1890.5	2347.6	2355.5	1869.3	1628	12345.6	10602	8987.3
APPBP2	1003.2	1302.6	1171.7	1039.8	648.6	1318.9	906	840.8	1146.8	888.9
POLD1	935.1	1623.1	1406.5	1503.5	1472.9	984	1165.4	983.3	1082.5	1328.4
SEZ6	205.2	160.3	109.1	167.6	241.8	314.3	240.3	218.4	114.5	102.6
EIF4B	6680.8	5902.6	5527.4	7530.3	7852.9	6412.2	6282.2	6996.7	6063.1	7967.7
SLC6A16	78.9	105.3	50.6	69.8	141.8	133.4	38.3	30.6	59.2	66.8
BICRA	63.1	73.3	70.1	55.3	156.3	157.8	98.9	205.7	63.3	149.1
SPHK2	366	355.6	393.5	385.5	410.7	383.6	398.8	424.1	327.4	265.3
RPL18	12671.2	11436.5	13581.4	13698.4	15146.6	11918.6	13218.4	11384.5	8162.8	11358.5
CA11	70	66.4	91.6	57	136.9	75.7	68.1	22.2	8	93.9
ISOC2	510	438.8	526	656.9	411.7	368.2	400.9	304.9	718	269.2
U2AF2	386.7	305.2	445.1	447.6	496.1	395.1	601.9	599.2	414.7	343.7
EPN1	623.4	422.8	509.4	359.1	720.4	450.3	433.8	906.2	591.5	562.6
MED29	2737.2	2131.3	1584.7	1746	1411.7	1611.4	2119.2	1366.2	1632.8	1531.8
ZNF275	698.4	451	524	390.6	192.2	340	420	757.5	83.3	841.4
MTMR1	1414.5	341.1	851.3	553.1	299	937.8	1231.4	1137.3	233	915
ADCK1	123.3	226.6	146.1	205.9	186.4	227.1	191.4	44.3	324.3	103.6
HAGH	571.1	491.4	652.6	667.1	448.6	594	532.7	525.4	744.1	287.6
RNF4	1830.7	1927.6	1477.6	1572.4	1716.6	1941.1	1858.7	3476.2	1759.3	3220.4
CASP8	1737	2222.9	2012.3	2345.9	2523.5	1843.6	1503.6	6519.9	6684.7	8617.4
LIMCH1	3017.4	2550.3	1597.4	2203.8	2836.1	4038.7	1317.5	1.1	228.9	236.3
INTS13	1487.5	1673.5	1602.2	1899.2	1196.2	1626.8	1187.8	792.3	1207	951.8
TM7SF3	4433.8	4490.8	4985.9	4554.8	3924.5	3546.1	2183	4214.7	6435.7	3536.1
TSPAN32	3929.8	2734.9	3627.2	3728.6	3965.3	3156.1	3747.2	2255.6	3015.5	2431.3
ST3GAL6	559.3	452.5	669.1	268	485.5	579.9	672	214.2	1719.1	841.4
TAF2	1525.9	1424.7	1606.1	1514.6	2001.1	1426.6	1353.6	2229.2	1421.9	2641.4
HIPK2	798	643.3	708.1	980.2	1129.2	532.4	767.7	698.4	408.7	288.5
TNPO3	1474.7	1778.8	1664.6	1599.7	1471.9	1705	1816.2	1838.9	1566.5	2451.6
RFXANK	688.5	639.5	750	575.2	640.8	586.3	794.3	444.2	918.8	367
TMEM161A	572.1	754.7	819.1	843.2	939.9	626.1	686.9	225.8	681.8	803.6
LPAR2	281.1	302.2	297.1	210.2	278.7	281	303.1	721.6	177.7	390.2
CTSA	1525	1462.1	1619.8	1300.2	1783.6	1109.8	1525.9	6832.2	2928.1	4003.7
SUGP2	3212.7	3235.5	3861.9	2683.7	3181.8	4040	4518.2	2506.7	2909.1	3625.1
SLC12A2	629.3	474.6	841.5	462.9	362.2	618.4	545.5	1139.4	455.9	547.1
CNN2	3558.9	2921.1	3165.5	3007	3599.3	2164.3	1707.7	11694.6	6242.9	5271.2
ABCA7	1238.9	721.1	587.3	500.3	473.8	641.5	722	503.2	601.5	312.7
DDX20	1335.6	1035.5	1199	1059.4	926.3	967.3	1639.7	2055.1	1294.4	2011.1
BTBD1	2916.8	2709	3177.2	2956	2573	2469.7	2410.6	3197.7	2872.9	3868.2
FAR2	1394.8	1667.4	1671.4	1318	1450.6	1720.4	1149.5	1731.2	3757.6	1298.4
SBNO2	149.9	139.6	108.1	98.7	147.6	96.2	206.3	254.3	144.6	146.2
PMS1	1456.9	2014.6	2143.8	2532.2	1671	1607.5	1760.9	974.8	2224.2	1188
HMG20B	2691.9	2222.1	2279.2	2528.8	2972	2206.7	2607.3	2417	3335.8	2674.3
CALCRL	642.1	441.8	854.2	459.5	682.6	420.8	289.2	1854.7	3759.6	2309.3
TAF11	1143.2	941.7	1085	998.9	1111.7	1223.9	1005.9	2427.5	1261.2	1439.8
ANKS1A	484.3	551.7	561	354	496.1	697.9	723.1	1056.1	1082.5	765.9
AP3D1	1763.7	921.1	1423	1437.1	758.3	1614	1239.9	1703.8	803.3	586.8
ZNF76	2219.4	2070.3	1727.9	1812.4	1902.1	2308	2918.9	712.1	2047.5	1484.3
SLC9A3R2	205.2	135.8	222.1	129.3	82.5	315.6	354.1	103.4	54.2	2.9
NTHL1	554.4	566.2	506.5	544.6	503.9	523.4	370	280.6	387.6	216.9
UHRF1BP1	1240.9	1014.2	908.7	678.2	629.2	691.5	1302.6	1540.3	923.8	1224.8
GNAI3	5688.5	3822.4	4222.3	4858.6	3499.3	2931.6	3691.9	9492.9	2788.6	3349.2
IPO5	2585.3	3040.9	3493.7	3064.9	3249.7	2445.3	2993.3	2010.8	1682	4194.5
OAT	2972	1966.5	2276.2	2080.4	1904	1900.1	1667.3	2087.8	1079.5	1324.6
WDR3	913.4	1221	751	1171.7	758.3	1162.4	945.3	675.2	1017.2	578
PKN2	2514.3	2129.8	2160.3	2021.7	2021.5	2981.6	3511.2	3657.7	3053.7	3278.5
WDR18	1188.6	1191.2	1460	1225.3	1091.3	994.3	969.8	1478	2226.2	1974.3
TRAM2	721.1	800.5	728.5	536.1	515.6	758.2	529.5	1289.2	918.8	409.6
NTN1	1	9.2	20.5	4.3	7.8	6.4	24.5	679.4	29.1	69.7
MCM10	123.3	357.1	376	312.3	173.8	120.6	163.8	24.3	90.4	80.4
DGKA	1474.7	1758.9	1395.7	1432.9	1122.4	1479.2	1824.7	854.5	1393.8	643.9
ANKRD44	591.8	1014.9	910.7	628.8	1250.6	1322.7	893.2	1243.8	2025.4	1161.9
KARS1	4769.2	4985.3	4787.2	4389.7	4663.4	4010.5	4765.9	6204.4	6293.1	6721.6
ADAT1	743.7	820.3	483.1	742.8	639.8	406.7	268	552.8	689.9	596.4
PDIA5	276.2	505.2	1012	376.1	908.8	220.7	298.8	318.6	317.3	792
TBC1D22B	410.3	470.1	236.7	399.1	424.3	369.5	684.8	568.6	383.6	550
NDUFB4	2157.2	2013	2361.9	2441.2	2962.3	2196.4	2443.6	1791.4	2438.1	2954.1
SPEN	2271.7	2816.6	2293.8	2664.1	3337.1	3122.7	3240	6345.8	4147.2	3478.9
MYLK	145	152.6	420.8	128.5	243.7	192.4	122.3	8.4	168.7	46.5
ZC3H15	3192	3189.7	3427.5	2983.2	4294.5	3018.8	3637.7	6865.9	4433.4	4784.1
MAP2K4	873.9	914.2	627.3	801.5	991.3	908.3	950.6	780.7	375.6	1262.6
PACC1	520.8	599	685.7	672.2	546.6	517	467.9	734.3	827.4	293.4
SLK	1558.5	547.9	916.5	643.3	551.5	460.6	832.6	1307.1	1216	1343
CYB5R4	1559.5	1304.9	1804.8	1586.9	1705.9	1434.3	1720.5	2589	2865.9	1818.4
GSTO2	474.5	551	659.4	627.1	513.6	477.3	253.1	234.2	22.1	337
SEC61A2	244.6	237.3	398.4	372.7	277.7	281	456.2	675.2	373.5	237.2
PRKCQ	2262.8	1897.8	1512.6	2451.4	1480.7	2662.1	1559.9	1066.6	762.2	1767.1
TLE2	62.1	79.4	1	13.6	6.8	341.3	1.1	55.9	1	27.1
ASB1	262.4	275.5	339	292.7	69.9	251.5	235	332.3	233	446.4
FAM107B	20.7	22.1	47.7	9.4	9.7	12.8	9.6	143.5	84.3	143.3
ME1	31.6	0	0	10.2	2.9	0	14.9	226.8	1586.6	0
TBC1D1	1057.4	782.2	1055.8	612.6	739.9	781.3	627.4	950.6	637.6	1260.7
CDK13	1966.9	1053.1	1366.5	1520.5	807.8	1982.2	1849.2	2855.9	1346.6	1133.8
MTHFD2	497.1	650.9	941.9	808.3	704.9	282.2	550.8	1113	810.4	1494
SLC9A7	3254.1	2880.7	2030.8	2060	2475.9	3271.5	2923.1	1267.1	1821.6	1950.1
FOXJ2	1812	1311	843.5	515.6	1393.3	1223.9	1150.5	1040.2	297.2	1065.1
YBX1	2421.6	2315.2	2827.5	3216.3	3208.9	2315.7	2711.5	3635.5	2798.6	3357.9
PPP2R5A	1792.3	1500.2	1502.9	1532.4	1032.1	1622.9	1311.1	2465.5	1551.4	1699.3
ELAVL1	1719.3	1039.3	1537	1279.7	1035	1193.1	1537.6	901	1070.4	793
TIE1	1520	1764.3	1648	1172.5	1574.9	2005.3	1326	474.7	1138.7	79.4
DIP2B	2294.3	1691.8	2083.4	1248.2	1222.4	2169.5	1400.4	1779.8	1946.1	1962.6
SMARCD1	705.3	714.3	890.2	542.9	652.5	662	689	1286	494	707.8
KDM4A	1008.1	1104.2	736.3	995.5	657.3	772.3	1122.9	698.4	760.2	1069.9
NFYC	1465.8	1312.5	794.8	1240.6	1722.4	1331.7	923	979	1492.2	1155.1
ZMYND12	142	68.7	122.7	140.4	45.6	114.2	92.5	45.4	59.2	58.1
ASPM	43.4	574.6	718.8	126.8	535	273.3	78.7	27.4	141.6	73.6
CD84	2135.5	2312.2	1932.4	2876	3019.6	2116.9	1383.4	8483.2	4904.3	2729.5
ELOVL1	604.7	642.5	643.8	579.5	603	383.6	389.2	301.7	934.9	437.6
SPI1	1044.6	744	982.8	827.1	649.6	705.6	579.5	830.3	1365.7	1321.7
ZNRD1	373.8	477.7	601.9	654.3	660.2	511.9	514.7	518	486	650.7
MPPED2	576.1	841.7	591.2	626.3	541.8	493.9	535.9	0	0	167.5
ZBTB11	1503.3	1478.9	1470.7	1183.6	1122.4	1497.2	1680.1	2980.4	989.1	1839.7
ATXN3	1457.9	1330.8	1389.9	1375	1546.7	1498.5	2090.5	2114.2	2155.9	2140.8
GOLGA5	1185.6	1479.6	1158.1	1309.5	648.6	916	766.7	808.1	1273.3	1265.5
LRRC40	555.3	522.7	709.1	644.1	488.4	751.8	679.5	1030.7	872.6	1628.6
ISOC1	952.9	933.3	1291.5	1124.9	1078.7	1025.1	663.5	1585.7	1054.4	1851.3
TRMT11	902.5	976.8	1037.3	1244.8	1031.1	1039.2	1337.7	465.3	734	1104.8
THUMPD1	3094.3	3617.1	2692.1	3749.8	3885.7	3611.5	3238.9	3695.7	2750.4	2515.5
MSANTD3	206.2	169.4	209.4	201.7	219.4	282.2	186.1	692.1	153.6	423.1
ATG2B	1207.3	717.3	889.3	1124	1236	1167.5	1421.7	759.6	619.6	1324.6
ARFGEF1	1674.9	1833.7	1443.5	1333.3	1572.9	1471.5	2074.6	1926.4	1578.5	1939.4
ZFAT	218	214.4	183.1	128.5	101.9	220.7	213.7	100.2	170.7	222.7
MTFR1	173.6	80.1	174.3	145.5	122.3	234.8	221.2	134	120.5	174.3
STAG3	148	90	115.9	135.3	142.7	69.3	142.5	507.5	49.2	58.1
FECH	903.5	952.3	921.4	895.1	668	577.3	619.9	503.2	1025.3	1083.5
MYO9A	1587.1	1687.2	1338.3	1221.9	1865.2	1554.9	1569.5	1261.8	1325.5	1572.4
DDX3Y	27344.7	19578	1.9	21438	1	0	1.1	22782.6	1	11207.5
PFKP	1736	2153.5	1272	1872.8	1996.2	1362.5	1688.6	3134.4	4071.9	1670.2
IDI1	6011.1	4180.2	6553	5893.2	6235.4	5098.5	5324.2	6069.4	2782.5	4944.9
SP100	3632.9	4057.4	3771.3	3749	4339.1	4006.7	4014.1	6061	7019.1	4843.2
KLF6	47313.2	54212.7	49352.4	91459.1	21076.1	38346.2	102794.6	54842.9	98466.2	116227.9
PLPP1	48.3	24.4	27.3	24.7	29.1	97.5	62.7	84.4	274.1	28.1
TRAM1	5367	4833.5	4800.8	4900.2	4955.7	3883.5	2731.7	7005.2	6359.4	7688.9
PHKA1	346.2	722.7	397.4	350.6	319.4	465.7	564.6	704.7	2	366
TNFRSF1A	2051.7	2216.8	1500	1656.7	1415.6	1551.1	1589.7	2762	2977.3	2806
CACNB1	289	166.4	198.7	267.2	210.7	313	366.9	176.2	262.1	152
EVI5	128.2	181.6	182.1	136.1	319.4	288.7	82.9	297.5	397.6	173.3
STOML1	244.6	412.8	323.4	341.2	319.4	346.4	221.2	123.4	129.5	75.5
PKM	9475.3	9882.9	8991.9	8596.5	8811.2	7795.2	6845.8	10254.6	9551.6	8395.7
DHX29	1284.3	1540.7	1400.6	1546.1	1373.9	1490.8	1886.4	2418.1	2168	2602.7
DNTTIP2	5673.7	5130.3	7651.7	6616.5	8877.3	5525.7	6637.4	17527.7	5883.4	5886
METTL22	698.4	573.8	455.8	624.5	555.4	658.2	832.6	822.9	703.9	943.1
TP53BP1	2156.2	2090.1	2062	1798.8	2165.2	2382.4	2524.4	2705	1936	2122.4
TRO	2864.5	2625.8	3007.7	2412.3	1903	3207.4	3156	307	656.7	1099.9
RRP15	723	869.9	875.6	868.8	997.2	647.9	643.3	2311.5	593.5	602.3
RHOA	11660.1	12321.7	12764.2	14003.9	14786.4	8530.4	10563.3	17929.7	18468.6	19632.3
DHX8	1056.4	1085.9	868.8	804.1	575.8	581.2	783.7	2066.7	1325.5	1627.6
PMS2P4	95.7	141.2	120.8	169.3	144.7	127	142.5	177.2	146.6	123
PRKCZ	439.9	312.1	315.6	384.6	165.1	360.5	415.8	293.3	69.3	376.6
ZFY	886.8	658.6	1	889.2	0	0	1.1	1334.6	1	821.1
IARS2	1945.2	2509.1	1525.3	1866.8	1578.7	1907.8	1646.1	2466.6	2803.6	1782.5
SYT1	449.8	158.7	174.3	188.9	0	0	181.8	0	0	7.7
IDH3G	1562.4	1222.5	1388.9	1300.2	1530.2	1162.4	1114.4	1993.9	1824.6	1907.5
ROGDI	394.6	629.6	331.2	380.3	339.8	375.9	266.9	573.9	353.5	525.8
ROCK1	4712	5185.2	4888.5	4396.5	5214.9	4649.4	4812.7	7144.4	6161.5	5871.5
CBFB	4624.2	1936	4779.4	3169.5	2188.5	3020.1	3421.8	5034.4	2063.6	1255.8
PDK3	551.4	558.6	643.8	663.7	557.3	467	786.9	712.1	298.2	575.1
HYAL2	97.7	146.5	149	147.2	136.9	157.8	103.1	442	260.1	115.2
HDAC4	341.3	500.6	308.8	365.9	467	432.4	381.7	443.1	145.6	749.4
RASSF1	6392.8	6159	6502.4	5824.3	5796.5	6627.7	7058.5	8134	5698.6	7961.9
IFI35	942	721.9	671.1	621.1	907.8	841.6	724.1	697.4	1413.9	378.6
HEATR6	892.7	856.2	526.9	869.6	799.1	973.8	865.6	1010.7	471	697.1
COASY	1636.4	1877.2	1486.3	1756.2	966.1	1484.4	1397.2	1339.8	2019.4	2357.7
PLEKHH3	31.6	12.2	8.8	46.8	1.9	5.1	41.5	339.7	0	0
MEF2A	367.9	273.2	677.9	288.4	373.8	165.5	472.1	1494.9	2638.9	2185.3
OTUD5	1994.5	665.4	1184.4	823.7	591.3	1098.2	1172.9	1764	747.1	703.9
TFE3	1330.6	1004.2	861	999.8	783.5	1293.2	1546.1	1166.8	541.2	1258.7
TBC1D25	794	481.5	617.5	573.5	467	328.4	591.2	302.8	742.1	866.6
ACSL4	1138.3	1233.2	1295.4	936.8	1485.5	1231.6	746.5	813.4	1120.6	1396.2
INPP5A	137.1	71.7	80.8	114.9	78.6	61.6	117	380.9	265.1	181.1
GPKOW	379.8	509	419.8	475.6	300	388.7	353	311.2	559.3	478.3
GRIPAP1	2290.4	1762.8	1572	1484.8	2305	1879.5	2790.2	1617.3	3072.7	2847.6
FTSJ1	993.3	1199.6	1045.1	908.7	946.7	1126.4	1044.2	686.8	1114.6	637.1
PRR11	171.6	170.9	207.5	254.4	217.5	124.4	91.4	51.7	209.9	147.2
ATP11A	501.1	154.9	423.7	215.3	320.4	375.9	431.7	702.6	592.5	291.4
POLR1A	568.2	727.2	624.3	553.9	341.8	298.9	474.3	367.1	572.4	434.7
LAPTM4A	7961.2	6750.4	8575.1	6395.3	12562.9	6086.3	4452.2	10905.5	4418.3	9206.1
TTC7A	1176.8	605.9	996.4	705.4	482.6	1435.6	1568.4	2475	1620.7	1769
IP6K2	4383.5	4023	4694.7	4870.5	4620.7	3632	5886.7	6702.4	4478.6	5026.2
SRBD1	906.5	824.1	1055.8	1422.7	685.5	890.4	818.8	650.9	1689	505.4
KIF2A	2946.3	3102.8	2860.6	3495.4	3142	2671.1	3163.4	2397	2761.4	2317
RASGRP2	2491.6	2796	3300.9	2350.1	2575.9	3484.5	3230.4	2877	2378.9	3240.7
PSME4	728.9	773.8	1111.3	859.4	1966.1	801.8	1449.3	3110.1	1398.8	1905.5
IFT80	798	791.3	1200.9	670.5	862.2	1061	805	481.1	468.9	681.6
SIRT2	1375	1304.9	1364.6	1142.7	1395.2	1164.9	1166.5	1115.1	1359.6	925.6
ERLEC1	1098.8	979.8	836.7	934.3	1446.7	1045.6	1019.7	1447.5	1115.6	1061.2
PPP2R5B	235.7	241.9	231.8	185.5	102.9	428.5	344.5	188.8	256.1	209.1
MAST4	4418	3349.2	2822.6	3022.3	3617.7	4022.1	4173.6	3151.3	4055.8	2504.9
SDK2	402.4	103.8	199.7	164.2	103.9	77	57.4	485.3	171.7	229.5
NUP133	1320.8	1476.6	1200	817.7	566.1	1499.8	1213.3	1923.3	1083.5	1311
NUCKS1	2053.7	2255	2275.3	2056.6	3159.4	1878.2	2016.1	1909.5	1415.9	1519.2
VPS35	5392.6	5286.7	4863.2	5334.2	4910	4305.6	3780.2	4589.2	4706.5	5750.4
DNAJA2	1856.4	1272.1	1567.2	1601.4	1674.9	1434.3	1483.4	2261.9	2398.9	1919.1
BCL3	1163.9	170.9	1773.6	533.5	430.1	251.5	1172.9	5267.6	104.4	422.2
KCNAB2	2100	1972.6	2254.8	1642.2	1754.5	2043.7	1810.9	1196.4	2662	1862.9
CLEC2D	658.9	652.4	705.2	576.9	915.6	996.9	955.9	376.6	838.5	354.4
FUNDC1	343.3	423.5	538.6	505.4	676.7	372.1	413.6	219.4	395.6	394.1
RORA	486.3	150.3	288.3	186.3	656.4	700.5	550.8	198.3	158.7	274
ATP1B3	2920.7	2334.3	3455.7	2430.1	4879	2214.4	1853.4	3847.6	5637.4	2607.5
NEDD4	2133.6	1784.1	1646.1	1757.9	2395.3	2750.7	2722.2	1873.7	2629.9	1505.6
PIGB	401.5	572.3	539.6	404.2	393.2	554.2	287.1	391.4	583.4	368.9
MAPK6	1029.8	939.4	1088	812.6	1348.6	615.8	930.4	4005.8	1607.7	3159.4
GNB5	1108.7	756.2	895.1	895.1	557.3	748	810.3	1224.9	997.1	627.4
RAB27A	714.1	489.9	670.1	760.7	619.5	742.8	582.7	323.9	1213	1182.2
HDHD5	952.9	1299.6	1180.5	876.4	689.4	857	722	455.8	1959.1	971.2
UFD1	701.3	843.2	900	881.5	773.8	627.4	861.3	1319.8	1080.5	866.6
LRP6	725	712	728.5	725	1029.2	1438.2	779.4	1749.2	1695	1933.6
PHRF1	1601.9	1738.3	1129.8	1143.6	861.2	1389.4	1985.3	874.6	1000.1	1511.4
ELP1	1881	2286.2	1835	1370.8	1147.6	1950.1	2129.9	905.2	1229.1	1374.9
NUCB2	8301.5	7590.5	9341.6	9021.9	8763.7	6480.2	7274.3	6552.6	4219.5	9142.2
SPTB	0	32.8	0	0	119.4	6.4	0	5.3	0	0
DAPP1	1235	1000.4	665.2	1114.7	631.1	1734.6	732.6	561.3	1095.5	893.7
SLC44A1	3061.8	1458.3	3051.5	2272.7	1317.6	2546.7	1337.7	2786.2	1211	1222.9
TMEM260	1243.8	944.7	941.9	947	893.3	1284.2	582.7	320.7	763.2	596.4
SMG6	713.2	614.3	539.6	511.4	1071.9	986.6	688	1173.2	706.9	912.1
EXOC5	2177.9	2035.9	1637.3	1748.6	2125.4	1674.3	1286.6	2623.8	2642	2420.6
CLTCL1	77.9	83.9	91.6	83.4	113.6	61.6	308.4	1.1	0	144.3
FSTL3	679.6	367.8	521.1	477.3	838.9	855.7	792.2	637.2	66.3	448.3
DGCR2	2113.8	2374	1316.8	2001.3	1836	1970.6	1134.6	774.4	1347.6	2119.5
RNF126	1919.5	1513.2	1899.3	1675.4	1473.9	1835.9	2214.9	3111.2	2145.9	3007.4
MNT	144	132	160.7	181.2	205.8	196.3	230.7	513.8	159.7	206.2
ZXDC	1805.1	228.2	1152.2	339.5	321.4	741.5	770.9	1866.3	334.4	546.1
JMJD6	1874.1	1207.2	1264.2	2139.1	1446.7	782.6	1324.9	3771.6	1244.2	2159.2
POLB	971.6	984.4	1053.9	1222.7	1095.2	1125.2	1473.8	1263.9	1174.9	1244.2
WIPI1	76.9	120.6	114	71.5	156.3	193.7	127.6	45.4	58.2	15.5
GBA2	1354.3	1387.3	1206.8	1349.5	1104	1531.8	1910.8	1173.2	2635.9	1178.4
NDST1	125.3	197.6	259.1	109.8	297.1	170.6	123.3	393.5	551.3	533.5
AP3M2	475.4	793.6	756.8	511.4	852.5	538.8	609.3	1244.9	819.4	557.7
PABPC1	28337	15590.1	23086.6	22910.1	26216.3	20799.3	25093.9	19199.9	12197.6	24320.5
TESK2	642.1	446.4	303.9	296.1	209.7	511.9	317.9	575	532.2	308.9
CFAP20	4809.6	3856.7	2855.8	5177.6	2846.8	2704.5	5134.9	1046.6	1610.7	1456.2
CSNK2A2	1880.1	1105	1641.2	617.7	1254.4	1057.2	1804.5	2190.2	879.6	3749.1
EIF2B3	604.7	893.6	884.4	881.5	715.6	894.2	398.8	377.7	730	476.4
TCOF1	3160.4	3326.3	2607.4	3248.7	3545.9	2817.4	3405.9	3320.1	2800.6	2699.5
CDC42	2790.5	2457.9	4086.9	2325.5	3652.7	2101.5	2250	5134.7	5484.7	2957
OSBPL3	1294.1	1572.7	1915.9	1535.8	1402	928.9	1376	2720.8	2927.1	590.6
RAD18	345.2	674.6	693.5	442.5	637.9	514.5	831.5	527.5	619.6	971.2
ATP2B1	2078.3	1667.4	1947	1832	4883.8	1716.6	2031	8775.5	4937.5	4761.9
NCK2	968.6	225.1	574.7	319.1	365.1	305.3	439.2	523.3	234	298.2
MAP4K4	213.1	240.4	280.5	287.6	538.9	283.5	376.4	701.6	697.9	615.8
MGAT4A	621.4	615.1	786	599	1017.5	891.7	568.9	626.7	1525.3	1694.4
RPL31	29409.2	24110	29100.1	33637.2	36681	25675.8	34681	21754	13577.3	23907.1
WDR1	5377.8	5825.5	4536.9	4746.2	5581.9	3902.7	3209.2	7037.9	5819.1	9592.5
SNX13	1537.8	1272.1	919.5	1213.4	1342.8	1511.3	1368.5	971.7	1466.1	2100.1
ARHGAP10	105.5	377	170.4	205.9	128.2	128.3	130.8	234.2	0	425.1
RPS6KA2	820.7	740.2	381.8	331.8	773.8	591.4	688	362.9	187.8	602.3
ING3	1657.1	1317.1	1753.2	1938.3	1228.2	1544.7	2165	1464.3	1560.5	2088.5
VASH1	256.5	116	293.2	115.7	204.9	174.5	175.5	126.6	81.3	36.8
BUD23	1618.7	1822.3	1739.6	1501.8	2115.7	1571.6	1811.9	2381.1	2090.7	1855.2
SEL1L	1878.1	1881.8	1992.8	1447.4	2074.9	2319.6	1646.1	3386.5	2922.1	3200.1
TRIP13	122.3	299.1	413.9	347.2	316.5	137.3	168	79.1	251	251.7
ATP6AP1	2883.2	2992.9	3405.1	2768.8	3824.5	2604.4	1884.2	4636.7	4359.1	4165.4
TCF3	478.4	428.1	630.2	429.7	590.3	415.7	579.5	534.9	270.1	549
TRIB2	110.5	157.2	143.2	40.8	114.6	0	10.6	0	71.3	0
DAZAP1	666.8	464	464.6	616	880.6	694.1	847.5	849.3	716	725.2
MBD3	478.4	538	756.8	582.9	518.5	585	560.4	498	417.7	493.8
HLTF	2427.5	3029.5	2806.1	2327.2	1831.2	2686.5	2123.5	1366.2	2151.9	1609.2
FAM50A	996.3	487.6	892.2	545.4	347.6	783.9	933.6	697.4	587.4	432.8
FAM3A	1171.8	917.2	1088.9	1008.3	1241.8	1154.7	853.9	874.6	869.6	1298.4
CPSF1	2412.7	3004.3	2981.4	2779	3395.4	3157.4	1889.6	3538.5	2824.7	4793.8
CYBRD1	3946.5	3979.5	1755.1	2676.9	2388.5	3884.8	1600.3	713.2	1627.7	977.9
PDCD2	1551.6	1762.8	2210	1917.9	1795.3	1770.5	1645	1791.4	2195.1	1470.8
RDH11	1318.8	1517	1358.7	1537.5	1485.5	1342	1668.4	715.3	924.8	1446.6
ADGRL1	356.1	183.9	333.1	205.1	395.2	232.2	528.5	275.4	92.4	180.1
ACTN1	1562.4	1571.2	2557.7	2491.4	2503.1	1049.5	1495.1	4229.5	2898	3275.6
ZFYVE26	309.7	393.8	245.4	251	516.5	216.8	843.2	454.7	444.8	567.4
RPS6KA6	195.3	129	307.8	63	153.4	263	332.8	0	0	195.6
EPN2	262.4	159.5	69.2	161.7	160.2	211.7	195.7	1.1	182.8	83.3
PTPN18	1457.9	1728.4	1331.5	1354.6	1570	1524.1	1246.2	1923.3	1048.3	1655.7
SPEG	97.7	69.4	97.4	76.6	140.8	229.6	229.7	208.9	0	76.5
LNX1	139.1	94.6	61.4	66.4	150.5	87.2	46.8	65.4	65.3	938.2
ALDH3A2	1308.9	1214.9	1064.6	1291.6	1104.9	1150.8	842.2	490.6	953	929.5
TFRC	5490.2	4994.5	5360.9	3721.8	6401.4	3058.6	4410.8	11716.8	3547.7	6615.1
SREBF1	1494.4	1043.2	1309.1	1222.7	1155.4	1257.3	2491.4	2038.3	1694	3451.8
AFF4	2353.5	2767.8	3349.6	2440.3	3643.9	3022.6	4979.6	5163.1	3451.3	3564.1
UBE2D1	1195.5	783.7	638.9	987.9	441.8	615.8	1044.2	681.5	1273.3	912.1
MPP5	1014	779.1	498.7	724.1	634	910.9	593.3	1175.3	754.1	1277.1
RHOBTB1	589.9	543.3	650.6	780.3	620.4	506.8	784.7	97.1	582.4	912.1
SMC1A	1873.2	2293.9	2464.2	1569.9	2735.1	1649.9	1551.4	1623.6	2254.3	1769
HSD17B10	605.6	980.6	961.3	1014.3	858.3	669.7	575.3	1262.8	927.8	834.6
MARK2	1669	1164.5	1439.6	1565.6	730.1	1180.3	1555.7	2156.4	1193.9	683.6
HMMR	99.6	257.2	433.4	279.1	337.9	120.6	87.2	58	49.2	7.7
CHFR	907.5	838.6	797.7	774.3	678.7	1068.7	1013.4	1722.8	1277.3	1244.2
TRHDE	26.6	100	93.5	47.6	74.8	260.4	95.7	0	0	4.8
NFATC3	2341.7	2005.4	1313.9	1574.1	1559.3	1859	1964	2098.4	2219.2	2357.7
TRNT1	1147.2	1396.5	1085	942.8	1195.2	1465.1	1511	1714.4	1794.4	1598.6
ACADVL	11659.1	11491.5	9225.7	8360.8	9926.9	11522.2	13565.1	14379.6	17955.4	9975.9
STK10	4263.2	4864.7	3726.5	3828.1	2927.4	3220.2	3350.6	5675.9	5083.1	2449.7
FBXW11	943	1157.6	1068.5	876.4	1212.7	1489.5	1134.6	1021.2	1081.5	1518.2
ACAP1	6272.5	4233.7	4463.8	5281.4	5648.9	6396.8	5115.7	4486.9	5987.8	3376.3
EVC	261.4	129	60.4	120.8	115.5	98.8	139.3	30.6	0	50.3
DERL2	1023.9	906.6	1222.4	1141	1034	813.4	2006.5	2290.4	1970.2	1798
SIDT1	705.3	550.2	422.7	719	587.4	464.4	308.4	717.4	371.5	431.8
NDE1	1026.8	1272.8	1046.1	1152.1	1363.2	1150.8	1386.6	1429.5	1606.7	1164.8
IRAG1	166.7	167.9	190.9	61.3	73.8	136	219	8.4	1	0
AP1M1	2440.3	2434.3	1830.1	2391.8	1764.2	1538.3	1775.8	1423.2	2490.3	1703.2
PVR	422.2	592.9	510.4	553.9	386.4	454.2	425.3	227.9	247	616.8
XRCC1	669.8	792.9	714.9	752.2	621.4	424.7	691.2	351.3	803.3	457
SCARB1	950.9	1101.9	1111.3	1098.5	906.9	1143.1	1268.6	727.9	1274.3	725.2
MCM2	1107.7	2955.5	2530.4	2294	1812.7	1096.9	1142	469.5	2195.1	1634.4
PANX2	67.1	51.1	79.9	63.8	180.6	53.9	53.2	273.2	79.3	35.8
SELENOO	542.5	161.8	334.1	236.5	330.1	214.3	223.3	565.5	278.2	176.2
ALPK1	1401.7	1311.8	1234.1	1026.2	1440.9	1524.1	1714.1	1153.1	1429.9	1379.8
LLGL2	618.5	646.3	636	483.3	500	659.4	820.9	1218.5	784.3	181.1
PDE8A	328.5	157.2	328.2	392.3	179.6	496.5	440.2	201.5	54.2	402.8
CLCN4	251.5	76.3	119.8	70.6	67	136	82.9	0	0	0
NLE1	266.3	339.6	284.4	351.4	178.7	243.8	243.5	312.3	318.3	404.7
SDHA	3839	4098.6	3600.9	3894.5	3970.2	3121.4	3058.2	2029.8	5198.6	4500.4
SMARCE1	1858.4	2564.8	3451.8	2925.3	3161.4	2604.4	2026.7	3222	2719.3	4643.7
KDM5A	3894.3	3446.9	3336.9	3707.3	4459.5	4117	3355.9	5582	4906.3	4897.4
PPP2R3A	373.8	360.2	244.5	382	547.6	452.9	395.6	709	9	576.1
PTGS2	24173.5	35512.2	30606.9	45489.2	9316.1	34879.7	56985.7	9564.6	14892.7	34948
IGF2BP2	2383.1	1375.1	1853.5	1436.3	2238	3283.1	2781.7	2045.6	0	2780.8
MAP3K13	1456.9	1134	879.5	1367.4	1407.9	691.5	1277.1	1426.4	396.6	1606.3
ST6GAL1	1642.3	2614.4	1787.3	2144.2	2474.9	2039.9	1920.4	697.4	2442.1	1247.1
FRY	1670	1630.7	1336.3	1210	1603	2413.2	1959.7	1163.7	1455	1472.7
PICALM	1522	1227.1	1423	987.9	1657.4	1232.9	1580.1	1618.4	1492.2	2457.4
NSF	851.3	673.1	538.6	576.9	648.6	706.9	509.3	724.8	754.1	394.1
CLASP1	2360.4	2329.7	2213.9	1386.1	2306.9	1995	2608.4	2263	1662.9	1942.3
MRPS34	902.5	1305.7	910.7	1151.2	778.7	809.5	819.8	579.2	1579.5	813.3
CLNS1A	2001.4	2608.3	2248	2442.9	3216.7	1868	1570.6	706.8	2051.5	2072.1
EED	394.6	612.8	689.6	608.4	655.4	697.9	748.6	290.1	612.5	611
TSG101	1588.1	1389.6	1384	1589.5	1494.3	1366.3	873	1667.9	1781.4	1713.8
NCBP3	1203.4	1271.3	1402.6	1351.2	1264.2	1175.2	1042.1	1259.7	1333.5	1200.6
ATP2A3	5582	3719.3	5844	3129.6	3505.1	5206.2	4284.2	2426.5	3025.5	2411.9
MGLL	3760.1	3109.6	3080.8	3441	2882.7	2687.8	2880.6	1652.1	1983.2	741.7
BCS1L	643.1	1092	1050	1150.4	1071.9	731.3	1216.5	744.8	939.9	502.5
DPP8	1550.6	1531.5	1337.3	1692.4	1568.1	1833.3	1518.5	2510.9	2164	2117.6
SLC24A1	114.4	301.4	107.1	245.9	275.7	213	345.6	140.3	240	297.3
ZNF532	379.8	221.3	374	275.7	512.7	523.4	316.9	402	0	511.2
SCARF1	3652.6	1168.3	3503.5	2533.1	640.8	3896.3	2176.7	4803.4	1870.8	430.9
LMAN1	3410	4139.8	3649.6	4636.5	4110	4435.2	3645.1	2589	2855.8	5226.6
HACD3	1003.2	1879.5	1683.1	1412.5	1671	840.3	1041	1272.3	1125.7	1837.7
ZZEF1	1126.5	926.4	863.9	760.7	1349.6	1448.5	1312.2	1167.9	1271.3	1716.7
ENO1	37093.2	36951.4	42252	40742.9	41045.4	22849.4	24510.1	74887.8	68969.9	68716.8
MYDGF	1394.8	1418.6	1609	1653.3	1540.9	1300.9	1105.9	1655.3	2358.8	1470.8
TUBE1	1089	982.1	874.6	1000.6	896.2	1283	1309	688.9	800.3	691.3
TXK	203.2	90.8	128.6	394	360.2	224.5	71.2	416.7	539.2	97.8
KCNQ2	6.9	0	14.6	5.1	45.6	16.7	0	452.6	4	0
ACTR6	868	1008.1	805.5	1104.4	779.7	563.2	720.9	538	803.3	742.6
TIPIN	184.5	537.2	428.6	482.5	414.6	270.7	153.1	201.5	247	154
SRI	2476.8	2857.8	3177.2	3294.6	3910	2503	2529.7	3408.7	3865	3052.9
EIF4G3	2732.3	2342.7	2956.1	2773	2784.6	2287.5	3240	2075.2	2175	1096.1
NUP37	374.8	459.4	523	639.9	442.7	515.7	501.9	278.5	525.2	608.1
GTSE1	71	171.7	270.8	200	269.9	57.7	193.5	29.5	34.1	29
SEMA3C	445.8	334.2	350.6	162.5	415.6	305.3	180.8	145.6	157.7	30
TTC38	669.8	684.5	561	795.6	589.4	735.1	432.8	716.3	880.7	454.1
ACAT1	624.4	744	887.3	770.9	716.6	714.6	582.7	869.3	642.7	591.6
GRAMD4	1524	796.7	1991.8	864.5	3663.3	1005.8	964.5	2554.1	1003.2	1089.3
ZNF638	4132	5223.4	4022.6	4328.5	4452.7	4770	5669.8	3257.8	2933.2	3969.8
SLC25A40	1018	1514.7	1132.8	1403.1	1095.2	909.6	911.3	346	1408.8	588.7
TIMM21	640.2	808.1	661.3	1025.3	503.9	917.3	777.3	390.3	1023.2	951.8
ADD2	12.8	106.1	0	9.4	127.2	32.1	62.7	901	0	831.7
RASAL2	550.4	373.2	321.4	363.3	521.4	197.6	576.3	666.8	1	41.6
VPS9D1	257.4	141.2	274.7	176.1	250.5	188.6	292.4	488.5	201.8	302.1
ZNF37A	1150.1	1253	1018.8	1304.4	1477.8	1289.4	1294.1	1465.4	571.4	605.2
MARK3	2825	3024.9	2847	3515	2871.1	3493.5	3477.1	3565.9	2657	2648.2
SLC25A3	7215.4	6199.4	6510.2	5785.2	6488.8	6137.7	7008.5	8136.1	6890.6	7547.5
FNDC3B	674.7	598.3	511.3	853.4	1038.9	826.2	347.7	1837.8	1825.6	2974.5
FOSL2	10395.6	3455.3	7233.9	3195.9	11636.7	2571	4854.2	8966.4	2639.9	4273.9
FRYL	2562.6	2728.8	2299.6	2055.7	2465.2	3430.6	2775.3	2566.8	2662	3356
TMEM131	2130.6	1246.9	1631.4	1312.1	1119.5	1948.8	1990.6	1797.7	1425.9	1302.3
FSCN1	1285.3	993.6	1573	1118.1	600	1000.7	1962.9	1548.7	1001.2	1193.9
ACTB	110384	106007.9	106926.3	125467.2	107477.8	75585.2	65709.4	216944.1	144608.5	148508.4
PLD1	22.7	51.1	11.7	93.6	1	143.7	0	719.5	420.7	2226
WDR62	98.6	264	284.4	257	330.1	70.6	226.5	123.4	183.8	74.6
DLG1	1987.6	2313.7	2165.2	1889	2148.7	2397.8	1988.5	2127.9	1552.4	2802.1
RAB7A	5618.5	5637	5001.5	5688.2	5781.9	4939.4	4210.8	4312.8	7034.2	6016.7
BCAP29	1948.1	1700.9	1703.5	1849.8	1686.5	1547.2	1012.3	1789.3	2437.1	1824.2
SEC31B	1491.4	1591.1	1401.6	810	1505	1354.8	2280.9	1271.3	2776.5	2924.1
SART3	993.3	1356	954.5	1240.6	1196.2	1274	1716.2	1200.6	1614.7	1545.3
ARHGAP15	5186.4	4976.9	4835.9	5941.7	6256.7	6014.5	5710.2	6036.7	6313.2	4256.4
EXOSC7	554.4	731.8	488.9	674.8	376.7	600.4	631.6	569.7	658.7	1327.5
KIFAP3	753.6	967.6	670.1	959.8	1175.8	916	816.6	1035	773.2	1204.5
MKRN2	1186.6	1394.2	1426.9	1427.8	874.8	1061	1173.9	805	1695	1848.4
MCM6	747.7	1852	1766.8	1632	1151.5	750.5	947.4	827.1	1065.4	1448.5
REXO2	1380	1476.6	1624.6	1678.8	1629.2	1471.5	1550.4	650.9	1053.4	2040.1
RBM7	1207.3	1415.5	1608.1	1511.2	1382.6	1347.1	1382.3	1632.1	1637.8	2495.2
RBMS2	613.5	554.8	568.8	353.1	902	449	596.5	526.4	207.9	504.5
BAZ2A	3150.5	2579.3	2448.6	2083.8	2423.5	2887.9	4410.8	4090.2	3307.7	4505.3
PTPN23	354.1	290	394.5	260.4	372.8	395.1	457.2	244.8	279.2	100.7
MLH1	769.4	984.4	634.1	1372.5	894.2	881.4	846.4	755.4	613.5	552.9
UNG	1425.3	2277.8	3473.3	2243.8	3156.5	1277.8	1277.1	252.1	1201	276.9
FMO4	171.6	293	243.5	238.2	136.9	222	252	71.7	66.3	33.9
KLHL20	752.6	929.5	535.7	675.6	796.2	772.3	559.3	1456.9	929.9	906.3
RGS11	293	87.8	136.4	199.1	76.7	307.9	65.9	100.2	3	4.8
SLC46A1	85.8	129.7	108.1	97	56.3	106.5	91.4	29.5	9	28.1
SPAG5	420.2	891.3	512.3	590.5	838.9	694.1	1116.5	470.5	374.6	102.6
ANKRD13A	2449.2	2341.2	2168.1	1874.5	2139.9	2317	1239.9	2489.8	2765.5	1932.6
TPD52	2239.1	1744.4	1824.3	1797.9	2180.7	1741	1608.8	764.9	15.1	2332.5
ACACB	1534.8	1036.3	947.7	890.9	1469	1803.8	1592.9	80.2	192.8	131.7
TRAF4	126.3	62.6	123.7	64.7	66	56.4	126.5	384	63.3	77.5
PAG1	40.4	193.8	367.2	101.3	92.2	41.1	38.3	223.7	1307.4	1625.7
GPATCH1	486.3	593.7	506.5	533.5	388.4	350.2	491.3	438.9	586.4	371.8
ICAM3	1313.9	1143.1	987.6	1239.7	967.1	1093.1	812.4	722.7	696.9	1051.5
NT5C2	2335.8	2039.8	1609	2413.1	1391.4	1579.3	1755.6	2647	2487.3	2557.2
MBNL3	1093.9	770.7	1496.1	928.3	1566.1	922.4	998.5	904.1	896.7	632.3
XAB2	671.7	241.1	226	248.5	494.2	727.4	551.9	288	212.9	255.6
ARHGEF1	6380	5470.6	5074.5	4698.6	5432.4	6250.6	7055.3	8461.1	9182.1	6163.9
STXBP2	910.4	877.6	832.8	826.2	1074.8	790.3	667.8	836.6	630.6	949.9
MAP2K7	79.9	126.7	112	175.3	143.7	192.4	80.8	224.7	144.6	117.2
DGKD	1137.3	1045.4	1107.4	998.9	1281.6	1195.7	873	1860	987.1	1879.4
TOP2B	7589.3	3357.6	7730.6	4738.6	3293.4	6414.8	6789.5	8033.8	2988.4	3690
TM9SF3	4883.6	4306.9	5709.6	4298.7	4255.6	3392.1	2984.8	7508.4	5326.1	6478.6
NFKB2	1846.5	767.7	909.7	1093.4	681.6	1593.4	2331.9	2422.3	430.8	1524
UBE2T	93.7	284.6	374	318.2	451.5	124.4	119.1	16.9	157.7	50.3
PPP1R12B	580	458.6	607.8	615.2	607.8	771.1	1062.3	439.9	821.4	1096.1
DNAJC10	4852.1	4530.5	4854.4	4637.3	4383.8	5460.3	4933.9	1919	4194.4	4609.8
GTF3C1	2165.1	2218.3	1349	1580.9	1482.6	1835.9	1477	1093	1113.6	1607.3
IL4R	401.5	222.8	227.9	239.9	291.3	352.8	163.8	241.6	659.7	483.2
USP33	3341.9	3536.2	3557	3022.3	2602.1	3165	3711.1	2386.4	3700.3	3770.4
SNRPA	1135.3	1385.8	1503.9	1535	1443.8	1031.5	1086.7	1203.8	1447	1552.1
SPAG6	8.9	125.9	311.7	242.5	171.9	485	208.4	1158.4	1892.8	0
EXOSC5	896.6	1020.3	824	906.2	857.3	694.1	589.1	332.3	1276.3	631.3
DYNC1I2	1171.8	1107.3	1101.6	1308.7	1271.9	1352.2	1131.4	475.8	931.9	1331.3
APBB1IP	1219.2	1072.9	1169.8	971.7	981.6	1222.7	949.6	1599.4	1765.3	1995.6
LRCH4	1275.4	1187.4	1047	917.3	1164.2	980.2	1025.1	2045.6	1755.3	1205.5
FAM76B	1531.9	1613.9	2171	1997	2341.9	2210.5	2299	3429.8	1814.5	2371.2
POLD3	465.6	883.7	1010	770.1	644.7	932.7	600.8	173	645.7	506.4
CAPZB	2488.7	2890.6	3788.8	2842.8	3166.2	2685.2	2503.1	3027.8	3598.9	3535.1
GPR137B	290	148.8	220.1	158.3	218.5	169.3	255.2	507.5	118.5	178.2
NAALAD2	203.2	188.5	252.3	197.4	183.5	169.3	606.1	103.4	7	347.6
JADE1	2155.3	1892.5	1810.7	1838.8	1615.6	1486.9	1651.4	2631.2	1603.6	3014.2
SLC25A43	384.7	561.6	472.4	446.7	574.8	467	444.5	208.9	221.9	253.7
UBE2A	2259.8	1523.1	1952.9	1541.8	1747.7	2118.2	2316	2140.6	1976.2	2312.2
FGFR1	1075.2	390.7	694.5	380.3	411.7	405.4	998.5	1374.7	3372	170.4
SMC1B	83.8	73.3	53.6	68.9	130.1	101.4	136.1	118.2	438.8	83.3
CST7	64.1	219.8	51.6	99.6	68	12.8	36.2	84.4	288.2	59.1
PIAS2	1824.8	1915.4	1690.9	1735.8	1672	1843.6	1556.7	2599.5	2160	2749.8
ARAF	2138.5	2139	2212.9	1836.2	1940.9	1696.1	1919.3	3858.1	2512.4	2515.5
MCCC1	2277.6	2296.9	2181.8	2109.3	1487.5	2369.6	1919.3	1718.6	2053.5	2441
ACER3	253.5	347.2	644.8	414.4	402	386.2	371.1	616.1	488	566.4
UBE2K	1036.7	1440.7	1469.8	1307.8	2060.3	1145.7	1277.1	1773.4	1679	1554
PIK3C3	1531.9	1563.6	1833.1	1901.7	1195.2	1467.7	1429.1	811.3	2100.7	1327.5
N4BP2	1259.6	2933.3	1888.6	1362.3	1798.2	1625.5	1756.6	2795.7	2423	3231.1
TIGAR	52.3	58.8	66.2	155.7	150.5	64.1	69.1	617.2	227.9	98.8
TULP3	276.2	409.8	311.7	313.1	371.9	245	297.7	130.8	273.1	262.4
SYNJ2	779.2	1088.9	1217.5	1681.3	1517.6	1076.4	1264.3	1292.4	928.9	845.3
ADCY2	0	0	0	2.6	0	10.3	0	2667	3	1082.5
PPP2R5C	1644.3	1711.6	1709.4	1570.7	2706	1793.6	1893.8	1168.9	1711.1	1562.8
PMS2P1	777.3	827.2	947.7	971.7	1246.7	807	1019.7	1236.5	1405.8	1116.4
GNB1	3630.9	895.1	1715.2	975.1	1128.2	1185.4	1256.9	2449.7	876.6	1213.2
HOXA9	2534	2325.2	2140.8	1603.9	1983.6	3071.4	2753	815.5	1239.1	1645.1
MLLT10	1250.7	1259.1	1717.2	1872.8	1745.7	2041.2	1815.1	1626.8	1427.9	1468.8
ZCWPW1	457.7	379.3	316.5	420.3	586.4	556.8	332.8	390.3	476	311.8
ITM2A	2799.4	2826.5	3935.9	3572	3470.1	2787.9	2400	8633	4902.3	8059.7
NRDC	4999	4616.7	4952.8	5250	4920.7	5339.7	4933.9	6286.7	7231	6209.4
VDAC3	2781.6	3438.5	3844.4	3592.4	3676	2269.5	3086.9	1262.8	3904.2	3654.2
PCM1	6557.5	7370	5588.8	6400.4	7563.6	6809.9	7817.7	8948.5	7273.2	7394.5
TNRC6C	616.5	589.1	550.3	682.4	548.6	730	735.8	343.9	28.1	314.7
CBFA2T2	1139.3	1166.8	735.4	1084.9	1021.4	1375.3	1316.4	488.5	909.8	701
ITCH	1034.7	1350.7	777.2	884.9	1085.5	1321.4	1244.1	1216.4	778.2	1534.7
TP53INP2	1045.6	209.1	403.2	357.4	147.6	349	690.1	343.9	81.3	135.6
SDF4	2476.8	2417.5	2286	1943.4	2660.4	2322.1	1635.4	2919.2	2686.1	2536.8
MYH7B	265.3	130.5	144.2	65.5	309.7	331	485.9	62.2	85.4	86.2
TOLLIP	1738	1088.9	911.7	1158.1	1409.8	844.2	879.4	1100.4	651.7	2267.6
UBE2D4	238.7	243.4	252.3	269.7	358.3	219.4	170.1	278.5	372.5	198.5
RUNX1T1	180.5	0	83.8	0	51.5	80.8	175.5	0	0	0
THOC1	2030	2095.5	2320.1	2214	1634.1	1933.4	3075.2	3142.8	1760.3	2718.8
FKBP7	403.4	393.8	319.5	422.9	273.8	246.3	283.9	159.3	208.9	178.2
OSBPL6	230.8	61.8	39.9	180.4	284.5	53.9	155.2	0	0	1.9
XRCC5	7275.6	8793.9	6616.4	6722.8	6438.3	6020.9	4891.4	5226.4	7238	8891.4
LXN	1103.8	882.1	988.6	1318	1467.1	1059.7	701.8	207.8	2082.6	219.8
SP140	24.7	21.4	15.6	0	17.5	16.7	9.6	319.7	754.1	3.9
MKNK1	529.7	429.6	451.9	416.9	707.8	368.2	449.8	896.7	1259.2	897.6
TNS1	1266.5	860.8	789.9	759	1001	1515.2	983.6	772.3	57.2	795.9
REXO1	110.5	154.1	115.9	95.3	315.6	189.9	157.4	647.8	326.4	398
SAR1A	1115.6	2825.7	2228.5	919.8	2782.7	1617.8	851.7	3421.4	2109.7	1882.3
CDC14A	1173.8	1304.9	1087	1313.8	1419.5	1692.2	1464.2	2045.6	2436.1	1508.5
RAPGEF3	1136.3	1143.1	637	787.9	1172.9	697.9	706.1	542.3	931.9	324.4
CEACAM1	436	276.2	304.9	222.1	201	184.7	109.5	39	567.4	30
SENP1	676.7	584.5	525	519.9	337.9	596.6	449.8	824	661.7	594.5
CIC	366	315.9	297.1	225.5	355.4	392.6	388.1	413.6	139.6	343.7
LIPE	33.5	92.3	114.9	35.7	102.9	82.1	84	60.1	43.2	80.4
FDFT1	2394	3264.5	3129.5	4371	2392.4	1968.1	3434.6	3059.5	2497.4	5389.3
PAFAH1B3	492.2	547.9	555.2	574.3	700	409.3	400.9	676.3	509.1	179.1
OPHN1	244.6	229.7	161.7	74	144.7	383.6	247.8	119.2	431.8	232.4
KIF22	1444.1	1946.7	1680.1	1803.9	1631.2	1610.1	1910.8	1811.4	2041.5	1458.2
CARMIL1	392.6	415.9	557.1	188	298.1	327.2	477.4	447.3	551.3	627.4
PGM1	848.3	807.4	745.1	907.9	881.6	434.9	534.9	646.7	260.1	1434
DDX1	2643.5	3440	3749.9	3247	2358.4	2007.8	1905.5	2421.2	2951.2	1870.7
DNM2	4285.9	4690.8	3900.9	4159.1	3756.6	4132.4	4055.6	4764.4	5478.7	4394.9
EPB41L2	440.9	753.9	855.2	679	905.9	423.4	619.9	666.8	965	1403
STX7	2343.7	2055	1853.5	1742.6	1525.3	2204.1	1825.8	1452.7	3257.5	1784.5
RABL2B	490.2	540.3	377.9	448.4	559.3	392.6	473.2	560.2	351.5	511.2
KEAP1	1538.8	2045.9	1722	1709.4	1247.7	1499.8	1292	1515	2486.3	1663.5
DDX43	53.3	30.5	2.9	53.6	87.4	119.3	17	11.6	643.7	6.8
SLC35C2	1567.4	1762.8	1573	1879.6	1726.3	1361.2	1161.2	1276.5	1662.9	1799
CRYBG3	190.4	233.5	105.2	66.4	162.1	156.5	6.4	704.7	1787.4	428.9
RFX3	740.8	454.8	619.5	659.4	657.3	787.7	832.6	1059.2	768.2	617.7
RIF1	2879.3	4696.9	4192.1	3201	3435.2	4791.8	3349.5	4281.2	4646.3	3857.5
RAB21	3041	836.4	2351.2	1498.4	1400.1	1649.9	2488.2	4612.4	918.8	1295.5
SLC4A4	52.3	1.5	65.3	1.7	0	14.1	14.9	319.7	8	38.7
SMARCA2	7052.7	6281	6718.6	5538.4	11295.9	7147.3	10312.3	7331.2	3079.8	7610.5
SESN1	2318	3371.4	3813.2	2481.2	2758.4	4731.5	3462.2	772.3	3034.6	3168.1
SRCAP	173.6	129.7	136.4	86.8	133	161.7	213.7	168.8	156.6	174.3
PUM3	1073.2	1504.1	1680.1	1903.4	1140.9	1345.8	1137.8	1804	1947.1	1502.7
CNOT4	1482.5	1361.4	1254.5	1426.1	860.2	1451	1474.9	1231.2	1543.4	2467.1
PSEN1	2395.9	2178.6	1164.9	1758.8	1977.8	1807.7	1712	1722.8	1779.4	1962.6
CPOX	371.9	582.2	282.5	403.3	161.2	261.7	166.9	34.8	365.5	291.4
CLDND1	2159.2	2032.1	2226.6	1634.5	2087.5	1846.2	1850.2	2287.2	3211.3	2995.8
MOK	338.3	435	318.5	277.4	319.4	147.5	215.9	544.4	34.1	199.5
HSP90AA1	31052.6	26630.6	37170.6	57138.6	21172.2	32936	146539.5	23220.5	20205.8	20060.2
RBL1	268.3	631.8	714.9	570.1	546.6	455.4	367.9	110.8	749.1	491.9
DLGAP4	593.8	531.1	431.5	540.3	462.2	520.9	649.7	608.7	740.1	624.5
CROCCP3	90.7	109.9	37	113.2	203.9	165.5	212.7	169.9	95.4	92
NDC80	221.9	372.4	485.1	480.7	410.7	141.1	294.5	79.1	54.2	87.1
AP4E1	425.1	474.6	736.3	386.3	212.6	428.5	366.9	721.6	641.7	270.1
RSBN1	2646.5	2032.1	2343.4	2157.8	3380.8	2725	2099	2654.4	2002.3	1930.7
MAGI3	362	89.3	69.2	120	192.2	78.3	194.6	33.8	46.2	1262.6
CXCL2	22688	28566.5	23737.3	27124.5	14637.8	16985	37170.3	10999.4	22255.3	32200.1
TCF7	363	87.8	116.9	173.6	160.2	256.6	296.7	172	52.2	55.2
OSTM1	612.5	526.5	444.1	645	664.1	871.1	458.3	946.3	906.8	210.1
CDH7	916.4	1778.8	429.5	947	1121.4	2041.2	1195.2	0	0	2.9
PCNP	6076.2	5547.7	6907.6	7110	6952.9	6046.6	5364.6	8176.2	5912.5	8530.3
EXD2	1093.9	1150.7	886.3	1229.5	399.1	727.4	836.9	493.7	348.4	724.3
ARG2	611.6	266.3	263	513.1	296.1	250.2	862.4	208.9	46.2	301.1
MEF2C	5578	6012.4	4839.8	4925.8	5946	6136.4	4387.4	6753	6240.9	2402.2
PTPRC	12179	13513.7	8487.4	11478.4	12426	13681.4	9444.6	15444.1	12845.3	14363
UBA5	1439.1	1574.3	1703.5	1723	1894.3	1291.9	1507.8	735.3	1456	1260.7
STK17B	12185.9	6825.9	9844.2	7186.6	17483.7	7430.9	9186.2	13373.1	6875.5	3660
CDC14B	740.8	344.9	290.3	506.3	506.8	632.5	444.5	21.1	0	306
ZNF510	602.7	753.2	241.6	566.7	468	393.9	386	307	217.9	358.3
ZNF506	776.3	1048.5	890.2	901.1	973.8	881.4	879.4	828.2	915.8	978.9
JMJD4	239.7	309.1	413.9	231.4	247.6	336.1	89.3	258.5	323.3	315.6
DUSP12	431.1	509	479.2	700.3	716.6	477.3	658.2	1062.4	929.9	609
AACS	603.7	814.2	685.7	602.4	469.9	660.7	348.8	450.5	146.6	570.3
DELE1	1877.1	1723.8	1895.4	1521.4	1513.7	1716.6	2246.8	1637.4	1722.1	1705.1
CADPS2	387.7	153.4	147.1	119.1	140.8	408	114.8	0	0	46.5
HSPB11	1017	984.4	1286.6	1197.2	1354.5	975	1065.5	672	1673.9	914
PHLPP1	280.1	145.8	142.2	259.5	451.5	166.8	329.6	486.4	191.8	484.1
ATP8B1	43.4	100	125.6	47.6	120.4	106.5	207.4	148.8	182.8	63.9
IL12RB2	2939.4	3098.2	2854.8	2269.3	3869.2	2637.8	2975.2	773.3	2846.8	756.2
SMARCD3	1295.1	622.7	680.8	616.9	688.4	656.9	614.6	1007.5	137.6	324.4
WDR70	1111.7	1064.5	1383.1	1506.1	1255.4	1320.2	1287.7	1107.7	1239.1	999.2
FYB1	181.5	202.2	282.5	558.2	682.6	62.9	68.1	4106	5869.3	1449.5
STRADB	791.1	796.7	1183.4	1084.9	1115.6	708.2	634.8	1459.1	1104.6	754.3
BZW1	6382.9	4983.8	5650.2	5786.9	4943	4886.8	5674	13856.3	5850.3	4939
C1QTNF3	82.9	193.8	172.4	193.2	197.1	195	145.7	112.9	95.4	137.5
ME2	1235.9	1556.7	1884.7	1369.9	1314.6	1584.4	1594	1607.8	3192.2	2169.9
C5orf22	628.3	812.7	658.4	876.4	377.7	691.5	850.7	502.2	724	609
CCNT2	1707.4	2007.7	2159.4	1961.3	2526.4	1891.1	2295.8	4964.8	3689.3	3797.5
FAM135A	1448	1084.4	1346.1	1061.9	491.3	1288.1	1404.7	930.5	782.2	1678.9
EPB41L3	1195.5	964.6	214.3	963.2	564.1	1504.9	720.9	31.6	0	475.4
COBLL1	688.5	482.3	648.7	376.1	578.7	828.8	328.6	552.8	505.1	518
DLG3	446.8	294.6	289.3	405	351.5	481.1	422.1	38	505.1	259.5
TRAF5	2923.7	2201.5	2971.7	2134.9	4631.4	2292.6	2946.5	3200.9	3451.3	4193.5
MRPL22	721.1	936.3	821.1	1018.5	1000.1	736.4	934.7	1139.4	772.2	945
GEMIN5	659.9	1005	724.7	616.9	665.1	837.8	373.2	770.1	634.6	352.4
NFE2L1	418.2	444.9	335.1	403.3	364.1	400.3	236.1	541.2	349.4	775.6
GSK3B	884.8	637.2	1061.7	783.7	1104.9	962.2	1115.4	1468.6	861.6	1257.8
ERC1	1473.7	1246.1	1965.5	1093.4	2157.4	1640.9	1088.9	3223	2844.8	2457.4
XPO1	3438.6	3224.8	2833.4	2696.5	3706.1	3247.2	4977.5	2863.3	3565.8	2756.6
RNF13	1636.4	1604.8	1468.8	1769	1560.3	1652.4	1688.6	1065.5	2430.1	1588.9
PALB2	322.5	563.2	401.3	473.9	210.7	366.9	262.6	244.8	472	708.8
DOP1A	493.2	420.5	676.9	388.9	339.8	695.4	454	655.2	326.4	724.3
LYRM2	1075.2	1346.1	1312	1364.8	1195.2	1349.7	963.4	1321.9	1325.5	1110.6
BCKDHB	1018.9	1010.3	1283.7	1117.2	1313.7	767.2	840	533.8	1943.1	955.7
KAT6A	1978.7	1579.6	1726.9	1594.6	2559.4	1975.7	2969.9	2937.1	2271.4	2381.9
TUT7	1832.7	1906.2	1673.3	1815.8	1763.2	1624.2	2200.1	5161	3204.3	3155.5
ULK2	870	864.6	1205.8	548.8	516.5	978.9	728.4	1084.5	313.3	597.4
TNPO1	1264.6	1313.3	1442.5	1348.7	1308.8	1587	1373.8	2010.8	1163.8	1493
PLOD1	796	644.8	585.4	707.9	671.9	560.7	376.4	473.7	473	448.3
ITGAE	634.2	543.3	983.7	749.6	702	500.4	614.6	1222.7	465.9	1623.8
DIS3	2016.2	2051.2	1838.9	1548.6	1213.7	1769.2	1585.4	3564.8	2977.3	1894.9
PIBF1	1838.6	2358.7	1589.6	1946.8	1647.7	2483.8	1856.6	1625.7	1673.9	1588.9
TDRD3	543.5	367	371.1	448.4	519.5	546.5	773.1	333.4	331.4	410.5
NUFIP1	524.8	573.1	444.1	644.1	430.1	545.3	543.4	990.6	446.9	624.5
PDS5B	2144.4	2664	2228.5	1807.3	2610.8	2305.5	1954.4	4371.9	3301.7	3413.1
OXCT1	1024.9	1273.6	1151.3	1186.1	1393.3	863.4	1059.1	749	657.7	975
RRAGB	1325.7	1237.7	1312	1535	1578.7	1188	1164.4	615.1	1750.3	743.6
CYLD	4684.4	3102.8	3878.5	3008.7	3601.2	3715.4	3636.6	8414.6	3844.9	6938.5
SLC27A5	140.1	182.4	294.1	172.7	170.9	109.1	151	92.8	110.5	176.2
ZNF324	639.2	734.9	595.1	802.4	741.8	620.9	951.7	564.4	593.5	515.1
ZNF671	552.4	682.2	350.6	724.1	359.2	561.9	197.8	378.7	447.9	731
ZNF416	95.7	190	137.3	164.2	195.2	89.8	170.1	228.9	117.5	63.9
ZNF586	821.7	730.3	936	734.3	782.6	723.6	995.3	797.6	737.1	1267.4
ZNF446	134.1	133.5	89.6	103	148.6	57.7	51	85.5	77.3	68.7
ZNF264	434	409.8	201.6	292.7	231.1	350.2	409.4	321.8	359.5	222.7
RPS5	8118	7634.8	9524.7	10472.7	10190	7921	8601.4	9570.9	5191.5	8569
YTHDC1	2121.7	1626.9	2069.7	2402	3857.5	2515.9	2861.5	4128.2	2107.7	2605.6
CHMP2B	2042.8	1929.1	1922.7	2199.5	2383.6	1748.7	2485	3339.1	2024.4	3537
SMAP2	4613.3	3533.9	3807.4	3607.8	5092.6	3635.9	3027.3	2291.5	4362.1	2705.3
PPIE	1402.6	1646.8	1304.2	1380.1	1571.9	1593.4	1292	461	764.2	1330.4
ZMPSTE24	1023.9	1072.9	1081.1	1225.3	1179.7	582.5	644.4	1331.4	1287.3	883
STARD7	3000.6	4223.7	4342.1	2762.8	2538	2718.6	2006.5	3609.1	5835.2	3533.1
NOA1	913.4	872.2	832.8	1033	971.9	901.9	880.4	888.3	915.8	1172.6
REST	3696	3470.6	3241.5	2839.4	3697.3	3644.9	3047.5	9580.4	5141.3	4718.3
SSH1	1167.9	846.3	944.8	715.6	735	842.9	983.6	1422.1	870.6	573.2
GSTP1	8770	8753.5	10995.4	10048.1	9802.6	8245.5	7579.5	9532.9	10719.4	7990
APLP2	13643.8	9614.3	10179.2	10397	13655.2	9794.1	6918.1	18979.4	15401.9	25836.8
FAM234B	294.9	245	227.9	232.3	271.9	333.6	128.7	88.6	215.9	216.9
WBP11	4635	4377.9	4071.3	4018.7	4824.6	3703.9	4805.3	9086.7	5751.8	6753.5
EIF3I	3404	2944.8	3372	3620.5	2960.4	2367.1	3452.7	3611.3	2975.3	3201
TXLNA	2079.3	1947.4	1762	1654.1	1161.2	1687.1	1301.5	2031.9	2293.5	1666.4
NCOA1	2669.2	924.1	1277.9	860.2	1436	1023.8	1062.3	2418.1	1178.9	1600.5
AGBL5	825.6	961.5	958.4	1116.4	898.1	667.1	962.3	1011.7	384.6	1436.9
KIF3C	115.4	167.1	124.7	74	51.5	134.7	53.2	16.9	53.2	9.7
RAB10	3399.1	3793.4	2911.3	3442.7	3534.2	3117.6	2259.6	1670.1	3598.9	2473.9
HADHA	4853	5342.4	4559.3	5095.1	4941.1	4178.6	3353.8	4582.9	4835	6338.2
MAPRE3	574.1	242.7	247.4	222.1	378.7	451.6	372.2	90.7	0	56.2
CAD	1782.4	2313.7	1320.7	1334.2	1830.2	1390.7	1094.2	671	1333.5	1250
CD59	2620.8	3185.9	3008.7	2962.8	3104.1	2549.2	1940.6	2326.3	1721.1	3354
CD82	6126.5	5856.8	5275.2	6237	5585.8	4281.2	3920.6	7103.3	9961.3	21899.9
BCORL1	303.8	148	228.9	168.5	234	202.7	375.4	350.3	309.3	181.1
ATRX	6520	7559.2	6367	6651.4	9313.2	9091	7432.8	7694.1	10578.9	6119.3
AK6	616.5	631.8	587.3	746.2	808.8	456.7	629.5	564.4	588.4	378.6
FCN1	1	0.8	0	0	645.7	0	0	0	0	8.7
MYNN	1175.8	1352.2	1301.3	1745.2	1445.7	1404.8	1836.4	2781	1506.2	1572.4
MECOM	3460.3	2543.4	1846.7	1919.6	2489.5	2813.5	2361.7	2.1	1139.7	2.9
SCAMP1	1256.7	1636.8	1025.6	1286.5	1039.9	1486.9	766.7	1043.4	1257.2	2400.3
PREP	993.3	1370.5	881.5	1207.4	927.2	950.7	879.4	965.3	965	1129
HACE1	1349.4	1144.6	1602.2	1118.1	793.3	958.4	1382.3	357.6	516.1	687.5
SEH1L	1956	2303	1937.3	1800.5	1660.3	2064.3	1784.3	2985.6	2116.8	2777.9
WDR47	1024.9	849.3	1096.7	442.5	803	772.3	840	1373.6	427.8	691.3
WDFY1	2119.8	2116.8	1538.9	1669.4	1333.1	1315	1378.1	3005.7	1410.8	2221.2
OVGP1	71	123.6	45.8	63	318.5	92.4	288.2	236.3	90.4	172.3
SLC25A24	1138.3	956.2	908.7	1108.7	1021.4	1275.3	545.5	1315.6	1421.9	1865.8
MAP3K4	928.2	947.8	1290.5	1104.4	807.8	1077.7	1270.7	1002.2	670.8	929.5
PILRA	28.6	154.1	64.3	41.7	61.2	48.8	47.9	129.8	69.3	78.4
IGSF9	166.7	191.5	74	223.8	140.8	247.6	275.4	98.1	15.1	119.1
ABCB1	4367.7	3337.8	2599.6	2441.2	2913.8	4460.8	3303.8	1582.5	1049.4	5168.5
ZNF213	99.6	158	63.3	182.9	159.2	201.4	145.7	156.1	127.5	82.3
AKR1B1	2654.4	2318.3	2729.1	2501.6	2253.5	2029.6	1785.4	1295.5	2688.1	1872.6
CPNE3	3580.6	2825.7	2273.3	2724.5	2926.4	2458.1	2190.5	1824.1	2781.5	3378.2
RRN3	1610.8	1776.5	1915.9	1795.4	1997.2	1530.6	1992.7	3684	1557.5	2224.1
CTTN	6.9	14.5	1.9	0	122.3	20.5	2.1	93.9	0	0
MTIF2	621.4	676.9	720.8	742.8	491.3	715.9	493.4	474.7	738.1	656.5
DDHD2	2675.1	3330.2	2960.9	2520.3	3301.2	3393.4	2740.2	2535.2	2221.2	2989
EPS15	2411.7	3007.4	2391.2	2601.2	3099.2	3285.6	2821.1	3802.2	7417.8	5366
ORC1	118.4	213.7	271.7	187.2	68.9	94.9	266.9	105.5	123.5	36.8
MGST2	842.4	1020.3	1233.1	1048.3	887.4	796.7	714.6	423.1	1052.4	638.1
CHERP	1017	861.5	986.7	810	1037.9	1336.8	1387.7	1609.9	1006.2	937.3
ATG16L1	763.5	545.6	642.8	739.4	751.5	564.5	1038.9	1889.5	983.1	338.9
USP40	1027.8	942.4	1242.8	992.1	1194.3	1540.8	1001.7	189.9	331.4	516.1
POMGNT1	1896.8	1997	1983.1	1432.9	1542.8	2290.1	1673.7	1095.1	2054.5	1414.6
RAD54L	73	283.9	191.9	143.8	194.2	80.8	175.5	51.7	67.3	76.5
MAST2	969.6	907.3	871.7	669.6	954.4	827.5	1229.2	818.7	895.7	868.5
DNAJA1	21947.2	13523.6	12671.7	28241.7	6529.5	14605.2	34204.6	6864.9	7949	5966.4
B4GALT1	230.8	170.9	361.4	430.5	492.3	282.2	320.1	319.7	338.4	438.6
CHMP5	1780.4	1364.4	1396.7	1483.1	1584.6	1612.7	1413.2	572.9	1570.5	1076.7
NFX1	2815.2	2893.7	2678.5	2610.5	2552.6	2780.2	2755.1	2842.2	2636.9	4248.7
DIMT1	1940.2	2242.7	2239.2	2388.4	1957.4	1939.8	2119.2	1673.2	2155.9	1590.8
IPO11	1697.6	1468.2	1517.5	1986.8	1419.5	1519	793.3	1104.6	1999.3	1403
EIF2AK1	3907.1	4351.9	4710.2	3992.4	3843.9	2850.7	2841.3	2906.5	4795.9	4033.7
NME8	125.3	254.1	164.6	281.6	430.1	224.5	331.8	115	6	18.4
EPDR1	945.9	917.2	1003.2	879.8	477.7	1055.9	419	163.5	1704.1	246.9
SNX10	2018.2	1445.3	2040.5	1524.8	958.3	1877	1208	799.7	1129.7	1532.7
SEPHS1	802.9	509.7	824	754.7	340.8	540.1	521	746.9	423.8	455.1
MRPL28	937.1	976.8	1166.8	915.6	1020.5	1122.6	955.9	1047.6	1279.3	1402
ITPKC	637.2	689.1	559.1	941.9	97.1	582.5	927.2	709	181.8	508.3
RBM22	3469.1	3505.7	3632	3513.3	3249.7	3455	4462.9	5468	3322.8	2957
TMED2	5780.2	6141.4	7369.3	6468.4	6338.3	5074.1	4273.6	11871.9	8906.9	7130.2
ERO1B	1692.6	1349.2	1398.7	1175.1	1157.4	1698.6	2004.4	1837.8	1656.9	3475.1
ZFAND6	2779.6	2273.3	1991.8	2295.7	2710.9	2444	2444.6	3173.4	2427.1	4108.3
TXLNG	1248.8	889.8	877.6	656	1107.8	860.9	1683.3	1107.7	1046.3	734.9
LAT2	2478.8	2645.7	3442.1	2895.6	2436.1	2284.9	1277.1	4370.8	9902.1	2539.7
HUWE1	2405.8	1719.3	1796	1778.3	1892.4	1965.5	2484	2021.4	1778.4	1956.8
ZW10	502.1	708.9	766.5	734.3	266	626.1	449.8	134	552.3	398.9
ALG9	128.2	156.4	245.4	102.1	294.2	98.8	115.9	62.2	104.4	152
ACOX3	387.7	506.7	447.1	302.1	459.3	304.1	325.4	311.2	286.2	394.1
MTMR2	1608.8	1037.8	1252.6	1113	773.8	1139.3	896.4	1845.2	1257.2	2552.3
PPP1R15A	78121.1	38853.8	33843.5	38874.4	25633.7	42860.9	63259.4	27510.1	24290.7	36377.2
HSD17B14	302.8	394.5	281.5	318.2	338.9	509.3	232.9	45.4	50.2	79.4
TRIP6	1525	1658.2	1034.4	1576.7	1455.4	1005.8	1288.8	136.1	1605.7	1769
FTL	72370.5	56141.8	64118.2	83582.4	65563.4	63929.6	87906.7	83759.3	58227.4	82726.4
SRRT	2956.2	3361.4	3018.4	2902.4	2818.6	2554.4	3046.5	4225.3	2971.3	2657.8
BAX	1050.5	1028.7	1081.1	993	1231.1	754.4	1015.5	723.7	1108.6	760.1
NLK	157.8	206	316.5	270.6	607.8	223.2	266.9	252.1	170.7	216.9
PIGS	1071.2	1119.5	976.9	951.3	534	885.2	695.4	1021.2	1461.1	1634.4
ATXN7L3	228.8	263.3	300	342.1	324.3	291.2	189.3	508.5	261.1	396
PGS1	1438.2	1275.1	999.3	1183.6	923.4	1489.5	1612	1813.5	2181	1739.9
PSMC5	2624.8	2918.8	2976.5	2887.1	3278.9	3058.6	3112.4	2878	4072.9	3043.2
UIMC1	730.9	1073.7	1090.9	1002.3	903	985.3	1165.4	2187	1091.5	1934.6
CETP	34.5	13	38	63.8	43.7	20.5	2.1	774.4	2396.9	58.1
MMP2	1455.9	1944.4	1595.4	1197.2	1398.1	1842.3	1438.7	1317.7	93.4	4604
LPCAT2	5090.8	4865.5	3459.6	4445.9	4446.9	6242.9	3111.3	5060.8	3142	2717.9
OGFOD1	1173.8	1613.2	1192.2	1894.9	1106.9	936.6	901.7	983.3	1333.5	1180.3
SH3BP2	697.4	780.6	843.5	783.7	579.6	903.2	570	2503.5	1187.9	1656.7
NOP14	1141.3	981.3	841.5	698.6	820.4	673.6	759.2	1444.3	987.1	771.7
ADD1	4947.7	4171.1	4131.7	3496.3	3447.8	4083.6	3674.9	4618.8	5816.1	4921.6
L2HGDH	158.8	120.6	309.7	182.9	29.1	119.3	188.2	62.2	162.7	136.5
TXNDC16	691.5	432.7	633.1	633.9	635	841.6	690.1	381.9	253	636.1
RTRAF	3584.5	2938.7	3295	3435.9	3479.8	2617.2	3136.9	3367.5	3476.4	3261.1
NID2	45.4	58.8	62.3	30.6	110.7	50	35.1	88.6	56.2	73.6
GMCL1	1108.7	1141.6	1365.5	1557.1	1447.7	1374	1394	834.5	1250.2	1431.1
SF3B2	5172.6	4499.2	4495	3826.4	4541.1	4693	4901	4765.4	4014.6	5120.1
KLHL42	707.2	875.3	964.3	1085.7	374.8	762.1	902.8	1249.1	905.8	853
GNAS	9250.4	6098.7	8138.7	9597.1	8768.5	6750.9	12602.8	9709.1	6977.9	12902.9
DNM1L	2335.8	3307.3	3043.7	3850.3	2873	3068.8	3477.1	2980.4	3209.3	3703.6
ERGIC2	1375	1359.8	1005.2	1767.3	1087.4	1698.6	760.3	2003.4	1649.8	1595.7
AURKA	34.5	76.3	67.2	163.4	60.2	69.3	28.7	46.4	54.2	7.7
CASS4	473.5	275.5	199.7	244.2	278.7	245	154.2	595	203.8	141.4
PIR	191.4	267.1	323.4	408.4	372.8	242.5	125.5	71.7	80.3	76.5
AAMDC	325.5	229.7	233.8	334.4	469.9	197.6	296.7	257.4	264.1	274
RFX2	412.3	415.9	603.9	327.6	1048.6	319.5	516.8	3035.2	324.3	1264.5
METTL2A	222.9	374.7	185.1	302.9	175.7	219.4	246.7	212.1	228.9	111.3
ALG6	578	753.2	787	966.6	1000.1	836.5	739	549.7	308.3	758.1
CNOT3	582	464.7	495.8	432.2	388.4	636.3	577.4	260.6	335.4	340.8
PTPN4	918.3	966.8	1250.6	992.1	1470	1275.3	1264.3	803.9	472	2296.7
DDX18	4685.4	3244.7	3640.8	3555	4692.5	3620.5	4676.6	3075.3	1957.1	3244.6
KHSRP	532.7	374.7	488	394.8	456.3	509.3	523.2	420.9	373.5	283.7
GNA11	248.6	136.6	240.6	101.3	196.1	325.9	305.2	185.7	24.1	55.2
EDEM2	1324.7	1468.2	1520.4	1556.3	1397.2	1425.4	1383.4	1103.5	2008.3	981.8
DNMT3B	1313.9	1299.6	1593.5	1211.7	970	1157.2	1414.2	485.3	1253.2	830.8
TPX2	547.4	1042.4	1388.9	1049.1	1050.6	251.5	647.6	67.5	286.2	428.9
PDRG1	711.2	986.7	921.4	1146.1	730.1	472.1	802.8	1627.9	961	1448.5
DOCK9	1	0	8.8	1.7	2.9	0	6.4	0	471	0
ANKRD10	4465.4	4434.4	5789.4	4900.2	4258.5	4763.6	5081.7	3695.7	4487.6	5734.9
TGDS	440.9	367.8	526.9	574.3	272.8	496.5	766.7	203.6	508.1	550
DOCK3	455.7	127.4	243.5	177	84.5	499.1	292.4	1673.2	7	129.7
C3orf18	230.8	264	262	211.9	397.1	281	92.5	68.6	73.3	34.9
COQ9	622.4	838.6	758.7	765.8	564.1	709.5	490.2	261.6	1046.3	373.7
KIF9	735.8	698.2	696.4	843.2	902	877.5	763.5	971.7	650.7	1180.3
CRLS1	1510.2	1258.3	1661.6	1427.8	711.7	1226.5	1246.2	921	960	988.6
ATRN	439.9	499.8	397.4	554.8	528.2	488.8	516.8	388.2	514.1	809.5
SMOX	1034.7	592.2	929.2	976.8	1010.7	522.2	585.9	2092.1	799.3	2036.2
FKBP1A	855.2	731.8	1260.4	781.1	1046.7	653	723.1	1006.5	990.1	1067
NSFL1C	3022.3	2279.4	2840.2	2904.1	2414.7	3120.1	2741.3	3147.1	3125	2027.5
SLC4A11	1	0.8	40.9	0.9	0	34.6	0	472.6	4	0
C20orf194	933.1	818.8	718.8	891.7	848.6	1014.8	711.4	1063.4	1229.1	1070.9
ZNF343	126.3	281.6	229.9	171.9	38.8	205.3	191.4	70.7	60.2	264.3
CPXM1	4679.4	6565.7	4636.2	6567.1	7578.2	6221	5451.8	6686.6	9976.4	7448.8
MAVS	2198.7	2153.5	1683.1	1983.4	1678.7	2107.9	2103.3	1390.5	2705.2	2396.4
LZTS3	974.6	729.5	335.1	676.5	960.3	1329.1	1228.2	134	71.3	65.8
XRN2	3060.8	3024.9	3544.4	3774.5	2729.3	2236.2	2376.6	5166.3	3432.2	3890.4
KIZ	885.8	594.5	702.3	1004	810.7	845.5	1044.2	636.2	1047.3	1011.8
DYNLL1	4776.1	2445	2736	3545.6	2371	1835.9	2784.9	580.2	2173	586.8
TESC	12.8	84.7	74	36.6	48.5	19.2	48.9	500.1	119.5	7.7
SNX5	2748.1	3215.7	3235.6	3151.7	2841.9	3220.2	3498.4	2410.7	2348.7	3563.2
RPL6	6350.4	5812.5	7011.8	7984.7	8099.6	5879.8	7406.2	6135.9	5868.3	10023.3
MAPKAPK5	1167.9	1086.6	1330.5	1173.4	1237	1155.9	1390.9	1553	1565.5	1587
P2RX7	1089	795.9	1063.6	1232.9	1118.5	1311.2	968.7	546.5	788.3	199.5
ESF1	1054.5	927.9	1125.9	1221.9	1091.3	1158.5	1454.7	1176.3	1060.4	1664.4
RBBP9	249.6	241.1	170.4	151.5	52.4	110.3	201	60.1	137.6	78.4
ANAPC5	6730.1	7534.8	7081.9	7760.1	7194.6	7577.1	8793.9	6519.9	8599.7	8046.2
SLC23A2	2022.1	1847.5	2239.2	1678.8	1877.8	2558.2	2373.4	1320.9	1508.3	1674.1
SLC8B1	1250.7	1407.9	1196.1	1313.8	1035	1114.9	971.9	1772.4	1320.5	3727.8
TMEM230	3919.9	3546.9	4069.4	4015.3	4237.2	3354.9	3816.3	3716.8	6012.9	4224.5
DZANK1	126.3	379.3	189.9	371	371.9	263	194.6	191	98.4	107.5
KDM2B	350.2	332.7	384.7	342.9	255.4	443.9	546.6	482.1	426.8	424.1
TASP1	804.9	734.1	823	865.3	812.7	549.1	616.7	523.3	608.5	1190.9
OAS1	452.8	503.6	315.6	354.8	185.4	377.2	270.1	118.2	1491.2	132.7
GCN1	2448.2	2545.7	2217.8	1502.7	2765.2	1991.1	2002.3	1356.7	2110.8	2394.5
RPLP0	20738.9	20090	25997.9	26477.8	23699.6	17310.9	21380.7	29499.8	15783.4	23470.4
PXN	1541.7	1252.2	1205.8	1083.2	963.2	1454.9	1102.7	1927.5	1780.4	1439.8
KIF16B	742.8	743.3	527.9	735.2	710.7	740.3	561.4	1268.1	1280.3	386.3
TRMT6	475.4	654	352.6	631.4	438.9	459.3	1005.9	537	624.6	301.1
PEBP1	8728.6	7750.8	9641.6	9129.1	9620	8513.7	7820.9	9710.2	7981.1	10452.3
BRAP	1587.1	1636.8	1687.9	2005.5	1036	1212.4	1559.9	2102.6	1340.6	2476.8
ERP29	2018.2	2174.1	2268.4	2419.9	2435.1	1842.3	1870.4	1800.9	2519.4	1850.3
FUS	5747.7	6965.5	6367	7767.7	4458.5	7092.2	7013.8	5558.8	6035	5133.7
IGBP1	1072.2	1032.5	1070.4	1331.6	1402	991.7	1181.4	1438	885.7	1027.3
FXYD5	7704.7	6740.4	6636.8	6579	8742.3	7829.9	7476.4	6500.9	5944.6	4775.4
ZNF302	1580.2	1818.5	1926.6	1630.3	1489.4	1705	1343	1173.2	654.7	705.9
GRAMD1A	1224.1	1212.6	1184.4	810.9	866.1	1339.4	1256.9	1100.4	1242.1	651.6
CDIP1	1159	898.2	988.6	690.1	512.7	850.6	560.4	489.5	721	580
GANAB	4661.7	5869.7	5098.9	4458.6	6048	4549.4	3686.6	5491.3	6151.5	5284.7
GMIP	807.9	958.4	723.7	610.9	874.8	687.7	807.1	1563.5	1574.5	855.9
RBM41	859.1	974.5	717.8	992.1	1136	1046.9	803.9	560.2	949.9	1169.6
BIRC5	133.2	629.6	799.7	833	1418.5	193.7	209.5	19	127.5	11.6
LAG3	1169.9	1069.9	730.5	775.2	754.4	1469	886.8	4627.2	607.5	2020.7
2,00 MLF	8033.2	7259.3	7808.5	7291.2	8957.9	8258.4	10002.9	14244.6	10408.1	11092.3
DDX24	12707.7	9815.7	9687.4	7849.4	9668.6	10594.6	11834	12752.8	7618.6	9114.1
ZBTB25	872	891.3	979.8	901.1	1045.7	1185.4	1475.9	657.3	612.5	682.6
NECAP1	1828.8	1636.8	2183.7	2031.1	2214.7	1812.8	3422.9	4206.3	1764.3	3209.8
ARHGAP4	4641	4516	5021	3775.4	4015.8	4295.3	5189.1	6647.5	7410.7	6214.2
DHX32	814.8	1159.9	1012	1057.6	824.3	768.5	900.7	1066.6	793.3	1728.3
RCOR1	369.9	122.1	233.8	200.8	399.1	222	373.2	471.6	179.7	283.7
GPATCH2L	2703.7	2885.3	2400.9	2882.8	1855.5	3000.8	1979.9	4501.7	2480.3	4940
LTBP4	3095.3	2766.2	2953.2	2404.6	3148.7	4702	4210.8	1036	264.1	3346.3
BLVRB	622.4	742.5	489.9	645.8	543.7	565.8	475.3	227.9	182.8	395
SLC9A1	577	322	187	379.5	320.4	514.5	475.3	89.7	216.9	251.7
SPTLC1	1163.9	1169.1	1252.6	1318	1182.6	1274	1269.6	1261.8	1699	994.4
PAPOLA	3353.7	2860.1	3942.7	3256.3	3494.4	3478.1	3842.9	2987.7	3121.9	3207.8
CCNK	161.8	195.4	200.6	143.8	253.4	273.3	204.2	706.8	466.9	166.5
PCBP4	159.8	174.7	88.6	112.3	58.3	188.6	92.5	391.4	104.4	40.7
RGS1	16673	17037.7	4914.8	25273	4022.6	606.8	2167.1	867.2	32308.9	8347.3
YPEL3	2494.6	2071	1864.2	1642.2	2540	1896.2	1723.7	1421.1	3009.5	2192.1
MRPS33	548.4	589.1	752.9	838.1	667	645.3	497.6	206.8	491	379.6
NDUFB2	952.9	1112.6	1452.2	1118.1	1440.9	763.4	733.7	1006.5	1371.7	927.6
NUDC	3236.3	3545.3	3157.7	3420.6	3316.7	3094.5	5459.2	3122.8	3234.4	3195.2
MAEA	1348.4	1339.2	1293.5	1535.8	1513.7	1448.5	1244.1	1177.4	1347.6	1492.1
ICAM1	1237.9	447.9	1536	1478.8	266	664.6	1506.8	2352.6	367.5	466.7
STRN4	1663.1	1645.2	1823.3	1740.1	1258.3	1291.9	1334.5	2403.3	2619.9	2091.4
IRAK3	4193.1	3785.7	4273.9	3840.9	5037.2	3919.4	3163.4	3863.4	3311.7	3308.5
LYZ	493.2	161.8	343.8	239.9	309.7	687.7	345.6	101.3	285.2	42.6
MUL1	756.6	967.6	620.4	901.9	1006.9	723.6	724.1	1143.6	925.8	1212.2
PDCD7	1289.2	269.4	902.9	431.4	159.2	692.8	842.2	975.9	140.6	299.2
SPG21	2965.1	3237.8	2838.2	2667.5	3189.5	3220.2	2513.7	2511.9	3222.4	3367.6
DNAJB11	3463.2	3211.1	3059.3	3452	1712.7	1901.3	5342.2	3999.5	1886.8	3539.9
RAB11FIP3	1321.8	850.1	1069.4	748.8	1391.4	1161.1	1373.8	741.7	252	1403
GNPTG	1248.8	1178.2	1390.9	1210	1342.8	1186.7	1035.7	1670.1	1680	1530.8
ZNF268	1052.5	1569.7	777.2	1108.7	976.8	1071.3	795.4	1801.9	734	873.4
GOLGA3	550.4	510.5	446.1	288.4	622.4	402.8	691.2	978	682.8	481.2
PABPC4	2275.6	1286.6	1816.5	1591.2	1789.4	1629.4	1998	1630	761.2	1300.4
CERS4	321.6	268.6	317.5	217.8	222.3	365.6	255.2	243.7	196.8	16.5
MCOLN1	412.3	526.5	520.1	428.8	442.7	402.8	443.4	321.8	321.3	486.1
USP48	2542.9	2655.6	2697	1985.1	2939	2615.9	2850.8	2399.1	3197.3	3154.6
EFNB1	311.7	476.2	314.6	162.5	230.1	171.9	222.2	529.6	377.6	1219
PDPR	948.9	1207.2	888.3	901.1	987.4	637.6	1118.6	630.9	766.2	1115.4
AARS1	2311.1	2441.1	1754.2	1766.4	1573.9	1842.3	1877.9	438.9	3723.4	822
GLG1	3476	3797.9	2957.1	2867.5	3520.6	3510.2	3116.7	3222	3923.3	4145.1
KIF4A	86.8	238.8	259.1	265.5	352.4	105.2	174.4	1.1	30.1	4.8
TNRC6A	838.4	764.6	628.2	686.7	904.9	1247	1150.5	1097.2	518.1	1046.7
PLEKHG2	251.5	219.8	424.7	545.4	317.5	347.7	695.4	850.3	452.9	300.2
NAT14	213.1	320.5	424.7	238.2	256.3	170.6	390.2	393.5	201.8	528.7
PITPNM2	203.2	194.6	174.3	112.3	199	305.3	330.7	176.2	15.1	74.6
EXOC1	2083.3	1589.5	1645.1	2263.4	1571.9	1779.5	2271.3	1174.2	2370.8	2045.9
RBM27	249.6	318.2	156.8	245.1	299	275.8	422.1	437.8	159.7	285.6
OSBPL8	3338.9	3720.9	3402.2	2641.1	4438.2	3487.1	2938	3722	3051.7	1889.1
DTX2	371.9	428.1	425.6	365	333	220.7	291.4	146.6	379.6	84.2
PUS7	429.1	467.8	599	872.2	407.8	523.4	518.9	617.2	817.4	547.1
LAMB1	33.5	20.6	31.2	5.1	111.7	38.5	67	79.1	40.2	50.3
DLD	2437.4	2712.8	3208.3	2843.7	3687.6	2486.4	2863.6	3679.8	3178.2	8108.1
WDR7	746.7	803.5	1064.6	565	947.6	901.9	414.7	658.3	626.6	795.9
TXNL1	2061.6	2113	2383.4	2478.6	2215.7	1877	2214.9	4575.5	2674.1	2279.3
ABCC6	367.9	241.1	135.4	202.5	225.3	142.4	98.9	196.2	44.2	205.3
CMTM6	3126.9	3311.1	3747	4030.6	4019.7	2164.3	3111.3	7468.3	6200.7	4652.4
ITGA6	2269.7	1122.5	1780.5	1100.2	1294.3	1812.8	1286.6	1470.7	7305.3	3174.9
RAPGEF4	0	0	0	0	0	0	0	29.5	8	441.5
MAP3K20	1492.4	1804.7	1625.6	1695	1391.4	1785.9	1486.6	1279.7	0	3590.3
FH	858.2	923.3	956.5	1059.4	663.1	569.6	798.6	808.1	888.7	884
SEL1L3	963.7	477.7	828.9	420.3	570.9	544	579.5	1267.1	1604.7	982.8
CDV3	2298.3	975.2	1999.6	1451.6	1837	1696.1	1620.5	3267.3	1488.2	1573.4
MYO15A	102.6	205.3	125.6	56.2	97.1	414.4	103.1	106.6	29.1	23.2
ALKBH5	3514.5	2847.1	2698.9	2276.1	1718.6	2505.6	2237.3	2977.2	2167	1986.9
NLRP1	4336.2	3404.9	3881.4	2617.3	3706.1	4541.7	5865.4	3229.3	4161.3	1007.9
SPAG7	1117.6	1285.1	1278.9	1289.9	1138.9	1175.2	1203.7	2350.5	1852.7	1891
ORC6	75	302.2	516.2	351.4	245.6	116.7	271.2	100.2	172.7	165.6
ZC3HC1	397.5	556.3	546.4	710.5	404.9	414.4	601.9	591.9	658.7	741.7
ESR1	191.4	54.9	131.5	27.2	299	157.8	204.2	10.5	167.7	81.3
RGS17	60.2	42.7	11.7	25.5	128.2	91.1	71.2	35.9	45.2	5.8
TMEM101	306.8	263.3	346.7	197.4	229.1	315.6	288.2	97.1	497.1	277.9
CD200	924.2	1691	1534	1403.1	587.4	1812.8	952.8	223.7	2078.6	596.4
PSME1	8723.6	7831.7	9213	9623.5	8717.1	7980	7951.7	8194.2	12078.1	9502.4
PPP2R3C	945	834.1	1019.8	1290.8	1095.2	846.7	932.6	1671.1	1358.6	1038
HAUS4	419.2	428.1	460.7	416.1	451.5	419.5	425.3	265.9	214.9	281.8
JPH4	194.3	255.6	118.8	169.3	200	184.7	54.2	29.5	105.4	42.6
SLC7A8	185.4	91.6	134.4	74	66	141.1	72.3	44.3	0	14.5
OSGEP	1412.5	1776.5	1892.5	1637.1	1269	1338.1	1427	1505.5	2155.9	993.4
SLC22A17	1371.1	881.4	1246.7	762.4	1413.7	1163.6	1336.6	287	0	308.9
RNF31	442.9	522.7	353.6	386.3	402	504.2	533.8	485.3	545.3	344.7
SCFD1	1992.5	1969.6	2045.4	2503.3	1932.2	2200.3	2696.6	2891.7	2308.6	3065.5
G2E3	885.8	1005.8	813.3	828.8	1099.1	991.7	869.8	1455.9	909.8	2353.8
HECTD1	2762.9	3292.8	3530.7	2248.9	3041	3294.6	3063.5	5330.9	3212.3	4383.3
HNRNPC	13415.9	14759.8	17882.6	14658.2	16170.9	13310.6	12990.9	20910	16743.4	18550.7
SUPT16H	2889.1	3959.7	3534.6	3321.9	3427.4	2813.5	2730.7	3685.1	3913.2	5781.4
TOX4	2366.4	1779.5	1539.9	1384.4	1262.2	1376.6	2330.9	2395.9	1357.6	3225.2
GEMIN2	273.2	302.2	418.8	327.6	307.8	230.9	305.2	71.7	254.1	257.6
TINF2	1638.4	1828.4	1757.1	1684.8	1540.9	1549.8	1678	2490.8	2399.9	1778.7
SEMA6A	182.5	140.4	86.7	183.8	298.1	331	293.5	282.7	398.7	112.3
TRPM7	2409.8	2812.8	2623.9	2169.8	1567.1	2717.3	2465.9	3064.8	3112.9	1935.5
TYRO3	126.3	106.1	123.7	68.1	29.1	65.4	93.6	31.6	155.6	10.7
WDR76	131.2	372.4	512.3	374.4	216.5	139.8	300.9	53.8	197.8	126.8
SNAP23	2425.5	2633.4	2491.5	2734.7	2349.7	2352.9	3436.7	2238.7	3056.7	2444.8
PHGDH	2127.6	2388.5	1999.6	1962.1	2275.9	1739.7	2128.8	588.7	587.4	2898.9
COL9A3	258.4	105.3	58.4	274	96.1	379.8	326.4	3657.7	15.1	57.1
EZR	4414.1	2647.9	4694.7	3115.9	5025.6	2119.4	2800.8	4744.3	6145.5	4606
MYL6	14070.9	12098.9	14451.2	13261	14756.3	11792.9	15583.3	13602.1	11752.7	12429.4
AGO1	1217.2	1624.6	1228.2	1178.5	1788.5	1658.9	1381.3	640.4	1492.2	1336.2
CLSPN	48.3	396.8	561	301.2	414.6	145	138.2	6.3	189.8	56.2
RFFL	492.2	447.2	403.2	332.7	426.2	347.7	514.7	381.9	519.2	968.3
UNC13D	7514.3	7493.6	5334.6	5894.9	4983.8	6117.1	6829.9	3205.1	6518	2444.8
MFSD11	711.2	605.1	837.6	630.5	640.8	691.5	641.2	329.2	532.2	595.5
DPYSL2	2512.3	2173.3	1962.6	1878.8	1803	2278.5	1429.1	1191.1	639.7	1465
GPATCH2	457.7	420.5	385.7	503.7	535	454.2	280.7	991.7	690.9	1023.4
NUP50	1235.9	1965.7	1721.1	1336.7	834	1570.3	1465.3	1316.6	1861.7	1721.5
CDC45	76	512	403.2	382.9	551.5	137.3	151	3.2	159.7	110.4
COMT	3702.9	4131.4	3753.8	3502.2	4283.8	3125.3	2571.2	3979.4	4536.8	4415.2
ADA2	738.8	366.3	712	423.7	369.9	207.8	36.2	0	2566.6	315.6
ECHDC1	901.6	1179	1146.4	1164	870.9	993	790.1	740.6	1909.9	1019.6
LRRFIP2	2640.6	2463.3	2260.6	3047	3001.2	2807.1	2981.6	3974.2	3154.1	3538
SEC22C	1788.3	1239.3	1067.5	1358.9	1238.9	1249.6	1281.3	1510.8	1129.7	1068.9
XYLB	95.7	126.7	227.9	71.5	93.2	107.8	154.2	70.7	266.1	63.9
HDAC6	2622.8	3300.4	2882.1	2687.1	2800.2	2758.4	3481.4	2039.3	1781.4	2518.4
CDC6	169.7	314.4	550.3	279.1	352.4	69.3	176.5	21.1	177.7	71.7
UPRT	444.9	405.2	400.3	471.4	493.2	427.2	505.1	567.6	481	380.5
CDC23	1066.3	1400.3	1196.1	1141.9	1248.6	1000.7	784.7	797.6	1175.9	1629.6
AAAS	1140.3	1343.8	839.6	1474.6	1745.7	1444.6	1234.5	1006.5	1516.3	1055.4
CBX5	2555.7	2728.8	2560.6	2939	2611.8	2891.8	2292.6	1742.9	2395.9	2880.5
SUCO	1928.4	1188.1	1551.6	1365.7	1280.7	1091.8	1906.6	4739	2300.5	1850.3
MSH2	1691.7	2068	1949.9	2424.2	1411.7	1670.4	1371.7	542.3	1132.7	979.9
MAP3K1	1114.6	1100.4	898	1206.6	894.2	715.9	863.4	1311.4	830.4	1784.5
DHPS	1246.8	1700.2	917.5	1347	1697.2	1467.7	1671.6	883	1800.5	986.6
HOOK2	375.8	373.9	426.6	406.7	445.7	600.4	602.9	169.9	251	278.9
ARCN1	3777.9	3041.7	3037.9	3651.1	2767.2	2736.5	2514.8	3037.3	4432.4	4632.1
TMEM38B	2265.7	1910	2260.6	1691.6	1668.1	1806.4	1586.5	1679.6	2761.4	1524
PSMD5	1336.6	1136.3	1182.4	956.4	937.9	1062.3	1316.4	1459.1	1092.5	1963.6
PTGS1	14991.2	16478.3	6300.8	11355.9	13214.4	16292.2	9289.4	4356.1	1728.2	3781
NUP188	1679.8	2396.1	1643.1	1711.1	1515.6	1828.2	1465.3	1323	1940	1935.5
CRAT	1131.4	1133.2	977.9	1004.9	1257.4	735.1	825.2	890.4	454.9	611
SH2D3C	937.1	1578.1	1044.1	1411.6	692.3	1250.9	886.8	2598.5	1558.5	670
NANS	1806.1	1414	1670.4	1612.4	1208.8	1429.2	1925.7	2372.7	1690	1247.1
TBC1D2	485.3	638.7	309.7	374.4	472.8	370.8	238.2	640.4	554.3	796.9
WHRN	656.9	412.1	440.2	686.7	234	464.4	1721.6	351.3	81.3	318.6
CWF19L1	595.8	670	854.2	736.9	803	712	818.8	1354.6	846.5	1360.4
BTAF1	4975.4	5163.1	4548.6	4599	5886.8	8068.5	8889.6	4638.8	4147.2	12087.6
IKZF5	1619.7	1291.2	1287.6	1439.7	1342.8	1354.8	1465.3	4146.1	2408	3595.1
SORBS1	199.3	444.1	385.7	397.4	342.7	250.2	265.8	324.9	50.2	178.2
BAMBI	197.3	48.1	131.5	8.5	0	150.1	152.1	1.1	18.1	0
WAC	3319.2	2621.2	2635.6	3238.5	2709.9	2843	3650.5	5996.6	3150.1	3860.4
CREM	1414.5	486.9	819.1	312.3	1398.1	402.8	865.6	665.7	337.4	401.8
NUBP2	1230	1575.8	1281.8	1354.6	1463.2	1267.6	1296.2	980.1	1902.9	1686.7
TPSD1	0	263.3	26.3	9.4	12.6	3.8	0	153	32.1	1469.8
SMIM24	1422.4	1406.4	2924.9	1664.3	1787.5	1247	1194.1	468.4	676.8	413.4
HIVEP1	795	577.7	347.7	370.1	719.5	1082.8	383.9	1697.5	736.1	2089.5
FKBP5	6428.3	6169.6	8718.2	9905.1	7369.4	5734.8	6190.8	5624.2	6328.2	12119.6
SRPK1	1345.4	1768.9	1617.8	2105.9	1471.9	1147	1084.6	1158.4	1384.7	1674.1
BRPF3	514.9	298.4	293.2	360.8	202.9	425.9	497.6	370.3	294.2	112.3
MRPS18A	270.3	269.4	348.7	335.2	262.2	272	235	398.8	315.3	428
TMEM14A	1146.2	942.4	1105.5	1430.3	924.3	717.2	652.9	534.9	940.9	385.4
EFHC1	1013	962.3	1139.6	1067.9	1154.4	1424.1	1149.5	1082.4	982.1	1707
HSP90AB1	47250.1	34607.2	40259.2	56738.7	32709.9	40075.6	82702.7	29389	31583.9	34807.6
CDC5L	1822.8	2310.7	2419.4	2382.5	2417.6	2327.3	2056.5	3694.6	2765.5	2341.2
ITPR3	346.2	190	260.1	257.8	198.1	481.1	481.7	337.6	58.2	73.6
ZNF184	819.7	694.4	811.3	906.2	746.7	760.8	642.3	1043.4	667.8	1341
SIRT1	2908.9	1517.8	1467.8	1444.8	903.9	1758.9	2244.7	3511	1135.7	1448.5
HNRNPH3	5295.9	5006.7	5328.7	5484	6915	5571.9	6408.8	8425.2	5940.6	5425.1
IFT74	1220.2	1037	904.8	1217.6	1222.4	1125.2	1557.8	1085.6	702.9	1463
JAK2	1996.5	2051.2	1698.6	1599.7	1769	2603.1	2104.4	2680.7	3055.7	2769.2
IL12RB1	102.6	159.5	41.9	41.7	71.8	92.4	56.4	144.5	370.5	84.2
ABL1	1048.5	631.8	618.5	516.5	945.7	499.1	813.5	883	303.3	967.3
ACOT7	256.5	497.5	375	346.3	487.4	204	467.9	637.2	145.6	641
SH3GLB1	2314.1	2322.9	2638.6	2575.6	3154.6	2642.9	2485	5399.5	4002.6	4731.8
CDC7	454.7	1101.1	1228.2	599.9	1052.5	533.7	873	15.8	368.5	382.5
SYDE2	264.4	405.2	429.5	222.1	179.6	386.2	196.7	0	0	533.5
PCSK5	390.6	220.5	219.1	449.3	143.7	357.9	299.9	63.3	0	39.7
SCD	527.7	960.7	1631.4	1375.9	1239.9	402.8	1542.9	3121.7	1198	3071.3
TMED1	264.4	281.6	219.1	317.4	221.4	204	164.8	185.7	441.8	140.4
ABLIM1	6945.2	6188	5804	3955.8	5126.5	4781.6	3144.3	2989.9	4356.1	1778.7
ERMP1	4146.8	5792.7	4360.6	4441.6	4353.7	4163.2	2763.6	1757.6	3300.7	2792.4
RAB18	1692.6	1990.9	1884.7	1533.3	2017.6	1569.1	2211.8	3041.6	2046.5	3073.2
HSD17B7P2	169.7	201.5	149	304.6	94.2	316.9	566.8	53.8	160.7	184.9
PRTFDC1	228.8	267.1	354.5	309.7	104.9	309.2	380.7	91.8	84.3	114.3
MACROH2A2	362	525	634.1	494.4	509.7	381	344.5	260.6	2	483.2
WASHC2A	1443.1	1429.3	1212.6	1275.5	1323.4	1113.6	1297.3	2014	1670.9	1923.9
MAST3	603.7	496.8	370.1	384.6	405.9	628.6	464.7	604.5	317.3	145.2
MZF1	1118.6	1179.7	1105.5	1256.8	1366.1	1467.7	1451.5	752.2	938.9	1015.7
OCEL1	219	182.4	174.3	317.4	197.1	139.8	95.7	184.6	244	108.4
MYO9B	1882	1419.4	1795.1	1124	1544.8	2202.8	2384	5331.9	2647	1770
KCNK6	42.4	115.2	193.8	74.9	69.9	66.7	130.8	367.1	279.2	29
CATSPERG	128.2	95.4	104.2	193.2	209.7	200.1	196.7	55.9	40.2	99.7
PSMD8	1834.7	2072.6	2546	2145.9	2174.9	1894.9	1708.8	2572.1	2495.3	2744
HSD3B7	164.7	147.3	123.7	113.2	97.1	123.2	81.9	911.5	115.5	116.2
SETD1A	77.9	84.7	146.1	97.9	206.8	142.4	76.6	418.8	151.6	154.9
BCL7C	1088	928.7	1175.6	1038.1	840.8	991.7	882.6	1720.7	968	692.3
CIRBP	11097.9	9879.1	9117.6	10811.3	13135.8	12556.3	11293.8	11921.5	11055.8	11363.4
ATP5F1D	2177.9	2069.5	2705.8	2344.2	2291.4	1906.5	2005.5	2059.4	2469.2	2142.7
PRKY	684.6	750.9	0	932.6	0	0	2.1	1352.5	1	966.3
HNRNPM	8233.4	8990.8	8610.1	9055.1	10582.2	7283.3	6729.9	12275.9	10047.7	13338.6
MARCHF2	818.7	793.6	398.4	552.2	741.8	458	473.2	1548.7	950.9	1751.6
NDUFB7	917.3	1201.1	1527.2	1100.2	1267.1	921.2	861.3	1371.5	1473.1	1075.7
TECR	2455.1	2686.9	2350.3	2807.9	2703.1	2569.8	3405.9	1482.3	2093.7	1837.7
TIMM13	1958	1961.2	2692.1	2419.1	1847.7	1358.6	1690.7	1298.7	1493.2	2468.1
CDC34	1011.1	341.1	647.7	625.4	199	605.6	883.6	577.1	221.9	280.8
MTAP	653	1230.1	928.2	886.6	770	1158.5	612.5	618.2	987.1	784.3
POLR2E	3402.1	2964.6	3203.5	3050.4	3580.8	2754.5	2791.3	2866.4	3484.4	3225.2
POLRMT	1364.2	1130.1	1332.4	1316.3	454.4	1982.2	1172.9	1047.6	624.6	826.9
RASSF7	799	886	655.5	765.8	568	855.7	216.9	443.1	782.2	240.1
GADD45B	15551.4	7121.2	7350.8	12921.5	6698.5	12759	16981.6	5680.1	1978.2	1475.6
PALM	106.5	133.5	115.9	162.5	91.3	71.8	113.8	361.9	4	304
MKNK2	2208.5	551	1539.9	973.4	714.6	872.4	2835.9	1240.7	596.5	997.3
ARVCF	686.5	338.1	510.4	340.4	276.7	474.7	744.3	251.1	230	447.3
TRMT2A	1319.8	1345.3	1474.6	1329.9	1186.5	1267.6	1239.9	990.6	1887.8	1499.8
RANBP1	1320.8	2011.5	2844.1	2294.8	2332.2	1374	1504.6	2303.1	2312.6	1700.2
ZDHHC8	329.5	226.6	367.2	203.4	214.6	288.7	384.9	158.2	189.8	272.1
KLHL22	239.7	327.4	197.7	211.9	52.4	175.8	137.2	85.5	108.4	67.8
MED15	1714.3	1632.3	1629.5	1574.1	1738.9	2106.6	2003.3	1903.2	2501.4	2616.2
SNAP29	867	1570.5	862	1140.2	615.6	469.6	846.4	1135.2	1453	1207.4
CRKL	2724.4	3585.8	1817.5	2182.5	1738	2664.7	3223	3764.2	2869.9	4327.1
LZTR1	1951.1	2122.9	2015.2	1330.8	1742.8	1918	2172.4	746.9	1302.4	1505.6
SMARCB1	937.1	982.9	1247.7	767.5	727.2	890.4	886.8	1058.2	780.2	827.9
DERL3	254.5	392.2	298	248.5	310.7	198.9	295.6	71.7	234	178.2
BCL2L13	1803.1	1707	1743.5	1564.8	1260.3	1279.1	1114.4	1168.9	1715.1	1241.3
DDT	89.8	72.5	99.3	81.7	92.2	107.8	61.7	88.6	125.5	114.3
OSM	823.6	1478.1	1012	722.4	743.7	356.7	624.2	917.8	1752.3	3790.7
CABIN1	717.1	679.9	780.2	550.5	1022.4	995.6	1272.8	866.2	668.8	952.8
TBC1D10A	220	291.5	278.6	197.4	113.6	256.6	244.6	244.8	450.9	405.7
SF3A1	4135.9	2460.2	2647.3	2077.9	2883.7	2374.7	2633.9	2223.9	1985.2	2295.7
GGT5	11.8	0	0	7.7	1	0	0	215.2	192.8	45.5
RNF215	148.9	57.2	169.5	84.2	88.4	102.6	127.6	71.7	77.3	38.7
SEC14L2	126.3	148.8	104.2	104.7	170.9	127	75.5	38	10	45.5
SPECC1L	336.4	188.5	225	218.7	164.1	195	232.9	120.3	139.6	138.5
PPIL2	1230	1245.4	1036.3	1127.4	1026.3	1098.2	908.1	705.8	1013.2	939.2
YPEL1	370.9	219	314.6	337	418.5	256.6	381.7	125.5	522.2	319.5
SNRPD3	1834.7	2071	2420.4	2254.8	2285.6	1467.7	1801.3	1346.2	2205.1	1832.9
1,00 PES	1297.1	1404.9	1171.7	1213.4	796.2	1103.3	1022.9	974.8	1167.8	998.3
MAPK1	2349.6	1596.4	2803.2	2044.7	717.5	2491.5	1938.5	2519.3	1308.4	1540.5
GGT1	314.7	264.8	210.4	370.1	352.4	460.6	296.7	53.8	989.1	535.4
PPM1F	4940.8	6036.1	4943	3953.2	4016.8	5111.3	3193.2	4244.2	9837.8	3596.1
SLC35E4	115.4	78.6	47.7	75.7	55.3	19.2	118	194.1	8	220.8
CYTH4	569.1	232.7	672.1	350.6	392.3	587.6	188.2	782.8	2894	112.3
ESS2	647.1	691.4	597.1	542.9	429.2	408	493.4	941.1	478	379.6
CRYBB2P1	443.9	972.9	451.9	468	583.5	515.7	691.2	589.7	889.7	848.2
MFNG	4883.6	5204.3	5809.9	5716.2	4591.6	3666.7	2983.7	3189.3	8406.9	7235.7
LRP5L	556.3	609.7	494.8	588	615.6	492.7	705	1390.5	948.9	1651.8
SLC25A1	1140.3	1269	1159.1	1293.3	889.4	1102.1	1035.7	2955	687.9	1590.8
GRK3	333.4	275.5	487	304.6	428.2	286.1	393.4	494.8	572.4	909.2
GGA1	1771.6	1593.3	1563.3	1129.1	1951.6	1765.3	1957.6	2820	3381	1372
SH3BP1	138.1	106.1	128.6	74.9	104.9	93.7	101	91.8	209.9	34.9
LGALS1	85.8	57.2	219.1	115.7	191.3	39.8	151	318.6	1621.7	45.5
HPS4	2351.6	2477.8	2275.3	2029.4	2207.9	2707	3024.2	1649	2022.4	3561.2
PIK3IP1	5586.9	5122.7	4676.2	3511.6	4159.5	4046.4	5918.6	516.9	3816.8	5385.4
SRRD	543.5	778.4	557.1	621.1	556.3	513.2	642.3	567.6	640.7	812.4
PATZ1	1285.3	581.5	727.6	651.8	803	722.3	664.6	768	548.3	473.5
TRIOBP	2269.7	1780.3	1912	1746.9	1501.1	2213.1	1608.8	2186	3103.9	1840.6
TFIP11	964.7	994.3	552.3	726.7	656.4	860.9	1389.8	2690.2	936.9	1610.2
GCAT	531.7	673.1	642.8	433.1	903	500.4	396.6	636.2	456.9	567.4
ANKRD54	1076.2	989.7	801.6	1119.8	1130.2	1035.3	1551.4	2269.3	928.9	759.1
EIF3L	3753.2	3440.8	2943.4	3861.3	3413.8	3000.8	2622.2	3153.4	2693.2	3817.8
SNU13	5123.3	3133.3	3927.2	3567.8	4528.4	2813.5	2581.8	3766.3	2792.6	2568.8
MICALL1	496.2	210.6	401.3	269.7	356.3	264.3	230.7	341.8	235	248.8
CCDC134	160.8	154.9	112	132.7	85.4	223.2	199.9	113.9	84.3	86.2
DEPDC5	519.8	662.4	927.2	542	393.2	708.2	669.9	810.2	1041.3	715.5
PICK1	1362.2	1108	778.2	947.9	896.2	1629.4	1632.2	335.5	522.2	900.5
TTC28	1277.4	297.6	537.6	530.1	651.5	737.7	1038.9	850.3	1439	442.5
CENPM	110.5	357.9	399.3	412.7	288.4	110.3	115.9	0	105.4	71.7
TPTEP1	854.2	698.2	852.2	610.1	1017.5	1041.8	546.6	1.1	1	718.4
DDX17	5074	3710.9	4092.7	4082.5	7953.9	5520.6	4955.2	3632.4	5990.8	5389.3
TCF20	202.2	193.8	200.6	134.4	150.5	159.1	237.1	123.4	140.6	145.2
HSPCB	239.7	208.3	274.7	325	210.7	233.5	134	86.5	190.8	116.2
CBY1	287	392.2	229.9	297	302.9	370.8	264.8	126.6	304.3	133.6
TOMM22	1267.5	1304.1	1719.1	1700.1	1823.4	1147	1074	1889.5	1533.4	1173.5
XBP1	16987.6	14885.7	16541.4	17569.9	16698.2	12573	19670.8	12784.4	26365.3	12932.9
RTCB	2269.7	2242	1893.4	1973.2	1555.4	1258.6	1288.8	1344.1	1856.7	3038.4
JOSD1	1555.5	894.3	1146.4	853.4	1630.2	886.5	1222.8	1030.7	500.1	800.7
FBXO7	4331.2	4274.9	4450.2	3517.6	5378	3807.8	4329.9	7244.7	4433.4	6374
GTPBP1	1875.1	1860.4	1952.9	1566.5	2246.7	2347.8	2182	1727	1418.9	2165
POLDIP3	2725.4	2982.9	2081.4	2793.5	1472.9	2324.7	2728.5	2633.3	2369.8	2653
TIMP3	2641.6	3267.6	3935.9	6779	2704.1	1598.6	4885	3098.5	0	53.3
PPP6R2	1518.1	1701.7	1201.9	1626	1711.8	1842.3	1848.1	1622.6	2386.9	1385.6
SBF1	1197.5	571.6	1016.9	629.7	513.6	1307.3	1346.2	352.4	582.4	503.5
SUN2	6036.7	1778.8	3869.7	2440.3	1589.4	3702.6	3381.4	4216.8	1225.1	1294.6
CYB5R3	4880.7	4800.6	4306	3354.2	4494.5	3845	3314.4	5093.5	3133	6406.9
DNAL4	385.7	408.3	297.1	427.1	280.6	402.8	256.3	143.5	220.9	220.8
LMF2	1176.8	1021.8	1035.4	954.7	810.7	1084.1	911.3	915.7	941.9	875.3
RHBDD3	723	930.2	678.9	808.3	572.9	794.1	1122.9	678.4	1031.3	1004.1
PACSIN2	1188.6	1481.9	1248.7	851.7	995.2	1018.7	1037.8	1056.1	1540.4	1789.3
TTLL1	316.6	210.6	225	337	240.8	255.3	246.7	232.1	282.2	177.2
RASL10A	184.5	116.8	55.5	250.2	56.3	127	159.5	1218.5	7	205.3
AP1B1	2032	1456.8	1448.3	1605.6	1469	1486.9	1557.8	946.3	1755.3	1295.5
HMGXB4	583	610.5	814.3	626.3	875.8	531.1	717.8	2405.4	709.9	1417.5
TOM1	1444.1	1157.6	747.1	1320.6	1369	1344.5	1453.6	2518.3	1376.7	2537.8
NEFH	77.9	118.3	146.1	63	133	111.6	93.6	159.3	2	0
CHKB	145	103	110.1	115.7	102.9	179.6	207.4	87.6	122.5	59.1
MCAT	459.7	566.2	516.2	200	552.5	286.1	408.3	418.8	147.6	197.5
THOC5	773.3	1100.4	1010	910.4	536.9	509.3	523.2	740.6	1391.8	1270.3
MCM5	1816.9	3343.1	3340.8	3138.1	2387.5	1903.9	2347.9	1317.7	2875.9	3076.1
ARSA	368.9	383.8	357.5	471.4	352.4	559.4	598.7	366.1	417.7	249.8
TSPO	3584.5	3527	3385.6	3526.9	3869.2	3692.3	2888	3212.5	3572.8	4297.1
TTLL12	1330.6	1706.3	1915.9	1535.8	655.4	782.6	629.5	812.3	1596.6	1369.1
CBX7	522.8	185.4	185.1	178.7	291.3	614.5	389.2	86.5	222.9	280.8
RPL3	60185.6	54497.3	56125.6	62118	64210	51545.2	61917.5	64593.2	40425.6	65865.3
ZMAT5	295.9	320.5	301	287.6	284.5	214.3	220.1	101.3	278.2	152
RBFOX2	698.4	543.3	349.7	379.5	300	668.4	900.7	65.4	9	186.9
SYNGR1	1888.9	2245.8	1763.9	2017.4	3045.8	1512.6	1858.7	1736.5	2572.7	3023.8
TAB1	243.6	163.3	149	189.7	235.9	234.8	132.9	82.3	134.6	149.1
ASCC2	2178.9	1944.4	1527.2	2134.9	1402	1824.4	2038.4	2214.4	2901	2158.2
MTMR3	316.6	252.6	168.5	258.7	184.5	180.9	233.9	307	324.3	297.3
MIEF1	826.6	1421.6	875.6	924.9	694.2	967.3	499.8	1133.1	1286.3	1708
APOL4	141.1	596	190.9	249.3	221.4	402.8	26.6	0	0	0
APOL1	510	614.3	342.8	508.8	521.4	563.2	264.8	302.8	931.9	279.8
MYH9	15002	13496.1	13139.2	8012.8	11227.9	10374	9744.5	13885.9	15249.2	20410.7
SAMM50	1104.8	1177.5	1350.9	1358	1004.9	848	983.6	952.7	834.5	1336.2
TXN2	2126.7	1916.9	2219.7	2320.4	2303.1	1832.1	1611	1985.5	2137.9	2102.1
FOXRED2	352.1	601.3	691.5	547.1	896.2	222	490.2	250	824.4	22.3
EIF3D	4472.3	4250.4	4089.8	4997.2	3879.9	4229.9	3813.2	3275.8	4213.5	5612.9
[truncated: 11,584 more rows]
