# Supplementary material for: Differentiation, ageing and leukaemia alter the metabolic profile of human bone marrow haematopoietic stem and progenitor cells
Source: Nat Cell Biol. 2025 Jul 15;27(8):1367–80. doi: 10.1038/s41556-025-01709-7 (PMC12339397; doi:10.1038/s41556-025-01709-7)
Supplement: Supplementary file 9 — Metabolomics, lipidomics, stable isotope labelling and RNA-seq data of choline-treated and control HSCs/HSPCs, related to Fig. 6. [file 41556_2025_1709_MOESM9_ESM.xlsx]

## Sheet: Information
Supplementary Table 8: Metabolomics, lipidomics, stable isotope labelling and RNA-seq data of choline- and control-treated HSCs/HSPCs, related to figure 6.
Sheet	Content
Mouse Chol vs Ctrl metabolomics	Abbreviated metabolite names
	log2FC (Choline vs Control HSC)
	Significances (Choline vs Control HSC)
	Sample intensity values
Mouse Chol vs Ctrl lipidomics	log2FC (Choline vs Control HSC)
	Significances (Choline vs Control HSC)
	Sample intensity values
Human 13C-Choline metab exp1	13C-Choline labelling values (Choline vs Control human HSPC)
Annotation 13C-Chol metab exp1	13C-Choline labelling metabolite annotation details, experiment 1
Human 13C-Choline metab exp2	13C-Choline labelling values (Choline vs Control human HSPC)
Annotation 13C-Chol metab exp2	13C-Choline labelling metabolite annotation details, experiment 2
Human 13C-Choline lipid exp1	13C-Choline labelling values (Choline vs Control human HSPC)
Annotation 13C-Chol lipid exp1	13C-Choline labelling lipid annotation details, experiment 1
Human 13C-Choline lipid exp2	13C-Choline labelling values (Choline vs Control human HSPC)
Annotation 13C-Chol lipid exp2	13C-Choline labelling lipid annotation details, experiment 2
Chol vs Ctrl hHSPC RNA-seq DEGs	log2FC (Choline vs Control young human HSPC)
	Significances (Choline vs Control young human HSPC)
Chol Ctrl hHSPC RNA-seq counts	Normalized counts per young human sample
Chol Ctrl aged hHSPC RNA DEGs	log2FC (Choline vs Control aged human HSPC)
	Significances (Choline vs Control aged human HSPC)
Chol Ctrl aged hHSPC RNA counts	Normalized counts per aged human sample

## Sheet: Mouse Chol vs Ctrl metabolomics
Name	Abbreviated name	log2FC (Choline vs Control)	Avg intensity	Test	p-value	p-adjusted	Mouse_Exp1412_Choline_S1	Mouse_Exp1412_Choline_S2	Mouse_Exp1412_Choline_S3	Mouse_Exp1412_Control_S1	Mouse_Exp1412_Control_S2	Mouse_Exp1412_Control_S3	Mouse_Exp1412_NC	Mouse_Exp2610_Choline_S1	Mouse_Exp2610_Choline_S2	Mouse_Exp2610_Choline_S3	Mouse_Exp2610_Control_S1	Mouse_Exp2610_Control_S2	Mouse_Exp2610_Control_S3	Mouse_Exp2610_NC
Aconitic acid		-0.189843604185001	65482.1057804027	t.test	0.573574842725782	0.931888718783701	87230.1142997838	84557.4318436877	86008.0049554231	91078.8441194758	72906.3598319903	103668.824454244	0	35184.2345454572	34877.3901364073	39222.4117154619	41590.7585377009	53396.1104226234	56064.7845025768	0
AMP		0.642911699752246	472721.799705719	wilcox.test	0.818181818181818	0.967395988929763	276932.339181809	369701.93784103	305059.570711191	274038.473979666	362712.609080618	357658.603494819	337794.989652574	398782.797563987	415645.86771656	1691933.72719218	392377.83250465	402156.777068107	425661.060134003	270041.993184041
Arginine		-1.9742587384309	3896804.85165075	wilcox.test	0.937229437229437	0.967395988929763	1124208.70679654	1269761.79979625	1124946.47720358	1234060.73215116	1540749.4161151	1137561.03350404	715573.866640412	1922176.43515419	2474748.08945723	1570700.02012138	1246396.62855587	30544782.9841576	1571565.89679607	709661.728217172
Asparagine		-0.615539034374982	46563.1453244464	t.test	0.525822057160209	0.931888718783701	NA	NA	NA	NA	NA	NA	NA	37475.0667101934	55731.47191101	17126.9886479349	28802.659110424	105591.999866171	34650.6857009451	0
Aspartic acid		-0.451256768146272	485865.455142919	wilcox.test	0.30952380952381	0.967395988929763	349370.235209373	404508.349766869	299809.545309761	514400.19455652	490049.036027708	490006.736488494	52802.6102991323	321609.79525617	485988.429623183	601669.746071032	243641.279444982	1150388.44341285	478943.670548094	20460.6395788852
ATP		-0.212351072341553	25634.2502080903	t.test	0.263239567581968	0.931888718783701	25130.422066593	26319.7598892608	19803.0857166853	30025.6795965041	23368.8008228049	29157.7531566937	2796.0653123051	NA	NA	NA	NA	NA	NA	NA
Betaine		1.50437019830526	4408286.47079851	wilcox.test	0.0411255411255411	0.967395988929763	2984419.67346496	3252348.98199427	2948212.8987772	2072491.58737505	1561833.96288905	890782.159202846	1094195.05335147	8732178.24716004	8608418.56473015	12587221.8289269	3527884.03668519	3138840.85213598	2594804.85624047	2542442.9237921
C2-carnitine		0.232238873323515	358297.911496229	t.test	0.480204394465937	0.96551724137931	267302.967151969	229042.120618825	249085.128130864	241448.156400684	258680.205300487	219949.556341707	69516.970204064	479417.711573556	474606.380907804	622992.269052427	397359.278266762	394787.582477012	464903.581732651	310632.513552207
CDP-ethanolamine		0.0634288546604145	21626.5352831138	t.test	0.827150240859212	0.931888718783701	21428.8715136295	28737.8610006988	16138.8768270489	23996.5846961241	20574.5733907182	18882.4442704633	0	NA	NA	NA	NA	NA	NA	NA
CDP-choline		-0.0961747525711046	13037.5667518767	t.test	0.596090569746339	0.931888718783701	10612.4520381097	12997.1566627101	14199.8841135795	11390.5624914007	15027.8390637964	13997.5061416638	0	NA	NA	NA	NA	NA	NA	NA
Choline		5.15323454642874	2536865.82873853	wilcox.test	0.00216450216450216	0.977777777777778	4220351.8907238	4530801.4557289	4083264.10802079	45405.833400246	42920.1366875565	30940.4533609706	15860.2802654499	5944171.50900077	5412628.70209328	5419092.84425328	322213.872671429	253766.13063125	136833.008290089	0
CTP		0.122715464509041	6402.80147407133	t.test	0.681138637151024	0.931888718783701	6255.93084509093	7098.00098281097	5290.39540768566	7153.35055000257	6563.38014970957	9135.39294124741	1417.75999211066	5069.37442981206	5459.72013481911	10876.267188621	2580.76736473773	4585.348918257	6765.68877606189	1211.50620700126
FAD		0.468630186577438	3277.25186198909	wilcox.test	1	0.931888718783701	NA	NA	NA	NA	NA	NA	NA	2630.96633727389	2401.93860026317	6381.77966144731	2965.20454168932	2780.51325105814	2503.10878020268	503.577154607308
Glutamic acid		-0.647390442252489	1335266.63124024	t.test	0.0233677703571925	0.975609756097561	1064982.94499865	1433932.80672358	1054018.32919417	2016679.91696649	1749565.52445298	1924626.55463843	21334.8494419285	768919.442051755	873493.487095617	1048271.05684602	825128.974867161	1882790.51600873	1380790.02103933	29808.8730420257
Glutamine		0.14095655748738	172169.688865232	t.test	0.706037064577189	0.96551724137931	110429.324082966	134433.658687704	108682.80109119	94570.7253733699	108464.208519334	108783.450646404	0	315912.382137873	232741.166643506	181243.510174464	240705.515322856	235559.011935096	194510.511768023	38757.1694963946
GMP		1.96931817894731	36879.9725329513	wilcox.test	1	0.931888718783701	NA	NA	NA	NA	NA	NA	NA	13370.8144032252	15692.8637999205	147202.429977178	13381.4018022496	15736.8600611909	15895.4651539432	10701.255593996
GSSG		-0.338539767022298	324059.28043299	t.test	0.638336435217509	0.96551724137931	78124.7072853354	60461.3000313664	57320.753771123	108314.9184252	66100.3175648842	129885.522269648	36212.6932437569	509715.197277826	570496.876962655	441148.733870643	536800.649004151	599111.497550335	731230.891182709	82596.7213120211
GTP		0.389300307965642	7600.1077274133	wilcox.test	0.484848484848485	0.931888718783701	5163.21078820753	6595.6486064426	4358.35434066662	5751.16917283799	6561.12618658635	6200.26105799468	0	9181.56293807885	8841.17100066337	17576.1299319876	3863.12585621753	6172.79032209721	10936.7425271793	1550.03109647728
Hypoxanthine		0.0118845208789829	219324.123068804	t.test	0.990240345640496	0.96551724137931	NA	NA	NA	NA	NA	NA	NA	431749.929867531	124161.320234116	104771.200555776	159922.935141199	393998.810720869	101340.541893333	69068.5088603595
Inosine		-1.55132957535	81097.0696081167	wilcox.test	0.4	0.931888718783701	NA	NA	NA	NA	NA	NA	NA	26695.4520620969	61911.2538373209	35178.173135967	38051.1364866862	277305.851850962	47440.5502756669	23871.0871559761
Isoleucine		-1.6350872037043	524821.962689864	wilcox.test	0.7	0.967395988929763	NA	NA	NA	NA	NA	NA	NA	224714.568321969	292174.870408665	250008.58300746	147473.463955157	2020504.46379687	214055.82664906	143316.608584189
Leucine		-1.28506936024602	371248.283888382	wilcox.test	0.937229437229437	0.967395988929763	89146.2837908549	87507.5134582036	85868.77333064	117160.046115548	86798.412614659	86427.6076905266	0	470476.555548725	314900.115735953	248306.804089428	148321.487972538	2472990.81822367	247074.988089837	138970.424924481
Lysine		-1.01977019229837	1667782.55104928	wilcox.test	0.7	0.977777777777778	NA	NA	NA	NA	NA	NA	NA	1106174.13011156	1231015.39340651	967972.541881001	883549.357227209	4866015.75881669	951968.124852684	472976.866168986
Malic acid		-0.0229519497540334	423607.254952209	t.test	0.889579408186352	0.967395988929763	426470.927921608	507611.719890599	405750.508442611	415773.01321334	467832.14864418	417450.437089947	267358.04706216	291003.508187797	381403.915096011	509185.772401892	304260.92698599	552304.702382613	404239.479169925	174244.146392894
Methionine		0.141981803530066	219932.822118948	t.test	0.555840030537704	0.96551724137931	180915.551978978	244533.883981498	182457.202163225	149383.985134439	170991.468929751	184057.347348774	47542.1542542962	237855.840043709	234464.283074782	304251.408850188	183364.606736646	352189.299388918	214728.987796465	25496.4500371665
Methyl-thioadenosine		-0.0836272867743778	137686.978504518	t.test	0.713496010333979	0.96551724137931	110470.885500395	104690.745702443	129647.516016267	91772.0050193138	158617.992004196	102727.498334427	100799.962753565	118898.736003646	173075.52479759	165401.667410519	207689.656992798	159395.787909485	129855.726363133	73429.7887004457
N-acetyl-tryptophan		0.29430242259466	623431.561805061	t.test	0.131600257147172	0.967395988929763	656176.466678485	737948.469426747	666276.233282205	455988.297064751	583310.408209803	640889.496168373	0	NA	NA	NA	NA	NA	NA	NA
N-Acetylaspartic acid	NAA	0.230101134087146	20949.0479530529	wilcox.test	0.937229437229437	0.931888718783701	13926.5629902818	18963.0115055664	13182.9095193802	16981.9155027702	13799.2349810514	16127.4896056148	5179.4056561505	17155.81941831	24211.0214356837	48257.5072063152	18275.5524802685	24081.4497708564	26426.1010205358	0
N-Acetylneuraminic acid		-0.160098359158963	5630.4256495692	t.test	0.383823475083951	0.931888718783701	5595.66785234213	5863.88626422294	4495.45637602	6903.3749728936	5479.93169436724	5444.2367375693	2336.91437197339	NA	NA	NA	NA	NA	NA	NA
NAD		0.060642943914359	148465.95525821	wilcox.test	0.393939393939394	0.96551724137931	117430.533950256	120324.517479701	90547.0584639385	146158.163087594	110852.236323721	124587.428470639	8384.16491017921	132467.927254368	138170.104126662	310574.904268646	191535.946251412	148968.423043052	149974.220378526	8052.11782977835
NADH		1.02225028315654	2616.14139028964	t.test	0.128752169967204	0.931888718783701	NA	NA	NA	NA	NA	NA	NA	3276.19365491523	2330.82310575893	4911.2071690204	1162.58226942952	2191.00485130879	1825.03729130499	0
Phenylalanine		-1.33329014611493	2975338.15805858	wilcox.test	0.937229437229437	1	556513.739233055	639413.11548066	533077.586312102	639032.936700803	670309.251454365	541318.157391659	0	3793319.42929829	2874495.72714029	1747051.07702259	1083458.11701899	20649405.8535204	1976662.90612974	746629.141263769
Phosphocholine		2.05396798139097	55128715.1231992	wilcox.test	0.00216450216450216	0.96551724137931	78029975.146771	83556399.4870624	70105218.4358203	16075127.9040096	16136754.9766325	19441782.7846161	453802.695359074	92297438.4377173	102797841.642804	106363902.379264	25893910.8434999	24016187.5937456	26830041.846448	3786116.82379971
Proline		-0.339545162409076	1440663.85256773	wilcox.test	0.818181818181818	0.977777777777778	346271.54840333	403362.866542819	399500.27372456	424168.601432397	348382.090730576	322427.195620994	101646.349623634	2074743.24893334	2267913.59923608	2139659.7675008	927944.07434728	5894142.41678032	1739450.54756026	171227.826754278
S-Adenosyl-L-homocysteine	SAH	-0.0578700793637995	10146.6031290228	t.test	0.710926777860745	0.931888718783701	9495.20653610474	12355.8796015821	7050.20641170506	11673.6058687344	11663.6553175433	10263.2345524403	0	12135.3587269226	7710.48374379748	10911.6311299979	8870.84311018422	10894.062970283	8735.06957897816	0
S-Adenosyl-L-methionine	SAM	-0.441804567934841	119728.883037516	t.test	0.00690717312375054	0.931888718783701	112019.681484877	133404.341938137	99586.9154389187	123784.498663948	169524.08280608	148470.365514057	0	83871.6134448492	99400.4983463683	80946.1450386222	127157.736181473	130337.31428585	128243.403307008	8048.60071590527
Serine		-1.66732661331331	390020.234986074	wilcox.test	0.393939393939394	0.967395988929763	104845.215871942	77355.1290047712	121763.552285197	180777.987161576	150591.133368261	96929.5139664432	56575.3299379308	162893.204529903	552010.781129239	101811.562213255	107473.339590594	2849735.4928007	174055.907911013	119877.437307191
Succinic acid		0.532337771889615	50407.6148733045	t.test	0.0408717425329914	0.931888718783701	58321.2974313804	51969.7271809875	68519.2595332321	44549.5965892347	35049.4949960096	44036.3135089826	39600.9880658621	NA	NA	NA	NA	NA	NA	NA
Taurine		0.158451242223643	515812.88841648	wilcox.test	0.588744588744589	0.967395988929763	536769.527589438	597105.942846472	587196.746213901	571553.430610138	470077.302499619	620069.882935621	30489.6074055193	467189.824670203	508128.782661028	568271.107819978	275475.626877016	517602.774526873	470313.711747474	198218.681506808
Tryptophan		-2.28709897728606	1493339.0858257	wilcox.test	0.937229437229437	0.977777777777778	140024.308268357	173357.902089913	157532.728265338	154613.795477725	212131.781012925	118091.143725764	85331.3895496079	788210.21189549	1254419.5145937	533704.243648907	337414.365795675	13320490.7670064	730078.268128261	231858.738429917
Tyrosine		-1.67512957289117	13828.6731843156	wilcox.test	0.7	0.931888718783701	NA	NA	NA	NA	NA	NA	NA	7688.73966787132	8323.88622332569	3773.33522063248	1977.31081122376	57648.8323694959	3559.93481334462	1806.7857847773
UDP-GlcNAc		1.13133793638697	10187.357371704	wilcox.test	0.699134199134199	0.931888718783701	10284.5630685977	10212.6183700886	5044.2244534735	5484.73477044237	6806.32812722295	9846.4223990247	0	4075.25933526537	5682.00196515783	48634.696687361	5801.18879820144	5305.87565878272	5070.37482682963	157.343047386124
UDP-hexose		0.992106482641144	21862.2223097011	wilcox.test	0.937229437229437	0.931888718783701	14902.2679228266	16732.349455785	11671.1526802248	14329.5716047312	20166.5018247675	18589.6199843549	0	7280.00460986164	10900.6072097223	113092.12947888	9723.25192982754	11668.0543993288	13291.1566161028	941.016965899117
UDP-glucuronic acid		-0.309685762411133	10023.917994511	t.test	0.102321151359967	0.931888718783701	NA	NA	NA	NA	NA	NA	NA	7603.03103013724	9316.39493761247	9937.09602093511	11354.6335353451	9711.19327946744	12221.1591635686	0
UTP		0.476931009676322	340140.179068273	t.test	0.302561466418373	0.96551724137931	NA	NA	NA	NA	NA	NA	NA	291502.804584791	350570.555600017	545494.747876661	211720.703799027	258360.771689595	383191.490859547	21692.1624078782
Valine		-1.33790022045016	4773212.98633014	wilcox.test	0.937229437229437	0.967395988929763	1330315.15880711	1570834.19444248	1124299.28230637	2091279.34424489	1227317.49705064	1194341.06771334	647122.635374508	3414214.89085839	4185580.09931424	4610950.78703125	1686686.33577552	31807754.7499215	3034982.42849591	2595610.90731497

## Sheet: Mouse Chol vs Ctrl lipidomics
Name	log2FC (Choline vs Control)	Avg intensity	Test	p-value	p.adj	Choline_Exp1412_S1	Choline_Exp1412_S2	Choline_Exp1412_S3	Choline_Exp2610_S1	Choline_Exp2610_S2	Choline_Exp2610_S3	Control_Exp1412_S1	Control_Exp1412_S2	Control_Exp1412_S3	Control_Exp2610_S1	Control_Exp2610_S2	Control_Exp2610_S3	NC_Exp1412	NC_Exp2610
Cholesterol	0.20692299369629	49180.75	t.test	0.052403495583906	0.892857142857143	55426	54370	48084	42513	57790	58027	52942	46276	48168	40361	40247	45965	18972	9947.66666666667
CoQ9	0.189261063253292	19982.5	wilcox.test	0.75	0.892857142857143	NA	NA	NA	20853	23020	20001	NA	NA	NA	20840	13860	21321	NA	9
HexCer 42:1	-0.118629949942458	19959.8333333333	t.test	0.134467233094753	0.892857142857143	19528	19459	18432	NA	NA	NA	21280	19885	21175	NA	NA	NA	0	NA
LPC 16:0	-0.5469588362034	24380.3333333333	wilcox.test	0.5	0.892857142857143	15896	16808	26736	NA	NA	NA	14845	18884	53113	NA	NA	NA	11514.3333333333	NA
PC 28:0	-0.123973467370793	34500.0833333333	t.test	0.397107862877086	0.892857142857143	40576	36797	40230	28305	25854	26350	47083	50622	47837	24528	18536	27283	0	257.333333333333
PC 30:0	-0.020277819266361	306266.833333333	t.test	0.78990505400069	0.981132075471698	351378	334871	349898	274938	258328	255274	392073	372711	363937	246152	205341	270301	322.666666666667	6223
PC 30:1	-0.0966129672409694	83114.25	t.test	0.132703540440957	0.892857142857143	98826	103495	104143	60937	54506	60087	115817	109480	112135	62492	48495	66958	0	44.3333333333333
PC 32:0	0.111246034944238	789734.416666667	t.test	0.137499487490209	0.981132075471698	960336	898978	995522	707498	687795	670876	950125	921750	949706	582780	489100	662347	46881.6666666667	47170.3333333333
PC 32:1	-0.0284127714186948	855591.166666667	t.test	0.681126166006273	0.982142857142857	959878	935934	1005150	750607	697956	733473	1042529	1044436	1078007	705814	556292	757018	3080.66666666667	8822.66666666667
PC 32:2	0.0314244683270067	138416.25	t.test	0.719357070210269	0.95	161708	158878	167136	122973	119346	109501	166381	171591	179380	97308	89546	117247	213	129.333333333333
PC 34:0	0.107343635885146	672032.75	wilcox.test	0.5625	0.981132075471698	1246408	883376	1220001	286040	279124	267186	1212702	1177413	1221226	224113	20603	26201	2256.66666666667	4880
PC 34:1	0.054473384758017	3248048.91666667	t.test	0.501472638448717	1	3911130	3803082	3962706	2661045	2775238	2742969	3976592	3966910	4156231	2459247	1858866	2702571	57456	18322.3333333333
PC 34:2	0.0421458354837755	1157798.33333333	t.test	0.790763617545424	0.982758620689655	1204177	1241192	1312190	1088558	1092426	1109709	1329918	1291017	1699946	691011	749640	1083796	7888	31909
PC 35:1	0.317238509685145	57187.3333333333	wilcox.test	0.21875	0.892857142857143	57040	57368	59527	70369	70546	65848	53690	58348	62101	60701	6542	64168	0	78.6666666666667
PC 36:1	0.231579164310579	1007203.58333333	t.test	0.17722753250551	0.982142857142857	1496163	1166083	1484009	913276	890463	577213	1278271	1353802	1394276	580061	369765	583061	804.666666666667	1439.66666666667
PC 36:2	0.185354381973815	2100941.75	wilcox.test	0.3125	0.982758620689655	2465692	2391675	2496585	1954705	2047480	2058175	2463197	2434169	2551160	1713108	1319807	1315548	1704	1589.33333333333
PC 36:3	0.58356328955404	828648.166666667	wilcox.test	0.25	0.981481481481482	NA	NA	NA	982221	983663	1016092	NA	NA	NA	612813	471990	905110	NA	6539.66666666667
PC 36:4	0.0381497320896413	613900.833333333	wilcox.test	1	0.981132075471698	609700	596801	632805	613554	669763	609480	671730	659845	666950	540951	434659	660572	6686.66666666667	16481.6666666667
PC 38:2	0.142779043309027	110155.25	t.test	0.45496314650295	0.95	146731	134875	140298	95627	84021	92058	160920	152381	154657	68557	17982	73756	0	117.666666666667
PC 38:3	0.319288590460987	187771.5	t.test	0.133236588243831	0.95	NA	NA	NA	206908	208615	209873	NA	NA	NA	178662	133803	188768	NA	0
PC 38:4	-0.801746781599905	337825	wilcox.test	0.25	0.981132075471698	NA	NA	NA	248064	248958	241875	NA	NA	NA	457840	344152	486061	NA	3259.66666666667
PC 38:5	0.0489376697204595	553628.416666667	wilcox.test	1	0.981132075471698	573662	576980	601202	490521	561190	574549	602922	613435	629583	525370	365827	528300	87	5018.33333333333
PC 38:6	0.0548171828589496	193208.333333333	t.test	0.699895708349634	0.981132075471698	254515	142845	188361	199000	201962	194588	223341	208220	199272	178170	137118	191108	0	109.333333333333
PC 40:5	0.106421432372382	161098.583333333	t.test	0.161140532167255	0.95	203573	190637	199956	141896	134358	131806	187807	193314	197996	124171	91676	135993	0	21.3333333333333
PC 40:6	0.411989034614219	110524.083333333	wilcox.test	0.09375	0.892857142857143	147351	125262	132882	116890	116510	118298	11497	128537	126836	106683	79300	116243	0	38
PC 40:7	0.163211508378083	93617.8333333333	t.test	0.049781581417285	0.892857142857143	115879	122007	107582	82816	82142	83020	103217	121640	106269	62890	57727	78225	93.3333333333333	197.333333333333
PC 40:8	0.0936272545308318	28488.25	wilcox.test	0.5625	0.892857142857143	26763	30698	29523	31745	29863	27882	30541	26632	28075	30728	19663	29746	16	0
PC O-34:1	0.0999451381042423	239835	t.test	0.362134177976236	0.981132075471698	258533	261120	265357	247225	230523	226077	255068	261663	300860	205803	147851	217940	118.666666666667	14
PC O-38:5	0.0121310512647238	57580.25	t.test	0.920854590389414	0.95	71236	57655	73215	50454	48601	45773	70473	72237	82726	44173	31430	42990	67.6666666666667	34.6666666666667
PE 34:1	-0.0157588138269559	111583.416666667	t.test	0.818756832444058	0.95	131009	131681	135470	85698	91462	90524	141841	140706	139136	89917	68318	93239	330.666666666667	129.333333333333
PE 34:2	-0.0217814091761978	43473.1666666667	t.test	0.814278393264116	0.892857142857143	50912	49549	57422	32462	35644	32881	53604	58271	59418	32629	24517	34369	0	691.333333333333
PE 36:1	0.0362971019594981	349850.25	wilcox.test	0.4375	0.981132075471698	551181	564367	573209	149597	149136	138016	569210	560422	570761	136172	97703	138429	1975	313
PE 36:2	-0.00462135769714414	266966.083333333	t.test	0.970849741245571	0.981132075471698	338023	261460	280651	244860	239418	234819	343145	348747	302216	218741	161562	229951	67	96
PE 36:3	0.109649275797151	96171.75	t.test	0.146588494571886	0.892857142857143	112978	118211	120964	84147	83506	79142	115140	119578	111385	74640	57646	76724	0	0
PE 36:4	-0.0157950889508968	70209.3333333333	t.test	0.835282080338135	0.95	80420	77967	81714	60522	59433	58894	84739	83300	89299	58735	43854	63635	17.3333333333333	599
PE 38:4	0.285964429894137	280254.833333333	t.test	0.225416597933999	0.981132075471698	NA	NA	NA	300824	315098	307897	NA	NA	NA	263474	197591	296645	NA	3025.66666666667
PE 38:5	-0.00551083219143482	136001.416666667	t.test	0.955588544841318	0.95	147679	143812	156158	120479	119237	127085	156792	166847	169275	121596	79694	123363	135.333333333333	47
PE 38:6	0.22715766274508	22407.25	t.test	0.138225644854377	0.892857142857143	33076	27412	36707	15352	17250	15209	28702	29607	30085	14229	6070	15188	1975.33333333333	2727
PE 40:4	0.0428929948945911	32846.75	t.test	0.638843884988313	0.892857142857143	35563	38325	38463	28926	28903	29830	41678	39566	38927	25789	20806	27385	0	26.3333333333333
PE 40:5	0.0396200960537665	26504.4166666667	t.test	0.5191816614496	0.892857142857143	30118	31098	36158	23214	19716	20906	31739	34082	33774	21163	15938	20147	0	0
PE 40:6	0.11099362695589	22610.3333333333	wilcox.test	0.5	0.892857142857143	23278	21772	25389	NA	NA	NA	21644	22136	21443	NA	NA	NA	1912	NA
PE 40:7	0.102301959982124	24115.6666666667	t.test	0.354997194656758	0.892857142857143	25991	27505	32914	19871	21546	21995	29693	29047	30911	17762	13344	18809	54.6666666666667	286
PE O-34:2	0.223739890684475	42862.3333333333	t.test	0.270201082585049	0.892857142857143	NA	NA	NA	45690	51249	41599	NA	NA	NA	40024	36566	42046	NA	0
PE O-36:5	0.171338335980271	154375.25	t.test	0.0676305443802329	0.95	167798	173605	181814	150501	152952	154519	166975	168683	170193	131138	98170	136155	89.3333333333333	0
PE O-38:5	0.125146193462804	174690.666666667	t.test	0.182961925060076	0.95	212982	219228	231245	137238	147287	145596	208281	228517	230108	118949	87785	129072	0	0
PE O-38:6	0.00703910610257499	118019.75	t.test	0.946442194178698	0.95	134505	123089	138168	105799	110681	97604	138979	144298	148733	97965	74176	102240	12	19
PE O-38:7	-0.109227130522106	16108.5	t.test	0.587987431548352	0.892857142857143	17446	14379	14672	NA	NA	NA	14871	17820	17463	NA	NA	NA	40.6666666666667	NA
PE O-40:5	0.0136443170945985	41907	t.test	0.911078419857541	0.892857142857143	42925	47254	44682	38431	41274	38065	47083	50769	52673	36942	25586	37200	0	0
PE O-40:6	0.177050341308871	26942.8333333333	wilcox.test	0.5	0.892857142857143	NA	NA	NA	28632	29440	27710	NA	NA	NA	26492	19829	29554	NA	0
PI 36:2	-0.200337823817381	11480.5	t.test	0.776778805369021	0.892857142857143	9026	15028	8000	NA	NA	NA	15057	6805	14967	NA	NA	NA	0	NA
PI 38:4	-0.0317594189133647	15157.6666666667	wilcox.test	0.6875	0.892857142857143	20296	19962	20933	9953	9470	9331	20750	22601	23791	8543	6745	9517	0	0
PI 38:5	0.0704787391300548	11813.5	t.test	0.66375312309907	0.892857142857143	NA	NA	NA	12093	12461	11752	NA	NA	NA	11320	10010	13245	NA	0
SM 34:1;O2	0.128141095606285	369941.25	wilcox.test	0.3125	0.981132075471698	382469	361070	384742	390877	401626	397374	376649	387803	386781	323483	268125	378296	129	47877.3333333333
SM 38:1;O2	0.221969027507254	67059.8333333333	wilcox.test	0.15625	0.892857142857143	68725	75402	71819	71716	74364	71225	69764	63519	74141	55648	45284	63111	0	0
SM 40:1;O2	0.524230507999707	87384.0833333333	wilcox.test	0.21875	0.892857142857143	115583	92430	106655	102713	104239	96908	104769	109242	104886	9667	11903	89614	0	211.333333333333
SM 42:1;O2	0.903660945234218	92386.1666666667	wilcox.test	0.03125	0.892857142857143	142719	136722	140333	101511	109234	91940	18748	123416	129133	20227	16458	78193	31	1261.33333333333
SM 42:2;O2	0.0938106911455179	364087.833333333	t.test	0.459519447311661	0.981132075471698	464117	364048	428516	343245	331369	324231	453053	471414	374163	300654	221037	293207	14.6666666666667	0
SM 42:3;O2	0.134401580156297	85212.5	wilcox.test	1	0.95	89908	89047	91684	96383	93767	74284	94418	93812	96783	60470	59297	82697	0	29.3333333333333
TG 54:5	0.723737753257768	49957.8333333333	wilcox.test	0.25	0.892857142857143	NA	NA	NA	65393	62216	59088	NA	NA	NA	62302	22064	28684	NA	20215

## Sheet: Human 13C-Choline metab exp1
Metabolite	File	Intensity	mz	Delta.mz	RT	Delta.RT	Residual	%FC	M+0	M+1	M+2	M+3	M+4	M+5	M+6	M+7	M+8	M+9	M+10	M+11	M+12	M+13	M+14	M+15	M+16	M+17	M+18	M+19	M+20	M+21
4-Hydroxyisoleucine_7.31	000811361_Ctrl_P7A1_1_7429	7445.26	148.097	0	7.2999	-0.0201	0.0511415	0.39866	0.994536	0	0	0	0.00340085	0.00206324	0
4-Hydroxyisoleucine_7.31	000811372_Ctrl_P7A2_1_7428	7105.37	148.097	0	7.46713	0.147133	0.0457829	0.429727	0.993929	0	0	0	0.00456936	0.00150124	0
4-Hydroxyisoleucine_7.31	000811383_Ctrl_P7A3_1_7425	6031.48	148.097	0	7.32658	0.00658333	0.0589146	0.402785	0.994922	0	0	0	0.00122137	0.00385632	0
4-Hydroxyisoleucine_7.31	000811394_13C_Cho_P7A4_1_7427	4997.65	148.097	0	7.26915	-0.05085	0.0554924	0.525011	0.993138	0	0	0	0.00281001	0.00405212	0
4-Hydroxyisoleucine_7.31	000811405_13C_Cho_P7A5_1_7430	8255.07	148.097	0	7.28255	-0.03745	0.0413807	0.621444	0.991376	0	0	0	0.00583263	0.00279123	0
4-Hydroxyisoleucine_7.31	000811416_13C_Cho_P7A6_1_7426	5297.26	148.097	0	7.25908	-0.0609167	0.0621609	0.897891	0.988288	0	0	0	0.00468896	0.00702352	0
4-Hydroxyisoleucine_7.31	000811427_Cho_P7A7_1_7420	5250.86	148.097	0	7.2261	-0.0939	0.065985	1.00693	0.985962	0	0	0	0.00977657	0.00426192	0
4-Hydroxyisoleucine_7.31	000811438_Cho_P7A8_1_7421	6350.26	148.097	0	7.2669	-0.0531	0.0479105	0.480573	0.993504	0	0	0	0.00367092	0.00279922	2.57664e-05
4-Hydroxyisoleucine_7.31	000811449_Cho_P7A9_1_7424	4535.15	148.097	0	7.2673	-0.0527	0.0598783	0.71607	0.989634	0	0	0	0.0088679	0.00149852	0
4-Hydroxyisoleucine_7.31	00081145NC_1_P7B1_1_7423	3617.37	148.097	0	7.32848	0.00848333	0.0675932	0.916949	0.988034	0	0	0	0.00590192	0.00497235	0.00109125
4-Hydroxyisoleucine_7.31	00081146NC_2_P7B2_1_7416	6042.56	148.097	0	7.34582	0.0258167	0.0674042	0.717087	0.990707	0	0	0	0.00343863	0.00585414	0
4-Hydroxyisoleucine_7.31	00081147NC_3_P7B3_1_7422	4811.49	148.097	0	7.34828	0.0282833	0.0750814	0.627518	0.991685	0	0	0	0.00417311	0.00389112	0.000250506
Acetylcarnitine_7.54	000811361_Ctrl_P7A1_1_7429	3367.74	204.123	0	7.60113	0.0411333	0.0922746	5.92304	0.931197	0	0	0	0	0.00565416	0	0.000389749	0.0627593	0
Acetylcarnitine_7.54	000811372_Ctrl_P7A2_1_7428	4503.12	204.123	0	7.55078	-0.00921667	0.0927107	6.44555	0.925741	0	0	0	0	0.00465791	0	0	0.0696013	0
Acetylcarnitine_7.54	000811383_Ctrl_P7A3_1_7425	4560.81	204.123	0	7.51012	-0.0498833	0.0939007	4.23246	0.951629	0	0	0	0	0.00235705	0	0	0.0449894	0.0010246
Acetylcarnitine_7.54	000811394_13C_Cho_P7A4_1_7427	2919.42	204.123	0	7.52785	-0.03215	0.084724	10.3572	0.876778	0	0	0	0	0.0178771	0	0	0.105345	0
Acetylcarnitine_7.54	000811405_13C_Cho_P7A5_1_7430	3467.32	204.123	0	7.55058	-0.00941667	0.0931875	6.62521	0.923651	0	0	0.00113137	0	0.00328829	0	0	0.0709304	0.000998836
Acetylcarnitine_7.54	000811416_13C_Cho_P7A6_1_7426	3188.18	204.123	0	7.56833	0.00833333	0.0992161	8.55674	0.899784	0	0	0.0035361	0	0.00464634	0	0	0.0920333	0
Acetylcarnitine_7.54	000811427_Cho_P7A7_1_7420	4477.59	204.123	0	7.53613	-0.0238667	0.0787395	5.04463	0.942408	0	0	0	0	0.00223899	0	0	0.0553527	0
Acetylcarnitine_7.54	000811438_Cho_P7A8_1_7421	6626.27	204.123	0	7.53433	-0.0256667	0.0768838	1.76286	0.979476	0	0	0	0	0.000932192	0	0.00273817	0.0168536	0
Acetylcarnitine_7.54	000811449_Cho_P7A9_1_7424	3906	204.123	0	7.5093	-0.0507	0.0848123	6.39637	0.927592	0	0	0	0	0.00119788	0	0	0.0712105	0
Acetylcarnitine_7.54	00081145NC_1_P7B1_1_7423	2920.36	204.123	0	7.43737	-0.122633	0.0891613	10.6774	0.87322	0	0	0	0	0.0177565	0	0	0.109023	0
Acetylcarnitine_7.54	00081146NC_2_P7B2_1_7416	4040.41	204.123	0	7.6466	0.0866	0.0842386	7.47434	0.915322	0	0	0	0	0.00157916	0	0	0.0830993	0
Acetylcarnitine_7.54	00081147NC_3_P7B3_1_7422	3470.13	204.123	0	7.35683	-0.203167	0.110458	7.05112	0.919263	0	0	0	0	0	0	0.0112973	0.0694399	0
Adenine_3.45	000811361_Ctrl_P7A1_1_7429	15327.5	136.062	0	3.45388	-0.0461167	0.0343904	11.5561	0.884439	0	0	0	0	0.115561
Adenine_3.45	000811372_Ctrl_P7A2_1_7428	19352.1	136.062	0	3.43635	-0.06365	0.0435951	10.6729	0.893271	0	0	0	0	0.106729
Adenine_3.45	000811383_Ctrl_P7A3_1_7425	15443.6	136.062	0	3.46303	-0.0369667	0.0452436	8.81374	0.911863	0	0	0	0	0.0881374
Adenine_3.45	000811394_13C_Cho_P7A4_1_7427	17745.9	136.062	0	3.46238	-0.0376167	0.0362324	8.40845	0.915915	0	0	0	0	0.0840845
Adenine_3.45	000811405_13C_Cho_P7A5_1_7430	11865.2	136.062	0	3.47172	-0.0282833	0.0468745	11.0781	0.888429	0	0	0.00197419	0	0.109597
Adenine_3.45	000811416_13C_Cho_P7A6_1_7426	17758	136.062	0	3.42015	-0.07985	0.0379361	8.26515	0.916716	0	0	0.00158208	0	0.0817022
Adenine_3.45	000811427_Cho_P7A7_1_7420	77791.5	136.062	0	3.4118	-0.0882	0.0324168	1.67125	0.98325	0	0	9.41206e-05	0	0.0166561
Adenine_3.45	000811438_Cho_P7A8_1_7421	37959.5	136.062	0	3.43637	-0.0636333	0.0410173	2.80717	0.971928	0	0	0	0	0.0280717
Adenine_3.45	000811449_Cho_P7A9_1_7424	19391.9	136.062	0	3.42212	-0.0778833	0.0421102	6.31475	0.936853	0	0	0	0	0.0631475
Adenine_3.45	00081145NC_1_P7B1_1_7423	33395.6	136.062	0	3.45735	-0.04265	0.0309523	5.67486	0.943251	0	0	0	0	0.0567486
Adenine_3.45	00081146NC_2_P7B2_1_7416	130483	136.062	0	3.45527	-0.0447333	0.0474461	0.867884	0.991321	0	0	0	0	0.00867884
Adenine_3.45	00081147NC_3_P7B3_1_7422	29592.8	136.062	0	3.47305	-0.02695	0.0450513	3.9758	0.960111	0	0	0.000326341	0	0.0395622
Adenosine_3.37	000811361_Ctrl_P7A1_1_7429	12444.2	268.104	0	3.40382	-0.00618333	0.0339332	1.4548	0.984196	0	0	0	0.00144232	0.000237538	0	0.000536337	0.000217522	0.000678462	0.0126922
Adenosine_3.37	000811372_Ctrl_P7A2_1_7428	47584.7	268.104	0	3.40295	-0.00705	0.0518011	6.10888	0.938807	0	0	0	0	0	0	0.000139518	0.000313745	0	0.0607401
Adenosine_3.37	000811383_Ctrl_P7A3_1_7425	12615.7	268.104	0	3.47153	0.0615333	0.0709681	1.04002	0.988411	0	0	0	0.00196714	0	5.99622e-07	0	0	7.94478e-05	0.00954147
Adenosine_3.37	000811394_13C_Cho_P7A4_1_7427	14471.9	268.104	0	3.37855	-0.03145	0.073599	1.1465	0.988115	0	0	0	0.000383088	0	0	0.00041977	0.000215926	0.000212612	0.0106538
Adenosine_3.37	000811405_13C_Cho_P7A5_1_7430	12953.4	268.104	0	3.4801	0.0701	0.0705421	0.772682	0.991014	0	0	0.00118248	0.00055161	0	0	0	0.000325639	0.000350548	0.00657543
Adenosine_3.37	000811416_13C_Cho_P7A6_1_7426	15238.1	268.104	0	3.34465	-0.06535	0.029502	2.28956	0.975671	0	0	0	0.00101256	0.00104292	0	0	0.00152208	0	0.0207514
Adenosine_3.37	000811427_Cho_P7A7_1_7420	17330.3	268.104	0	3.31975	-0.09025	0.0562981	0.921065	0.990105	0	0	0	0.000340992	0.000658797	0	0	0.000750599	0	0.00814437
Adenosine_3.37	000811438_Cho_P7A8_1_7421	11323.7	268.104	0	3.35282	-0.0571833	0.0674879	1.02417	0.988953	0	0	0	0.000419896	0	0	0.000498939	0.00201746	0	0.00811052
Adenosine_3.37	000811449_Cho_P7A9_1_7424	16078.2	268.104	0	3.4054	-0.0046	0.0872687	0.874186	0.988433	0	0	0.000825655	0.00374181	0	0	0	1.21919e-05	0	0.00698769
Adenosine_3.37	00081145NC_1_P7B1_1_7423	10394.3	268.104	0	3.42402	0.0140167	0.0457501	2.06325	0.978512	0	0	0.000584818	0	0.000893098	0	0	0	0	0.0200105
Adenosine_3.37	00081146NC_2_P7B2_1_7416	44923.5	268.104	0	3.33858	-0.0714167	0.0558063	0.385116	0.995547	0	0	0	0.000823705	0	0	0.000328623	4.58748e-05	0	0.00325495
Adenosine_3.37	00081147NC_3_P7B3_1_7422	12543	268.104	0	3.35603	-0.0539667	0.067855	0.703935	0.991639	0	0	0	0.00188883	0	0	0.00041121	0.000325603	0	0.00573549
ADP_11.12	000811361_Ctrl_P7A1_1_7429	819.179	428.037	0	11.1544	-0.0556167	0.0976603	4.25599	0.938714	0	0.0229694	0	0	0.000134047	0	0.000104306	0.00126206	0	0.0368164
ADP_11.12	000811372_Ctrl_P7A2_1_7428	1662.69	428.037	0	11.0968	-0.11315	0.0958327	6.44125	0.931154	0	0.0012882	0.00454101	0	0.00044842	0	0	0	0	0.0625684
ADP_11.12	000811383_Ctrl_P7A3_1_7425	965.912	428.037	0	11.1488	-0.0612333	0.108521	2.7281	0.950292	0	0.0270548	0	0	0.000134961	0	0.00238515	0	0	0.020133
ADP_11.12	000811394_13C_Cho_P7A4_1_7427	671.056	428.037	0	11.1109	-0.0991333	0.123927	7.92169	0.900733	0	0.023356	0.00191786	0	0	0	0	0.000114291	0	0.073879
ADP_11.12	000811405_13C_Cho_P7A5_1_7430	865.176	428.037	0	11.1028	-0.107233	0.0636458	4.7994	0.940024	0	0	0.0150847	0.00212193	0	0	0	0	0.00149307	0.041276
ADP_11.12	000811416_13C_Cho_P7A6_1_7426	735.9	428.037	0	11.1043	-0.105733	0.143571	3.58419	0.942697	0	0.0260748	0	0	0.00120206	0	0	0	0	0.0300259
ADP_11.12	000811427_Cho_P7A7_1_7420	2978.34	428.037	0	11.0809	-0.1291	0.0391782	5.86297	0.90924	0	0.0321748	0.00848124	0	0	0.000995548	1.9986e-05	0.000246208	0	0.0488421
ADP_11.12	000811438_Cho_P7A8_1_7421	889.979	428.037	0	11.1296	-0.0804	0.0859873	4.85858	0.902989	0	0.0592623	0.000727339	0	0	0.000160924	0	0.000846671	0.00272886	0.0332853
ADP_11.12	000811449_Cho_P7A9_1_7424	1113.28	428.037	0	11.0895	-0.12045	0.112043	4.71035	0.949672	0	0.000461957	0.00401505	0	0	0.000111163	0	0	0	0.0457399
ADP_11.12	00081145NC_1_P7B1_1_7423	205.185	428.037	0	11.1684	-0.04165	0.0878663	48.6562	0.369429	0	0.142479	0.0377224	0	0.00257868	0	0	0.0116554	0	0.436136
ADP_11.12	00081146NC_2_P7B2_1_7416	1311.97	428.037	0	11.2424	0.03245	0.039299	15.5734	0.783165	0	0.0683718	0.00353583	0.00146929	0.00387794	0.00276973	0	0	0	0.13681
ADP_11.12	00081147NC_3_P7B3_1_7422	399.576	428.037	0	11.2036	-0.00635	0.0713904	58.6658	0.339471	0	0.0729827	0.016493	0	0	0.00534042	0.00601191	0	0	0.559701
AMP_8.99	000811361_Ctrl_P7A1_1_7429	1931.18	348.071	-0.0005	9.54943	0.0694333	0.000404493	9.13673	0.230369	0.724804	0.0209462	0.00352554	0.004543	0.00161853	0.00305508	0.00529614	0	0.00370027	0.00214299
AMP_8.99	000811372_Ctrl_P7A2_1_7428	4786.7	348.071	-0.0005	9.50002	0.0200167	0.00193947	4.83667	0.682236	0.286287	0.00927911	0	0.00205931	0.00375259	0.00191444	0.000158135	0.00195531	0	0.0123585
AMP_8.99	000811383_Ctrl_P7A3_1_7425	2282.46	348.071	-0.0005	9.53433	0.0543333	0.000525566	9.69506	0.186718	0.746209	0.0493597	0	0.00223447	0.00306489	0.00253064	0.00211981	0.00316147	0.00102344	0.00357899
AMP_8.99	000811394_13C_Cho_P7A4_1_7427	2584.84	348.071	-0.0005	9.48473	0.00473333	0.00240037	8.57392	0.303403	0.656586	0.0181785	0	0.00434808	0.00103869	0.00192365	0.00479083	0	0.000528986	0.00920252
AMP_8.99	000811405_13C_Cho_P7A5_1_7430	2044.89	348.071	-0.0005	9.50623	0.0262333	0.000577365	8.65896	0.275583	0.68434	0.00777017	0.0125605	0.00366076	0.000469937	0.00924142	0.00134819	0.000479981	0.00284475	0.00170134
AMP_8.99	000811416_13C_Cho_P7A6_1_7426	2402.27	348.071	-0.0005	9.47313	-0.00686667	0.000608556	8.96007	0.261235	0.673647	0.0401292	0.00624174	0.00554881	0.000786868	0.00335705	0.00343665	0.00156413	0	0.0040535
AMP_8.99	000811427_Cho_P7A7_1_7420	10975.1	348.071	-0.0005	9.45135	-0.02865	0.0144801	2.43348	0.942221	0.0348083	0	0	0.00169797	0.000823125	0.00171604	0	0	0	0.0187336
AMP_8.99	000811438_Cho_P7A8_1_7421	3078.46	348.071	-0.0005	9.49105	0.01105	0.00218387	8.58686	0.277797	0.680459	0.0223673	0.00114708	0.00566031	0	0.00338351	0.00078871	0.00119394	0	0.00720368
AMP_8.99	000811449_Cho_P7A9_1_7424	2716.72	348.071	-0.0005	9.50083	0.0208333	0.00265145	10.2228	0.228	0.729539	0.00398128	0.00327041	0.0100717	0	0.00267125	0.00128578	0.00107652	0	0.0201039
AMP_8.99	00081145NC_1_P7B1_1_7423	2637.17	348.071	-0.0005	9.57053	0.0905333	0.0070028	15.922	0.0975937	0.801069	0.0192803	0.0014248	0.00283466	0.00284798	0.00465096	0.00212482	0.000899565	0	0.067274
AMP_8.99	00081146NC_2_P7B2_1_7416	6018.99	348.071	-0.0005	9.64492	0.164917	0.0130918	11.4442	0.796056	0.0936111	0	0.000403063	0.00302843	0.00165333	0.00480911	0.00114618	0.000295802	0	0.0989974
AMP_8.99	00081147NC_3_P7B3_1_7422	3104.69	348.071	-0.0005	9.58153	0.101533	0.00954342	15.3802	0.127216	0.744538	0.0547892	0	0.00282421	0.00201696	0.00397249	0.00258154	0	0	0.0620621
ATP_13.04	000811361_Ctrl_P7A1_1_7429	2282.27	508.003	0	13.0439	0.1539	0.0477811	7.97434	0.920257	0	0	0	0	0	0	0	0	0	0.0797434
ATP_13.04	000811372_Ctrl_P7A2_1_7428	2389.77	508.003	0	13.0205	0.130533	0.0511273	6.86467	0.931353	0	0	0	0	0	0	0	0	0	0.0686467
ATP_13.04	000811383_Ctrl_P7A3_1_7425	4319.33	508.003	0	13.0952	0.20515	0.0250618	6.49968	0.935003	0	0	0	0	0	0	0	0	0	0.0649968
ATP_13.04	000811394_13C_Cho_P7A4_1_7427	1306.77	508.003	0	13.0101	0.120067	0.0736613	11.6897	0.882998	0	0	0	0.000174634	0	0	0	0	0	0.116827
ATP_13.04	000811405_13C_Cho_P7A5_1_7430	3637.86	508.003	0	12.9945	0.104483	0.0463235	7.29906	0.927009	0	0	0	0	0	0	0	0	0	0.0729906
ATP_13.04	000811416_13C_Cho_P7A6_1_7426	3700.9	508.003	0	13.0195	0.12945	0.0491378	6.65893	0.933411	0	0	0	0	0	0	0	0	0	0.0665893
ATP_13.04	000811427_Cho_P7A7_1_7420	4375.55	508.003	0	13.0364	0.146383	0.0214748	5.59145	0.943991	0	0	0	0	0	0.000236103	0	0	0	0.0557728
ATP_13.04	000811438_Cho_P7A8_1_7421	1874.79	508.003	0	13.0775	0.18745	0.0553632	9.20216	0.907978	0	0	0	0	0	0	0	0	0	0.0920216
ATP_13.04	000811449_Cho_P7A9_1_7424	3684.12	508.003	0	13.0392	0.1492	0.037264	6.94934	0.930507	0	0	0	0	0	0	0	0	0	0.0694934
ATP_13.04	00081145NC_1_P7B1_1_7423	123.352	508.003	0	13.092	0.202017	0.159984	29.5401	0.693935	0	0	0	0	0.0213284	0	0	0	0	0.284736
ATP_13.04	00081146NC_2_P7B2_1_7416	473.598	508.003	0	13.1739	0.283883	0.0754401	16.8698	0.829335	0	0	0	0	0	0.00491712	0	0	0	0.165748
ATP_13.04	00081147NC_3_P7B3_1_7422	124.454	508.003	0	13.1186	0.2286	0.151691	42.8529	0.571471	0	0	0	0	0	0	0	0	0	0.428529
Betaine_7.14	000811361_Ctrl_P7A1_1_7429	24229	118.086	0	7.09067	-0.00933333	0.0385985	0	1	0	0	0	0	0
Betaine_7.14	000811372_Ctrl_P7A2_1_7428	37365.9	118.086	0	7.0491	-0.0509	0.0241735	0.00317286	0.999947	0	0	5.28809e-05	0	0
Betaine_7.14	000811383_Ctrl_P7A3_1_7425	22655.7	118.086	0	7.1008	0.0008	0.0432068	0	1	0	0	0	0	0
Betaine_7.14	000811394_13C_Cho_P7A4_1_7427	23182.1	118.086	0	7.09355	-0.00645	0.0463474	24.0451	0.599249	0	0	0.400751	0	0
Betaine_7.14	000811405_13C_Cho_P7A5_1_7430	34512.6	118.086	0	7.05647	-0.0435333	0.0361784	15.0273	0.749545	0	0	0.250455	0	0
Betaine_7.14	000811416_13C_Cho_P7A6_1_7426	49636.7	118.086	0	7.07525	-0.02475	0.050688	33.6143	0.439761	0	0	0.560239	0	0
Betaine_7.14	000811427_Cho_P7A7_1_7420	43584.9	118.086	0	7.04267	-0.0573333	0.0328619	0	1	0	0	0	0	0
Betaine_7.14	000811438_Cho_P7A8_1_7421	75123.9	118.086	0	7.05793	-0.0420667	0.0160878	0	1	0	0	0	0	0
Betaine_7.14	000811449_Cho_P7A9_1_7424	69558.4	118.086	0	7.03242	-0.0675833	0.0289985	0	1	0	0	0	0	0
Betaine_7.14	00081145NC_1_P7B1_1_7423	1.07304e+06	118.086	0	7.14443	0.0444333	0.00591078	0	1	0	0	0	0	0
Betaine_7.14	00081146NC_2_P7B2_1_7416	21072.3	118.086	0	7.12785	0.02785	0.0370387	0	1	0	0	0	0	0
Betaine_7.14	00081147NC_3_P7B3_1_7422	16139.7	118.086	0	7.10585	0.00585	0.0476957	0	1	0	0	0	0	0
Carnitine_9.57	000811361_Ctrl_P7A1_1_7429	9952.37	162.112	0	9.58322	0.0632167	0.0887982	0.406019	0.994535	0	0	0	0.00229411	0.00147618	0	0.00169485
Carnitine_9.57	000811372_Ctrl_P7A2_1_7428	14608.5	162.112	0	9.55028	0.0302833	0.0896354	0.802055	0.989797	0	0	0	0.00285023	0.00336367	0	0.00398922
Carnitine_9.57	000811383_Ctrl_P7A3_1_7425	10479.4	162.112	0	9.58445	0.06445	0.0891087	1.11208	0.98299	0	0	0	0.0136555	0.000129894	0	0.0032249
Carnitine_9.57	000811394_13C_Cho_P7A4_1_7427	3487.84	162.112	0	9.54352	0.0235167	0.0928749	6.43844	0.895328	0	0	0	0.0893286	0.00701452	0	0.00832912
Carnitine_9.57	000811405_13C_Cho_P7A5_1_7430	11426.2	162.112	0	9.55635	0.03635	0.0839122	0.83263	0.989448	0	0	0	0.00351423	0.00251883	0	0.00451901
Carnitine_9.57	000811416_13C_Cho_P7A6_1_7426	7346.48	162.112	0	9.532	0.012	0.0803882	2.49482	0.961065	0	0	0	0.0319179	0.00107621	0	0.00594069
Carnitine_9.57	000811427_Cho_P7A7_1_7420	6942.94	162.112	0	9.50978	-0.0102167	0.0915606	2.50748	0.961478	0	0	0	0.0304917	0.00132861	0	0.0067019
Carnitine_9.57	000811438_Cho_P7A8_1_7421	23927	162.112	0	9.54958	0.0295833	0.0483011	0.494842	0.991736	0	0	0	0.00735167	0.000576142	0	0.000335939
Carnitine_9.57	000811449_Cho_P7A9_1_7424	4851.49	162.112	0	9.53422	0.0142167	0.0880562	2.88419	0.950854	0	0	0	0.0471294	0.000371192	0	0.00164569
Carnitine_9.57	00081145NC_1_P7B1_1_7423	8227.79	162.112	0	9.6041	0.0841	0.0955616	2.27704	0.970076	0	0	0	0.016652	5.92616e-05	0	0.0132127
Carnitine_9.57	00081146NC_2_P7B2_1_7416	7123.9	162.112	0	9.6282	0.1082	0.0898143	1.79028	0.972248	0	0	0	0.022107	0.00131294	0	0.00433245
Carnitine_9.57	00081147NC_3_P7B3_1_7422	4291.53	162.112	0	9.63183	0.111833	0.0886081	4.42207	0.928144	0	0	0	0.0627728	0.0025658	0	0.00651783
Choline_12.06	000811361_Ctrl_P7A1_1_7429	44900.7	104.107	0	12.0743	-0.195667	0.00345296	0.741238	0.990114	0.00268051	0	0.000822907	0	0.00638253
Choline_12.06	000811372_Ctrl_P7A2_1_7428	53502.7	104.107	0	12.0747	-0.19535	0.00879583	2.0773	0.977375	0	0	0.00463059	0	0.0179947
Choline_12.06	000811383_Ctrl_P7A3_1_7425	69313.3	104.107	0	12.1264	-0.143633	0.00429298	0.269262	0.997307	0	0	0	0	0.00269262
Choline_12.06	000811394_13C_Cho_P7A4_1_7427	553379	104.107	0	12.0728	-0.1972	0.0155487	58.5452	0.024853	0	0	0.973328	0.00181896	0
Choline_12.06	000811405_13C_Cho_P7A5_1_7430	745629	104.107	0	12.0645	-0.20555	0.0163635	58.7288	0.0213483	0	0	0.978167	0.000484527	0
Choline_12.06	000811416_13C_Cho_P7A6_1_7426	697393	104.107	0	12.0331	-0.23685	0.0152942	57.9934	0.0340716	0	0	0.964043	0.00188573	0
Choline_12.06	000811427_Cho_P7A7_1_7420	782323	104.107	0	12.042	-0.228017	0.00365782	0.136534	0.993786	0.00606115	0	0	0	0.000153111
Choline_12.06	000811438_Cho_P7A8_1_7421	539982	104.107	0	12.0822	-0.18785	0.00374755	0.178899	0.991656	0.00819368	0	0	0	0.000150256
Choline_12.06	000811449_Cho_P7A9_1_7424	649990	104.107	0	11.9767	-0.2933	0.00368149	0.19431	0.990982	0.00884337	0	0	0	0.000174431
Choline_12.06	00081145NC_1_P7B1_1_7423	22642	104.107	0	12.147	-0.12305	0.0037097	0.98962	0.985689	0.00551878	0	0	0	0.00879244
Choline_12.06	00081146NC_2_P7B2_1_7416	15496.7	104.107	0	12.078	-0.192017	0.00519188	1.57596	0.984239	0	0	2.93344e-06	0	0.0157578
Choline_12.06	00081147NC_3_P7B3_1_7422	12957	104.107	0	12.2243	-0.0456833	0.004278	1.5377	0.981042	0.00447583	0	0	0	0.0144818
Citrulline_11.39	000811361_Ctrl_P7A1_1_7429	8019.08	176.103	0	11.3968	0.496783	0.0600411	1.2396	0.987421	0	0	0	0	0.00109633	0.0114824
Citrulline_11.39	000811372_Ctrl_P7A2_1_7428	7669.62	176.103	0	11.3476	0.447583	0.0592877	0.729961	0.992533	0	0	0	0	0.00100217	0.00646447
Citrulline_11.39	000811383_Ctrl_P7A3_1_7425	6286.31	176.103	0	11.3662	0.466167	0.0754517	0.563477	0.994365	0	0	0	0	0	0.00563477
Citrulline_11.39	000811394_13C_Cho_P7A4_1_7427	8476.83	176.103	0	11.3445	0.444517	0.0428145	0.946907	0.990215	0	0	0	0.000930885	3.65991e-05	0.00881798
Citrulline_11.39	000811405_13C_Cho_P7A5_1_7430	5699.49	176.103	0	11.3539	0.453933	0.0655078	0.460999	0.99509	0	0	0	0.000810602	0.000181515	0.00391832
Citrulline_11.39	000811416_13C_Cho_P7A6_1_7426	6366.67	176.103	0	11.2463	0.3463	0.0767699	0.919573	0.990804	0	0	0	0	0	0.00919573
Citrulline_11.39	000811427_Cho_P7A7_1_7420	5745.68	176.103	0	11.3317	0.431717	0.0358731	0.254835	0.997452	0	0	0	0	0	0.00254835
Citrulline_11.39	000811438_Cho_P7A8_1_7421	6613.61	176.103	0	11.3637	0.463683	0.0777878	0.706128	0.992317	0	0	0	0.00126076	0.00120603	0.00521574
Citrulline_11.39	000811449_Cho_P7A9_1_7424	5551.75	176.103	0	11.3236	0.423617	0.0600609	0.283719	0.996864	0	0	0	0	0.00179069	0.00134495
Citrulline_11.39	00081145NC_1_P7B1_1_7423	27582.2	176.103	0	11.3523	0.4523	0.0619314	0.307073	0.996841	0	0	0	0.000208467	0.000114039	0.00283672
Citrulline_11.39	00081146NC_2_P7B2_1_7416	4710.21	176.103	0	11.3343	0.4343	0.0661826	0.634856	0.991468	0	0.00303103	0	2.10169e-05	0.000933369	0.0045464
Citrulline_11.39	00081147NC_3_P7B3_1_7422	41211.4	176.103	0	11.4295	0.5295	0.0629991	0.277102	0.997224	0	0	0	0	3.21482e-05	0.00274423
Cytosine_5.04	000811361_Ctrl_P7A1_1_7429	8557.57	112.051	0	5.08433	-0.0256667	0.0355131	0.108517	0.998553	0	0	0.00144689	0
Cytosine_5.04	000811372_Ctrl_P7A2_1_7428	16564.5	112.051	0	5.04242	-0.0675833	0.0318808	0.00295018	0.99997	0	0	0	2.95018e-05
Cytosine_5.04	000811383_Ctrl_P7A3_1_7425	5080.31	112.051	0	5.04377	-0.0662333	0.0220228	0.00194086	0.999981	0	0	0	1.94086e-05
Cytosine_5.04	000811394_13C_Cho_P7A4_1_7427	1002.98	112.051	0	5.0262	-0.0838	0.0384429	0.311205	0.995945	0	0	0.00377149	0.000283431
Cytosine_5.04	000811405_13C_Cho_P7A5_1_7430	4459.43	112.051	0	5.11743	0.00743333	0.0467818	0.0843599	0.998796	0	0.000282912	0.000874481	4.62816e-05
Cytosine_5.04	000811416_13C_Cho_P7A6_1_7426	2029.18	112.051	0	4.97652	-0.133483	0.0440732	0.0319738	0.999672	0	0	3.23801e-05	0.000295453
Cytosine_5.04	000811427_Cho_P7A7_1_7420	7889.89	112.051	0	4.98418	-0.125817	0.0395391	0.0986043	0.998746	0	0	0.0010721	0.000181965
Cytosine_5.04	000811438_Cho_P7A8_1_7421	4955.04	112.051	0	5.00247	-0.107533	0.0340185	0.186959	0.997514	0	0	0.00246654	1.9685e-05
Cytosine_5.04	000811449_Cho_P7A9_1_7424	969.194	112.051	0	4.9931	-0.1169	0.0411683	0.778398	0.990236	0	0	0.00791994	0.00184402
Cytosine_5.04	00081145NC_1_P7B1_1_7423	3084.89	112.051	0	5.06173	-0.0482667	0.040128	0.0441369	0.999453	0	0	0.000422117	0.000124782
Cytosine_5.04	00081146NC_2_P7B2_1_7416	19776.6	112.051	0	5.02697	-0.0830333	0.0246158	0.0546822	0.999277	0	0	0.000703166	1.94471e-05
Cytosine_5.04	00081147NC_3_P7B3_1_7422	4586.58	112.051	0	5.05487	-0.0551333	0.0453793	0.638131	0.992979	0	0	0.00255969	0.00446154
Gamma aminobutyric acid_10.75	000811361_Ctrl_P7A1_1_7429	12936	104.071	0	10.7868	0.0868167	0.0194865	6.05719	0.939428	0	0	0	0.0605719
Gamma aminobutyric acid_10.75	000811372_Ctrl_P7A2_1_7428	2502.57	104.071	0	10.9379	0.237867	0.013421	8.51015	0.824094	0.121073	0	0	0.0548333
Gamma aminobutyric acid_10.75	000811383_Ctrl_P7A3_1_7425	14469.5	104.071	0	10.8307	0.1307	0.0187716	6.92494	0.930751	0	0	0	0.0692494
Gamma aminobutyric acid_10.75	000811394_13C_Cho_P7A4_1_7427	5400.75	104.071	0	10.7339	0.03385	0.0190093	34.8739	0.61273	0.0513748	0	0	0.335896
Gamma aminobutyric acid_10.75	000811405_13C_Cho_P7A5_1_7430	14367.3	104.071	0	10.7435	0.0434667	0.0112439	5.76394	0.942361	0	0	0	0.0576394
Gamma aminobutyric acid_10.75	000811416_13C_Cho_P7A6_1_7426	13290.8	104.071	0	10.6944	-0.00558333	0.00878224	10.0933	0.895939	0.00417011	0	0	0.0998907
Gamma aminobutyric acid_10.75	000811427_Cho_P7A7_1_7420	7223.93	104.071	0	10.7126	0.0126333	0.0172564	27.7498	0.623812	0.131586	0	0	0.244602
Gamma aminobutyric acid_10.75	000811438_Cho_P7A8_1_7421	14173.3	104.071	0	10.452	-0.247967	0.00530607	0.422685	0.992674	0.00413202	0	0	0.00319385
Gamma aminobutyric acid_10.75	000811449_Cho_P7A9_1_7424	3591.38	104.071	0	10.7215	0.0215333	0.0218499	36.1181	0.530474	0.14446	0	0	0.325066
Gamma aminobutyric acid_10.75	00081145NC_1_P7B1_1_7423	12962.1	104.071	0	10.7672	0.0671833	0.00736356	6.23316	0.935268	0.00320022	0	0	0.0615315
Gamma aminobutyric acid_10.75	00081146NC_2_P7B2_1_7416	12636.2	104.071	0	10.7741	0.0741167	0.00917508	10.0007	0.884112	0.0211751	0	0	0.0947133
Gamma aminobutyric acid_10.75	00081147NC_3_P7B3_1_7422	15130.3	104.071	0	10.8614	0.16145	0.0204752	8.33154	0.916685	0	0	0	0.0833154
Glutamine_9.98	000811361_Ctrl_P7A1_1_7429	361870	147.076	0	10.0093	0.0592833	0.0109608	14.1961	0.857618	0.000525976	0	0	0	0.141856
Glutamine_9.98	000811372_Ctrl_P7A2_1_7428	436783	147.076	0	9.9769	0.0269	0.0149947	14.8466	0.851534	0	0	0	0	0.148466
Glutamine_9.98	000811383_Ctrl_P7A3_1_7425	553123	147.076	0	10.0197	0.0696667	0.0247903	7.38847	0.926115	0	0	0	0	0.0738847
Glutamine_9.98	000811394_13C_Cho_P7A4_1_7427	337246	147.076	0	9.97078	0.0207833	0.0104612	13.8785	0.859215	0.0024998	0	0	0	0.138285
Glutamine_9.98	000811405_13C_Cho_P7A5_1_7430	465760	147.076	0	9.98297	0.0329667	0.0196305	10.5608	0.894392	0	0	0	0	0.105608
Glutamine_9.98	000811416_13C_Cho_P7A6_1_7426	531292	147.076	0	9.95833	0.00833333	0.0140333	8.15726	0.918427	0	0	0	0	0.0815726
Glutamine_9.98	000811427_Cho_P7A7_1_7420	1.21583e+06	147.076	0	9.93575	-0.01425	0.0121458	6.82606	0.931739	0	0	0	0	0.0682606
Glutamine_9.98	000811438_Cho_P7A8_1_7421	527660	147.076	0	9.98417	0.0341667	0.0235646	11.2352	0.887648	0	0	0	0	0.112352
Glutamine_9.98	000811449_Cho_P7A9_1_7424	642863	147.076	0	9.96087	0.0108667	0.0178935	6.58277	0.934172	0	0	0	0	0.0658277
Glutamine_9.98	00081145NC_1_P7B1_1_7423	67327.1	147.076	0	10.0563	0.106283	0.0269462	95.4717	0.0452827	0	0	0	0	0.954717
Glutamine_9.98	00081146NC_2_P7B2_1_7416	162998	147.076	0	10.0797	0.129717	0.0197433	89.2264	0.107736	0	0	0	0	0.892264
Glutamine_9.98	00081147NC_3_P7B3_1_7422	77048	147.076	0	10.0661	0.116117	0.0193457	94.725	0.0527504	0	0	0	0	0.94725
Glycerophosphocholine_10.55	000811361_Ctrl_P7A1_1_7429	39607.7	258.11	0	10.6033	0.0833	0.0335832	2.59277	0.973922	0	0	0	0	0.000288829	0.000166689	0	0.0256222
Glycerophosphocholine_10.55	000811372_Ctrl_P7A2_1_7428	23257.9	258.11	0	10.5618	0.04185	0.0408405	6.66282	0.932703	0	0	0	0.00133756	0	0	0	0.0659594
Glycerophosphocholine_10.55	000811383_Ctrl_P7A3_1_7425	91843.6	258.11	0	10.5962	0.0762167	0.0294487	1.37733	0.986142	0	0	0	0	0.000224712	0	0	0.0136328
Glycerophosphocholine_10.55	000811394_13C_Cho_P7A4_1_7427	28827.3	258.11	0	10.5491	0.0290833	0.0227617	21.563	0.497179	0.00367358	0	0.454363	0	0	0	0	0.0447845
Glycerophosphocholine_10.55	000811405_13C_Cho_P7A5_1_7430	19114.7	258.11	0	10.5508	0.0307833	0.0390143	16.0082	0.675986	0	0	0.255335	0.00836171	0	0.000666873	0	0.0596505
Glycerophosphocholine_10.55	000811416_13C_Cho_P7A6_1_7426	77129.5	258.11	0	10.5519	0.0319	0.0327761	12.9218	0.672088	0	0	0.317909	0	0	0	0	0.0100023
Glycerophosphocholine_10.55	000811427_Cho_P7A7_1_7420	827467	258.11	0	10.5206	0.0006	0.0133315	0.654599	0.993454	0	0	0	0	0	0	0	0.00654599
Glycerophosphocholine_10.55	000811438_Cho_P7A8_1_7421	157216	258.11	0	10.5522	0.0322	0.0338908	0.95527	0.990378	0	0	0	0.000122312	2.06345e-05	0	0	0.00947865
Glycerophosphocholine_10.55	000811449_Cho_P7A9_1_7424	270937	258.11	0	10.5791	0.0591	0.0221201	0.362975	0.996361	0	0	0	0	1.27666e-05	1.61237e-05	0	0.00360968
Glycerophosphocholine_10.55	00081145NC_1_P7B1_1_7423	2480.38	258.11	0	10.6085	0.0884833	0.0320239	55.8521	0.43317	0.000189452	0	0	0.0155214	0	0.00153164	0	0.549588
Glycerophosphocholine_10.55	00081146NC_2_P7B2_1_7416	11247	258.11	0	10.6401	0.120133	0.0711525	49.0136	0.509401	0	0	0	0	0.00123563	0	0	0.489363
Glycerophosphocholine_10.55	00081147NC_3_P7B3_1_7422	2629.66	258.11	0	10.6439	0.1239	0.055845	72.8743	0.262355	0.00822841	0	0.000287623	0.00214815	0.00119781	0	0	0.725783
Guanine_6.03	000811361_Ctrl_P7A1_1_7429	6091.27	152.057	0	6.00405	-0.01595	0.0619861	8.89616	0.911038	0	0	0	0	0.0889616
Guanine_6.03	000811372_Ctrl_P7A2_1_7428	6889.42	152.057	0	5.99615	-0.02385	0.0629949	6.58833	0.934117	0	0	0	0	0.0658833
Guanine_6.03	000811383_Ctrl_P7A3_1_7425	5995.23	152.057	0	6.03082	0.0108167	0.0686469	1.53948	0.984605	0	0	0	0	0.0153948
Guanine_6.03	000811394_13C_Cho_P7A4_1_7427	8956.08	152.057	0	5.97145	-0.04855	0.0626077	5.19508	0.948049	0	0	0	0	0.0519508
Guanine_6.03	000811405_13C_Cho_P7A5_1_7430	5605.39	152.057	0	6.04462	0.0246167	0.0722355	5.5764	0.943986	0	0	0.000624085	0	0.0553895
Guanine_6.03	000811416_13C_Cho_P7A6_1_7426	6325.9	152.057	0	5.99715	-0.02285	0.0642643	5.90046	0.940995	0	0	0	0	0.0590046
Guanine_6.03	000811427_Cho_P7A7_1_7420	25679.7	152.057	0	5.95527	-0.0647333	0.056666	1.02886	0.989711	0	0	0	0	0.0102886
Guanine_6.03	000811438_Cho_P7A8_1_7421	18290.7	152.057	0	5.97113	-0.0488667	0.0644908	2.67975	0.973203	0	0	0	0	0.0267975
Guanine_6.03	000811449_Cho_P7A9_1_7424	5592.01	152.057	0	5.9462	-0.0738	0.0744329	3.38262	0.966174	0	0	0	0	0.0338262
Guanine_6.03	00081145NC_1_P7B1_1_7423	13585.9	152.057	0	6.09898	0.0789833	0.0679671	3.74574	0.962543	0	0	0	0	0.0374574
Guanine_6.03	00081146NC_2_P7B2_1_7416	58735.4	152.057	0	6.03063	0.0106333	0.0753866	0.882396	0.991176	0	0	0	0	0.00882396
Guanine_6.03	00081147NC_3_P7B3_1_7422	16403.6	152.057	0	6.05895	0.03895	0.0551294	3.9115	0.960885	0	0	0	0	0.039115
Guanosine_7.1	000811361_Ctrl_P7A1_1_7429	204.45	284.099	0	7.10743	0.0574333	0.0699159
Guanosine_7.1	000811372_Ctrl_P7A2_1_7428	1910.18	284.099	0	7.09078	0.0407833	0.0873789	7.86832	0.904108	0	0.000561859	0.0111871	0	0.00157046	0.0104829	0.0131672	0	0	0.0589227
Guanosine_7.1	000811383_Ctrl_P7A3_1_7425	178.751	284.099	0	7.12582	0.0758167	0.0372675	47.8469	0.105717	0.0236883	0.248823	0.0240101	0.145916	0.100866	0	0	0.203235	0	0.147745
Guanosine_7.1	000811394_13C_Cho_P7A4_1_7427	249.347	284.099	0	7.08462	0.0346167	0.128977
Guanosine_7.1	000811405_13C_Cho_P7A5_1_7430	127.368	284.099	0	7.13183	0.0818333	0.0632103
Guanosine_7.1	000811416_13C_Cho_P7A6_1_7426	262.598	284.099	0	7.16735	0.11735	0.0946846
Guanosine_7.1	000811427_Cho_P7A7_1_7420	632.512	284.099	0	7.00925	-0.04075	0.0144745	19.1805	0.63696	0.0121483	0.127212	0.04245	0.00507784	0.0424108	0	0	0.0169962	0.011666	0.10508
Guanosine_7.1	000811438_Cho_P7A8_1_7421	384.651	284.099	0	7.07462	0.0246167	0.0811363	13.5785	0.77122	0	0.0311252	0.000367802	0.0598177	0.0449844	0.00231735	0.0155645	0.00214377	0.0342906	0.0381686
Guanosine_7.1	000811449_Cho_P7A9_1_7424	203.126	284.099	0	7.04912	-0.000883333	0.0404576
Guanosine_7.1	00081145NC_1_P7B1_1_7423	200.36	284.099	0	6.91863	-0.131367	0.137247
Guanosine_7.1	00081146NC_2_P7B2_1_7416	8103.86	284.099	0	7.11115	0.06115	0.0442212	0.564066	0.987059	0	0	0.00857729	0.00150514	0	0.00075535	0	0	0.000912822	0.00119067
Guanosine_7.1	00081147NC_3_P7B3_1_7422	336.24	284.099	0	7.16457	0.114567	0.0156084	29.2845	0.487593	0.0125003	0.0692281	0.20652	0	0.00336248	0.00202416	0.00703313	0	0.0376371	0.174101
Lysine_17.2	000811361_Ctrl_P7A1_1_7429	2919.37	147.113	0	17.1934	0.103417	0.0735293	6.92934	0.923472	0	0	0.0144696	0	0	0.0620586
Lysine_17.2	000811372_Ctrl_P7A2_1_7428	3173.09	147.113	0	17.1026	0.0126333	0.076312	6.39229	0.93216	0	0	0.00783488	0	0	0.0600055
Lysine_17.2	000811383_Ctrl_P7A3_1_7425	2703.01	147.113	0	17.2351	0.1451	0.071063	6.63182	0.927326	0	0	0.0115194	0.00178944	0	0.0593655
Lysine_17.2	000811394_13C_Cho_P7A4_1_7427	1923.56	147.113	0	17.1729	0.0829	0.0636798	14.4949	0.84125	0	0.0063782	0.0180521	0.00156652	0	0.132753
Lysine_17.2	000811405_13C_Cho_P7A5_1_7430	2177.51	147.113	0	17.2322	0.142217	0.0691899	8.70086	0.899057	0	0	0.0245193	0.00502562	0	0.0713985
Lysine_17.2	000811416_13C_Cho_P7A6_1_7426	2339.08	147.113	0	17.1248	0.0348333	0.0689472	8.19792	0.909475	0	0	0.0166155	0.00071531	0	0.0731946
Lysine_17.2	000811427_Cho_P7A7_1_7420	2998.88	147.113	0	17.3038	0.2138	0.0702052	5.57707	0.938201	0	0	0.0120573	0	0	0.0497421
Lysine_17.2	000811438_Cho_P7A8_1_7421	4039.29	147.113	0	17.175	0.0849667	0.0739687	5.08667	0.945056	0	0	0.00734516	0.0012144	0	0.0463846
Lysine_17.2	000811449_Cho_P7A9_1_7424	2092.32	147.113	0	17.2198	0.12975	0.0704934	10.6885	0.881236	0	0	0.0211343	0.003935	0	0.0936944
Lysine_17.2	00081145NC_1_P7B1_1_7423	479.223	147.113	0	17.121	0.0310167	0.0657246	28.5773	0.660605	0	0.00534158	0.100122	0	0	0.233932
Lysine_17.2	00081146NC_2_P7B2_1_7416	1323.67	147.113	0	17.2638	0.173817	0.0641312	7.363	0.906714	0	0.000769492	0.0372208	0.00159826	0	0.0536976
Lysine_17.2	00081147NC_3_P7B3_1_7422	816.643	147.113	0	17.2657	0.175667	0.0585767	26.0706	0.712608	0	0.0010128	0.0520201	0	0	0.234359
Methionine_6.8	000811361_Ctrl_P7A1_1_7429	25053	150.058	0	6.78952	0.289517	0.0544701	2.7278	0.972722	0	0	0	0	0.027278
Methionine_6.8	000811372_Ctrl_P7A2_1_7428	28828.2	150.058	0	6.7647	0.2647	0.0510212	4.63979	0.953443	0	0	0.000397047	0	0.0461597
Methionine_6.8	000811383_Ctrl_P7A3_1_7425	29583.1	150.058	0	6.82532	0.325317	0.0516672	2.48381	0.975162	0	0	0	0	0.0248381
Methionine_6.8	000811394_13C_Cho_P7A4_1_7427	22837.8	150.058	0	6.74937	0.249367	0.0342796	4.26139	0.957059	0	0	0.000818402	0	0.0421228
Methionine_6.8	000811405_13C_Cho_P7A5_1_7430	22970.1	150.058	0	6.83053	0.330533	0.0604997	3.37644	0.966236	0	0	0	0	0.0337644
Methionine_6.8	000811416_13C_Cho_P7A6_1_7426	20029.5	150.058	0	6.80797	0.307967	0.0548208	2.47623	0.975152	0	0	0.000214063	0	0.0246339
Methionine_6.8	000811427_Cho_P7A7_1_7420	44158.5	150.058	0	6.75038	0.250383	0.0323053	1.57284	0.984181	0	0	0.000203277	4.75908e-05	0.0155684
Methionine_6.8	000811438_Cho_P7A8_1_7421	25467.1	150.058	0	6.74837	0.248367	0.0613486	3.17173	0.968283	0	0	0	0	0.0317173
Methionine_6.8	000811449_Cho_P7A9_1_7424	20872.5	150.058	0	6.82363	0.323633	0.0626532	1.25037	0.987496	0	0	0	0	0.0125037
Methionine_6.8	00081145NC_1_P7B1_1_7423	596.532	150.058	0	6.84345	0.34345	0.00115646	70.7366	0.283664	0.0100099	0	0	0.00481036	0.701515
Methionine_6.8	00081146NC_2_P7B2_1_7416	6136.1	150.058	0	6.86033	0.360333	0.0589037	13.2001	0.867999	0	0	0	0	0.132001
Methionine_6.8	00081147NC_3_P7B3_1_7422	1029.22	150.058	0	6.85492	0.354917	0.0588432	66.2968	0.337032	0	0	0	0	0.662968
N6-Acetyl-lysine_8.74	000811361_Ctrl_P7A1_1_7429	1435.99	189.123	0	8.78778	0.0777833	0.0786674	9.5968	0.899202	0	0	0	0.00666657	0	0	0.0119718	0.0821594
N6-Acetyl-lysine_8.74	000811372_Ctrl_P7A2_1_7428	19511.8	189.123	0	8.71417	0.00416667	0.0671413	0.311929	0.996083	0	0	0	0.00102364	0	0.00048712	0.00131675	0.00108998
N6-Acetyl-lysine_8.74	000811383_Ctrl_P7A3_1_7425	2613.45	189.123	0	8.77293	0.0629333	0.0872396	3.55295	0.961643	0	0	0	0.00565581	0	0	0	0.0327016
N6-Acetyl-lysine_8.74	000811394_13C_Cho_P7A4_1_7427	374.863	189.123	0	8.71962	0.00961667	0.0614982	16.2184	0.790307	0	0.0261109	0	0.0467315	0	0.0160055	0.00446698	0.116378
N6-Acetyl-lysine_8.74	000811405_13C_Cho_P7A5_1_7430	1522.49	189.123	0	8.78797	0.0779667	0.0673561	4.50323	0.947626	0	0	0	0.0110559	0	0.00224778	0.010018	0.0290527
N6-Acetyl-lysine_8.74	000811416_13C_Cho_P7A6_1_7426	469.109	189.123	0	8.76353	0.0535333	0.0466751	22.3229	0.744204	0	0	0	0.0564682	0	0.00473459	0.0251964	0.169397
N6-Acetyl-lysine_8.74	000811427_Cho_P7A7_1_7420	2022.4	189.123	0	8.7063	-0.0037	0.0705556	11.206	0.887791	0	0	0	0	0	0.00059644	0	0.111613
N6-Acetyl-lysine_8.74	000811438_Cho_P7A8_1_7421	3990.57	189.123	0	8.72165	0.01165	0.0834246	1.8114	0.979446	0	0	0	0.00393316	0	0.00110932	0.00156522	0.0139459
N6-Acetyl-lysine_8.74	000811449_Cho_P7A9_1_7424	573.622	189.123	0	8.722	0.012	0.110462	12.2932	0.845886	0	0	0	0.0623655	0	0	0	0.0917488
N6-Acetyl-lysine_8.74	00081145NC_1_P7B1_1_7423	411.966	189.123	0	8.78438	0.0743833	0.0924736	31.2796	0.686273	0	0	0	0.001861	0	0	0	0.311866
N6-Acetyl-lysine_8.74	00081146NC_2_P7B2_1_7416	1844.18	189.123	0	8.81683	0.106833	0.0911885	14.7621	0.842558	0	0.000977936	0	0.0181747	0	0	0	0.138289
N6-Acetyl-lysine_8.74	00081147NC_3_P7B3_1_7422	332.261	189.123	0	8.82017	0.110167	0.0200726	33.2443	0.622592	0	0.033775	0	0.0335222	0	0	0.0229815	0.28713
Nicotinamide Adenine Dinucleotide Phosphate (NADP+)_12.51	000811361_Ctrl_P7A1_1_7429	110.736	744.083	0	12.5258	0.0557833	0.377306	0	1	0	0	0	0	0	0	0	0	0	0	0	0	0	0	0	0	0	0	0	0	0
Nicotinamide Adenine Dinucleotide Phosphate (NADP+)_12.51	000811372_Ctrl_P7A2_1_7428	121.863	744.083	0	12.501	0.03105	0.261321	0.492532	0.974142	0	0	0	0.0258579	0	0	0	0	0	0	0	0	0	0	0	0	0	0	0	0	0
Nicotinamide Adenine Dinucleotide Phosphate (NADP+)_12.51	000811383_Ctrl_P7A3_1_7425	142.463	744.083	0	12.5273	0.0572833	0.33407	0	1	0	0	0	0	0	0	0	0	0	0	0	0	0	0	0	0	0	0	0	0	0
Nicotinamide Adenine Dinucleotide Phosphate (NADP+)_12.51	000811394_13C_Cho_P7A4_1_7427	15.4146	744.083	0	12.4915	0.0215333	0.389631	0	1	0	0	0	0	0	0	0	0	0	0	0	0	0	0	0	0	0	0	0	0	0
Nicotinamide Adenine Dinucleotide Phosphate (NADP+)_12.51	000811405_13C_Cho_P7A5_1_7430	64.6415	744.083	0	12.5176	0.0476333	0.204355	0	1	0	0	0	0	0	0	0	0	0	0	0	0	0	0	0	0	0	0	0	0	0
Nicotinamide Adenine Dinucleotide Phosphate (NADP+)_12.51	000811416_13C_Cho_P7A6_1_7426	73.8978	744.083	0	12.5092	0.0392	0.410659	0	1	0	0	0	0	0	0	0	0	0	0	0	0	0	0	0	0	0	0	0	0	0
Nicotinamide Adenine Dinucleotide Phosphate (NADP+)_12.51	000811427_Cho_P7A7_1_7420	260.261	744.083	0	12.4933	0.02335	0.0868072	0	1	0	0	0	0	0	0	0	0	0	0	0	0	0	0	0	0	0	0	0	0	0
Nicotinamide Adenine Dinucleotide Phosphate (NADP+)_12.51	000811438_Cho_P7A8_1_7421	116.933	744.083	0	12.5173	0.0473	0.375819	1.95365	0.956392	0	0	0	0	0	0	0.032296	0	0	0	0	0	0	0.00614621	0	0	0	0	0.00516566	0	0
Nicotinamide Adenine Dinucleotide Phosphate (NADP+)_12.51	000811449_Cho_P7A9_1_7424	118.508	744.083	0	12.4958	0.0258333	0.321368	1.27016	0.955544	0	0	0	0	0	0.0444556	0	0	0	0	0	0	0	0	0	0	0	0	0	0	0
Nicotinamide Adenine Dinucleotide Phosphate (NADP+)_12.51	00081145NC_1_P7B1_1_7423	3.09778	744.083	0	12.5646	0.0945833	0.388045
Nicotinamide Adenine Dinucleotide Phosphate (NADP+)_12.51	00081146NC_2_P7B2_1_7416	119.461	744.083	0	12.6477	0.177667	0.281067	0.113239	0.994431	0	0	0.00512701	0	0	0	0	0	0	0	0	0	0	0	0	0	0	0	0.000442061	0	0
Nicotinamide Adenine Dinucleotide Phosphate (NADP+)_12.51	00081147NC_3_P7B3_1_7422	1.7261	744.083	0	12.642	0.172033	0.37904
Nicotinic acid_2.91	000811361_Ctrl_P7A1_1_7429	334.174	124.039	0	2.92688	-0.0531167	0.075823	2.1414	0.957172	0	0	0.042828	0	0	0
Nicotinic acid_2.91	000811372_Ctrl_P7A2_1_7428	642.834	124.039	0	3.00968	0.0296833	0.0667408	4.30786	0.931974	0	0	0.0481932	0	0.00510611	0.0147269
Nicotinic acid_2.91	000811383_Ctrl_P7A3_1_7425	529.193	124.039	0	2.93633	-0.0436667	0.0662551	3.25991	0.934802	0	0	0.0651981	0	0	0
Nicotinic acid_2.91	000811394_13C_Cho_P7A4_1_7427	450.177	124.039	0	3.04458	0.0645833	0.0639578	5.89517	0.912583	0	0	0.0569297	0	0	0.0304869
Nicotinic acid_2.91	000811405_13C_Cho_P7A5_1_7430	620.31	124.039	0	3.1035	0.1235	0.0760048	3.30095	0.933981	0	0	0.066019	0	0	0
Nicotinic acid_2.91	000811416_13C_Cho_P7A6_1_7426	437.07	124.039	0	3.16892	0.188917	0.0761854	2.854	0.965313	0	0	0.0122936	0	0	0.0223932
Nicotinic acid_2.91	000811427_Cho_P7A7_1_7420	496.12	124.039	0	2.82695	-0.15305	0.0624092	3.57808	0.930144	0	0	0.0647407	0.00511571	0	0
Nicotinic acid_2.91	000811438_Cho_P7A8_1_7421	849.24	124.039	0	2.86818	-0.111817	0.0219982	4.90221	0.907376	0	0	0.0844945	0	0.00812978	0
Nicotinic acid_2.91	000811449_Cho_P7A9_1_7424	523.243	124.039	0	2.80355	-0.17645	0.0762093	4.75771	0.904846	0	0	0.0951542	0	0	0
Nicotinic acid_2.91	00081145NC_1_P7B1_1_7423	286.364	124.039	0	2.92115	-0.05885	0.0715771	3.28504	0.934308	0	0	0.0656832	0	0	8.83743e-06
Nicotinic acid_2.91	00081146NC_2_P7B2_1_7416	957.495	124.039	0	2.90392	-0.0760833	0.0482029	2.07324	0.960205	0	0	0.0352928	0.00424984	0	0.000252737
Nicotinic acid_2.91	00081147NC_3_P7B3_1_7422	648.735	124.039	0	2.8967	-0.0833	0.0620775	2.50068	0.951387	0	0	0.0444111	0.0042019	0	0
Phenylalanine_5.22	000811361_Ctrl_P7A1_1_7429	29528.8	166.086	0	5.2684	0.1984	0.0330832	1.07882	0.986365	0	0	0.00210748	0.000104187	0.00030417	6.50465e-05	0	0.011047	7.48184e-06
Phenylalanine_5.22	000811372_Ctrl_P7A2_1_7428	46632.2	166.086	0	5.16	0.09	0.0357356	0.741595	0.991245	0	0	6.63749e-05	0	0.000787164	0.000373073	0	0.00738345	0.000144727
Phenylalanine_5.22	000811383_Ctrl_P7A3_1_7425	43637	166.086	0	5.24465	0.17465	0.0355799	0.642509	0.992611	0	0	0	0	0.000542712	0	0	0.00650259	0.000343512
Phenylalanine_5.22	000811394_13C_Cho_P7A4_1_7427	17894	166.086	0	5.20997	0.139967	0.0512151	1.57084	0.9802	0	0	0.00239685	0	0.00149052	0.000335615	0	0.0154745	0.000102543
Phenylalanine_5.22	000811405_13C_Cho_P7A5_1_7430	32817.5	166.086	0	5.19282	0.122817	0.0352389	0.802279	0.990596	0	0	0	0	0.00100821	0	0	0.00839551	0
Phenylalanine_5.22	000811416_13C_Cho_P7A6_1_7426	24242.9	166.086	0	5.09475	0.02475	0.050687	1.28438	0.983634	0	0	0.00176686	0	0.0016508	0.000906427	0	0.0117739	0.000267691
Phenylalanine_5.22	000811427_Cho_P7A7_1_7420	42158.7	166.086	0	5.21797	0.147967	0.0323641	0.628561	0.991811	0	0	0.00122604	0	0.000955171	0	0	0.00595232	5.53293e-05
Phenylalanine_5.22	000811438_Cho_P7A8_1_7421	70520.4	166.086	0	5.17778	0.107783	0.0223083	0.353545	0.995823	0	0	0.00014463	0	0.000431707	0	0	0.00317493	0.000425246
Phenylalanine_5.22	000811449_Cho_P7A9_1_7424	26700	166.086	0	5.26862	0.198617	0.0472672	1.05156	0.986192	0	0	0.00257838	0	0.00144265	0	0	0.00839049	0.00139641
Phenylalanine_5.22	00081145NC_1_P7B1_1_7423	1979.98	166.086	0	5.24533	0.175333	0.0710655	14.5684	0.812209	0	0	0.0237729	0	0.0254222	0	0	0.134632	0.0039633
Phenylalanine_5.22	00081146NC_2_P7B2_1_7416	9509.13	166.086	0	5.21113	0.141133	0.0642668	2.95699	0.961344	0	0	0.00601654	0	0.00511885	0	0	0.0252042	0.0023169
Phenylalanine_5.22	00081147NC_3_P7B3_1_7422	2582.33	166.086	0	5.24747	0.177467	0.104735	12.74	0.853165	0	0	0	0	0.00935918	0	0	0.137476	0
Phosphocholine_12.1	000811361_Ctrl_P7A1_1_7429	47365.3	184.073	0	12.2084	0.128433	0.0324155	0.0367628	0.999478	0	0	0.000363444	4.62769e-05	0.00011254
Phosphocholine_12.1	000811372_Ctrl_P7A2_1_7428	78730.7	184.073	0	12.0999	0.0199167	0.0285308	0.284028	0.995266	0	0	0.0047338	0	0
Phosphocholine_12.1	000811383_Ctrl_P7A3_1_7425	71819.1	184.073	0	12.1347	0.0547	0.027477	0	1	0	0	0	0	0
Phosphocholine_12.1	000811394_13C_Cho_P7A4_1_7427	52608	184.073	0	12.1147	0.0347	0.0448763	57.0586	0.0490232	0	0	0.950977	0	0
Phosphocholine_12.1	000811405_13C_Cho_P7A5_1_7430	134839	184.073	0	12.1484	0.0684	0.0404693	56.1718	0.0638041	0	0	0.936196	0	0
Phosphocholine_12.1	000811416_13C_Cho_P7A6_1_7426	103291	184.073	0	12.125	0.045	0.0441258	56.3429	0.060951	0	0	0.939049	0	0
Phosphocholine_12.1	000811427_Cho_P7A7_1_7420	326790	184.073	0	12.042	-0.0380167	0.0154463	0.000888498	0.999991	0	0	0	0	8.88498e-06
Phosphocholine_12.1	000811438_Cho_P7A8_1_7421	122900	184.073	0	12.0654	-0.0146333	0.0257956	0	1	0	0	0	0	0
Phosphocholine_12.1	000811449_Cho_P7A9_1_7424	109974	184.073	0	12.0521	-0.0279333	0.0260968	0.00282776	0.999967	0	0	0	2.45246e-05	8.65789e-06
Phosphocholine_12.1	00081145NC_1_P7B1_1_7423	509.331	184.073	0	12.197	0.117017	0.0485698	1.15665	0.984723	0	0	0.0084492	0.00165501	0.00517296
Phosphocholine_12.1	00081146NC_2_P7B2_1_7416	3065.8	184.073	0	12.2624	0.182417	0.056969	0.664751	0.990899	0	0	0.00613277	0	0.00296784
Phosphocholine_12.1	00081147NC_3_P7B3_1_7422	940.142	184.073	0	12.2577	0.1777	0.0595378	0.608126	0.993237	0	0	0.000774847	0.00185851	0.00412955
Proline_8.33	000811361_Ctrl_P7A1_1_7429	384208	116.071	0	8.3449	0.0349	0.00827686	9.68543	0.90061	0.00316985	0	0	0	0.0962204
Proline_8.33	000811372_Ctrl_P7A2_1_7428	427838	116.071	0	8.321	0.011	0.00749928	8.65902	0.911197	0.0027663	0	0	0	0.086037
Proline_8.33	000811383_Ctrl_P7A3_1_7425	492617	116.071	0	8.35512	0.0451167	0.00712338	6.07173	0.937912	0.00171358	0	0	0	0.0603746
Proline_8.33	000811394_13C_Cho_P7A4_1_7427	264561	116.071	0	8.30853	-0.00146667	0.00894682	12.2458	0.876161	0.00172606	0	0	0	0.122113
Proline_8.33	000811405_13C_Cho_P7A5_1_7430	321202	116.071	0	8.3278	0.0178	0.00817708	10.6028	0.89216	0.00226554	0	0	0	0.105575
Proline_8.33	000811416_13C_Cho_P7A6_1_7426	388302	116.071	0	8.28685	-0.02315	0.00848028	9.54528	0.904547	0	0	0	0	0.0954528
Proline_8.33	000811427_Cho_P7A7_1_7420	700101	116.071	0	8.2717	-0.0383	0.00711049	6.80904	0.928936	0.00371755	0	0	0	0.0673469
Proline_8.33	000811438_Cho_P7A8_1_7421	520683	116.071	0	8.31187	0.00186667	0.00779411	6.78371	0.930009	0.00269179	0	0	0	0.0672988
Proline_8.33	000811449_Cho_P7A9_1_7424	462967	116.071	0	8.2961	-0.0139	0.00774039	7.10136	0.924661	0.005407	0	0	0	0.0699322
Proline_8.33	00081145NC_1_P7B1_1_7423	61150.2	116.071	0	8.39948	0.0894833	0.0281109	58.6439	0.413561	0	0	0	0	0.586439
Proline_8.33	00081146NC_2_P7B2_1_7416	109350	116.071	0	8.39887	0.0888667	0.0304674	39.788	0.60212	0	0	0	0	0.39788
Proline_8.33	00081147NC_3_P7B3_1_7422	63909.2	116.071	0	8.3772	0.0672	0.0302884	61.473	0.38527	0	0	0	0	0.61473
S-Adenosylmethionine_12.33	000811361_Ctrl_P7A1_1_7429	2250.92	399.145	0	12.3756	0.165617	0.168368	4.1021	0.942692	0	0	0	0	0.00126162	0.00614118	0.0029263	0.00470231	0.00687441	0	0.0162462	0.000855528	0.0056452	0	0.0126551
S-Adenosylmethionine_12.33	000811372_Ctrl_P7A2_1_7428	2703.25	399.145	0	12.3505	0.140483	0.0996433	3.62182	0.943522	0	0	0	0.00159181	0.00282514	0.0154673	0	0.000721478	0.00688144	0.00404395	0.0077333	0.00119228	0.00893158	0	0.00708988
S-Adenosylmethionine_12.33	000811383_Ctrl_P7A3_1_7425	4739.25	399.145	0	12.3767	0.16675	0.159356	2.28459	0.967962	0	0	0	0.000581584	0.00109539	0.00511335	0.000618391	0.000453235	0.00454608	4.13969e-05	0.00689082	0	0.00567451	0	0.00702363
S-Adenosylmethionine_12.33	000811394_13C_Cho_P7A4_1_7427	2221	399.145	0	12.3405	0.13045	0.125541	2.95125	0.954339	0	0	0	0.00114636	0.000684727	0.00899466	0.00374599	0.00189906	0.00919386	0.00291969	0.00329655	0	0.00780591	0	0.00597442
S-Adenosylmethionine_12.33	000811405_13C_Cho_P7A5_1_7430	2606.14	399.145	0	12.3328	0.12275	0.170016	2.95386	0.957912	0	0	0	0.000435564	2.825e-05	0.00753467	0.000804744	0.00286458	0.00444058	0.00125302	0.0090967	0.00127252	0.00787894	0	0.00647883
S-Adenosylmethionine_12.33	000811416_13C_Cho_P7A6_1_7426	4130.27	399.145	0	12.2754	0.0653667	0.173502	1.73013	0.975008	0	0	0	0	0.000280387	0.00449845	0.000950973	0.00220751	0.00399914	0	0.0040217	0	0.00446546	0	0.00456851
S-Adenosylmethionine_12.33	000811427_Cho_P7A7_1_7420	744.858	399.145	0	12.3262	0.1162	0.0623776	16.9896	0.758742	0	0	1.07867e-05	0.00601698	0.00264637	0.0526797	0.00381173	0.0107498	0.0240334	0.0104969	0.0380319	0.000846786	0.0232193	0	0.0687142
S-Adenosylmethionine_12.33	000811438_Cho_P7A8_1_7421	1932.39	399.145	0	12.3586	0.148617	0.159947	6.02261	0.913983	0	0	0	0.000353946	0.00324857	0.0170264	0.00346276	0.00155637	0.0106184	0	0.0143643	0.000661612	0.0177461	0	0.0169782
S-Adenosylmethionine_12.33	000811449_Cho_P7A9_1_7424	3475.53	399.145	0	12.3285	0.11855	0.0987313	2.49193	0.962466	0	0	0	0	0.0011521	0.0110247	0.00060251	0.00167894	0.00371755	0.00322617	0.00325997	0.00040331	0.00460704	0	0.00786143
S-Adenosylmethionine_12.33	00081145NC_1_P7B1_1_7423	462.562	399.145	0	12.3223	0.112283	0.0971223	22.3235	0.670201	0	0	0.0260852	0.013009	0	0.0711215	0	0.0074545	0.0160657	0.0133405	0.0225217	0.0111083	0.0817707	0	0.0673214
S-Adenosylmethionine_12.33	00081146NC_2_P7B2_1_7416	1072.65	399.145	0	12.3962	0.1862	0.0609219	13.3621	0.802149	0	0	0	0.00927403	0.00178731	0.0373102	0.00454364	0	0.0302987	0.00596142	0.0498649	0.0103779	0.0118561	0.00551114	0.0310656
S-Adenosylmethionine_12.33	00081147NC_3_P7B3_1_7422	507.739	399.145	0	12.4496	0.239567	0.0574195	20.8226	0.636348	0.034159	0	0.027858	0.0173934	0.00773935	0.0588971	0	0.01806	0.0552304	0	0.0443564	0.00519804	0.034629	0	0.0601318
Serine_10.29	000811361_Ctrl_P7A1_1_7429	702.005	106.05	0	10.3356	0.09565	0.0230771	1.22956	0.987704	0	0	0.0122956
Serine_10.29	000811372_Ctrl_P7A2_1_7428	1022.84	106.05	0	10.2779	0.03785	0.00646752	1.68818	0.983118	0	0	0.0168818
Serine_10.29	000811383_Ctrl_P7A3_1_7425	1323.87	106.05	0	10.3287	0.08875	0.0211946	0.998033	0.99002	0	0	0.00998033
Serine_10.29	000811394_13C_Cho_P7A4_1_7427	250.075	106.05	0	10.3479	0.107917	0.00909329	6.59094	0.931161	0	0.00878975	0.0600495
Serine_10.29	000811405_13C_Cho_P7A5_1_7430	919.942	106.05	0	10.2669	0.0269333	0.0186762	0.713564	0.992864	0	0	0.00713564
Serine_10.29	000811416_13C_Cho_P7A6_1_7426	79.0619	106.05	-0.0005	10.5519	0.3119	0.0421283	0.0165796	0.999834	0	0	0.000165796
Serine_10.29	000811427_Cho_P7A7_1_7420	6472.35	106.05	0	10.2197	-0.0203167	0.00955031	2.17158	0.978284	0	0	0.0217158
Serine_10.29	000811438_Cho_P7A8_1_7421	6626.49	106.05	0	10.2682	0.0281833	0.0246633	0.446053	0.995539	0	0	0.00446053
Serine_10.29	000811449_Cho_P7A9_1_7424	365.682	106.05	0	10.2365	-0.0035	0.0147478	4.11246	0.958875	0	0	0.0411246
Serine_10.29	00081145NC_1_P7B1_1_7423	61.3186	106.05	-0.0005	10.4579	0.2179	0.0333099	47.6654	0.523346	0	0	0.476654
Serine_10.29	00081146NC_2_P7B2_1_7416	3093.76	106.05	0	10.3805	0.140483	0.0251461	3.02397	0.96976	0	0	0.0302397
Serine_10.29	00081147NC_3_P7B3_1_7422	99.8928	106.05	-0.0005	10.6777	0.4377	0.0329269	4.33764	0.934935	0	0.0650645	0
Tryptophan_6.61	000811361_Ctrl_P7A1_1_7429	14922.6	205.097	0	6.6224	0.1924	0.0366608	3.97882	0.945088	0	0	0	0	0.000541382	0	0	0.0543704	0	0	0
Tryptophan_6.61	000811372_Ctrl_P7A2_1_7428	45616.2	205.097	0	6.58945	0.15945	0.0415897	1.64171	0.977972	0	0	0	0	0.000114707	0	0	0.0203437	0	0	0.0015696
Tryptophan_6.61	000811383_Ctrl_P7A3_1_7425	46232.2	205.097	0	6.66605	0.23605	0.0421319	1.18562	0.983706	0	0	0	0	0.00103422	0	0	0.0142046	0	0	0.00105551
Tryptophan_6.61	000811394_13C_Cho_P7A4_1_7427	17523	205.097	0	6.58202	0.152017	0.0226909	6.70346	0.904565	0	0	0	0	0.00943628	0	0	0.0852606	0	0	0.000737714
Tryptophan_6.61	000811405_13C_Cho_P7A5_1_7430	36672.2	205.097	0	6.646	0.216	0.014401	1.10835	0.979463	0.00608833	0	0	0	0	0	0	0.0143695	0	0	7.94054e-05
Tryptophan_6.61	000811416_13C_Cho_P7A6_1_7426	45777.6	205.097	0	6.59003	0.160033	0.0453653	1.8087	0.974867	0	0	0	0	0.00201581	0	0	0.0218051	0	0	0.00131245
Tryptophan_6.61	000811427_Cho_P7A7_1_7420	84001.1	205.097	0	6.58295	0.15295	0.0102961	0.919541	0.988394	0	0	0	0	0.000436339	0	0	0.007909	0	0.000172612	0.00308815
Tryptophan_6.61	000811438_Cho_P7A8_1_7421	25276.5	205.097	0	6.58078	0.150783	0.0118341	3.08566	0.953165	0.00573115	0	0	0	0.0019876	0	0	0.0355079	0	0	0.00360821
Tryptophan_6.61	000811449_Cho_P7A9_1_7424	54277.7	205.097	0	6.61468	0.184683	0.0370608	1.32836	0.982152	0	0	0	0	0.00246216	0	0	0.011813	0	0	0.00357313
Tryptophan_6.61	00081145NC_1_P7B1_1_7423	2419.34	205.097	0	6.69282	0.262817	0.0591271	34.2864	0.534095	0.00945779	0.00124271	0	0	0.008595	0	0	0.398706	0	0	0.0479041
Tryptophan_6.61	00081146NC_2_P7B2_1_7416	15536.4	205.097	0	6.70133	0.271333	0.0739283	3.91573	0.946657	0	0	0	0	0.00668165	0	0	0.0383948	0.000148023	0.00047165	0.00764684
Tryptophan_6.61	00081147NC_3_P7B3_1_7422	4475.18	205.097	0	6.72047	0.290467	0.0603076	14.7324	0.796738	0	0	0	0	0.00705837	0	0	0.19099	0	0	0.00521445
Tyrosine_7.87	000811361_Ctrl_P7A1_1_7429	45197.3	182.081	0	7.89327	0.0932667	0.0495104	24.4035	0.728171	0	0	0	0.000113347	0	0	0	0.249583	0.0221324
Tyrosine_7.87	000811372_Ctrl_P7A2_1_7428	117287	182.081	0	7.86007	0.0600667	0.0342513	9.06017	0.899338	0	0	0	8.74005e-06	0	0	0	0.0905019	0.0101517
Tyrosine_7.87	000811383_Ctrl_P7A3_1_7425	74427.5	182.081	0	7.90242	0.102417	0.0344654	15.0036	0.832404	0	0	0	0.00019658	0	0	0	0.157055	0.0103444
Tyrosine_7.87	000811394_13C_Cho_P7A4_1_7427	41046.2	182.081	0	7.85453	0.0545333	0.0660342	39.5121	0.558762	0	0	0.000505639	0	0	0	0	0.412019	0.0287129
Tyrosine_7.87	000811405_13C_Cho_P7A5_1_7430	55265.9	182.081	0	7.87647	0.0764667	0.0374208	22.6348	0.746701	0	0	0.000103462	0	0	0	0	0.241936	0.0112598
Tyrosine_7.87	000811416_13C_Cho_P7A6_1_7426	54251.3	182.081	0	7.85205	0.05205	0.0402794	26.6004	0.704509	0	0	0	0	0	0	0	0.26538	0.0301113
Tyrosine_7.87	000811427_Cho_P7A7_1_7420	143190	182.081	0	7.82928	0.0292833	0.0172087	11.1083	0.877371	0	0	0	0.000129504	0	0	0	0.103264	0.0192349
Tyrosine_7.87	000811438_Cho_P7A8_1_7421	133199	182.081	0	7.85988	0.0598833	0.0312253	8.83327	0.901223	0	0	0	0	0	0	0	0.0939965	0.00478023
Tyrosine_7.87	000811449_Cho_P7A9_1_7424	66102	182.081	0	7.8603	0.0603	0.0432842	26.7729	0.701285	0	0	0	6.22027e-05	0	0	0	0.278562	0.020091
Tyrosine_7.87	00081145NC_1_P7B1_1_7423	15613	182.081	0	7.92262	0.122617	0.0840718	71.6079	0.200634	0	0	0.00246989	8.65071e-05	0	0	0	0.734337	0.0624725
Tyrosine_7.87	00081146NC_2_P7B2_1_7416	50055.3	182.081	0	7.95587	0.155867	0.0512038	30.881	0.656439	0	0	0	0.000215318	0	0	0	0.31168	0.0316655
Tyrosine_7.87	00081147NC_3_P7B3_1_7422	18760.2	182.081	0	7.94298	0.142983	0.0647216	65.3281	0.268391	0	0	0.00331516	0	0	0	0	0.685063	0.0432313
Valine_7.57	000811361_Ctrl_P7A1_1_7429	53645.6	118.086	0	7.54278	0.0827833	0.0239892	0.00649782	0.999935	0	0	0	0	6.49782e-05
Valine_7.57	000811372_Ctrl_P7A2_1_7428	60650.9	118.086	0	7.55912	0.0991167	0.0243357	0.00181626	0.999982	0	0	0	0	1.81626e-05
Valine_7.57	000811383_Ctrl_P7A3_1_7425	64052.9	118.086	0	7.56862	0.108617	0.0287996	0.00107924	0.999989	0	0	0	0	1.07924e-05
Valine_7.57	000811394_13C_Cho_P7A4_1_7427	26826	118.086	0	7.57788	0.117883	0.0168445	0.0338705	0.999455	0	0	0.000516316	0	2.89151e-05
Valine_7.57	000811405_13C_Cho_P7A5_1_7430	37721.2	118.086	0	7.59232	0.132317	0.0124667	0.0723886	0.998832	0	0	0.0011113	0	5.71063e-05
Valine_7.57	000811416_13C_Cho_P7A6_1_7426	51135.4	118.086	0	7.55165	0.09165	0.0209757	0.129216	0.997849	0	0	0.00214589	0	4.62828e-06
Valine_7.57	000811427_Cho_P7A7_1_7420	79115.4	118.086	0	7.51945	0.05945	0.00821149	0.260982	0.99739	0	0	0	0	0.00260982
Valine_7.57	000811438_Cho_P7A8_1_7421	108339	118.086	0	7.54267	0.0826667	0.0100779	0.0303292	0.999697	0	0	0	0	0.000303292
Valine_7.57	000811449_Cho_P7A9_1_7424	46699.3	118.086	0	7.55108	0.0910833	0.0119866	0.000590477	0.999994	0	0	0	0	5.90477e-06
Valine_7.57	00081145NC_1_P7B1_1_7423	16394.3	118.086	0	7.37023	-0.0897667	0.00725785	0.745147	0.962743	0.0372574	0	0	0	0
Valine_7.57	00081146NC_2_P7B2_1_7416	28440.1	118.086	0	7.67165	0.21165	0.0336064	0.00413885	0.999959	0	0	0	0	4.13885e-05
Valine_7.57	00081147NC_3_P7B3_1_7422	19757.4	118.086	0	7.6506	0.1906	0.0387207	0.0596203	0.999404	0	0	0	0	0.000596203

## Sheet: Annotation 13C-Chol metab exp1
RT	Name	Formula	Main Positive Adduct
7.32	4-Hydroxyisoleucine	C6H13NO3	[M+H]+
1.94	5' Methylthioadenosine	C11H15N5O3S	[M+H]+
7.56	Acetylcarnitine	C9H17NO4	[M+H]+
3.5	Adenine	C5H5N5	[M+H]+
3.41	Adenosine	C10H13N5O4	[M+H]+
11.21	ADP	C10H15N5O10P2	[M+H]+
9.48	AMP	C10H14N5O7P	[M+H]+
16.97	Arginine	C6H14N4O2	[M+H]+
12.89	ATP	C10H16N5O13P3	[M+H]+
10.37	beta-Alanine	C3H7NO2	[M+H]+
7.1	Betaine	C5H11NO2	[M+H]+
9.52	Carnitine	C7H15NO3	[M+H]+
11.11	CDP-choline	C14H26N4O11P2	[M+H]+
12.27	Choline	C5H13NO	[M+H]+
10.9	Citrulline	C6H13N3O3	[M+H]+
5.11	Cytosine	C4H5N3O	[M+H]+
10.7	Gamma aminobutyric acid	C4H9NO2	[M+H]+
9.7	Glutamic acid	C5H9NO4	[M+H]+
9.95	Glutamine	C5H10N2O3	[M+H]+
10.52	Glycerophosphocholine	C8H20NO6P	[M+H]+
12.63	GSSG	C20H32N6O12S2	[M+H]+
6.02	Guanine	C5H5N5O	[M+H]+
7.05	Guanosine	C10H13N5O5	[M+H]+
11.8	Histidine	C6H9N3O2	[M+H]+
17.09	Lysine	C6H14N2O2	[M+H]+
6.5	Methionine	C5H11NO2S	[M+H]+
8.71	N6-Acetyl-lysine	C8H16N2O3	[M+H]+
1.97	Niacinamide	C6H6N2O	[M+H]+
10.01	Nicotinamide adenine dinucleotide (NAD)	C21H27N7O14P2	[M+H]+
12.47	Nicotinamide Adenine Dinucleotide Phosphate (NADP+)	C21H28N7O17P3	[M+H]+
2.98	Nicotinic acid	C6H5NO2	[M+H]+
16.01	Ornithine	C5H12N2O2	[M+H]+
5.07	Phenylalanine	C9H11NO2	[M+H]+
12.08	Phosphocholine	C5H14NO4P	[M+H]+
8.31	Proline	C5H9NO2	[M+H]+
3.25	Riboflavin (Vitamin B2)	C17H20N4O6	[M+H]+
9.07	S-Adenosylhomocysteine	C14H20N6O5S	[M+H]+
12.21	S-Adenosylmethionine	C15H22N6O5S	[M+H]+
10.24	Serine	C3H7NO3	[M+H]+
6.43	Tryptophan	C11H12N2O2	[M+H]+
7.8	Tyrosine	C9H11NO3	[M+H]+
7.46	Valine	C5H11NO2	[M+H]+

## Sheet: Human 13C-Choline metab exp2
Metabolite	File	Intensity	mz	Delta.mz	RT	Delta.RT	Residual	%FC	M+0	M+1	M+2	M+3	M+4	M+5	M+6	M+7	M+8	M+9	M+10	M+11	M+12	M+13	M+14	M+15	M+16	M+17	M+18	M+19	M+20
4-Hydroxyisoleucine_7.11	00082235Ctrl_12_P2A1_1_7833	2664.36	148.097	0	7.05638	-0.253617	0.0736925	2.44425	0.970003	0	0	0	0.00332875	0.026668	0
4-Hydroxyisoleucine_7.11	00082236Ctrl_14_P2A2_1_7835	3988.1	148.097	0	7.07785	-0.23215	0.0519142	2.0876	0.974895	0	0	0	0.000269712	0.0248354	0
4-Hydroxyisoleucine_7.11	00082237Ctrl_3-4_P2A3_1_7831	6810.43	148.097	0	7.05235	-0.25765	0.052088	1.22537	0.985296	0	0	0	0	0.0147044	0
4-Hydroxyisoleucine_7.11	0008223813C_Cho_12_P2A4_1_7841	4652.97	148.097	0	7.17542	-0.134583	0.0609728	1.09818	0.986814	0	0	0	3.78275e-05	0.0131479	0
4-Hydroxyisoleucine_7.11	0008223913C_Cho_14_P2A5_1_7840	3287.4	148.097	0	7.15713	-0.152867	0.0655208	2.77377	0.966715	0	0	0	0	0.0332853	0
4-Hydroxyisoleucine_7.11	0008224013C_Cho_3_4_P2A6_1_7837	3364.17	148.097	0	7.16253	-0.147467	0.0689436	1.89079	0.977107	0	0	0	0.00101945	0.021874	0
4-Hydroxyisoleucine_7.11	00082241Media_Ctrl_P2A7_1_7839	1739.87	148.097	0	7.31402	0.00401667	0.072903	2.35799	0.931902	0	0.0654569	0	0.00264132	0	0
4-Hydroxyisoleucine_7.11	00082242Media_Ctrl_P2A8_1_7829	1987.5	148.097	0	7.20593	-0.104067	0.0738935	7.80295	0.770182	0	0.226972	0	0	0.00284667	0
4-Hydroxyisoleucine_7.11	00082243Media_13C_Cho_P2A9_1_7832	1364.24	148.097	0	7.15482	-0.155183	0.0734671	5.29759	0.860416	0	0.126688	0	0	0.0128959	0
4-Hydroxyisoleucine_7.11	00082244Media_13C_Cho_P2B1_1_7836	1428.84	148.097	0	7.23937	-0.0706333	0.072718	5.43027	0.839076	0	0.159426	0	0.00101289	0	0.000485382
4-Hydroxyisoleucine_7.11	00082245treat_NC_P2B2_1_7834	3885.28	148.097	0	7.04765	-0.26235	0.0654744	2.18349	0.973798	0	0	0	0	0.0262018	0
4-Hydroxyisoleucine_7.11	00082246treat_NC_P2B3_1_7830	3659.98	148.097	0	7.0983	-0.2117	0.0712559	1.20789	0.985396	0	0	0	0.000548482	0.0140559	0
4-Hydroxyisoleucine_7.11	00082247treat_NC_P2B4_1_7838	3550.53	148.097	0	7.184	-0.126	0.0643024	1.87466	0.976929	0	0	0	0.002875	0.0201959	0
5' Methylthioadenosine_1.87	00082235Ctrl_12_P2A1_1_7833	1336.25	298.097	0	1.84208	0.0420833	0.0664277	9.90772	0.834586	0.00522815	0	0	0.0200286	0	0.0629937	0.0514803	0	0.00816646	0	0.0175168
5' Methylthioadenosine_1.87	00082236Ctrl_14_P2A2_1_7835	592.28	298.097	0	1.81578	0.0157833	0.110197	23.1493	0.666272	0	0	0.000793387	0.00277994	0	0.10815	0.0958896	0	0.0848991	0.00467845	0.0365383
5' Methylthioadenosine_1.87	00082237Ctrl_3-4_P2A3_1_7831	1044.53	298.097	0	1.7917	-0.0083	0.168173	11.8273	0.828745	0	0	0	0.00106388	0	0.0630701	0.0448264	0	0.0359811	0.00873911	0.0175745
5' Methylthioadenosine_1.87	0008223813C_Cho_12_P2A4_1_7841	593.948	298.097	0	1.85218	0.0521833	0.0638394	12.4755	0.822802	0	0	0.00933368	0.006459	0	0.0413516	0.0329965	0.0157392	0.0130325	0.0449708	0.0133153
5' Methylthioadenosine_1.87	0008223913C_Cho_14_P2A5_1_7840	722.949	298.097	0	1.85097	0.0509667	0.100557	17.2209	0.721184	0	0	0.0114555	0.0267079	0	0.107293	0.0610099	0.00216262	0.0535432	0	0.0166441
5' Methylthioadenosine_1.87	0008224013C_Cho_3_4_P2A6_1_7837	530.878	298.097	0	1.81663	0.0166333	0.157859	13.2743	0.780854	0	0	0	0.0734277	0.00479114	0	0.0685621	0	0.0661769	0.00108893	0.0050988
5' Methylthioadenosine_1.87	00082241Media_Ctrl_P2A7_1_7839	637.164	298.097	0	2.00963	0.209633	0.045903	35.4935	0.306048	0.0954793	0.0133192	0.0255996	0.0189172	0.0608085	0.289076	0	0.155877	0.0197178	0	0.0151569
5' Methylthioadenosine_1.87	00082242Media_Ctrl_P2A8_1_7829	1258.38	298.097	0	1.85952	0.0595167	0.0395081	34.6956	0.298441	0.115383	0.0479245	0	0	0.0589403	0.274674	0	0.196156	0	0	0.00848033
5' Methylthioadenosine_1.87	00082243Media_13C_Cho_P2A9_1_7832	18762.8	298.097	0	1.8661	0.0661	0.0643438	1.27655	0.979142	0	0	0	0	0.000787289	0.0133841	0	0.00579175	0	0	0.000895023
5' Methylthioadenosine_1.87	00082244Media_13C_Cho_P2B1_1_7836	17465	298.097	0	1.85805	0.05805	0.0868007	1.12104	0.980586	0	0	0	0	0.0022025	0.0130023	0	0.0040053	0	0	0.00020412
5' Methylthioadenosine_1.87	00082245treat_NC_P2B2_1_7834	649.811	298.097	0	1.77482	-0.0251833	0.127129	21.9051	0.636776	0	0	0.0123088	0.000684919	0	0.191407	0.107746	0	0.0473081	0	0.00376918
5' Methylthioadenosine_1.87	00082246treat_NC_P2B3_1_7830	372.882	298.097	0	1.69968	-0.100317	0.10288	21.5589	0.61455	0.0365391	0	0	0.137185	0	0	0.110352	0	0	0.101373	0
5' Methylthioadenosine_1.87	00082247treat_NC_P2B4_1_7838	213.266	298.097	-0.0005	1.92842	0.128417	0.188023
Acetylcarnitine_7.38	00082235Ctrl_12_P2A1_1_7833	2726.98	204.123	0	7.12318	-0.406817	0.0865468	4.80809	0.941543	0	0	0	0	0.0112578	0	0.00135708	0.0456354	0.000206258
Acetylcarnitine_7.38	00082236Ctrl_14_P2A2_1_7835	3158.63	204.123	0	7.32118	-0.208817	0.100984	5.57377	0.935172	0	0	0.00212537	0	0.00178923	0	0.000990953	0.0599225	0
Acetylcarnitine_7.38	00082237Ctrl_3-4_P2A3_1_7831	3629.23	204.123	0	7.15295	-0.37705	0.107452	3.78644	0.956597	0	0	0	0	0.00079326	0	0.00406333	0.0385462	0
Acetylcarnitine_7.38	0008223813C_Cho_12_P2A4_1_7841	2864.46	204.123	0	7.5184	-0.0116	0.115288	3.81852	0.952697	0	0	0.00695094	0	0	0	0	0.0403517	0
Acetylcarnitine_7.38	0008223913C_Cho_14_P2A5_1_7840	2943.61	204.123	0	7.082	-0.448	0.0872704	5.28124	0.938316	0	0	0	0	0.00599234	0	0.000186348	0.0555057	0
Acetylcarnitine_7.38	0008224013C_Cho_3_4_P2A6_1_7837	2718.51	204.123	0	7.39738	-0.132617	0.0781507	4.88367	0.938303	0	0	0	0	0.0176931	0	0.000966705	0.0430372	0
Acetylcarnitine_7.38	00082241Media_Ctrl_P2A7_1_7839	1193.5	204.123	0	7.14687	-0.383133	0.124674	5.11113	0.935869	0	0.00221987	0.00582924	0	0.00352645	0	0	0.0525553	0
Acetylcarnitine_7.38	00082242Media_Ctrl_P2A8_1_7829	1530.38	204.123	0	7.23108	-0.298917	0.159079	5.36675	0.899356	0	0.0367418	0	0	0.0297497	0	0.0124445	0.021708	0
Acetylcarnitine_7.38	00082243Media_13C_Cho_P2A9_1_7832	1324.05	204.123	0	7.3552	-0.1748	0.136529	3.84379	0.932786	0	0	0.00463957	0.00995294	0.0389151	0	0.0120156	0.00169069	0
Acetylcarnitine_7.38	00082244Media_13C_Cho_P2B1_1_7836	1055.54	204.123	0	7.4486	-0.0814	0.156149	2.37995	0.956584	0	0.0044733	0.0102437	0	0.0157403	0	0.00791646	0.00498213	6.046e-05
Acetylcarnitine_7.38	00082245treat_NC_P2B2_1_7834	2742.01	204.123	0	7.59967	0.0696667	0.11945	4.0978	0.950943	0	0	0.00107209	0	0.0018721	0	0.0126784	0.0334345	0
Acetylcarnitine_7.38	00082246treat_NC_P2B3_1_7830	5425.13	204.123	0	7.36622	-0.163783	0.0880098	1.91546	0.975481	0	0	0	0	0.00780322	0	0.000351326	0.0163645	0
Acetylcarnitine_7.38	00082247treat_NC_P2B4_1_7838	3286.54	204.123	0	7.2677	-0.2623	0.0991565	2.95904	0.96599	0	0	0	0	0	0	0.00576991	0.0282406	0
Adenine_3.46	00082235Ctrl_12_P2A1_1_7833	29367.3	136.062	0	3.44033	-0.0596667	0.0404789	0	1	0	0	0	0	0
Adenine_3.46	00082236Ctrl_14_P2A2_1_7835	19687.1	136.062	0	3.44785	-0.05215	0.0410769	0	1	0	0	0	0	0
Adenine_3.46	00082237Ctrl_3-4_P2A3_1_7831	24730.3	136.062	0	3.4312	-0.0688	0.0376192	0	1	0	0	0	0	0
Adenine_3.46	0008223813C_Cho_12_P2A4_1_7841	24265.9	136.062	0	3.48503	-0.0149667	0.0399738	0.0377104	0.999623	0	0	0	0	0.000377104
Adenine_3.46	0008223913C_Cho_14_P2A5_1_7840	20497.2	136.062	0	3.4841	-0.0159	0.0431522	0.0343723	0.999652	0	0	0	2.28744e-05	0.000325423
Adenine_3.46	0008224013C_Cho_3_4_P2A6_1_7837	25377.3	136.062	0	3.46485	-0.03515	0.0377442	0.0512821	0.999487	0	0	0	0	0.000512821
Adenine_3.46	00082241Media_Ctrl_P2A7_1_7839	6462.57	136.062	0	3.48988	-0.0101167	0.0466927	0.183433	0.998166	0	0	0	0	0.00183433
Adenine_3.46	00082242Media_Ctrl_P2A8_1_7829	23914.4	136.062	0	3.44938	-0.0506167	0.0438117	0.155364	0.998446	0	0	0	0	0.00155364
Adenine_3.46	00082243Media_13C_Cho_P2A9_1_7832	25724.9	136.062	0	3.4398	-0.0602	0.0345341	0.159809	0.998402	0	0	0	0	0.00159809
Adenine_3.46	00082244Media_13C_Cho_P2B1_1_7836	17320.8	136.062	0	3.4567	-0.0433	0.0340318	0.00221792	0.999978	0	0	0	0	2.21792e-05
Adenine_3.46	00082245treat_NC_P2B2_1_7834	24348.4	136.062	0	3.4238	-0.0762	0.0333217	0.000175333	0.999998	0	0	0	0	1.75333e-06
Adenine_3.46	00082246treat_NC_P2B3_1_7830	22327.1	136.062	0	3.42435	-0.07565	0.0311167	0.00579289	0.999942	0	0	0	0	5.79289e-05
Adenine_3.46	00082247treat_NC_P2B4_1_7838	10927.7	136.062	0	3.3512	-0.1488	0.0400744	0.0369432	0.999631	0	0	0	0	0.000369432
Adenosine_3.37	00082235Ctrl_12_P2A1_1_7833	9163.31	268.104	0	3.3483	-0.0317	0.080234	0.301576	0.996775	0	0	0	0.000200247	1.4194e-05	9.06305e-05	5.84062e-06	0	0.000443175	0.00247124
Adenosine_3.37	00082236Ctrl_14_P2A2_1_7835	8204.23	268.104	0	3.36433	-0.0156667	0.0997014	1.09957	0.9859	0	0	0	0.00233366	0.000811169	0	0	0.0046725	0.00364153	0.00264132
Adenosine_3.37	00082237Ctrl_3-4_P2A3_1_7831	7139.77	268.104	0	3.32213	-0.0578667	0.106629	0.27642	0.994908	0	0	0	0.0032689	0	4.95833e-05	0	0.00168999	8.32203e-05	0
Adenosine_3.37	0008223813C_Cho_12_P2A4_1_7841	10474.1	268.104	0	3.4015	0.0215	0.107955	0.561269	0.993502	0	0	0	0	0.000258754	0	0.00115724	0.00204511	0	0.00303716
Adenosine_3.37	0008223913C_Cho_14_P2A5_1_7840	6183.66	268.104	0	3.43387	0.0538667	0.113198	0.896412	0.988177	0	0	0	0.000884169	0.00109176	0	0	0.00891078	0	0.000935949
Adenosine_3.37	0008224013C_Cho_3_4_P2A6_1_7837	8220.78	268.104	0	3.38128	0.00128333	0.100893	0.285219	0.996017	0	0	0	0.0011483	0	6.99946e-05	0	0.00137713	0.00138796	0
Adenosine_3.37	00082241Media_Ctrl_P2A7_1_7839	2938.72	268.104	0	3.4063	0.0263	0.115978	2.30204	0.969332	0	0	0.00222574	0.00364417	0.00321472	0	0	0.0114796	0	0.010104
Adenosine_3.37	00082242Media_Ctrl_P2A8_1_7829	4926.02	268.104	0	3.34898	-0.0310167	0.090019	0.127814	0.998375	0	0	0	0	0	0.00016179	0	0.00141159	0	5.18022e-05
Adenosine_3.37	00082243Media_13C_Cho_P2A9_1_7832	3615.28	268.104	0	3.3394	-0.0406	0.094915	1.23531	0.984855	0	0	0	0.00251681	0.0021984	0	0	0	0.00182135	0.008608
Adenosine_3.37	00082244Media_13C_Cho_P2B1_1_7836	2597.49	268.104	0	3.36478	-0.0152167	0.0723814	1.54032	0.973063	0	0	0	0.00882813	0.0123907	0	0	0.000208747	0	0.00550959
Adenosine_3.37	00082245treat_NC_P2B2_1_7834	11281.7	268.104	0	3.37338	-0.00661667	0.0813456	0.292692	0.995902	0	0	0	0	0.00202742	0	0	0.000415438	0.000739947	0.000914904
Adenosine_3.37	00082246treat_NC_P2B3_1_7830	17306.1	268.104	0	3.3157	-0.0643	0.0768706	0.206574	0.997571	0	0	0	4.42416e-05	0.000496698	1.66725e-06	0	0	0.00087472	0.00101145
Adenosine_3.37	00082247treat_NC_P2B4_1_7838	6159	268.104	0	3.2424	-0.1376	0.0600808	0.712201	0.98969	0	0	0.000257062	0.00267242	0.0021711	0	6.05296e-05	0.000830444	0.00134815	0.00297031
ADP_10.88	00082235Ctrl_12_P2A1_1_7833	746.807	428.037	0	10.8295	-0.1505	0.0781249	2.17127	0.901212	0	0.0834974	0.013151	0.00161228	0	0	0	0.000521971	0	5.44936e-06
ADP_10.88	00082236Ctrl_14_P2A2_1_7835	705.09	428.037	0	10.8865	-0.09345	0.102084	2.74908	0.908086	0	0.0654782	0	0.0200676	0	0	0	0	0	0.00636812
ADP_10.88	00082237Ctrl_3-4_P2A3_1_7831	1592.93	428.037	0	10.8432	-0.13675	0.0751556	0.886218	0.970172	0	0.0124962	0.0108367	0.00443811	0.00115437	0	0.000478423	0	0	0.000424605
ADP_10.88	0008223813C_Cho_12_P2A4_1_7841	1389.16	428.037	0	11.0276	0.04765	0.0951926	0.728038	0.970444	0	0.0171724	0.0113643	0.000897347	0	0.00010249	1.20902e-05	0	1.32092e-07	7.59437e-06
ADP_10.88	0008223913C_Cho_14_P2A5_1_7840	707.012	428.037	0	10.9973	0.0173	0.0601284	1.54169	0.939559	0	0.0438061	0.0136261	0.000280289	0	0	0	0	0.00272858	0
ADP_10.88	0008224013C_Cho_3_4_P2A6_1_7837	828.854	428.037	0	10.9878	0.00785	0.1043	0.882445	0.956399	0	0.0434385	0	0	0	0	0	0.000131055	4.57244e-10	3.19046e-05
ADP_10.88	00082241Media_Ctrl_P2A7_1_7839	84.595	428.037	0	11.0281	0.0481333	0.102348	24.3217	0.35123	0	0.395463	0	0	0.0582235	0.0988803	0.0527515	0.00348616	0.0399658	0
ADP_10.88	00082242Media_Ctrl_P2A8_1_7829	534.604	428.037	0	10.8879	-0.09215	0.108982	5.8616	0.830555	0	0.0840233	0.0518716	0	0	0	0.00921444	0.0210198	0.00331554	0
ADP_10.88	00082243Media_13C_Cho_P2A9_1_7832	227.247	428.037	0	10.8367	-0.143317	0.103771
ADP_10.88	00082244Media_13C_Cho_P2B1_1_7836	124.704	428.037	0	10.9548	-0.0252167	0.186014
ADP_10.88	00082245treat_NC_P2B2_1_7834	263.711	428.037	0	10.8438	-0.136183	0.126609	5.81763	0.728178	0	0.26041	0	0.00764823	0.000631835	0	0.000499187	0	0.00263305	0
ADP_10.88	00082246treat_NC_P2B3_1_7830	680.607	428.037	0	10.8751	-0.104883	0.113912	3.50637	0.853313	0	0.101815	0.0393445	0.000146088	0.0048636	7.17999e-05	0	0.000411954	0	3.45157e-05
ADP_10.88	00082247treat_NC_P2B4_1_7838	174.386	428.037	0	10.9826	0.00265	0.155605
Arginine_16.82	00082235Ctrl_12_P2A1_1_7833	14964	175.119	0	16.7705	-0.179533	0.055445	0.0432451	0.999522	0	0	0	0	0.000275402	0.00020295
Arginine_16.82	00082236Ctrl_14_P2A2_1_7835	6146.5	175.119	0	16.8755	-0.0745	0.0721518	0.0649269	0.999297	0	0	0	0	0.000323783	0.000379449
Arginine_16.82	00082237Ctrl_3-4_P2A3_1_7831	10140.6	175.119	0	16.8422	-0.1078	0.0689083	0.0340722	0.999637	0	0	0	0	0.000134354	0.000228761
Arginine_16.82	0008223813C_Cho_12_P2A4_1_7841	7460.99	175.119	0	16.8761	-0.0738667	0.0704393	0	1	0	0	0	0	0	0
Arginine_16.82	0008223913C_Cho_14_P2A5_1_7840	12513.9	175.119	0	16.9379	-0.0120667	0.0651752	0.0327565	0.999592	0	0	0	0.000159074	0.000163392	8.53547e-05
Arginine_16.82	0008224013C_Cho_3_4_P2A6_1_7837	18808	175.119	0	16.9293	-0.0207	0.0417073	0.00973106	0.999897	0	0	0	0	3.67094e-05	6.67194e-05
Arginine_16.82	00082241Media_Ctrl_P2A7_1_7839	760043	175.119	0	16.8673	-0.0827	0.0751539	0.000368295	0.999996	0	0	0	0	3.34393e-06	8.9634e-07
Arginine_16.82	00082242Media_Ctrl_P2A8_1_7829	278538	175.119	0	16.7077	-0.2423	0.0166297	2.89343	0.826432	0.173561	0	0	0	0	7.47381e-06
Arginine_16.82	00082243Media_13C_Cho_P2A9_1_7832	775766	175.119	0	16.735	-0.21505	0.0488354	0.000226214	0.999997	0	0	0	0	1.85421e-06	7.16963e-07
Arginine_16.82	00082244Media_13C_Cho_P2B1_1_7836	715138	175.119	0	16.7862	-0.163833	0.0712112	0.000502838	0.999994	0	0	0	0	5.78948e-06	2.03813e-07
Arginine_16.82	00082245treat_NC_P2B2_1_7834	9640.72	175.119	0	16.7919	-0.158083	0.0558882	0.0565846	0.999272	0	0	0	0.000246124	0.000482115	0
Arginine_16.82	00082246treat_NC_P2B3_1_7830	41512.2	175.119	0	16.7907	-0.15925	0.0691726	0.00134349	0.999986	0	0	0	0	4.44594e-06	9.72999e-06
Arginine_16.82	00082247treat_NC_P2B4_1_7838	22171.3	175.119	0	16.9645	0.01455	0.0804276	0.00839385	0.999906	0	0	0	0	5.77629e-05	3.58028e-05
ATP_12.88	00082235Ctrl_12_P2A1_1_7833	470.639	508.003	0	12.7879	-0.102083	0.0706287	0.00277431	0.999969	0	0	0	0	0	0	0	0	3.08257e-05	0
ATP_12.88	00082236Ctrl_14_P2A2_1_7835	839.729	508.003	0	12.8345	-0.0555167	0.0685107	0.00215715	0.999973	0	0	0	0	0	0	0	2.69644e-05	0	0
ATP_12.88	00082237Ctrl_3-4_P2A3_1_7831	1585.56	508.003	0	12.8086	-0.0814	0.0448419	0.126039	0.997899	0	0	0	0	0	0.00210065	0	0	0	0
ATP_12.88	0008223813C_Cho_12_P2A4_1_7841	1823.46	508.003	0	12.9349	0.0448833	0.0559164	0.000970562	0.99999	0	0	0	0	0	0	0	0	0	9.70562e-06
ATP_12.88	0008223913C_Cho_14_P2A5_1_7840	584.073	508.003	0	12.8971	0.00713333	0.0521931	0	1	0	0	0	0	0	0	0	0	0	0
ATP_12.88	0008224013C_Cho_3_4_P2A6_1_7837	1187.65	508.003	0	12.9126	0.0226167	0.0651785	0.0242484	0.999654	0	0	0	0	0	0	0.000346405	0	0	0
ATP_12.88	00082241Media_Ctrl_P2A7_1_7839	20.4753	508.003	0	12.9353	0.0452833	0.220196	0.000896474	0.999989	0	0	0	0	0	0	0	1.12059e-05	0	0
ATP_12.88	00082242Media_Ctrl_P2A8_1_7829	148.503	508.003	0	12.7978	-0.09225	0.14461	0.0397858	0.999305	0	0	0	0.000394777	0	0	0	0.000299934	0	0
ATP_12.88	00082243Media_13C_Cho_P2A9_1_7832	38.2393	508.003	0	12.7602	-0.129767	0.188236	0	1	0	0	0	0	0	0	0	0	0	0
ATP_12.88	00082244Media_13C_Cho_P2B1_1_7836	2.82708	508.003	0	12.8786	-0.01145	0.188236
ATP_12.88	00082245treat_NC_P2B2_1_7834	72.8054	508.003	0	12.7926	-0.0974333	0.143022	0.0680852	0.996596	0	0.00340426	0	0	0	0	0	0	0	0
ATP_12.88	00082246treat_NC_P2B3_1_7830	151.005	508.003	0	12.7927	-0.0972667	0.108763	0.10318	0.995332	0	0.00454565	0	0	0	0	0	0	0	0.000122667
ATP_12.88	00082247treat_NC_P2B4_1_7838	40.852	508.003	0	12.9314	0.0413667	0.183727	0.0013963	0.999984	0	0	0	0	0	0	0	0	1.55145e-05	0
Betaine_6.96	00082235Ctrl_12_P2A1_1_7833	25343.2	118.086	0	6.93922	-0.180783	0.00768021	2.79223	0.952327	0.00170403	0	0.0459692	0	0
Betaine_6.96	00082236Ctrl_14_P2A2_1_7835	21633.2	118.086	0	6.95252	-0.167483	0.00664869	0.563609	0.972457	0.027225	0	0.000318476	0	0
Betaine_6.96	00082237Ctrl_3-4_P2A3_1_7831	8775.45	118.086	0	6.95202	-0.167983	0.00615253	0.651485	0.967426	0.0325742	0	0	0	0
Betaine_6.96	0008223813C_Cho_12_P2A4_1_7841	37137.7	118.086	0	7.0585	-0.0615	0.0155757	12.1075	0.792038	0.00925503	0	0.198707	0	0
Betaine_6.96	0008223913C_Cho_14_P2A5_1_7840	19094.3	118.086	0	7.00687	-0.113133	0.0132033	8.17706	0.850649	0.0195995	0	0.129751	0	0
Betaine_6.96	0008224013C_Cho_3_4_P2A6_1_7837	16866	118.086	0	7.01212	-0.107883	0.0237274	21.4161	0.630924	0.0182129	0	0.350864	0	0
Betaine_6.96	00082241Media_Ctrl_P2A7_1_7839	19484	118.086	0	7.12175	0.00175	0.0248799	0.0166191	0.999723	0	0	0.000276985	0	0
Betaine_6.96	00082242Media_Ctrl_P2A8_1_7829	45663.3	118.086	0	7.03017	-0.0898333	0.0189722	0	1	0	0	0	0	0
Betaine_6.96	00082243Media_13C_Cho_P2A9_1_7832	234121	118.086	0	7.00452	-0.115483	0.0403769	49.3928	0.176786	0	0	0.823214	0	0
Betaine_6.96	00082244Media_13C_Cho_P2B1_1_7836	230679	118.086	0	7.08878	-0.0312167	0.0444762	48.3399	0.194336	0	0	0.805664	0	0
Betaine_6.96	00082245treat_NC_P2B2_1_7834	41462.7	118.086	0	6.93903	-0.180967	0.00622525	0.482731	0.983518	0.0126543	0	0.00382742	0	0
Betaine_6.96	00082246treat_NC_P2B3_1_7830	457536	118.086	0	6.93045	-0.18955	0.00920734	0	1	0	0	0	0	0
Betaine_6.96	00082247treat_NC_P2B4_1_7838	14023.4	118.086	0	6.94988	-0.170117	0.0165123	0.589286	0.990179	0	0	0.00982143	0	0
Carnitine_8.9	00082235Ctrl_12_P2A1_1_7833	1833.24	162.112	0	9.34852	-0.151483	0.0931808	5.6668	0.924436	0	0	0	0.0102953	0.0506936	0	0.0145753
Carnitine_8.9	00082236Ctrl_14_P2A2_1_7835	2534.62	162.112	0	9.3888	-0.1112	0.0927665	2.88003	0.961722	0	0	0	0	0.0331712	0	0.0051066
Carnitine_8.9	00082237Ctrl_3-4_P2A3_1_7831	2495.46	162.112	0	9.34622	-0.153783	0.0939061	2.21231	0.968429	0	0.000733064	0	0.000795944	0.0300423	0	0
Carnitine_8.9	0008223813C_Cho_12_P2A4_1_7841	2439.39	162.112	0	9.5363	0.0363	0.0893373	5.78568	0.908344	0	0	0.0392313	0	0.0398355	0	0.0125895
Carnitine_8.9	0008223913C_Cho_14_P2A5_1_7840	998.475	162.112	0	8.92245	-0.57755	0.0917419	8.30195	0.883866	0	0	0	0	0.115902	0	0.000232727
Carnitine_8.9	0008224013C_Cho_3_4_P2A6_1_7837	1097.61	162.112	0	9.4987	-0.0013	0.0997431	6.23381	0.910944	0	0	0.018221	0.00197245	0.0541116	0	0.0147508
Carnitine_8.9	00082241Media_Ctrl_P2A7_1_7839	1506.29	162.112	0	9.51488	0.0148833	0.0932485	5.40648	0.92969	0	0.0092137	0	0.0081874	0.0215431	0	0.0313659
Carnitine_8.9	00082242Media_Ctrl_P2A8_1_7829	2582.35	162.112	0	9.37388	-0.126117	0.088011	6.09764	0.928699	0	0.00291354	0	0.011268	0.0119517	0	0.0451682
Carnitine_8.9	00082243Media_13C_Cho_P2A9_1_7832	49335.7	162.112	0	9.3381	-0.1619	0.0350583	40.09	0.0666704	0	0	0.931752	0	0	0	0.00157721
Carnitine_8.9	00082244Media_13C_Cho_P2B1_1_7836	48768.6	162.112	0	9.41587	-0.0841333	0.0359706	40.8242	0.0493252	0	0	0.949258	0	0	0	0.00141704
Carnitine_8.9	00082245treat_NC_P2B2_1_7834	3402.95	162.112	0	9.3802	-0.1198	0.0945777	2.32696	0.970476	0	0	0	0.000530752	0.0210955	0	0.00789813
Carnitine_8.9	00082246treat_NC_P2B3_1_7830	13172.1	162.112	0	9.36893	-0.131067	0.089849	0.362472	0.994925	0	0	0	0	0.00507461	0	0
Carnitine_8.9	00082247treat_NC_P2B4_1_7838	1710.06	162.112	0	9.49325	-0.00675	0.0982596	2.4368	0.968128	0	0	0	0	0.0262626	0	0.00560902
CDP-choline_10.89	00082235Ctrl_12_P2A1_1_7833	98.7237	489.115	0	10.8881	-0.18185	0.0953752	34.5897	0.379909	0	0.0480303	0.0059147	0	0.0369637	0.223573	0	0.123861	0	0.0595019	0	0.0313531	0.0321534	0.0587394
CDP-choline_10.89	00082236Ctrl_14_P2A2_1_7835	93.8913	489.115	0	10.8865	-0.18345	0.0381197	39.987	0.358488	0	0	0	0.00362719	0	0.154173	0.0590567	0.0200313	0.233545	0.0218736	0.0885898	0	0.0587608	0.00185433
CDP-choline_10.89	00082237Ctrl_3-4_P2A3_1_7831	85.4999	489.115	0	10.9016	-0.168383	0.0347667	32.1965	0.392336	0	0.00533617	0.0493431	0.0173173	0	0.239006	0	0.0518151	0.152934	0.0230963	0.0359159	0	0.0320623	0.000837391
CDP-choline_10.89	0008223813C_Cho_12_P2A4_1_7841	140.531	489.115	0	10.8016	-0.268367	0.052199
CDP-choline_10.89	0008223913C_Cho_14_P2A5_1_7840	95.6675	489.115	0	10.989	-0.0810333	0.0322071
CDP-choline_10.89	0008224013C_Cho_3_4_P2A6_1_7837	109.703	489.115	0	11.0297	-0.0403167	0.0802035
CDP-choline_10.89	00082241Media_Ctrl_P2A7_1_7839	77.6846	489.115	0	10.9194	-0.150617	0.0485038
CDP-choline_10.89	00082242Media_Ctrl_P2A8_1_7829	59.5271	489.115	0	10.9214	-0.1486	0.0427583
CDP-choline_10.89	00082243Media_13C_Cho_P2A9_1_7832	279.483	489.115	0	11.79	0.719983	0.0217099	1.63834	0.929699	0.030058	0	0	0.0210742	0	0.0191688	0	0	0	0	0	0	0	0
CDP-choline_10.89	00082244Media_13C_Cho_P2B1_1_7836	227.757	489.115	0	11.9665	0.896483	0.0640334	1.79444	0.941311	0	0.0185018	0	0.018181	0	0.0126214	0.00936218	0	0	2.11876e-05	1.72237e-06	0	0	0
CDP-choline_10.89	00082245treat_NC_P2B2_1_7834	61.0766	489.115	0	10.7769	-0.293083	0.0646107	47.3249	0.0797045	0	0	0.133393	0.135621	0	0.175797	0.167419	0.0285685	0	0.0456957	0.035001	0.198799	0	0
CDP-choline_10.89	00082246treat_NC_P2B3_1_7830	71.3482	489.115	0	10.85	-0.21995	0.0123292	55.7165	0.0585494	0	0.0542883	0	0	0.0505528	0.18044	0.170424	0.0293459	0.174452	0.0425646	0.0692703	0.0786335	0.053399	0.0380802
CDP-choline_10.89	00082247treat_NC_P2B4_1_7838	73.567	489.115	0	11.0916	0.0216	0.0883808
Choline_12.29	00082235Ctrl_12_P2A1_1_7833	40172	104.107	0	12.1596	-0.2104	7.15949e-16	50.5696	0.157941	0.00783979	0.0745679	0.667881	0.0909882	0.000781478
Choline_12.29	00082236Ctrl_14_P2A2_1_7835	26610.3	104.107	0	12.1242	-0.245833	0.00483992	31.0985	0.493382	0	0.00615704	0.459236	0.0412248	0
Choline_12.29	00082237Ctrl_3-4_P2A3_1_7831	10981.4	104.107	0	12.1142	-0.255817	0.00586993	1.80757	0.94101	0.043295	0	0.0156945	0	0
Choline_12.29	0008223813C_Cho_12_P2A4_1_7841	193513	104.107	0	12.3407	-0.0292833	0.015427	55.3081	0.0800532	9.96421e-05	0	0.914084	0.00576323	0
Choline_12.29	0008223913C_Cho_14_P2A5_1_7840	132771	104.107	0	12.3873	0.01735	0.0136529	55.6432	0.0727136	0.00203377	0	0.920882	0.00437031	0
Choline_12.29	0008224013C_Cho_3_4_P2A6_1_7837	190521	104.107	0	12.2686	-0.101367	0.00207948	56.9797	0.0508718	0	0.00548823	0.936551	0.00708902	0
Choline_12.29	00082241Media_Ctrl_P2A7_1_7839	1.48898e+06	104.107	0	12.3749	0.00486667	0.00402892	0.877539	0.980743	0.00704182	0	0.0120237	0.00019105	0
Choline_12.29	00082242Media_Ctrl_P2A8_1_7829	1.43747e+06	104.107	0	12.1112	-0.258833	0.00347429	0.061593	0.99692	0.00307965	0	0	0	0
Choline_12.29	00082243Media_13C_Cho_P2A9_1_7832	2.00277e+06	104.107	0	12.2753	-0.0946667	0.00989281	59.9155	0.0028335	0	0	0.992889	0.00427723	0
Choline_12.29	00082244Media_13C_Cho_P2B1_1_7836	2.57841e+06	104.107	0	12.3093	-0.0606667	0.00768947	60.0322	0.00317914	0	0	0.985673	0.011148	0
Choline_12.29	00082245treat_NC_P2B2_1_7834	45781.4	104.107	0	12.0988	-0.2712	0.000939239	48.8811	0.184812	0	0.0157955	0.785105	0.0142878	0
Choline_12.29	00082246treat_NC_P2B3_1_7830	13746	104.107	0	12.1396	-0.230383	0.00547174	1.27948	0.938141	0.060802	0	0.0010574	0	0
Choline_12.29	00082247treat_NC_P2B4_1_7838	88097.9	104.107	0	12.3127	-0.05725	0.0291034	54.8186	0.0863566	0	0	0.913643	0	0
Citrulline_10.75	00082235Ctrl_12_P2A1_1_7833	5605.01	176.103	0	10.7126	-0.147417	0.057913	0.169445	0.998249	0	0	0	0	0.000340879	0.00141038
Citrulline_10.75	00082236Ctrl_14_P2A2_1_7835	8187.29	176.103	0	10.7522	-0.107767	0.0769474	0.126972	0.998393	0	0	0	0.000681058	0.000659459	0.000266135
Citrulline_10.75	00082237Ctrl_3-4_P2A3_1_7831	10950.3	176.103	0	10.718	-0.14205	0.0693678	0.192319	0.997601	0	0	0	0.000817704	0.00121938	0.000361903
Citrulline_10.75	0008223813C_Cho_12_P2A4_1_7841	9128.39	176.103	0	10.8852	0.02525	0.0619226	0.087469	0.998965	0	0	0	0.000413849	0.000131333	0.000489347
Citrulline_10.75	0008223913C_Cho_14_P2A5_1_7840	11146.1	176.103	0	10.8801	0.0200667	0.0612713	0.223515	0.997557	0	0	0	0	0.00124486	0.00119777
Citrulline_10.75	0008224013C_Cho_3_4_P2A6_1_7837	8785.16	176.103	0	10.854	-0.00596667	0.0481293	0.0601923	0.99938	0	0	0	0	0.0001058	0.000513756
Citrulline_10.75	00082241Media_Ctrl_P2A7_1_7839	2899.1	176.103	0	10.886	0.0259833	0.0591069	0.384638	0.99575	0	0	0	0.000334699	0.00175154	0.00216363
Citrulline_10.75	00082242Media_Ctrl_P2A8_1_7829	2867.43	176.103	0	10.7289	-0.1311	0.0430105	0.315839	0.995551	0	0.000697933	0	0.0024752	0	0.00127561
Citrulline_10.75	00082243Media_13C_Cho_P2A9_1_7832	4499.23	176.103	0	10.7025	-0.15755	0.0671856	0.35819	0.996061	0	0	0	0.000582185	0.000980733	0.0023765
Citrulline_10.75	00082244Media_13C_Cho_P2B1_1_7836	5805.88	176.103	0	10.7623	-0.0977167	0.0819247	0.257942	0.997359	0	0	0	0	0.000367008	0.00227358
Citrulline_10.75	00082245treat_NC_P2B2_1_7834	9417.93	176.103	0	10.7185	-0.141483	0.0700156	0.101717	0.998935	0	0	0	0	0.000284051	0.000780462
Citrulline_10.75	00082246treat_NC_P2B3_1_7830	54347.3	176.103	0	10.7498	-0.110233	0.0445965	0.0244021	0.999727	0	0	0	0	0.000173767	9.92155e-05
Citrulline_10.75	00082247treat_NC_P2B4_1_7838	39285.8	176.103	0	10.8657	0.00566667	0.0623105	0.0547605	0.999412	0	0	0	0	0.000242503	0.000345519
Cytosine_4.96	00082235Ctrl_12_P2A1_1_7833	5594.07	112.051	0	4.948	-0.082	0.0368775	0	1	0	0	0	0
Cytosine_4.96	00082236Ctrl_14_P2A2_1_7835	4692.57	112.051	0	4.96213	-0.0678667	0.0474469	0	1	0	0	0	0
Cytosine_4.96	00082237Ctrl_3-4_P2A3_1_7831	1700.45	112.051	0	4.95338	-0.0766167	0.0490882	0.277466	0.9963	0	0	0.00369954	0
Cytosine_4.96	0008223813C_Cho_12_P2A4_1_7841	1443.41	112.051	0	5.04108	0.0110833	0.03252	0.00460378	0.999954	0	0	0	4.60378e-05
Cytosine_4.96	0008223913C_Cho_14_P2A5_1_7840	1274.18	112.051	0	5.04938	0.0193833	0.0491084	0.0150639	0.999849	0	0	0	0.000150639
Cytosine_4.96	0008224013C_Cho_3_4_P2A6_1_7837	2451.03	112.051	0	5.02107	-0.00893333	0.0490575	0.175703	0.997663	0	0	0.00232013	1.69333e-05
Cytosine_4.96	00082241Media_Ctrl_P2A7_1_7839	710.948	112.051	0	5.07197	0.0419667	0.043342	0.29747	0.997025	0	0	0	0.0029747
Cytosine_4.96	00082242Media_Ctrl_P2A8_1_7829	4059.98	112.051	0	4.9543	-0.0757	0.0346161	0.141878	0.998173	0	0	0.00163166	0.000195031
Cytosine_4.96	00082243Media_13C_Cho_P2A9_1_7832	2795.1	112.051	0	4.9294	-0.1006	0.0441093	0.0363585	0.999636	0	0	0	0.000363585
Cytosine_4.96	00082244Media_13C_Cho_P2B1_1_7836	1704.07	112.051	0	4.99672	-0.0332833	0.0397012	0.0637658	0.999362	0	0	0	0.000637658
Cytosine_4.96	00082245treat_NC_P2B2_1_7834	5349.24	112.051	0	4.94717	-0.0828333	0.040373	0.00174372	0.999983	0	0	0	1.74372e-05
Cytosine_4.96	00082246treat_NC_P2B3_1_7830	4845.75	112.051	0	4.93883	-0.0911667	0.0363818	0.00166853	0.999983	0	0	0	1.66853e-05
Cytosine_4.96	00082247treat_NC_P2B4_1_7838	540.205	112.051	0	4.88197	-0.148033	0.048956	0.944855	0.987402	0	0	0.0125981	0
Gamma aminobutyric acid_10.5	00082235Ctrl_12_P2A1_1_7833	4878.45	104.071	0	10.512	-0.158033	0.00696612	2.05718	0.944277	0.0468686	0	0	0.00885465
Gamma aminobutyric acid_10.5	00082236Ctrl_14_P2A2_1_7835	2785.66	104.071	0	10.4177	-0.252283	0.00937937	4.45697	0.867909	0.116694	0	0	0.0153961
Gamma aminobutyric acid_10.5	00082237Ctrl_3-4_P2A3_1_7831	11773.3	104.071	0	10.3248	-0.3452	0.0139912	0.568259	0.994317	0	0	0	0.00568259
Gamma aminobutyric acid_10.5	0008223813C_Cho_12_P2A4_1_7841	13903	104.071	0	10.4086	-0.261433	0.0134566	0.175632	0.998244	0	0	0	0.00175632
Gamma aminobutyric acid_10.5	0008223913C_Cho_14_P2A5_1_7840	6761.7	104.071	0	10.4778	-0.1922	0.00633763	1.20523	0.962247	0.0342675	0	0	0.00348537
Gamma aminobutyric acid_10.5	0008224013C_Cho_3_4_P2A6_1_7837	2284.12	104.071	0	10.4687	-0.201283	0.00899611	3.68969	0.884243	0.105147	0	0	0.0106103
Gamma aminobutyric acid_10.5	00082241Media_Ctrl_P2A7_1_7839	7084.91	104.071	0	10.6517	-0.0183167	0.0180834	0.0142152	0.999858	0	0	0	0.000142152
Gamma aminobutyric acid_10.5	00082242Media_Ctrl_P2A8_1_7829	8007.09	104.071	0	10.4779	-0.192067	0.0163875	0	1	0	0	0	0
Gamma aminobutyric acid_10.5	00082243Media_13C_Cho_P2A9_1_7832	5937.63	104.071	0	10.3928	-0.2772	0.0167486	0	1	0	0	0	0
Gamma aminobutyric acid_10.5	00082244Media_13C_Cho_P2B1_1_7836	7678.59	104.071	0	10.3776	-0.292417	0.0346506	0.00981309	0.999869	0	0	0.000130841	0
Gamma aminobutyric acid_10.5	00082245treat_NC_P2B2_1_7834	13794.6	104.071	0	10.4007	-0.269317	0.00520251	0.360629	0.995773	0.000827594	0	0	0.00339939
Gamma aminobutyric acid_10.5	00082246treat_NC_P2B3_1_7830	10216.3	104.071	0	10.5153	-0.154733	0.00548621	0.783736	0.987515	0.00619623	0	0	0.0062883
Gamma aminobutyric acid_10.5	00082247treat_NC_P2B4_1_7838	11412.8	104.071	0	10.5979	-0.0721	0.0265354	0.327945	0.996721	0	0	0	0.00327945
Glutamic acid_9.52	00082235Ctrl_12_P2A1_1_7833	188153	148.06	0	9.48245	-0.13755	0.00921658	0.167887	0.992184	0.00766118	0	0	4.16501e-05	0.000113311
Glutamic acid_9.52	00082236Ctrl_14_P2A2_1_7835	312038	148.06	0	9.50565	-0.11435	0.0094165	0.216379	0.989777	0.0100455	0	0	0.000112946	6.43245e-05
Glutamic acid_9.52	00082237Ctrl_3-4_P2A3_1_7831	290549	148.06	0	9.48003	-0.139967	0.00903467	0.0722121	0.996616	0.00331451	0	0	5.01509e-05	1.9098e-05
Glutamic acid_9.52	0008223813C_Cho_12_P2A4_1_7841	391440	148.06	0	9.63757	0.0175667	0.00991352	0.0561802	0.997454	0.00247223	0	0	3.45645e-05	3.97046e-05
Glutamic acid_9.52	0008223913C_Cho_14_P2A5_1_7840	166342	148.06	0	9.6167	-0.0033	0.00903116	0.0689624	0.99755	0.00213194	0	0	0.000272166	4.55034e-05
Glutamic acid_9.52	0008224013C_Cho_3_4_P2A6_1_7837	228363	148.06	0	9.60778	-0.0122167	0.00955964	0.110255	0.995128	0.00467687	0	0	0.000139853	5.5295e-05
Glutamic acid_9.52	00082241Media_Ctrl_P2A7_1_7839	742511	148.06	0	9.61518	-0.00481667	0.0103629	0.138739	0.993133	0.00684984	0	0	0	1.7426e-05
Glutamic acid_9.52	00082242Media_Ctrl_P2A8_1_7829	923578	148.06	0	9.51628	-0.103717	0.0123123	0.000680147	0.999993	0	0	0	0	6.80147e-06
Glutamic acid_9.52	00082243Media_13C_Cho_P2A9_1_7832	1.14438e+06	148.06	0	9.47203	-0.147967	0.0100545	0.0232176	0.998877	0.00111371	0	0	0	9.434e-06
Glutamic acid_9.52	00082244Media_13C_Cho_P2B1_1_7836	1.1273e+06	148.06	0	9.52452	-0.0954833	0.0101735	0.0720486	0.996398	0.00360243	0	0	0	0
Glutamic acid_9.52	00082245treat_NC_P2B2_1_7834	19010.3	148.06	0	9.48898	-0.131017	0.0341608	0.208437	0.997522	0	0	0	0.00196849	0.000509583
Glutamic acid_9.52	00082246treat_NC_P2B3_1_7830	71864.2	148.06	0	9.5111	-0.1089	0.0226167	0.0296376	0.999704	0	0	0	0	0.000296376
Glutamic acid_9.52	00082247treat_NC_P2B4_1_7838	19464	148.06	0	9.6521	0.0321	0.0169372	0.0952591	0.998885	0	0	0	0.000811072	0.000303733
Glutamine_9.86	00082235Ctrl_12_P2A1_1_7833	245007	147.076	0	9.77488	-0.635117	0.00800564	0.0990439	0.995048	0.00495219	0	0	0	0
Glutamine_9.86	00082236Ctrl_14_P2A2_1_7835	374678	147.076	0	9.79862	-0.611383	0.00785967	0.052108	0.997486	0.00249174	0	0	0	2.27325e-05
Glutamine_9.86	00082237Ctrl_3-4_P2A3_1_7831	341131	147.076	0	9.77262	-0.637383	0.0152394	0.000265887	0.999997	0	0	0	0	2.65887e-06
Glutamine_9.86	0008223813C_Cho_12_P2A4_1_7841	533281	147.076	0	9.93863	-0.471367	0.00836136	0	1	0	0	0	0	0
Glutamine_9.86	0008223913C_Cho_14_P2A5_1_7840	290628	147.076	0	9.92625	-0.48375	0.0209366	0	1	0	0	0	0	0
Glutamine_9.86	0008224013C_Cho_3_4_P2A6_1_7837	329957	147.076	0	9.91727	-0.492733	0.0117383	0.00191652	0.999981	0	0	0	0	1.91652e-05
Glutamine_9.86	00082241Media_Ctrl_P2A7_1_7839	2.56335e+06	147.076	0	9.94935	-0.46065	0.00945027	1.27225	0.936387	0.0636127	0	0	0	0
Glutamine_9.86	00082242Media_Ctrl_P2A8_1_7829	2.13763e+06	147.076	0	9.86778	-0.542217	0.0103408	1.1371	0.943181	0.0568097	0	0	0	9.04e-06
Glutamine_9.86	00082243Media_13C_Cho_P2A9_1_7832	2.60905e+06	147.076	0	9.83203	-0.577967	0.00949974	1.03812	0.948094	0.0519059	0	0	0	0
Glutamine_9.86	00082244Media_13C_Cho_P2B1_1_7836	2.82879e+06	147.076	0	9.79242	-0.617583	0.00634092	6.47956e-05	0.999999	0	0	0	0	6.47956e-07
Glutamine_9.86	00082245treat_NC_P2B2_1_7834	50409.6	147.076	0	9.78993	-0.620067	0.0401719	0.00846423	0.999915	0	0	0	0	8.46423e-05
Glutamine_9.86	00082246treat_NC_P2B3_1_7830	19323.9	147.076	0	9.779	-0.631	0.0404611	0.0458563	0.999541	0	0	0	0	0.000458563
Glutamine_9.86	00082247treat_NC_P2B4_1_7838	21127.3	147.076	0	9.90307	-0.506933	0.0358455	0.0138079	0.99986	0	0	0	7.75126e-06	0.000131878
Glycerophosphocholine_10.37	00082235Ctrl_12_P2A1_1_7833	76823.7	258.11	0	10.3446	-0.18535	0.0135431	0.095013	0.999003	0	0	0	0	0.000121142	5.49596e-06	0	0.000870294
Glycerophosphocholine_10.37	00082236Ctrl_14_P2A2_1_7835	139795	258.11	0	10.3759	-0.1541	0.0181219	0.0546444	0.99944	0	0	0	0	1.42921e-05	3.16013e-05	0	0.000513811
Glycerophosphocholine_10.37	00082237Ctrl_3-4_P2A3_1_7831	105276	258.11	0	10.3415	-0.188517	0.0295325	0.0107904	0.999851	0	0	0	0	6.38929e-05	6.82858e-05	0	1.67566e-05
Glycerophosphocholine_10.37	0008223813C_Cho_12_P2A4_1_7841	226966	258.11	0	10.5257	-0.00431667	0.0315017	12.8399	0.657933	0	0	0.341868	0	0	0	0	0.000199049
Glycerophosphocholine_10.37	0008223913C_Cho_14_P2A5_1_7840	68287.6	258.11	0	10.5279	-0.00213333	0.0285252	11.9022	0.683801	0	0	0.315482	0	0	0	0	0.000716549
Glycerophosphocholine_10.37	0008224013C_Cho_3_4_P2A6_1_7837	69530.6	258.11	0	10.5021	-0.0278667	0.0376079	12.064	0.678998	0	0	0.320578	0	0	0	9.60938e-06	0.00041454
Glycerophosphocholine_10.37	00082241Media_Ctrl_P2A7_1_7839	58907.7	258.11	0	10.5178	-0.0122167	0.0442809	0.0643685	0.999195	0	0	0	0	0.000429494	0	0	0.000375251
Glycerophosphocholine_10.37	00082242Media_Ctrl_P2A8_1_7829	168205	258.11	0	10.3611	-0.168933	0.0137645	0.0640124	0.999227	0	0	0	0.000116494	0.000114738	0.000128261	0	0.00041397
Glycerophosphocholine_10.37	00082243Media_13C_Cho_P2A9_1_7832	126360	258.11	0	10.3343	-0.195683	0.0298032	0.0417397	0.999426	0	0	0	0	0.000408305	1.20043e-05	7.94733e-07	0.000152508
Glycerophosphocholine_10.37	00082244Media_13C_Cho_P2B1_1_7836	147440	258.11	0	10.4028	-0.127183	0.0264156	0.0582029	0.999368	0	0	0	0	9.52789e-05	4.04561e-05	3.18505e-05	0.000464269
Glycerophosphocholine_10.37	00082245treat_NC_P2B2_1_7834	11265.2	258.11	0	10.3673	-0.162733	0.0465246	0.315567	0.995837	0	0	0	0.00130085	0.000952682	0	0	0.00190982
Glycerophosphocholine_10.37	00082246treat_NC_P2B3_1_7830	8945.94	258.11	0	10.3564	-0.173567	0.0352387	0.471723	0.993234	0	0	0	0.00133224	0.00198997	0.00164507	0.00179836	0
Glycerophosphocholine_10.37	00082247treat_NC_P2B4_1_7838	2153.91	258.11	0	10.4391	-0.0909	0.0133064	2.58104	0.959201	0.00957046	0	0	0.00739367	0.00575118	0.00231812	0.00145335	0.0143125
GSSG_12.49	00082235Ctrl_12_P2A1_1_7833	3895.41	613.159	0	12.4273	-0.162667	0.136927	0.129939	0.997841	0	0	0	0	0	3.31265e-05	0	0.00112466	0	0	0	0	0	0	0	0.000745801	0	0	0.000255729	0
GSSG_12.49	00082236Ctrl_14_P2A2_1_7835	5701.86	613.159	0	12.4751	-0.11485	0.127288	0.0641818	0.999255	0	0	0	0	0	0	0	0	0	0	0	0	0.000187062	0	0	6.56546e-05	0	0	0.00049232	0
GSSG_12.49	00082237Ctrl_3-4_P2A3_1_7831	9964.17	613.159	0	12.441	-0.148983	0.152729	0.0731666	0.998942	0	0	0	0	0	0	0	2.38675e-06	0.000411441	5.07895e-06	0	0	3.40257e-05	0	0	0	0.000535211	0	6.94495e-05	0
GSSG_12.49	0008223813C_Cho_12_P2A4_1_7841	7135.56	613.159	0	12.6087	0.0186833	0.142043	0.0805627	0.998538	0	0	0	0	0	0	0	0	0.000910214	0	0	0	0	0.000514029	0	0	0	0	3.81162e-05	0
GSSG_12.49	0008223913C_Cho_14_P2A5_1_7840	2652.82	613.159	0	12.5882	-0.00185	0.11762	0.238235	0.996619	0	0	0	0	0	0	0	0.000979586	0	0.000822508	0	0	0	0	0	0	0	0	0	0.00157926
GSSG_12.49	0008224013C_Cho_3_4_P2A6_1_7837	5681.2	613.159	0	12.5783	-0.0117333	0.131589	0.037113	0.999563	0	0	0	0	0	0	0	0	0	0	0	4.63231e-08	0	7.08031e-06	0	0.000233262	0.000104093	1.21683e-05	0	8.01063e-05
GSSG_12.49	00082241Media_Ctrl_P2A7_1_7839	392.766	613.159	0	12.609	0.0189833	0.144593	0.00271881	0.999972	0	0	0	0	0	0	0	0	0	0	0	0	0	0	0	0	0	5.73342e-06	0	2.20281e-05
GSSG_12.49	00082242Media_Ctrl_P2A8_1_7829	4232.06	613.159	0	12.4714	-0.118617	0.143958	0.170001	0.998007	0	0	0	0	0	0	0	0	0	0	0	0	0	0	0.00110016	0	0	0.000183563	0	0.000709679
GSSG_12.49	00082243Media_13C_Cho_P2A9_1_7832	342.899	613.159	0	12.4422	-0.147783	0.292528	0.866927	0.986106	0	0	0	0	0	0.000274631	0	0	0.00884819	0	0	0	0	0	0	0	0	0	0.00331145	0.00145932
GSSG_12.49	00082244Media_13C_Cho_P2B1_1_7836	199.608	613.159	0	12.4933	-0.0966667	0.260565	0.237603	0.997458	0	0	0	0	0	0	0	0	0	0	0	0	0	0	0	0	0	0.00156404	0.000187634	0.000790141
GSSG_12.49	00082245treat_NC_P2B2_1_7834	1395.14	613.159	0	12.4414	-0.14855	0.128335	0.431754	0.99513	0	0	0	0	0	0	0	0	0	0	0.000460135	0	0	0	0.00137978	0	0	0	0	0.00302963
GSSG_12.49	00082246treat_NC_P2B3_1_7830	3359.87	613.159	0	12.4488	-0.141183	0.131577	0.303153	0.995432	0	0	0	0	0	0	2.37671e-05	0.000966917	0	0.000114379	0	0.000170131	0	0.000903899	0.00187547	0	0.000503868	0	0	9.55602e-06
GSSG_12.49	00082247treat_NC_P2B4_1_7838	919.401	613.159	0	12.597	0.00705	0.154838	0.134989	0.996759	0	0	0	0	0	0	0.00248389	0	0	0	0	0.000681813	0	0	0	0	0	0	7.15064e-05	3.51298e-06
Guanine_5.88	00082235Ctrl_12_P2A1_1_7833	3767.22	152.057	0	5.8761	0.1261	0.0786175	0.123384	0.997987	0	0	0.00194831	0	6.48566e-05
Guanine_5.88	00082236Ctrl_14_P2A2_1_7835	2594.17	152.057	0	5.89043	0.140433	0.070416	0.370806	0.996292	0	0	0	0	0.00370806
Guanine_5.88	00082237Ctrl_3-4_P2A3_1_7831	2108.5	152.057	0	5.85682	0.106817	0.082681	0.31945	0.996805	0	0	0	0	0.0031945
Guanine_5.88	0008223813C_Cho_12_P2A4_1_7841	1072.36	152.057	0	5.98712	0.237117	0.0516482	0.553165	0.994446	0	0	5.52904e-05	0	0.00549847
Guanine_5.88	0008223913C_Cho_14_P2A5_1_7840	1018.78	152.057	0	5.96983	0.219833	0.0813778	1.65716	0.983402	0	0	0	0.000131557	0.0164664
Guanine_5.88	0008224013C_Cho_3_4_P2A6_1_7837	2130.33	152.057	0	5.96522	0.215217	0.0761913	0.800176	0.991998	0	0	0	0	0.00800176
Guanine_5.88	00082241Media_Ctrl_P2A7_1_7839	191.717	152.057	0	5.99182	0.241817	0.03112	6.39773	0.900686	0.0382231	0	0.0118955	0	0.0491954
Guanine_5.88	00082242Media_Ctrl_P2A8_1_7829	1912.11	152.057	0	5.9006	0.1506	0.0628536	0.111063	0.998889	0	0	0	0	0.00111063
Guanine_5.88	00082243Media_13C_Cho_P2A9_1_7832	1178.84	152.057	0	5.85813	0.108133	0.0662981	0.216817	0.996407	0	0	0.00353033	6.2461e-05	0
Guanine_5.88	00082244Media_13C_Cho_P2B1_1_7836	1036.12	152.057	0	5.89987	0.149867	0.0616944	0.062848	0.999372	0	0	0	0	0.00062848
Guanine_5.88	00082245treat_NC_P2B2_1_7834	2511.3	152.057	0	5.88438	0.134383	0.0657089	0.0297332	0.999607	0	0	0.000239125	0	0.000153857
Guanine_5.88	00082246treat_NC_P2B3_1_7830	11565	152.057	0	5.8595	0.1095	0.060685	0.0482085	0.999197	0	0	0.000803474	0	0
Guanine_5.88	00082247treat_NC_P2B4_1_7838	5790.62	152.057	0	5.9032	0.1532	0.0767962	0.277369	0.997226	0	0	0	0	0.00277369
Guanosine_7.68	00082235Ctrl_12_P2A1_1_7833	244.945	284.099	0	6.88903	-0.140967	0.0413611	21.427	0.315542	0.00394166	0.31456	0.250447	0	0.0571612	0	0	0.0554957	0	0.00285282
Guanosine_7.68	00082236Ctrl_14_P2A2_1_7835	319.219	284.099	0	6.92742	-0.102583	0.0793381	20.081	0.482353	0	0.231778	0.130981	0	0.0612796	0	0.00411967	0.00840345	0.061721	0.0193646
Guanosine_7.68	00082237Ctrl_3-4_P2A3_1_7831	182.064	284.099	0	7.65555	0.62555	0.0378154	39.5632	0.0629367	0	0.493144	0.199139	0	0	0	0	0	0.0751904	0.16959
Guanosine_7.68	0008223813C_Cho_12_P2A4_1_7841	152.074	284.099	0	7.72742	0.697417	0.0264486	42.2918	0.192072	0	0.140959	0.372867	0.0124595	0	0	0	0	0.037604	0.244038
Guanosine_7.68	0008223913C_Cho_14_P2A5_1_7840	186.493	284.099	0	7.0319	0.0019	0.0771756
Guanosine_7.68	0008224013C_Cho_3_4_P2A6_1_7837	203.879	284.099	0	7.02887	-0.00113333	0.0561349	19.0231	0.38701	0	0.230514	0.326332	0	0.00442786	0	0	0.0373263	0.00235478	0.0120346
Guanosine_7.68	00082241Media_Ctrl_P2A7_1_7839	6111.71	284.099	0	7.77433	0.744333	0.0244672	20.393	0	0	0.961373	0.0384926	0	0	0	0	0.000134911	0	0
Guanosine_7.68	00082242Media_Ctrl_P2A8_1_7829	8262.77	284.099	0	7.67425	0.64425	0.07183
Guanosine_7.68	00082243Media_13C_Cho_P2A9_1_7832	5706.67	284.099	0	7.63958	0.609583	0.0267916
Guanosine_7.68	00082244Media_13C_Cho_P2B1_1_7836	8593.19	284.099	0	7.69938	0.669383	0.0462028	20.1007	0	0	0.998451	0	0	0	0	0.000309456	0.000147844	0.00109147	0
Guanosine_7.68	00082245treat_NC_P2B2_1_7834	325.418	284.099	0	6.90562	-0.124383	0.0590902	9.91211	0.657146	0	0.133033	0.162399	0	0.0472248	0	0	0	0.000151521	4.60463e-05
Guanosine_7.68	00082246treat_NC_P2B3_1_7830	460.776	284.099	0	6.91373	-0.116267	0.119517	12.7433	0.702009	0	0.0562079	0.139083	0.00116735	0.0320999	0	0.0382772	0	0	0.0311556
Guanosine_7.68	00082247treat_NC_P2B4_1_7838	296.526	284.099	0	6.99162	-0.0383833	0.0498689	13.1753	0.574312	0	0.126638	0.259361	0.0163049	0	0	0.000282049	0.00602571	0	0.0170768
Histidine_11.61	00082235Ctrl_12_P2A1_1_7833	5378.74	156.077	0	11.4904	-0.349617	0.0528149	1.05772	0.987357	0	0	0	0	0.012397	0.000246338
Histidine_11.61	00082236Ctrl_14_P2A2_1_7835	1751.27	156.077	0	11.7978	-0.0422	0.0639468	2.88796	0.965344	0	0	0	0	0.0346556	0
Histidine_11.61	00082237Ctrl_3-4_P2A3_1_7831	2738.39	156.077	0	11.7794	-0.0606333	0.0886321	1.30292	0.984365	0	0	0	0	0.015635	0
Histidine_11.61	0008223813C_Cho_12_P2A4_1_7841	3862.5	156.077	0	11.613	-0.227017	0.0455818	0.451389	0.994583	0	0	0	0	0.00541667	0
Histidine_11.61	0008223913C_Cho_14_P2A5_1_7840	8086.82	156.077	0	11.6585	-0.181467	0.0395598	0.192144	0.997694	0	0	0	0	0.00230572	0
Histidine_11.61	0008224013C_Cho_3_4_P2A6_1_7837	10093.5	156.077	0	11.7338	-0.106233	0.0402811	0.194808	0.997662	0	0	0	0	0.0023377	0
Histidine_11.61	00082241Media_Ctrl_P2A7_1_7839	240286	156.077	0	11.572	-0.267967	0.00705424	0.0980434	0.994327	0.00562292	0	0	0	4.30192e-05	7.43219e-06
Histidine_11.61	00082242Media_Ctrl_P2A8_1_7829	153546	156.077	0	11.8764	0.0364167	0.0109874	0.0606493	0.999272	0	0	0	0	0.000727791	0
Histidine_11.61	00082243Media_13C_Cho_P2A9_1_7832	199241	156.077	0	11.6813	-0.158717	0.0528062	0.0072208	0.999913	0	0	0	0	8.66496e-05	0
Histidine_11.61	00082244Media_13C_Cho_P2B1_1_7836	269549	156.077	0	11.6402	-0.199833	0.0474132	0.00749748	0.99991	0	0	0	0	8.99697e-05	0
Histidine_11.61	00082245treat_NC_P2B2_1_7834	2418.23	156.077	0	11.8309	-0.00908333	0.0657488	1.83968	0.977924	0	0	0	0	0.0220761	0
Histidine_11.61	00082246treat_NC_P2B3_1_7830	7456	156.077	0	11.7536	-0.0864167	0.0509055	1.0422	0.98433	0	0	0.00790931	0	0.00776077	0
Histidine_11.61	00082247treat_NC_P2B4_1_7838	3791.11	156.077	0	11.7939	-0.0460833	0.0433423	0.899076	0.989211	0	0	0	0	0.0107889	0
Lysine_16.95	00082235Ctrl_12_P2A1_1_7833	2573.34	147.113	0	16.8875	-0.322533	0.0740731	0.420722	0.991855	0	0	0.00777088	0	0.000314157	5.9983e-05
Lysine_16.95	00082236Ctrl_14_P2A2_1_7835	1221.5	147.113	0	16.9844	-0.2256	0.070931	0.975826	0.980584	0	0	0.019315	0	0	0.000100779
Lysine_16.95	00082237Ctrl_3-4_P2A3_1_7831	1647.43	147.113	0	16.8339	-0.37615	0.0741125	0.75661	0.985345	0	0	0.0141786	0	0	0.000476826
Lysine_16.95	0008223813C_Cho_12_P2A4_1_7841	1534.98	147.113	0	17.1942	-0.01585	0.0750497	0.854954	0.983303	0	0	0.0162941	0	0	0.000402476
Lysine_16.95	0008223913C_Cho_14_P2A5_1_7840	2560.37	147.113	0	17.1385	-0.0715167	0.0708909	0.496886	0.991193	0	0	0.00728024	0	0.0011898	0.000337246
Lysine_16.95	0008224013C_Cho_3_4_P2A6_1_7837	3735.9	147.113	0	17.0212	-0.188767	0.0725463	0.742013	0.985521	0	0	0.0141169	0	0	0.000361691
Lysine_16.95	00082241Media_Ctrl_P2A7_1_7839	142152	147.113	0	17.0344	-0.175567	0.0431203	7.97553e-05	0.999999	0	0	0	0	0	7.97553e-07
Lysine_16.95	00082242Media_Ctrl_P2A8_1_7829	51218.1	147.113	0	16.885	-0.325033	0.00592965	2.15416	0.870759	0.129239	0	0	0	0	1.77108e-06
Lysine_16.95	00082243Media_13C_Cho_P2A9_1_7832	164627	147.113	0	16.8352	-0.3748	0.0245758	0.000136037	0.999999	0	0	0	0	0	1.36037e-06
Lysine_16.95	00082244Media_13C_Cho_P2B1_1_7836	149224	147.113	0	16.9366	-0.273433	0.0500674	0.0012075	0.999988	0	0	0	0	3.8351e-07	1.17554e-05
Lysine_16.95	00082245treat_NC_P2B2_1_7834	1806.95	147.113	0	17.0178	-0.192183	0.0729053	0.25908	0.995037	0	0	0.00474507	0	0	0.00021827
Lysine_16.95	00082246treat_NC_P2B3_1_7830	5205.06	147.113	0	16.9078	-0.302217	0.074885	0.242451	0.995626	0	0	0.00349258	0.000404243	0.000412164	6.52512e-05
Lysine_16.95	00082247treat_NC_P2B4_1_7838	2728.88	147.113	0	17.1567	-0.0533	0.0740156	0.412436	0.992127	0	0	0.0074976	0	0	0.000375564
N6-Acetyl-lysine_8.57	00082235Ctrl_12_P2A1_1_7833	325.883	189.123	0	8.5118	-0.1982	0.105267	10.1871	0.828944	0	0.0764855	0	0	0	0	0.0945707	0
N6-Acetyl-lysine_8.57	00082236Ctrl_14_P2A2_1_7835	537.188	189.123	0	8.62778	-0.0822167	0.0957374	6.88703	0.91911	0	0	0	0.0177416	0	0	0.0251903	0.037958
N6-Acetyl-lysine_8.57	00082237Ctrl_3-4_P2A3_1_7831	379.097	189.123	0	8.79345	0.08345	0.100716	2.63247	0.952352	0	0.0259712	0.0018536	0	0	0	0.00549239	0.0143309
N6-Acetyl-lysine_8.57	0008223813C_Cho_12_P2A4_1_7841	754.863	189.123	0	8.76625	0.05625	0.102613	5.77816	0.93702	0	0.000664048	0	0.000105891	0	0.0185882	0	0.0436215
N6-Acetyl-lysine_8.57	0008223913C_Cho_14_P2A5_1_7840	319.756	189.123	0	8.6466	-0.0634	0.105388	7.56188	0.834697	0	0.065643	0	0.0746507	0	0	0.0250088	0
N6-Acetyl-lysine_8.57	0008224013C_Cho_3_4_P2A6_1_7837	545.883	189.123	0	8.48655	-0.22345	0.0935757	9.93132	0.859563	0	0.0166716	0	0.0377191	0	0.0124348	0.0532105	0.0204005
N6-Acetyl-lysine_8.57	00082241Media_Ctrl_P2A7_1_7839	2112.84	189.123	0	8.661	-0.049	0.0464375	0.646127	0.990689	0	0	0	0.00449664	0	0	0.00481479	0
N6-Acetyl-lysine_8.57	00082242Media_Ctrl_P2A8_1_7829	7710.74	189.123	0	8.57842	-0.131583	0.0634726	0.261376	0.996345	0	0	0	0.00149161	0	0.000244783	0.00187674	4.22221e-05
N6-Acetyl-lysine_8.57	00082243Media_13C_Cho_P2A9_1_7832	6276.06	189.123	0	8.50197	-0.208033	0.0844553	0.271458	0.996902	0	0	0	0	0	0	0.00307121	2.72711e-05
N6-Acetyl-lysine_8.57	00082244Media_13C_Cho_P2B1_1_7836	10963.3	189.123	0	8.59488	-0.115117	0.0622372	0.228623	0.9974	0	0	0	0	0	0.000630883	0.00124809	0.000720988
N6-Acetyl-lysine_8.57	00082245treat_NC_P2B2_1_7834	561.213	189.123	0	8.5691	-0.1409	0.0249221	4.07094	0.919935	0	0.0332814	0	0.0279454	0	0	0.00337221	0.0154656
N6-Acetyl-lysine_8.57	00082246treat_NC_P2B3_1_7830	1545.73	189.123	0	8.57358	-0.136417	0.0737013	1.90391	0.973196	0	0.00258108	0	0.0112963	0	0	0.00144996	0.011477
N6-Acetyl-lysine_8.57	00082247treat_NC_P2B4_1_7838	729.935	189.123	0	8.69033	-0.0196667	0.0919663	2.39549	0.967081	0	0	0	0.0127746	0	0.0102125	0.000185596	0.00974583
Niacinamide_1.96	00082235Ctrl_12_P2A1_1_7833	6610.34	123.055	0	1.9424	-0.0376	0.0332897	0.38748	0.99535	0	0	0	0	0.00464976	0
Niacinamide_1.96	00082236Ctrl_14_P2A2_1_7835	6290.54	123.055	0	1.9332	-0.0468	0.049923	0.866487	0.988533	0	0	0.00503525	0	0.00170495	0.00472646
Niacinamide_1.96	00082237Ctrl_3-4_P2A3_1_7831	2934.29	123.055	0	1.93385	-0.04615	0.0395853	2.63774	0.962984	0	0	0.0163652	0	0.0147376	0.00591345
Niacinamide_1.96	0008223813C_Cho_12_P2A4_1_7841	9853.52	123.055	0	1.95237	-0.0276333	0.0493723	0.257989	0.997056	0	0	0.000727753	0	0	0.00221602
Niacinamide_1.96	0008223913C_Cho_14_P2A5_1_7840	13030.9	123.055	0	1.96012	-0.0198833	0.0270386	0.150861	0.998491	0	0	0	0	0	0.00150861
Niacinamide_1.96	0008224013C_Cho_3_4_P2A6_1_7837	4485.09	123.055	0	1.9421	-0.0379	0.0325145	0.934216	0.988352	0	0	0.00197706	0	0.00790451	0.00176654
Niacinamide_1.96	00082241Media_Ctrl_P2A7_1_7839	2.55152e+06	123.055	0	1.9596	-0.0204	0.00395833	0.0488279	0.997165	0.00281179	0	0	0	2.21829e-05	1.16268e-06
Niacinamide_1.96	00082242Media_Ctrl_P2A8_1_7829	2.51477e+06	123.055	0	1.95155	-0.02845	0.00667765	0.00121044	0.999987	0	0	0	0	3.9413e-06	8.81997e-06
Niacinamide_1.96	00082243Media_13C_Cho_P2A9_1_7832	2.37347e+06	123.055	0	1.94998	-0.0300167	0.00434592	0.115271	0.993107	0.00688848	0	0	0	0	4.63278e-06
Niacinamide_1.96	00082244Media_13C_Cho_P2B1_1_7836	2.4484e+06	123.055	0	1.95042	-0.0295833	0.0168856	0.00279766	0.999968	0	0	0	0	2.4279e-05	7.74412e-06
Niacinamide_1.96	00082245treat_NC_P2B2_1_7834	3996.03	123.055	0	1.91695	-0.06305	0.0318408	1.49723	0.982835	0	0	0	0	0.0131557	0.00400922
Niacinamide_1.96	00082246treat_NC_P2B3_1_7830	3529.65	123.055	0	1.9008	-0.0792	0.0573204	0.199045	0.997303	0	0	0.000770453	0	0.00192627	0
Niacinamide_1.96	00082247treat_NC_P2B4_1_7838	52471	123.055	0	1.76963	-0.210367	0.0267429	0.14971	0.997525	0	0	0.0017564	0	0.000595432	0.000122711
Nicotinic acid_2.94	00082235Ctrl_12_P2A1_1_7833	570.496	124.039	0	2.9041	-0.0059	0.0705541	4.40836	0.915094	0	0	0.0757035	0.0086218	0.000580828	0
Nicotinic acid_2.94	00082236Ctrl_14_P2A2_1_7835	412.851	124.039	0	2.879	-0.031	0.0784134	4.2899	0.927474	0	0	0.0592534	0	0	0.0132724
Nicotinic acid_2.94	00082237Ctrl_3-4_P2A3_1_7831	419.78	124.039	0	2.92897	0.0189667	0.075888	3.46389	0.930722	0	0	0.0692777	0	0	0
Nicotinic acid_2.94	0008223813C_Cho_12_P2A4_1_7841	481.672	124.039	0	2.91515	0.00515	0.0419188	4.68612	0.912733	0	0	0.0678999	0.0193668	0	0
Nicotinic acid_2.94	0008223913C_Cho_14_P2A5_1_7840	537.434	124.039	0	2.93155	0.02155	0.073794	2.53246	0.953144	0	0	0.0354768	0.0113793	0	0
Nicotinic acid_2.94	0008224013C_Cho_3_4_P2A6_1_7837	691.743	124.039	0	2.9214	0.0114	0.067046	3.41317	0.933289	0	0	0.0621646	0.00443693	0.00010973	0
Nicotinic acid_2.94	00082241Media_Ctrl_P2A7_1_7839	12514.9	124.039	0	2.94612	0.0361167	0.0415084	0.167068	0.996989	0	0	0.0020213	0.000990047	0	0
Nicotinic acid_2.94	00082242Media_Ctrl_P2A8_1_7829	12341.2	124.039	0	2.98043	0.0704333	0.0399613	0.203685	0.995926	0	0	0.0040737	0	0	0
Nicotinic acid_2.94	00082243Media_13C_Cho_P2A9_1_7832	13147.5	124.039	0	2.95462	0.0446167	0.0233508	0.254532	0.995095	0	0	0.00434811	0.000556891	0	0
Nicotinic acid_2.94	00082244Media_13C_Cho_P2B1_1_7836	12763.1	124.039	0	2.9133	0.0033	0.0374175	0.241037	0.995511	0	0	0.00349387	0.000995155	0	0
Nicotinic acid_2.94	00082245treat_NC_P2B2_1_7834	437.876	124.039	0	2.8627	-0.0473	0.0501748	3.85229	0.924956	0	0	0.0694509	0.00517989	0.000413026	0
Nicotinic acid_2.94	00082246treat_NC_P2B3_1_7830	509.773	124.039	0	2.91362	0.00361667	0.0580284	1.83391	0.963327	0	0	0.0366688	0	0	4.72192e-06
Nicotinic acid_2.94	00082247treat_NC_P2B4_1_7838	415.34	124.039	0	2.90727	-0.00273333	0.0756414	5.74336	0.895335	0	0	0.0944626	0	0	0.0102023
Ornithine_16.1	00082235Ctrl_12_P2A1_1_7833	6656.3	133.097	0	15.8501	-0.0498667	0.0201499	0.598239	0.988245	0	0.00855498	0	0.0032005	0
Ornithine_16.1	00082236Ctrl_14_P2A2_1_7835	7003.4	133.097	0	16.089	0.189033	0.0372811	0.335024	0.99373	0	0.0041652	0	0.0021052	0
Ornithine_16.1	00082237Ctrl_3-4_P2A3_1_7831	6243.42	133.097	0	15.9716	0.0715833	0.050181	0.608228	0.990626	0	0.00354152	0	0.00583209	0
Ornithine_16.1	0008223813C_Cho_12_P2A4_1_7841	6379.88	133.097	0	16.1312	0.231233	0.0119844	0.23779	0.996008	0	0.00203914	0	0.00195281	0
Ornithine_16.1	0008223913C_Cho_14_P2A5_1_7840	6554.11	133.097	0	16.0177	0.117733	0.0507724	0.179602	0.997755	0	0	0	0.00224502	0
Ornithine_16.1	0008224013C_Cho_3_4_P2A6_1_7837	5534.09	133.097	0	16.11	0.210017	0.0425708	0.426124	0.992115	0	0.00501493	0.000204485	0.00266572	0
Ornithine_16.1	00082241Media_Ctrl_P2A7_1_7839	2456.6	133.097	0	16.1396	0.2396	0.0588865	1.18929	0.980365	0	0.00960286	0.00224725	0.00540952	0.00237581
Ornithine_16.1	00082242Media_Ctrl_P2A8_1_7829	3079.82	133.097	0	16.2463	0.346283	0.0413215	0.931962	0.98835	0	0	0	0.0116495	0
Ornithine_16.1	00082243Media_13C_Cho_P2A9_1_7832	1481.84	133.097	0	15.9488	0.0487667	0.0590126	1.20143	0.983193	0	0.00354746	0.00073074	0.011862	0.000667281
Ornithine_16.1	00082244Media_13C_Cho_P2B1_1_7836	1601.65	133.097	0	16.0748	0.17475	0.0504417	2.7352	0.958406	0	0.0078631	0.0138914	0.0198399	0
Ornithine_16.1	00082245treat_NC_P2B2_1_7834	4550.14	133.097	0	16.3235	0.4235	0.0344217	0.509407	0.991699	0	0.00386622	0	0.00443448	0
Ornithine_16.1	00082246treat_NC_P2B3_1_7830	4403.01	133.097	0	15.8781	-0.0219167	0.0291	0.47031	0.992741	0	0.00276082	0	0.00449847	0
Ornithine_16.1	00082247treat_NC_P2B4_1_7838	1471.62	133.097	0	16.1027	0.20265	0.0372167	1.80701	0.972637	0	0.00537273	0.0083547	0.0136352	0
Phosphocholine_12.05	00082235Ctrl_12_P2A1_1_7833	17002.8	184.073	0	12.017	-0.112983	0.0423341	0.0544923	0.999455	0	0	0	0	0.000544923
Phosphocholine_12.05	00082236Ctrl_14_P2A2_1_7835	23674.2	184.073	0	11.9816	-0.1484	0.0384404	0.0287803	0.999712	0	0	0	0	0.000287803
Phosphocholine_12.05	00082237Ctrl_3-4_P2A3_1_7831	64696.5	184.073	0	11.9637	-0.166317	0.0263734	0.000435478	0.999996	0	0	0	0	4.35478e-06
Phosphocholine_12.05	0008223813C_Cho_12_P2A4_1_7841	81963.4	184.073	0	12.2487	0.118733	0.0447765	53.6474	0.105877	0	0	0.894123	0	0
Phosphocholine_12.05	0008223913C_Cho_14_P2A5_1_7840	38676.7	184.073	0	12.1605	0.0304667	0.0540527	47.9206	0.201324	0	0	0.798676	0	0
Phosphocholine_12.05	0008224013C_Cho_3_4_P2A6_1_7837	69262.3	184.073	0	12.1181	-0.0118833	0.0488177	52.1729	0.130452	0	0	0.869548	0	0
Phosphocholine_12.05	00082241Media_Ctrl_P2A7_1_7839	1481.39	184.073	0	12.1494	0.01935	0.0591852	1.04845	0.98389	0	0	0.0123699	0.00338632	0.000353556
Phosphocholine_12.05	00082242Media_Ctrl_P2A8_1_7829	3136.7	184.073	0	12.0107	-0.119267	0.0627738	0.269936	0.995626	0	0	0.00407196	0.000231069	7.13314e-05
Phosphocholine_12.05	00082243Media_13C_Cho_P2A9_1_7832	49.6464	184.073	0	12.3003	0.17035	0.0711053	8.49606	0.859965	0	0	0.135337	0.00469833	0
Phosphocholine_12.05	00082244Media_13C_Cho_P2B1_1_7836	26.0767	184.073	0.0005	12.3844	0.254417	0.0745302	0.361271	0.993979	0	0	0.00602118	0	0
Phosphocholine_12.05	00082245treat_NC_P2B2_1_7834	6302.28	184.073	0	12.0484	-0.0816	0.0520085	0.0723164	0.999277	0	0	0	0	0.000723164
Phosphocholine_12.05	00082246treat_NC_P2B3_1_7830	3884.41	184.073	0	11.9807	-0.1493	0.0459487	0.0743928	0.999256	0	0	0	0	0.000743928
Phosphocholine_12.05	00082247treat_NC_P2B4_1_7838	3664.61	184.073	0	12.2126	0.0825667	0.0498711	2.40554	0.961939	0	0	0.0350143	0	0.00304682
Proline_8.19	00082235Ctrl_12_P2A1_1_7833	100231	116.071	0	8.20237	-0.0976333	0.01246	0	1	0	0	0	0	0
Proline_8.19	00082236Ctrl_14_P2A2_1_7835	176325	116.071	0	8.17645	-0.12355	0.00578481	0.109356	0.994792	0.00514103	0	0	6.37433e-06	6.02584e-05
Proline_8.19	00082237Ctrl_3-4_P2A3_1_7831	188397	116.071	0	8.14873	-0.151267	0.00560122	0.0179589	0.999541	0.000342516	0	0	2.64418e-05	8.99322e-05
Proline_8.19	0008223813C_Cho_12_P2A4_1_7841	187279	116.071	0	8.30532	0.00531667	0.00563208	0.0379389	0.998801	0.00102494	0	0	0	0.000174401
Proline_8.19	0008223913C_Cho_14_P2A5_1_7840	118413	116.071	0	8.29578	-0.00421667	0.00840266	0.016208	0.999838	0	0	0	0	0.00016208
Proline_8.19	0008224013C_Cho_3_4_P2A6_1_7837	128068	116.071	0	8.26882	-0.0311833	0.0057022	0.0558314	0.997208	0.00279157	0	0	0	0
Proline_8.19	00082241Media_Ctrl_P2A7_1_7839	3.34211e+06	116.071	0	8.2511	-0.0489	0.0065404	0.432792	0.978369	0.0216293	0	0	0	2.06303e-06
Proline_8.19	00082242Media_Ctrl_P2A8_1_7829	3.79178e+06	116.071	0	8.1683	-0.1317	0.00663863	0.478694	0.976065	0.0239347	0	0	0	0
Proline_8.19	00082243Media_13C_Cho_P2A9_1_7832	3.78091e+06	116.071	0	8.1175	-0.1825	0.00655207	0.43792	0.978104	0.021896	0	0	0	0
Proline_8.19	00082244Media_13C_Cho_P2B1_1_7836	3.61284e+06	116.071	0	8.20123	-0.0987667	0.00668474	0.49757	0.975122	0.0248785	0	0	0	0
Proline_8.19	00082245treat_NC_P2B2_1_7834	12594.2	116.071	0	8.16798	-0.132017	0.0380177	0.0911249	0.999089	0	0	0	0	0.000911249
Proline_8.19	00082246treat_NC_P2B3_1_7830	93506.8	116.071	0	8.15347	-0.146533	0.0109205	0.0406344	0.999594	0	0	0	0	0.000406344
Proline_8.19	00082247treat_NC_P2B4_1_7838	26238.7	116.071	0	8.25557	-0.0444333	0.0222953	0.062778	0.999344	0	0	0	0.000140161	0.000515651
Serine_10.06	00082235Ctrl_12_P2A1_1_7833	318.388	106.05	0	10.06	-0.0900167	0.0114507	2.57912	0.961313	0	0.0386869	0
Serine_10.06	00082236Ctrl_14_P2A2_1_7835	294.504	106.05	0	10.0578	-0.0922	0.0168371	0	1	0	0	0
Serine_10.06	00082237Ctrl_3-4_P2A3_1_7831	266.679	106.05	0	10.1159	-0.0340667	0.0232865	0	1	0	0	0
Serine_10.06	0008223813C_Cho_12_P2A4_1_7841	440.531	106.05	0	10.1815	0.03155	0.0224801	0.951952	0.986638	0	0.0115268	0.00183501
Serine_10.06	0008223913C_Cho_14_P2A5_1_7840	86.7035	106.05	-0.0005	10.0599	-0.0900667	0.0483168	0	1	0	0	0
Serine_10.06	0008224013C_Cho_3_4_P2A6_1_7837	97.7003	106.05	-0.0005	9.95897	-0.191033	0.0358436	12.2572	0.816142	0	0.183858	0
Serine_10.06	00082241Media_Ctrl_P2A7_1_7839	26492.2	106.05	0	10.1919	0.0418833	0.0375977	0	1	0	0	0
Serine_10.06	00082242Media_Ctrl_P2A8_1_7829	29224.6	106.05	0	10.035	-0.115033	0.0199603	0	1	0	0	0
Serine_10.06	00082243Media_13C_Cho_P2A9_1_7832	35631.8	106.05	0	9.99948	-0.150517	0.0248939	0	1	0	0	0
Serine_10.06	00082244Media_13C_Cho_P2B1_1_7836	38924.1	106.05	0	10.0684	-0.0816	0.0295047	0	1	0	0	0
Serine_10.06	00082245treat_NC_P2B2_1_7834	341.831	106.05	0	10.1415	-0.00855	0.0304243	0	1	0	0	0
Serine_10.06	00082246treat_NC_P2B3_1_7830	2849.68	106.05	0	10.0634	-0.0865833	0.0217468	0	1	0	0	0
Serine_10.06	00082247treat_NC_P2B4_1_7838	807.961	106.05	0	10.1544	0.00436667	0.0265727	0	1	0	0	0
Tyrosine_7.71	00082235Ctrl_12_P2A1_1_7833	32923.1	182.081	0	7.64993	-0.110067	0.0640901	57.504	0.357023	0	0	0.00403715	0	0	0	0	0.587214	0.0517256
Tyrosine_7.71	00082236Ctrl_14_P2A2_1_7835	35752.4	182.081	0	7.65668	-0.103317	0.0576083	48.9441	0.453418	0	0	0.00135303	0	0	0	0	0.506155	0.039074
Tyrosine_7.71	00082237Ctrl_3-4_P2A3_1_7831	26069.5	182.081	0	7.64718	-0.112817	0.0745638	45.0231	0.496781	0	0	0.000574984	4.7589e-05	0	0	0	0.473211	0.029386
Tyrosine_7.71	0008223813C_Cho_12_P2A4_1_7841	30920.1	182.081	0	7.79447	0.0344667	0.0610794	44.5772	0.504652	0	0	0.000984626	0.000107312	0	0	0	0.43974	0.0545161
Tyrosine_7.71	0008223913C_Cho_14_P2A5_1_7840	28096.2	182.081	0	7.76915	0.00915	0.0757374	52.5673	0.411139	0	0	0.000293307	4.74287e-05	0	0	0	0.566694	0.0218261
Tyrosine_7.71	0008224013C_Cho_3_4_P2A6_1_7837	36556	182.081	0	7.76637	0.00636667	0.0705082	50.1801	0.435495	0	0	0.00407986	5.18421e-05	0	0	0	0.539598	0.0207753
Tyrosine_7.71	00082241Media_Ctrl_P2A7_1_7839	3.69602e+06	182.081	0	7.77433	0.0143333	0.0107653	0.327367	0.974075	0.0254331	0	0	0	0	0	0	0.000398352	9.36758e-05
Tyrosine_7.71	00082242Media_Ctrl_P2A8_1_7829	2.27297e+06	182.081	0	7.64927	-0.110733	0.0103315	1.17998	0.917515	0.079139	0	0	0	0	0	0	0.00305515	0.000290857
Tyrosine_7.71	00082243Media_13C_Cho_P2A9_1_7832	3.43922e+06	182.081	0	7.65638	-0.103617	0.00954118	0.466131	0.966594	0.0322035	0	0	0	0	0	0	0.00107184	0.000130393
Tyrosine_7.71	00082244Media_13C_Cho_P2B1_1_7836	3.54099e+06	182.081	0	7.6659	-0.0941	0.00942718	0.410124	0.967569	0.0318128	0	0	0	0	0	0	0.000469857	0.000148836
Tyrosine_7.71	00082245treat_NC_P2B2_1_7834	32067.5	182.081	0	7.67487	-0.0851333	0.0796328	55.1472	0.382908	0	0	0.00123655	9.94147e-06	0	0	0	0.583119	0.0327272
Tyrosine_7.71	00082246treat_NC_P2B3_1_7830	50191.2	182.081	0	7.66748	-0.0925167	0.0576677	33.501	0.624786	0	0	0	0	0	0	0	0.361837	0.0133771
Tyrosine_7.71	00082247treat_NC_P2B4_1_7838	27643.9	182.081	0	7.7781	0.0181	0.0755343	48.2077	0.458327	0	0	0.00107871	0.000777394	0	0	0	0.525998	0.0138185
Valine_7.38	00082235Ctrl_12_P2A1_1_7833	11928.8	118.086	0	7.39072	-0.0492833	0.0111791	6.03917	0.889901	0.01417	0	0.0959294	0	0
Valine_7.38	00082236Ctrl_14_P2A2_1_7835	18992.8	118.086	0	7.37133	-0.0686667	0.0060732	0.497857	0.975107	0.0248928	0	0	0	0
Valine_7.38	00082237Ctrl_3-4_P2A3_1_7831	11851.4	118.086	0	7.3706	-0.0694	0.00762773	0.911453	0.954427	0.0455727	0	0	0	0
Valine_7.38	0008223813C_Cho_12_P2A4_1_7841	19200.9	118.086	0	7.12535	-0.31465	0.0092966	4.45666	0.920324	0.00809755	0	0.0715784	0	0
Valine_7.38	0008223913C_Cho_14_P2A5_1_7840	10217.8	118.086	0	7.2999	-0.1401	0.00652393	0.820389	0.978105	0.0123324	0	0.00956233	0	0
Valine_7.38	0008224013C_Cho_3_4_P2A6_1_7837	12442.2	118.086	0	7.45613	0.0161333	0.013299	8.439	0.846288	0.0195934	0	0.134119	0	0
Valine_7.38	00082241Media_Ctrl_P2A7_1_7839	1.85825e+06	118.086	0	7.4646	0.0246	0.00595108	0.178522	0.991074	0.00892609	0	0	0	0
Valine_7.38	00082242Media_Ctrl_P2A8_1_7829	1.9048e+06	118.086	0	7.3479	-0.0921	0.00557861	0.17421	0.991289	0.00871052	0	0	0	0
Valine_7.38	00082243Media_13C_Cho_P2A9_1_7832	2.10286e+06	118.086	0	7.31342	-0.126583	0.00842725	3.96958	0.92954	0.00645034	0	0.0640095	0	0
Valine_7.38	00082244Media_13C_Cho_P2B1_1_7836	2.17997e+06	118.086	0	7.38145	-0.05855	0.00971264	5.57183	0.903755	0.00507187	0	0.0911732	0	0
Valine_7.38	00082245treat_NC_P2B2_1_7834	19932.9	118.086	0	7.30722	-0.132783	0.0243365	0.533947	0.991101	0	0	0.00889911	0	0
Valine_7.38	00082246treat_NC_P2B3_1_7830	31394.6	118.086	0	7.37458	-0.0654167	0.0174374	0	1	0	0	0	0	0
Valine_7.38	00082247treat_NC_P2B4_1_7838	18840.1	118.086	0	7.43485	-0.00515	0.0138735	0.642811	0.989286	0	0	0.0107135	0	0

## Sheet: Annotation 13C-Chol metab exp2
RT	Name	Formula	Main Positive Adduct
7.31	4-Hydroxyisoleucine	C6H13NO3	[M+H]+
1.8	5' Methylthioadenosine	C11H15N5O3S	[M+H]+
7.53	Acetylcarnitine	C9H17NO4	[M+H]+
3.5	Adenine	C5H5N5	[M+H]+
3.38	Adenosine	C10H13N5O4	[M+H]+
10.98	ADP	C10H15N5O10P2	[M+H]+
9.4	AMP	C10H14N5O7P	[M+H]+
16.95	Arginine	C6H14N4O2	[M+H]+
12.89	ATP	C10H16N5O13P3	[M+H]+
10.37	beta-Alanine	C3H7NO2	[M+H]+
7.12	Betaine	C5H11NO2	[M+H]+
9.5	Carnitine	C7H15NO3	[M+H]+
11.07	CDP-choline	C14H26N4O11P2	[M+H]+
12.37	Choline	C5H13NO	[M+H]+
10.86	Citrulline	C6H13N3O3	[M+H]+
5.03	Cytosine	C4H5N3O	[M+H]+
10.67	Gamma aminobutyric acid	C4H9NO2	[M+H]+
9.62	Glutamic acid	C5H9NO4	[M+H]+
10.41	Glutamine	C5H10N2O3	[M+H]+
10.53	Glycerophosphocholine	C8H20NO6P	[M+H]+
12.59	GSSG	C20H32N6O12S2	[M+H]+
5.75	Guanine	C5H5N5O	[M+H]+
7.03	Guanosine	C10H13N5O5	[M+H]+
11.84	Histidine	C6H9N3O2	[M+H]+
17.21	Lysine	C6H14N2O2	[M+H]+
8.71	N6-Acetyl-lysine	C8H16N2O3	[M+H]+
1.98	Niacinamide	C6H6N2O	[M+H]+
2.91	Nicotinic acid	C6H5NO2	[M+H]+
15.9	Ornithine	C5H12N2O2	[M+H]+
5.56	Phenylalanine	C9H11NO2	[M+H]+
12.13	Phosphocholine	C5H14NO4P	[M+H]+
8.3	Proline	C5H9NO2	[M+H]+
3.24	Riboflavin (Vitamin B2)	C17H20N4O6	[M+H]+
9.02	S-Adenosylhomocysteine	C14H20N6O5S	[M+H]+
12.26	S-Adenosylmethionine	C15H22N6O5S	[M+H]+
10.15	Serine	C3H7NO3	[M+H]+
7.31	Tryptophan	C11H12N2O2	[M+H]+
7.76	Tyrosine	C9H11NO3	[M+H]+
7.44	Valine	C5H11NO2	[M+H]+

## Sheet: Human 13C-Choline lipid exp1
Metabolite	File	Intensity	mz	Delta.mz	RT	Delta.RT	Residual	%FC	M+0	M+1	M+2	M+3	M+4	M+5	M+6	M+7	M+8	M+9	M+10	...
LPC 16:0_3.52	00080989Ctrl_1_P7A1_1_7311	6548.94	496.34	0	3.50745	0.10745	0.143669	0	1	0	0	0
LPC 16:0_3.52	00080990Ctrl_2_P7A2_1_7309	8300.93	496.34	0	3.52538	0.125383	0.0655956	0	1	0	0	0
LPC 16:0_3.52	00080991Ctrl_3_P7A3_1_7318	10851.4	496.34	0	3.53323	0.133233	0.11316	0	1	0	0	0
LPC 16:0_3.52	0008099213C_Cho_4_P7A4_1_7317	10134.5	496.34	0	3.50977	0.109767	0.129267	4.13707	0.958629	0	0	0.0413707
LPC 16:0_3.52	0008099313C_Cho_5_P7A5_1_7314	9416.25	496.34	0	3.52533	0.125333	0.0485501	4.3155	0.956845	0	0	0.043155
LPC 16:0_3.52	0008099413C_Cho_6_P7A6_1_7312	6689.82	496.34	0	3.50568	0.105683	0.0856603	3.9416	0.960584	0	0	0.039416
LPC 16:0_3.52	00080995Cho_7_P7A7_1_7313	7161.03	496.34	0	3.5246	0.1246	0.083486	0	1	0	0	0
LPC 16:0_3.52	00080996Cho_8_P7A8_1_7316	5360.67	496.34	0	3.5268	0.1268	0.111386	0	1	0	0	0
LPC 16:0_3.52	00080997Cho_9_P7A9_1_7320	5004.86	496.34	0	3.53965	0.13965	0.0997408	0	1	0	0	0
LPC 16:0_3.52	00080998treat_NC_P7B1_1_7310	736.008	496.34	0	3.47637	0.0763667	0.15346
LPC 16:0_3.52	00080999treat_NC_P7B2_1_7315	265.317	496.34	0	3.466	0.066	0.0474756
LPC 16:0_3.52	00081000treat_NC_P7B3_1_7319	216.209	496.34	0	3.47485	0.07485	0.185909
LPC 18:0_4.64	00080989Ctrl_1_P7A1_1_7311	6652.93	524.371	0	4.62017	0.0801667	0.040684	0	1	0	0	0
LPC 18:0_4.64	00080990Ctrl_2_P7A2_1_7309	9697.86	524.371	0	4.62952	0.0895167	0.0979936	0	1	0	0	0
LPC 18:0_4.64	00080991Ctrl_3_P7A3_1_7318	11311.4	524.371	0	4.63845	0.09845	0.191365	0	1	0	0	0
LPC 18:0_4.64	0008099213C_Cho_4_P7A4_1_7317	12179.1	524.371	0	4.62332	0.0833167	0.0910629	3.65761	0.963424	0	0	0.0365761
LPC 18:0_4.64	0008099313C_Cho_5_P7A5_1_7314	6767.12	524.371	0	4.64588	0.105883	0.063234	3.92049	0.929019	0.0476641	0	0.0233169
LPC 18:0_4.64	0008099413C_Cho_6_P7A6_1_7312	7010.38	524.371	0	4.6272	0.0872	0.055338	0	1	0	0	0
LPC 18:0_4.64	00080995Cho_7_P7A7_1_7313	6578.18	524.371	0	4.62808	0.0880833	0.0457397	0	1	0	0	0
LPC 18:0_4.64	00080996Cho_8_P7A8_1_7316	6890.27	524.371	0	4.64043	0.100433	0.0582818	0.596205	0.982114	0.0178861	0	0
LPC 18:0_4.64	00080997Cho_9_P7A9_1_7320	6533.09	524.371	0	4.64693	0.106933	0.0850862	0	1	0	0	0
LPC 18:0_4.64	00080998treat_NC_P7B1_1_7310	72.5009	524.371	0	4.61432	0.0743167	0.566924
LPC 18:0_4.64	00080999treat_NC_P7B2_1_7315	128.615	524.372	-0.0005	4.64667	0.106667	0.267238
LPC 18:0_4.64	00081000treat_NC_P7B3_1_7319	152.112	524.371	0	4.62185	0.08185	0.34494
PC 31:0_8.33	00080989Ctrl_1_P7A1_1_7311	84943.2	720.554	0	8.30275	0.04275	0.0554645	0	1	0	0	0
PC 31:0_8.33	00080990Ctrl_2_P7A2_1_7309	102245	720.554	0	8.30825	0.04825	0.0397054	0	1	0	0	0
PC 31:0_8.33	00080991Ctrl_3_P7A3_1_7318	110714	720.554	0	8.35155	0.09155	0.0903064	0	1	0	0	0
PC 31:0_8.33	0008099213C_Cho_4_P7A4_1_7317	68960.1	720.554	0	8.30562	0.0456167	0.036989	63.9813	0.360187	0	0	0.639813
PC 31:0_8.33	0008099313C_Cho_5_P7A5_1_7314	55553	720.554	0	8.34417	0.0841667	0.0540888	57.9883	0.420117	0	0	0.579883
PC 31:0_8.33	0008099413C_Cho_6_P7A6_1_7312	72697.6	720.554	0	8.3014	0.0414	0.0397228	56.7486	0.432514	0	0	0.567486
PC 31:0_8.33	00080995Cho_7_P7A7_1_7313	115141	720.554	0	8.30602	0.0460167	0.0464852	0	1	0	0	0
PC 31:0_8.33	00080996Cho_8_P7A8_1_7316	112723	720.554	0	8.34317	0.0831667	0.0700833	0	1	0	0	0
PC 31:0_8.33	00080997Cho_9_P7A9_1_7320	103835	720.554	0	8.36157	0.101567	0.0726655	0	1	0	0	0
PC 31:0_8.33	00080998treat_NC_P7B1_1_7310	79.9006	720.554	0	8.3475	0.0875	0.421261
PC 31:0_8.33	00080999treat_NC_P7B2_1_7315	29.4503	720.554	0	8.40668	0.146683	0.674733
PC 31:0_8.33	00081000treat_NC_P7B3_1_7319	49.9321	720.554	0	8.32212	0.0621167	0.149046
PC 31:1_7.72	00080989Ctrl_1_P7A1_1_7311	10648	718.538	0	7.70823	0.118233	0.0338818	1.03971	0.968809	0.0311914	0	0
PC 31:1_7.72	00080990Ctrl_2_P7A2_1_7309	15083.8	718.538	0	7.7295	0.1395	0.101973	0	1	0	0	0
PC 31:1_7.72	00080991Ctrl_3_P7A3_1_7318	18843.3	718.538	0	7.7494	0.1594	0.111451	0	1	0	0	0
PC 31:1_7.72	0008099213C_Cho_4_P7A4_1_7317	8708.15	718.538	0	7.73592	0.145917	0.0359131	66.1768	0.337707	0.000786851	0	0.661506
PC 31:1_7.72	0008099313C_Cho_5_P7A5_1_7314	8269.88	718.538	0	7.766	0.176	0.0494697	51.9169	0.463724	0.0256601	0	0.510616
PC 31:1_7.72	0008099413C_Cho_6_P7A6_1_7312	10093.6	718.538	0	7.70815	0.11815	0.0179073	58.7193	0.412807	0	0	0.587193
PC 31:1_7.72	00080995Cho_7_P7A7_1_7313	16992.7	718.538	0	7.72687	0.136867	0.0619029	0	1	0	0	0
PC 31:1_7.72	00080996Cho_8_P7A8_1_7316	18619.7	718.538	0	7.75748	0.167483	0.0467658	0	1	0	0	0
PC 31:1_7.72	00080997Cho_9_P7A9_1_7320	21342	718.538	0	7.76687	0.176867	0.05289	0	1	0	0	0
PC 31:1_7.72	00080998treat_NC_P7B1_1_7310	105.653	718.538	0	7.71022	0.120217	0.199077
PC 31:1_7.72	00080999treat_NC_P7B2_1_7315	79.3529	718.538	0	7.7205	0.1305	0.249589
PC 31:1_7.72	00081000treat_NC_P7B3_1_7319	42.6812	718.538	0	7.75205	0.16205	0.157251
PC 32:0_8.77	00080989Ctrl_1_P7A1_1_7311	489382	734.569	0	8.74587	0.0558667	0.0147566	0	1	0	0	0
PC 32:0_8.77	00080990Ctrl_2_P7A2_1_7309	467246	734.569	0	8.78525	0.09525	0.0352844	4.08184	0.877545	0.122455	0	0
PC 32:0_8.77	00080991Ctrl_3_P7A3_1_7318	637518	734.569	0	8.78633	0.0963333	0.0153092	2.06667	0.938	0.0620002	0	0
PC 32:0_8.77	0008099213C_Cho_4_P7A4_1_7317	430046	734.569	0	8.7584	0.0684	0.0210563	62.8675	0.371325	0	0	0.628675
PC 32:0_8.77	0008099313C_Cho_5_P7A5_1_7314	443275	734.569	0	8.788	0.098	0.0349361	58.8954	0.409917	0.00169399	0	0.588389
PC 32:0_8.77	0008099413C_Cho_6_P7A6_1_7312	500525	734.569	0	8.74488	0.0548833	0.0469645	58.137	0.41863	0	0	0.58137
PC 32:0_8.77	00080995Cho_7_P7A7_1_7313	431661	734.569	0	8.78258	0.0925833	0.0498379	5.5021	0.834937	0.165063	0	0
PC 32:0_8.77	00080996Cho_8_P7A8_1_7316	628957	734.569	0	8.77893	0.0889333	0.0173123	1.63196	0.951041	0.0489587	0	0
PC 32:0_8.77	00080997Cho_9_P7A9_1_7320	423762	734.569	0	8.78798	0.0979833	0.0900807	11.6443	0.65067	0.34933	0	0
PC 32:0_8.77	00080998treat_NC_P7B1_1_7310	311.122	734.569	0	8.74105	0.05105	0.299013
PC 32:0_8.77	00080999treat_NC_P7B2_1_7315	350.305	734.569	0	8.7746	0.0846	0.081954
PC 32:0_8.77	00081000treat_NC_P7B3_1_7319	236.309	734.569	0	8.78215	0.09215	0.211427
PC 32:2_7.49	00080989Ctrl_1_P7A1_1_7311	23004.1	730.538	0	7.45722	0.0772167	0.0502035	1.72786	0.974082	0	0.0259179	0
PC 32:2_7.49	00080990Ctrl_2_P7A2_1_7309	28814.1	730.538	0	7.46145	0.08145	0.0272411	0	1	0	0	0
PC 32:2_7.49	00080991Ctrl_3_P7A3_1_7318	32006.9	730.538	0	7.48203	0.102033	0.0373616	1.44787	0.978282	0	0.021718	0
PC 32:2_7.49	0008099213C_Cho_4_P7A4_1_7317	20343.2	730.538	0	7.45168	0.0716833	0.00404487	62.6048	0.372691	0	0.00378134	0.623527
PC 32:2_7.49	0008099313C_Cho_5_P7A5_1_7314	19159.6	730.538	0	7.47383	0.0938333	0.0184839	54.7922	0.441524	0	0.031661	0.526815
PC 32:2_7.49	0008099413C_Cho_6_P7A6_1_7312	18899.2	730.538	0	7.45732	0.0773167	0.0913619	63.6829	0.363171	0	0	0.636829
PC 32:2_7.49	00080995Cho_7_P7A7_1_7313	29084.4	730.538	0	7.46757	0.0875667	0.0237485	1.90046	0.959405	0.024177	0.0164183	0
PC 32:2_7.49	00080996Cho_8_P7A8_1_7316	27262.2	730.538	0	7.4882	0.1082	0.0163756	0.46067	0.99309	0	0.00691005	0
PC 32:2_7.49	00080997Cho_9_P7A9_1_7320	32179.4	730.538	0	7.4992	0.1192	0.0107037	0.913201	0.972604	0.027396	0	0
PC 32:2_7.49	00080998treat_NC_P7B1_1_7310	725.808	730.538	0	7.50945	0.12945	0.44748
PC 32:2_7.49	00080999treat_NC_P7B2_1_7315	712.497	730.538	0	7.52788	0.147883	0.469986
PC 32:2_7.49	00081000treat_NC_P7B3_1_7319	403.897	730.538	0	7.53398	0.153983	0.365214
PC 33:1_8.42	00080989Ctrl_1_P7A1_1_7311	107262	746.569	0	8.3866	0.0366	0.092806	0	1	0	0	0
PC 33:1_8.42	00080990Ctrl_2_P7A2_1_7309	129391	746.569	0	8.39168	0.0416833	0.0783328	0	1	0	0	0
PC 33:1_8.42	00080991Ctrl_3_P7A3_1_7318	174308	746.569	0	8.4434	0.0934	0.040068	0	1	0	0	0
PC 33:1_8.42	0008099213C_Cho_4_P7A4_1_7317	105242	746.569	0	8.41478	0.0647833	0.0567045	62.6438	0.373562	0	0	0.626438
PC 33:1_8.42	0008099313C_Cho_5_P7A5_1_7314	92660.2	746.569	0	8.43637	0.0863667	0.0774625	49.3028	0.506972	0	0	0.493028
PC 33:1_8.42	0008099413C_Cho_6_P7A6_1_7312	103037	746.569	0	8.40202	0.0520167	0.0620968	57.6385	0.423615	0	0	0.576385
PC 33:1_8.42	00080995Cho_7_P7A7_1_7313	145387	746.569	0	8.38962	0.0396167	0.0514527	0	1	0	0	0
PC 33:1_8.42	00080996Cho_8_P7A8_1_7316	150095	746.569	0	8.42698	0.0769833	0.0617996	0	1	0	0	0
PC 33:1_8.42	00080997Cho_9_P7A9_1_7320	156901	746.569	0	8.44532	0.0953167	0.0908902	0	1	0	0	0
PC 33:1_8.42	00080998treat_NC_P7B1_1_7310	126.693	746.569	0	8.47335	0.12335	0.330736
PC 33:1_8.42	00080999treat_NC_P7B2_1_7315	288.432	746.569	0	8.38995	0.03995	0.295686
PC 33:1_8.42	00081000treat_NC_P7B3_1_7319	214.104	746.569	0	8.40578	0.0557833	0.622641
PC 33:2_7.8	00080989Ctrl_1_P7A1_1_7311	18463.8	744.554	0	7.77525	0.07525	0.0383209	0	1	0	0	0
PC 33:2_7.8	00080990Ctrl_2_P7A2_1_7309	22572.2	744.554	0	7.77963	0.0796333	0.0795821	0	1	0	0	0
PC 33:2_7.8	00080991Ctrl_3_P7A3_1_7318	25526	744.554	0	7.81612	0.116117	0.0433425	0	1	0	0	0
PC 33:2_7.8	0008099213C_Cho_4_P7A4_1_7317	13520.9	744.554	0	7.77775	0.07775	0.0948761	51.643	0.48357	0	0	0.51643
PC 33:2_7.8	0008099313C_Cho_5_P7A5_1_7314	14836.8	744.554	0	7.80775	0.10775	0.00353768	41.9961	0.579364	0	0.00202256	0.418613
PC 33:2_7.8	0008099413C_Cho_6_P7A6_1_7312	13102.2	744.554	0	7.78322	0.0832167	0.0805974	45.4807	0.545193	0	0	0.454807
PC 33:2_7.8	00080995Cho_7_P7A7_1_7313	20983.1	744.554	0	7.77757	0.0775667	0.0278715	0.401453	0.987956	0.0120436	0	0
PC 33:2_7.8	00080996Cho_8_P7A8_1_7316	21190.1	744.554	0	7.80788	0.107883	0.119443	0	1	0	0	0
PC 33:2_7.8	00080997Cho_9_P7A9_1_7320	21752.6	744.554	0	7.8256	0.1256	0.0520502	0	1	0	0	0
PC 33:2_7.8	00080998treat_NC_P7B1_1_7310	458.093	744.554	0	7.74388	0.0438833	0.197125
PC 33:2_7.8	00080999treat_NC_P7B2_1_7315	242.634	744.554	0	7.85435	0.15435	0.201645
PC 33:2_7.8	00081000treat_NC_P7B3_1_7319	547.325	744.554	0	7.77715	0.07715	0.0314831
PC 34:0_9.88	00080989Ctrl_1_P7A1_1_7311	148099	762.601	0	9.84388	0.0638833	0.0169613	0	1	0	0	0
PC 34:0_9.88	00080990Ctrl_2_P7A2_1_7309	131159	762.601	0	9.84043	0.0604333	0.0178288	0	1	0	0	0
PC 34:0_9.88	00080991Ctrl_3_P7A3_1_7318	232753	762.601	0	9.91592	0.135917	0.00424176	0	1	0	0	0
PC 34:0_9.88	0008099213C_Cho_4_P7A4_1_7317	96174.7	762.601	0	9.84838	0.0683833	0.0762364	86.7157	0.132843	0	0	0.867157
PC 34:0_9.88	0008099313C_Cho_5_P7A5_1_7314	66261.1	762.601	0	9.87718	0.0971833	0.118758	81.4301	0.185699	0	0	0.814301
PC 34:0_9.88	0008099413C_Cho_6_P7A6_1_7312	102965	762.601	0	9.8412	0.0612	0.143427	73.0882	0.269118	0	0	0.730882
PC 34:0_9.88	00080995Cho_7_P7A7_1_7313	178784	762.601	0	9.83643	0.0564333	0.00992132	0	1	0	0	0
PC 34:0_9.88	00080996Cho_8_P7A8_1_7316	190383	762.601	0	9.89162	0.111617	0.0203873	0	1	0	0	0
PC 34:0_9.88	00080997Cho_9_P7A9_1_7320	179436	762.601	0	9.9178	0.1378	0.0283649	0	1	0	0	0
PC 34:0_9.88	00080998treat_NC_P7B1_1_7310	129.466	762.6	0.0005	9.86465	0.08465	0.562645
PC 34:0_9.88	00080999treat_NC_P7B2_1_7315	83.3592	762.6	0.0005	9.89018	0.110183	0.738969
PC 34:0_9.88	00081000treat_NC_P7B3_1_7319	146.737	762.6	0.0005	9.83623	0.0562333	0.507907
PC 34:1_8.85	00080989Ctrl_1_P7A1_1_7311	950285	760.585	0	8.82962	0.0896167	0.0148306	6.27329	0.839415	0.132971	0.0276139	0
PC 34:1_8.85	00080990Ctrl_2_P7A2_1_7309	1.55697e+06	760.585	0	8.8353	0.0953	0.00703255	3.17486	0.913149	0.0784571	0.00839438	0
PC 34:1_8.85	00080991Ctrl_3_P7A3_1_7318	2.44201e+06	760.585	0	8.89497	0.154967	0.00199229	0.660952	0.988331	0.00350995	0.00815931	0
PC 34:1_8.85	0008099213C_Cho_4_P7A4_1_7317	1.21518e+06	760.585	0	8.83363	0.0936333	0.0181441	60.6534	0.35957	0.0508441	0	0.589586
PC 34:1_8.85	0008099313C_Cho_5_P7A5_1_7314	1.10451e+06	760.585	0	8.86332	0.123317	0.0288682	51.6149	0.414171	0.10452	0	0.481309
PC 34:1_8.85	0008099413C_Cho_6_P7A6_1_7312	1.43974e+06	760.585	0	8.83713	0.0971333	0.0141955	58.6583	0.401975	0.0171638	0	0.580862
PC 34:1_8.85	00080995Cho_7_P7A7_1_7313	1.29051e+06	760.585	0	8.83287	0.0928667	0.0245095	4.38627	0.934206	0	0.0657941	0
PC 34:1_8.85	00080996Cho_8_P7A8_1_7316	2.26216e+06	760.585	0	8.87087	0.130867	0.00802371	0.162279	0.997566	0	0.00243418	0
PC 34:1_8.85	00080997Cho_9_P7A9_1_7320	1.1533e+06	760.585	0	8.89662	0.156617	0.026701	8.1613	0.858708	0.0377453	0.103547	0
PC 34:1_8.85	00080998treat_NC_P7B1_1_7310	1041.43	760.585	0	8.86643	0.126433	0.0243983	11.3907	0.753885	0.150508	0.0956066	0
PC 34:1_8.85	00080999treat_NC_P7B2_1_7315	1186.48	760.585	0	8.8754	0.1354	0.0887253	17.113	0.550986	0.416826	0	0.0321877
PC 34:1_8.85	00081000treat_NC_P7B3_1_7319	910.506	760.585	0	8.85777	0.117767	0.0703431
PC 34:2_8.17	00080989Ctrl_1_P7A1_1_7311	485467	758.569	0	8.1689	0.0789	0.0807591	1.7626	0.947122	0.0528779	0	0
PC 34:2_8.17	00080990Ctrl_2_P7A2_1_7309	639969	758.569	0	8.14855	0.05855	0.0362491	0.590807	0.982276	0.0177242	0	0
PC 34:2_8.17	00080991Ctrl_3_P7A3_1_7318	774814	758.569	0	8.17592	0.0859167	0.0469507	1.79705	0.946088	0.0539116	0	0
PC 34:2_8.17	0008099213C_Cho_4_P7A4_1_7317	650189	758.569	0	8.14612	0.0561167	0.0236281	60.3789	0.396211	0	0	0.603789
PC 34:2_8.17	0008099313C_Cho_5_P7A5_1_7314	627526	758.569	0	8.1771	0.0871	0.0379137	51.092	0.48908	0	0	0.51092
PC 34:2_8.17	0008099413C_Cho_6_P7A6_1_7312	636222	758.569	0	8.1425	0.0525	0.0311793	58.2711	0.417289	0	0	0.582711
PC 34:2_8.17	00080995Cho_7_P7A7_1_7313	506173	758.569	0	8.18857	0.0985667	0.045282	0.477659	0.98567	0.0143298	0	0
PC 34:2_8.17	00080996Cho_8_P7A8_1_7316	584760	758.569	0	8.20908	0.119083	0.0388872	0.528117	0.984156	0.0158435	0	0
PC 34:2_8.17	00080997Cho_9_P7A9_1_7320	581477	758.569	0	8.16878	0.0787833	0.0468006	0	1	0	0	0
PC 34:2_8.17	00080998treat_NC_P7B1_1_7310	970.662	758.569	0	8.14615	0.05615	0.256
PC 34:2_8.17	00080999treat_NC_P7B2_1_7315	894.945	758.569	0	8.22232	0.132317	0.0802014
PC 34:2_8.17	00081000treat_NC_P7B3_1_7319	886.765	758.569	0	8.20472	0.114717	0.160694
PC 34:3_7.63	00080989Ctrl_1_P7A1_1_7311	50672.4	756.554	0	7.60783	0.127833	0.0744058	0	1	0	0	0
PC 34:3_7.63	00080990Ctrl_2_P7A2_1_7309	61947.6	756.554	0	7.6204	0.1404	0.0343747	0	1	0	0	0
PC 34:3_7.63	00080991Ctrl_3_P7A3_1_7318	63240.2	756.554	0	7.6489	0.1689	0.116342	0	1	0	0	0
PC 34:3_7.63	0008099213C_Cho_4_P7A4_1_7317	44166.5	756.554	0	7.61043	0.130433	0.0983021	58.8933	0.411067	0	0	0.588933
PC 34:3_7.63	0008099313C_Cho_5_P7A5_1_7314	37174.1	756.554	0	7.63242	0.152417	0.106888	44.3604	0.556396	0	0	0.443604
PC 34:3_7.63	0008099413C_Cho_6_P7A6_1_7312	44267.7	756.554	0	7.60763	0.127633	0.0916697	56.6319	0.433681	0	0	0.566319
PC 34:3_7.63	00080995Cho_7_P7A7_1_7313	54481.9	756.554	0	7.61807	0.138067	0.0720473	0	1	0	0	0
PC 34:3_7.63	00080996Cho_8_P7A8_1_7316	50169.2	756.554	0	7.64053	0.160533	0.0419601	0	1	0	0	0
PC 34:3_7.63	00080997Cho_9_P7A9_1_7320	53158.9	756.554	0	7.65815	0.17815	0.113326	0	1	0	0	0
PC 34:3_7.63	00080998treat_NC_P7B1_1_7310	25.9903	756.554	0	7.5847	0.1047	0.467599
PC 34:3_7.63	00080999treat_NC_P7B2_1_7315	0	0	0	0	0	0
PC 34:3_7.63	00081000treat_NC_P7B3_1_7319	0	0	0	0	0	0
PC 34:4_7.33	00080989Ctrl_1_P7A1_1_7311	8800.5	754.538	0	7.31517	0.0451667	0.0569521	0	1	0	0	0
PC 34:4_7.33	00080990Ctrl_2_P7A2_1_7309	12814.1	754.538	0	7.31937	0.0493667	0.0701585	0.101489	0.998478	0	0.00152234	0
PC 34:4_7.33	00080991Ctrl_3_P7A3_1_7318	12830.2	754.538	0	7.34853	0.0785333	0.0187502	0.958154	0.973492	0.0242705	0.00223706	0
PC 34:4_7.33	0008099213C_Cho_4_P7A4_1_7317	8576.23	754.538	0	7.31797	0.0479667	0.0454474	58.5064	0.414936	0	0	0.585064
PC 34:4_7.33	0008099313C_Cho_5_P7A5_1_7314	7016.08	754.538	0	7.33997	0.0699667	0.101789	42.3018	0.576982	0	0	0.423018
PC 34:4_7.33	0008099413C_Cho_6_P7A6_1_7312	7241.55	754.538	0	7.3143	0.0443	0.0803225	59.019	0.40981	0	0	0.59019
PC 34:4_7.33	00080995Cho_7_P7A7_1_7313	10180.9	754.538	0	7.31662	0.0466167	0.120273	0	1	0	0	0
PC 34:4_7.33	00080996Cho_8_P7A8_1_7316	9473.77	754.538	0	7.3378	0.0678	0.130644	1.4033	0.97895	0	0.0210495	0
PC 34:4_7.33	00080997Cho_9_P7A9_1_7320	11224	754.538	0	7.34867	0.0786667	0.0362743	0.975875	0.970724	0.0292762	0	0
PC 34:4_7.33	00080998treat_NC_P7B1_1_7310	89.8634	754.538	0.0005	7.42575	0.15575	0.22978
PC 34:4_7.33	00080999treat_NC_P7B2_1_7315	87.5325	754.538	0.0005	7.41918	0.149183	0.0445034
PC 34:4_7.33	00081000treat_NC_P7B3_1_7319	109.612	754.538	0.0005	7.41667	0.146667	0.00196768
PC 35:1_9.37	00080989Ctrl_1_P7A1_1_7311	70049.9	774.601	0	9.36635	0.04635	0.081352	0	1	0	0	0
PC 35:1_9.37	00080990Ctrl_2_P7A2_1_7309	67659	774.601	0	9.35397	0.0339667	0.0745717	0.135805	0.995926	0.00407414	0	0
PC 35:1_9.37	00080991Ctrl_3_P7A3_1_7318	92895.5	774.601	0	9.42182	0.101817	0.0470726	0	1	0	0	0
PC 35:1_9.37	0008099213C_Cho_4_P7A4_1_7317	64749.9	774.601	0	9.35447	0.0344667	0.0453874	56.1766	0.438234	0	0	0.561766
PC 35:1_9.37	0008099313C_Cho_5_P7A5_1_7314	46506.2	774.601	0	9.39218	0.0721833	0.0715646	50.9256	0.469233	0.0322667	0	0.498501
PC 35:1_9.37	0008099413C_Cho_6_P7A6_1_7312	61975.6	774.601	0	9.34795	0.02795	0.0545476	55.2214	0.447786	0	0	0.552214
PC 35:1_9.37	00080995Cho_7_P7A7_1_7313	102119	774.601	0	9.35155	0.03155	0.0598688	0.583827	0.982485	0.0175148	0	0
PC 35:1_9.37	00080996Cho_8_P7A8_1_7316	78692.2	774.601	0	9.38948	0.0694833	0.0520411	2.64611	0.920617	0.0793834	0	0
PC 35:1_9.37	00080997Cho_9_P7A9_1_7320	83630.7	774.601	0	9.40735	0.08735	0.0809201	0	1	0	0	0
PC 35:1_9.37	00080998treat_NC_P7B1_1_7310	138.46	774.601	0	9.44572	0.125717	0.394538
PC 35:1_9.37	00080999treat_NC_P7B2_1_7315	260.146	774.601	0	9.46315	0.14315	0.547882
PC 35:1_9.37	00081000treat_NC_P7B3_1_7319	377.878	774.601	0	9.46012	0.140117	0.50477
PC 35:3_7.93	00080989Ctrl_1_P7A1_1_7311	9485.09	770.569	0	7.95153	0.141533	0.173976	0	1	0	0	0
PC 35:3_7.93	00080990Ctrl_2_P7A2_1_7309	11890.7	770.569	0	7.96377	0.153767	0.13249	0	1	0	0	0
PC 35:3_7.93	00080991Ctrl_3_P7A3_1_7318	12865.7	770.569	0	7.89978	0.0897833	0.129706	0	1	0	0	0
PC 35:3_7.93	0008099213C_Cho_4_P7A4_1_7317	9477.78	770.569	0	7.9282	0.1182	0.0413457	65.3264	0.346736	0	0	0.653264
PC 35:3_7.93	0008099313C_Cho_5_P7A5_1_7314	8452.69	770.569	0	7.9502	0.1402	0.0659619	45.8027	0.530118	0.0177827	0	0.452099
PC 35:3_7.93	0008099413C_Cho_6_P7A6_1_7312	9403.11	770.569	0	7.93345	0.12345	0.0411493	58.8353	0.411647	0	0	0.588353
PC 35:3_7.93	00080995Cho_7_P7A7_1_7313	13484	770.569	0	7.93712	0.127117	0.103527	0	1	0	0	0
PC 35:3_7.93	00080996Cho_8_P7A8_1_7316	14495	770.569	0	7.98332	0.173317	0.183702	0	1	0	0	0
PC 35:3_7.93	00080997Cho_9_P7A9_1_7320	11450.2	770.569	0	7.91755	0.10755	0.141722	0	1	0	0	0
PC 35:3_7.93	00080998treat_NC_P7B1_1_7310	89.3946	770.569	0	7.98713	0.177133	0.224179
PC 35:3_7.93	00080999treat_NC_P7B2_1_7315	92.026	770.569	0	7.97962	0.169617	0.224192
PC 35:3_7.93	00081000treat_NC_P7B3_1_7319	142.62	770.569	0	7.9528	0.1428	0.0760746
PC 35:4_7.66	00080989Ctrl_1_P7A1_1_7311	15401.1	768.554	0	7.64128	0.0412833	0.117753	0	1	0	0	0
PC 35:4_7.66	00080990Ctrl_2_P7A2_1_7309	21604	768.554	0	7.6456	0.0456	0.0196087	0	1	0	0	0
PC 35:4_7.66	00080991Ctrl_3_P7A3_1_7318	17864.6	768.554	0	7.67393	0.0739333	0.0132337	1.23511	0.962947	0.0370534	0	0
PC 35:4_7.66	0008099213C_Cho_4_P7A4_1_7317	13641.7	768.554	0	7.64385	0.04385	0.0900827	41.3733	0.586267	0	0	0.413733
PC 35:4_7.66	0008099313C_Cho_5_P7A5_1_7314	13760.6	768.554	0	7.66587	0.0658667	0.0473941	39.6376	0.603624	0	0	0.396376
PC 35:4_7.66	0008099413C_Cho_6_P7A6_1_7312	12175.5	768.554	0	7.6329	0.0329	0.0427803	45.8304	0.541696	0	0	0.458304
PC 35:4_7.66	00080995Cho_7_P7A7_1_7313	19974	768.554	0	7.64315	0.04315	0.091631	0	1	0	0	0
PC 35:4_7.66	00080996Cho_8_P7A8_1_7316	23284.2	768.554	0	7.66557	0.0655667	0.0499669	0	1	0	0	0
PC 35:4_7.66	00080997Cho_9_P7A9_1_7320	16812.1	768.554	0	7.68333	0.0833333	0.0572381	0	1	0	0	0
PC 35:4_7.66	00080998treat_NC_P7B1_1_7310	73.7812	768.553	0.0005	7.60982	0.00981667	0.808507
PC 35:4_7.66	00080999treat_NC_P7B2_1_7315	132.017	768.554	0	7.6365	0.0365	0.306976
PC 35:4_7.66	00081000treat_NC_P7B3_1_7319	212.709	768.554	0	7.6345	0.0345	0.443314
PC 36:1_9.97	00080989Ctrl_1_P7A1_1_7311	471003	788.616	0	9.94408	0.0640833	0.00706415	0	1	0	0	0
PC 36:1_9.97	00080990Ctrl_2_P7A2_1_7309	495870	788.616	0	9.94932	0.0693167	0.011917	0	1	0	0	0
PC 36:1_9.97	00080991Ctrl_3_P7A3_1_7318	636084	788.616	0	10.0246	0.144633	0.00589246	0.0579918	0.99942	0	0	0.000579918
PC 36:1_9.97	0008099213C_Cho_4_P7A4_1_7317	459539	788.616	0	9.94857	0.0685667	0.0165083	63.8448	0.361552	0	0	0.638448
PC 36:1_9.97	0008099313C_Cho_5_P7A5_1_7314	373414	788.616	0	9.986	0.106	0.00445403	58.6829	0.413171	0	0	0.586829
PC 36:1_9.97	0008099413C_Cho_6_P7A6_1_7312	382874	788.616	0	9.94187	0.0618667	0.00795251	60.0311	0.399689	0	0	0.600311
PC 36:1_9.97	00080995Cho_7_P7A7_1_7313	533893	788.616	0	9.93688	0.0568833	0.0152776	0	1	0	0	0
PC 36:1_9.97	00080996Cho_8_P7A8_1_7316	603715	788.616	0	9.98363	0.103633	0.0026906	0.462441	0.986127	0.0138732	0	0
PC 36:1_9.97	00080997Cho_9_P7A9_1_7320	527325	788.616	0	10.0181	0.138133	0.0120889	0	1	0	0	0
PC 36:1_9.97	00080998treat_NC_P7B1_1_7310	374.084	788.616	0	9.97322	0.0932167	0.247085
PC 36:1_9.97	00080999treat_NC_P7B2_1_7315	209.272	788.616	0	9.99038	0.110383	0.156733
PC 36:1_9.97	00081000treat_NC_P7B3_1_7319	276.705	788.616	0	9.94495	0.06495	0.417556
PC 36:2_8.99	00080989Ctrl_1_P7A1_1_7311	733424	786.601	0	8.97168	-0.0483167	0.0564677	6.66372	0.800088	0.199912	0	0
PC 36:2_8.99	00080990Ctrl_2_P7A2_1_7309	481417	786.601	0	9.0113	-0.0087	0.331039	2.56186	0.969727	0	0.0139618	0.0163107
PC 36:2_8.99	00080991Ctrl_3_P7A3_1_7318	1.1291e+06	786.601	0	8.98677	-0.0332333	0.017751	1.57364	0.952791	0.0472093	0	0
PC 36:2_8.99	0008099213C_Cho_4_P7A4_1_7317	781876	786.601	0	8.9769	-0.0431	0.0101501	60.9752	0.390248	0	0	0.609752
PC 36:2_8.99	0008099313C_Cho_5_P7A5_1_7314	808271	786.601	0	8.97292	-0.0470833	0.012353	55.048	0.44952	0	0	0.55048
PC 36:2_8.99	0008099413C_Cho_6_P7A6_1_7312	771685	786.601	0	8.96257	-0.0574333	0.0115181	58.1415	0.418585	0	0	0.581415
PC 36:2_8.99	00080995Cho_7_P7A7_1_7313	701027	786.601	0	8.98352	-0.0364833	0.394166	0.345255	0.996547	0	0	0.00345255
PC 36:2_8.99	00080996Cho_8_P7A8_1_7316	1.08499e+06	786.601	0	8.9796	-0.0404	0.0211667	1.73919	0.947824	0.0521756	0	0
PC 36:2_8.99	00080997Cho_9_P7A9_1_7320	1.02644e+06	786.601	0	8.98905	-0.03095	0.0341648	3.41363	0.897591	0.102409	0	0
PC 36:2_8.99	00080998treat_NC_P7B1_1_7310	637.584	786.601	0	9.00107	-0.0189333	0.124037
PC 36:2_8.99	00080999treat_NC_P7B2_1_7315	409.419	786.601	0	9.00083	-0.0191667	0.0380573
PC 36:2_8.99	00081000treat_NC_P7B3_1_7319	455.162	786.601	0	8.95802	-0.0619833	0.043742
PC 36:3_8.27	00080989Ctrl_1_P7A1_1_7311	456731	784.585	0	8.22735	0.04735	0.0258017	0	1	0	0	0
PC 36:3_8.27	00080990Ctrl_2_P7A2_1_7309	564195	784.585	0	8.25795	0.07795	0.0125045	0.334934	0.989952	0.010048	0	0
PC 36:3_8.27	00080991Ctrl_3_P7A3_1_7318	650752	784.585	0	8.28467	0.104667	0.0225042	0	1	0	0	0
PC 36:3_8.27	0008099213C_Cho_4_P7A4_1_7317	438848	784.585	0	8.23873	0.0587333	0.034732	56.6533	0.433467	0	0	0.566533
PC 36:3_8.27	0008099313C_Cho_5_P7A5_1_7314	492947	784.585	0	8.269	0.089	0.0331323	48.7798	0.512202	0	0	0.487798
PC 36:3_8.27	0008099413C_Cho_6_P7A6_1_7312	400932	784.585	0	8.2345	0.0545	0.0291033	53.4131	0.465869	0	0	0.534131
PC 36:3_8.27	00080995Cho_7_P7A7_1_7313	448931	784.585	0	8.23893	0.0589333	0.0301743	0	1	0	0	0
PC 36:3_8.27	00080996Cho_8_P7A8_1_7316	535328	784.585	0	8.26757	0.0875667	0.0361001	0	1	0	0	0
PC 36:3_8.27	00080997Cho_9_P7A9_1_7320	452990	784.585	0	8.28607	0.106067	0.0378845	0	1	0	0	0
PC 36:3_8.27	00080998treat_NC_P7B1_1_7310	141.999	784.585	0	8.27228	0.0922833	0.0255786
PC 36:3_8.27	00080999treat_NC_P7B2_1_7315	123.945	784.585	0	8.23067	0.0506667	0.0272734
PC 36:3_8.27	00081000treat_NC_P7B3_1_7319	100.47	784.585	0	8.29698	0.116983	0.107945
PC 36:4_7.69	00080989Ctrl_1_P7A1_1_7311	112466	782.569	0	7.658	0.058	0.0491584	0	1	0	0	0
PC 36:4_7.69	00080990Ctrl_2_P7A2_1_7309	139347	782.569	0	7.66252	0.0625167	0.042815	0	1	0	0	0
PC 36:4_7.69	00080991Ctrl_3_P7A3_1_7318	138598	782.569	0	7.6906	0.0906	0.045127	0	1	0	0	0
PC 36:4_7.69	0008099213C_Cho_4_P7A4_1_7317	106834	782.569	0	7.66058	0.0605833	0.0265632	35.0007	0.636773	0.0198292	0	0.343398
PC 36:4_7.69	0008099313C_Cho_5_P7A5_1_7314	102167	782.569	0	7.68253	0.0825333	0.0323682	26.7585	0.731108	0	0.00392179	0.264971
PC 36:4_7.69	0008099413C_Cho_6_P7A6_1_7312	91489.2	782.569	0	7.65797	0.0579667	0.0240507	31.3419	0.683284	0	0.00989156	0.306824
PC 36:4_7.69	00080995Cho_7_P7A7_1_7313	89906.8	782.569	0	7.6682	0.0682	0.0743934	0	1	0	0	0
PC 36:4_7.69	00080996Cho_8_P7A8_1_7316	96012.1	782.569	0	7.69058	0.0905833	0.0629383	0	1	0	0	0
PC 36:4_7.69	00080997Cho_9_P7A9_1_7320	83009.1	782.569	0	7.70837	0.108367	0.06209	0	1	0	0	0
PC 36:4_7.69	00080998treat_NC_P7B1_1_7310	315.596	782.569	0	7.62655	0.02655	0.065857
PC 36:4_7.69	00080999treat_NC_P7B2_1_7315	222.03	782.569	0	7.62818	0.0281833	0.121527
PC 36:4_7.69	00081000treat_NC_P7B3_1_7319	243.655	782.569	0	7.6512	0.0512	0.257912
PC 36:6_7.05	00080989Ctrl_1_P7A1_1_7311	10048.4	778.538	0	7.04682	-0.0431833	0.107187	9.18235	0.862265	0	0.137735	0
PC 36:6_7.05	00080990Ctrl_2_P7A2_1_7309	13355.6	778.538	0	7.05105	-0.03895	0.0675988	7.86812	0.881978	0	0.118022	0
PC 36:6_7.05	00080991Ctrl_3_P7A3_1_7318	13341.3	778.538	0	7.07247	-0.0175333	0.140835	3.44066	0.955389	0	0.0306146	0.0139968
PC 36:6_7.05	0008099213C_Cho_4_P7A4_1_7317	9066.87	778.538	0	7.0502	-0.0398	0.0384695	53.178	0.438996	0	0.0876704	0.473333
PC 36:6_7.05	0008099313C_Cho_5_P7A5_1_7314	10145.8	778.538	0	7.07223	-0.0177667	0.0493714	47.6911	0.49832	0	0.0743064	0.427373
PC 36:6_7.05	0008099413C_Cho_6_P7A6_1_7312	8510.47	778.538	0	7.04705	-0.04295	0.0737256	47.3278	0.514997	0	0.0351764	0.449827
PC 36:6_7.05	00080995Cho_7_P7A7_1_7313	13427.9	778.538	0	7.04855	-0.04145	0.051359	0	1	0	0	0
PC 36:6_7.05	00080996Cho_8_P7A8_1_7316	12458.7	778.538	0	7.06958	-0.0204167	0.0059847	2.14108	0.95981	0.0161482	0.0240421	0
PC 36:6_7.05	00080997Cho_9_P7A9_1_7320	12556.4	778.538	0	7.06447	-0.0255333	0.0854646	1.12391	0.988761	0	0	0.0112391
PC 36:6_7.05	00080998treat_NC_P7B1_1_7310	231.477	778.538	0	6.99033	-0.0996667	0.260618
PC 36:6_7.05	00080999treat_NC_P7B2_1_7315	159.223	778.538	0	6.99125	-0.09875	0.22868
PC 36:6_7.05	00081000treat_NC_P7B3_1_7319	176.552	778.538	0	6.98123	-0.108767	0.239806
PC 37:2_9.45	00080989Ctrl_1_P7A1_1_7311	7810.3	800.616	0	9.35798	-0.252017	0.331508	0	1	0	0	0
PC 37:2_9.45	00080990Ctrl_2_P7A2_1_7309	10798.7	800.616	0	9.42107	-0.188933	0.0571949	0.865059	0.974048	0.0259518	0	0
PC 37:2_9.45	00080991Ctrl_3_P7A3_1_7318	15802.3	800.616	0	9.47215	-0.13785	0.0286489	0	1	0	0	0
PC 37:2_9.45	0008099213C_Cho_4_P7A4_1_7317	14208.9	800.616	0	9.42992	-0.180083	0.0725207	65.5057	0.344943	0	0	0.655057
PC 37:2_9.45	0008099313C_Cho_5_P7A5_1_7314	12567.9	800.616	0	9.47582	-0.134183	0.0774682	57.9573	0.420427	0	0	0.579573
PC 37:2_9.45	0008099413C_Cho_6_P7A6_1_7312	13446.3	800.616	0	9.41477	-0.195233	0.132234	61.4904	0.385096	0	0	0.614904
PC 37:2_9.45	00080995Cho_7_P7A7_1_7313	16677.5	800.616	0	9.41832	-0.191683	0.110657	0	1	0	0	0
PC 37:2_9.45	00080996Cho_8_P7A8_1_7316	18358.8	800.616	0	9.4481	-0.1619	0.049423	0	1	0	0	0
PC 37:2_9.45	00080997Cho_9_P7A9_1_7320	15708.3	800.616	0	9.47422	-0.135783	0.108338	0	1	0	0	0
PC 37:2_9.45	00080998treat_NC_P7B1_1_7310	347.227	800.616	0	9.52118	-0.0888167	0.164924
PC 37:2_9.45	00080999treat_NC_P7B2_1_7315	851.156	800.616	0	9.50515	-0.10485	0.548948
PC 37:2_9.45	00081000treat_NC_P7B3_1_7319	1138.89	800.616	0	9.5269	-0.0831	0.214997	0	1	0	0	0
PC 37:4_8.4	00080989Ctrl_1_P7A1_1_7311	33822.5	796.585	0	8.39493	0.0349333	0.052412	0	1	0	0	0
PC 37:4_8.4	00080990Ctrl_2_P7A2_1_7309	44293.3	796.585	0	8.40837	0.0483667	0.0224299	0.675656	0.97973	0.0202697	0	0
PC 37:4_8.4	00080991Ctrl_3_P7A3_1_7318	41031.2	796.585	0	8.46012	0.100117	0.0219649	0.336473	0.989906	0.0100942	0	0
PC 37:4_8.4	0008099213C_Cho_4_P7A4_1_7317	32831.6	796.585	0	8.40645	0.04645	0.0610872	55.0026	0.449974	0	0	0.550026
PC 37:4_8.4	0008099313C_Cho_5_P7A5_1_7314	28286	796.585	0	8.45373	0.0937333	0.142432	40.6568	0.593432	0	0	0.406568
PC 37:4_8.4	0008099413C_Cho_6_P7A6_1_7312	26741.7	796.585	0	8.40202	0.0420167	0.060286	45.4943	0.545057	0	0	0.454943
PC 37:4_8.4	00080995Cho_7_P7A7_1_7313	39506.3	796.585	0	8.4063	0.0463	0.0302711	0	1	0	0	0
PC 37:4_8.4	00080996Cho_8_P7A8_1_7316	38383.9	796.585	0	8.43548	0.0754833	0.0379631	1.43998	0.956801	0.0431994	0	0
PC 37:4_8.4	00080997Cho_9_P7A9_1_7320	30817.5	796.585	0	8.45365	0.09365	0.0537414	0	1	0	0	0
PC 37:4_8.4	00080998treat_NC_P7B1_1_7310	105.863	796.585	0	8.53203	0.172033	0.138048
PC 37:4_8.4	00080999treat_NC_P7B2_1_7315	164.694	796.585	0	8.3816	0.0216	0.176309
PC 37:4_8.4	00081000treat_NC_P7B3_1_7319	77.0981	796.585	0	8.37228	0.0122833	0.0325703
PC 37:5_7.77	00080989Ctrl_1_P7A1_1_7311	20915.8	794.569	0	7.71658	0.0665833	0.00866479	1.13672	0.978569	0.00876055	0.0126705	0
PC 37:5_7.77	00080990Ctrl_2_P7A2_1_7309	24499.5	794.569	0	7.71275	0.06275	0.0235544	0.662984	0.99337	0	0	0.00662984
PC 37:5_7.77	00080991Ctrl_3_P7A3_1_7318	24715.3	794.569	0	7.7661	0.1161	0.0806438	0.748246	0.988776	0	0.0112237	0
PC 37:5_7.77	0008099213C_Cho_4_P7A4_1_7317	17558.9	794.569	0	7.75268	0.102683	0.00121948	45.6418	0.534873	0.0038957	0.0183336	0.442897
PC 37:5_7.77	0008099313C_Cho_5_P7A5_1_7314	16620.5	794.569	0	7.766	0.116	0.00784776	43.8167	0.539231	0.0339027	0	0.426866
PC 37:5_7.77	0008099413C_Cho_6_P7A6_1_7312	17451.1	794.569	0	7.71648	0.0664833	0.00469552	39.169	0.599321	0	0.0269655	0.373713
PC 37:5_7.77	00080995Cho_7_P7A7_1_7313	24402.2	794.569	0	7.74405	0.09405	0.028653	1.6895	0.974658	0	0.0253425	0
PC 37:5_7.77	00080996Cho_8_P7A8_1_7316	25872.4	794.569	0	7.76582	0.115817	0.0195604	0.493846	0.995062	0	0	0.00493846
PC 37:5_7.77	00080997Cho_9_P7A9_1_7320	23230.7	794.569	0	7.76687	0.116867	0.0270897	0.990782	0.990092	0	0	0.00990782
PC 37:5_7.77	00080998treat_NC_P7B1_1_7310	1315.15	794.569	0	7.63488	-0.0151167	0.0755455	67.2297	0.0981057	0	0.688792	0.213102
PC 37:5_7.77	00080999treat_NC_P7B2_1_7315	1365.42	794.569	0	7.64483	-0.00516667	0.0799516	62.7389	0.0439887	0.029856	0.926155	0
PC 37:5_7.77	00081000treat_NC_P7B3_1_7319	1509.36	794.569	0	7.6512	0.0012	0.0396522	63.9717	0.0446958	0	0.946762	0.00854238
PC 37:6_7.3	00080989Ctrl_1_P7A1_1_7311	4264.53	792.554	0	7.27303	-0.136967	0.110324	0	1	0	0	0
PC 37:6_7.3	00080990Ctrl_2_P7A2_1_7309	5294.25	792.554	0	7.27727	-0.132733	0.0187409	0.0255892	0.999592	4.91748e-05	0.000359251	0
PC 37:6_7.3	00080991Ctrl_3_P7A3_1_7318	5507.28	792.554	0	7.30683	-0.103167	0.0525026	0	1	0	0	0
PC 37:6_7.3	0008099213C_Cho_4_P7A4_1_7317	3343.38	792.554	0	7.28458	-0.125417	0.051869	43.0723	0.567245	0.00304716	0	0.429707
PC 37:6_7.3	0008099313C_Cho_5_P7A5_1_7314	3771.13	792.554	0	7.29803	-0.111967	0.0545369	39.4297	0.574252	0.0471756	0	0.378572
PC 37:6_7.3	0008099413C_Cho_6_P7A6_1_7312	3544.11	792.554	0	7.28088	-0.129117	0.0324305	49.3391	0.487765	0.0282668	0	0.483968
PC 37:6_7.3	00080995Cho_7_P7A7_1_7313	5760	792.554	0	7.28308	-0.126917	0.112847	0	1	0	0	0
PC 37:6_7.3	00080996Cho_8_P7A8_1_7316	4924	792.554	0	7.29565	-0.11435	0.04887	0.516255	0.984512	0.0154876	0	0
PC 37:6_7.3	00080997Cho_9_P7A9_1_7320	5222.48	792.554	0	7.31522	-0.0947833	0.0623764	1.96767	0.94097	0.0590301	0	0
PC 37:6_7.3	00080998treat_NC_P7B1_1_7310	69.4257	792.554	0	7.29192	-0.118083	0.044482
PC 37:6_7.3	00080999treat_NC_P7B2_1_7315	61.9737	792.554	0	7.344	-0.066	0.123557
PC 37:6_7.3	00081000treat_NC_P7B3_1_7319	29.4803	792.554	0	7.38327	-0.0267333	0.158693
PC 38:3_9.34	00080989Ctrl_1_P7A1_1_7311	102034	812.616	0	9.30742	0.0474167	0.0278957	0	1	0	0	0
PC 38:3_9.34	00080990Ctrl_2_P7A2_1_7309	103178	812.616	0	9.31222	0.0522167	0.00414737	1.33139	0.964851	0.0303573	0.00479215	0
PC 38:3_9.34	00080991Ctrl_3_P7A3_1_7318	96956	812.616	0	9.37997	0.119967	0.0836954	5.84971	0.824509	0.175491	0	0
PC 38:3_9.34	0008099213C_Cho_4_P7A4_1_7317	104869	812.616	0	9.32102	0.0610167	0.00760716	50.833	0.486262	0.00811255	0	0.505625
PC 38:3_9.34	0008099313C_Cho_5_P7A5_1_7314	98008.6	812.616	0	9.35865	0.09865	0.0032379	35.0991	0.64096	0.0120737	0	0.346967
PC 38:3_9.34	0008099413C_Cho_6_P7A6_1_7312	75181.1	812.616	0	9.31448	0.0544833	0.00188634	46.6894	0.524189	0.0133755	0	0.462436
PC 38:3_9.34	00080995Cho_7_P7A7_1_7313	95736	812.616	0	9.30967	0.0496667	0.00935799	0.663234	0.993368	0	0	0.00663234
PC 38:3_9.34	00080996Cho_8_P7A8_1_7316	91040.2	812.616	0	9.36438	0.104383	0.00219543	1.98618	0.970207	0	0.0297927	0
PC 38:3_9.34	00080997Cho_9_P7A9_1_7320	63512.3	812.616	0	9.38228	0.122283	0.0114576	3.77308	0.940279	0.00624928	0.0534716	0
PC 38:3_9.34	00080998treat_NC_P7B1_1_7310	115.458	812.616	0	9.34457	0.0845667	0.0934459
PC 38:3_9.34	00080999treat_NC_P7B2_1_7315	161.953	812.616	0	9.3796	0.1196	0.062848
PC 38:3_9.34	00081000treat_NC_P7B3_1_7319	84.6018	812.616	0	9.3345	0.0745	0.285961
PC 38:4_8.57	00080989Ctrl_1_P7A1_1_7311	49074.9	810.601	0	8.57023	-0.249767	0.100639	6.64296	0.800711	0.199289	0	0
PC 38:4_8.57	00080990Ctrl_2_P7A2_1_7309	30579.5	810.601	0	8.56728	-0.252717	0.12435	26.2594	0.212218	0.787782	0	0
PC 38:4_8.57	00080991Ctrl_3_P7A3_1_7318	54217.7	810.601	0	8.56865	-0.25135	0.182803	18.7995	0.436014	0.563986	0	0
PC 38:4_8.57	0008099213C_Cho_4_P7A4_1_7317	43708.6	810.601	0	8.5738	-0.2462	0.0998951	12.7005	0.872995	0	0	0.127005
PC 38:4_8.57	0008099313C_Cho_5_P7A5_1_7314	23645.2	810.601	0	8.57083	-0.249167	0.179707	38.1061	0.284478	0.501691	0	0.213831
PC 38:4_8.57	0008099413C_Cho_6_P7A6_1_7312	11501.5	810.601	0	8.56897	-0.251033	0.0120444	30.7913	0.239176	0.656133	0.0464677	0.0582238
PC 38:4_8.57	00080995Cho_7_P7A7_1_7313	32783.7	810.601	0	8.57347	-0.246533	0.210745	26.876	0.19372	0.80628	0	0
PC 38:4_8.57	00080996Cho_8_P7A8_1_7316	42021.7	810.601	0	8.56963	-0.250367	0.0928222	21.364	0.35908	0.64092	0	0
PC 38:4_8.57	00080997Cho_9_P7A9_1_7320	71283.1	810.601	0	8.57098	-0.249017	0.0344005	0	1	0	0	0
PC 38:4_8.57	00080998treat_NC_P7B1_1_7310	64.3431	810.601	0	8.66578	-0.154217	0.335239
PC 38:4_8.57	00080999treat_NC_P7B2_1_7315	79.5273	810.601	0	8.61565	-0.20435	0.27687
PC 38:4_8.57	00081000treat_NC_P7B3_1_7319	126.186	810.601	0	8.60607	-0.213933	0.0770933
PC 38:4_8.9	00080989Ctrl_1_P7A1_1_7311	411110	810.601	0	8.88817	0.0681667	0.0439327	3.78082	0.886575	0.113425	0	0
PC 38:4_8.9	00080990Ctrl_2_P7A2_1_7309	506649	810.601	0	8.90213	0.0821333	0.0609346	6.17316	0.814805	0.185195	0	0
PC 38:4_8.9	00080991Ctrl_3_P7A3_1_7318	478730	810.601	0	8.91165	0.09165	0.0399557	1.49636	0.955109	0.0448908	0	0
PC 38:4_8.9	0008099213C_Cho_4_P7A4_1_7317	474856	810.601	0	8.86737	0.0473667	0.0557621	44.974	0.55026	0	0	0.44974
PC 38:4_8.9	0008099313C_Cho_5_P7A5_1_7314	458021	810.601	0	8.90578	0.0857833	0.0935281	39.2269	0.607731	0	0	0.392269
PC 38:4_8.9	0008099413C_Cho_6_P7A6_1_7312	384409	810.601	0	8.86213	0.0421333	0.071387	40.2655	0.597345	0	0	0.402655
PC 38:4_8.9	00080995Cho_7_P7A7_1_7313	429116	810.601	0	8.89138	0.0713833	0.0530783	4.21541	0.873538	0.126462	0	0
PC 38:4_8.9	00080996Cho_8_P7A8_1_7316	487899	810.601	0	8.93775	0.11775	0.0518543	4.31053	0.870684	0.129316	0	0
PC 38:4_8.9	00080997Cho_9_P7A9_1_7320	405396	810.601	0	8.93035	0.11035	0.0277358	0.990923	0.970272	0.0297277	0	0
PC 38:4_8.9	00080998treat_NC_P7B1_1_7310	157.749	810.601	0	8.88313	0.0631333	0.113562
PC 38:4_8.9	00080999treat_NC_P7B2_1_7315	146.449	810.601	0	8.88373	0.0637333	0.0141508
PC 38:4_8.9	00081000treat_NC_P7B3_1_7319	100.623	810.601	0	8.85777	0.0377667	0.420204
PC 38:5_8.1	00080989Ctrl_1_P7A1_1_7311	570934	808.585	0	8.11048	0.0904833	0.0241091	1.48203	0.955539	0.0444609	0	0
PC 38:5_8.1	00080990Ctrl_2_P7A2_1_7309	849883	808.585	0	8.1317	0.1117	0.0257951	2.4191	0.927427	0.0725731	0	0
PC 38:5_8.1	00080991Ctrl_3_P7A3_1_7318	609858	808.585	0	8.09223	0.0722333	0.0282549	3.78564	0.886431	0.113569	0	0
PC 38:5_8.1	0008099213C_Cho_4_P7A4_1_7317	643494	808.585	0	8.07897	0.0589667	0.0118195	50.9913	0.490087	0	0	0.509913
PC 38:5_8.1	0008099313C_Cho_5_P7A5_1_7314	722860	808.585	0	8.10983	0.0898333	0.0199602	44.4163	0.555837	0	0	0.444163
PC 38:5_8.1	0008099413C_Cho_6_P7A6_1_7312	600878	808.585	0	8.07552	0.0555167	0.0129404	45.7078	0.54016	0.00414289	0	0.455697
PC 38:5_8.1	00080995Cho_7_P7A7_1_7313	573031	808.585	0	8.12162	0.101617	0.0377972	4.12269	0.876319	0.123681	0	0
PC 38:5_8.1	00080996Cho_8_P7A8_1_7316	744379	808.585	0	8.09213	0.0721333	0.02615	1.52877	0.954137	0.045863	0	0
PC 38:5_8.1	00080997Cho_9_P7A9_1_7320	559280	808.585	0	8.09327	0.0732667	0.0645741	6.23789	0.812863	0.187137	0	0
PC 38:5_8.1	00080998treat_NC_P7B1_1_7310	152.145	808.585	0	8.06248	0.0424833	0.115594
PC 38:5_8.1	00080999treat_NC_P7B2_1_7315	146.137	808.585	0	8.07143	0.0514333	0.246949
PC 38:5_8.1	00081000treat_NC_P7B3_1_7319	159.122	808.585	0	8.03673	0.0167333	0.0145584
PC 38:6_7.59	00080989Ctrl_1_P7A1_1_7311	268383	806.569	0	7.57445	0.11445	0.0290487	0.28358	0.995746	0	0.00425371	0
PC 38:6_7.59	00080990Ctrl_2_P7A2_1_7309	365004	806.569	0	7.58697	0.126967	0.0145044	0	1	0	0	0
PC 38:6_7.59	00080991Ctrl_3_P7A3_1_7318	369745	806.569	0	7.61548	0.155483	0.0071996	0.257314	0.992281	0.00771943	0	0
PC 38:6_7.59	0008099213C_Cho_4_P7A4_1_7317	268853	806.569	0	7.58535	0.12535	0.00942661	42.2595	0.572406	0.00749875	0	0.420095
PC 38:6_7.59	0008099313C_Cho_5_P7A5_1_7314	304051	806.569	0	7.60737	0.147367	0.00478747	36.2314	0.637529	0	0.000470237	0.362
PC 38:6_7.59	0008099413C_Cho_6_P7A6_1_7312	237634	806.569	0	7.58265	0.12265	0.00574407	37.8087	0.62091	0.00150463	0	0.377585
PC 38:6_7.59	00080995Cho_7_P7A7_1_7313	311575	806.569	0	7.58465	0.12465	0.0309982	0	1	0	0	0
PC 38:6_7.59	00080996Cho_8_P7A8_1_7316	361671	806.569	0	7.6071	0.1471	0.00685003	0.349895	0.989503	0.0104969	0	0
PC 38:6_7.59	00080997Cho_9_P7A9_1_7320	322033	806.569	0	7.61632	0.156317	0.0140419	0	1	0	0	0
PC 38:6_7.59	00080998treat_NC_P7B1_1_7310	183.489	806.569	0	7.60982	0.149817	0.220948
PC 38:6_7.59	00080999treat_NC_P7B2_1_7315	214.978	806.569	0	7.62818	0.168183	0.0985836
PC 38:6_7.59	00081000treat_NC_P7B3_1_7319	193.142	806.569	0	7.60107	0.141067	0.104151
PC 38:7_7.12	00080989Ctrl_1_P7A1_1_7311	69316.6	804.554	0	7.0972	-0.0628	0.0424911	0	1	0	0	0
PC 38:7_7.12	00080990Ctrl_2_P7A2_1_7309	85601.2	804.554	0	7.10112	-0.0588833	0.0183184	0	1	0	0	0
PC 38:7_7.12	00080991Ctrl_3_P7A3_1_7318	87783	804.554	0	7.12273	-0.0372667	0.0174433	0	1	0	0	0
PC 38:7_7.12	0008099213C_Cho_4_P7A4_1_7317	67191	804.554	0	7.10048	-0.0595167	0.0265188	23.1275	0.768725	0	0	0.231275
PC 38:7_7.12	0008099313C_Cho_5_P7A5_1_7314	75912.7	804.554	0	7.12232	-0.0376833	0.0321569	21.3193	0.786807	0	0	0.213193
PC 38:7_7.12	0008099413C_Cho_6_P7A6_1_7312	58400.9	804.554	0	7.0972	-0.0628	0.0509798	21.9508	0.780492	0	0	0.219508
PC 38:7_7.12	00080995Cho_7_P7A7_1_7313	85739.7	804.554	0	7.09885	-0.06115	0.025055	0	1	0	0	0
PC 38:7_7.12	00080996Cho_8_P7A8_1_7316	81149.1	804.554	0	7.11965	-0.04035	0.0201806	0.529895	0.984103	0.0158968	0	0
PC 38:7_7.12	00080997Cho_9_P7A9_1_7320	75220.5	804.554	0	7.13135	-0.02865	0.0611039	0	1	0	0	0
PC 38:7_7.12	00080998treat_NC_P7B1_1_7310	25.0489	804.554	0	7.05732	-0.102683	0.685199
PC 38:7_7.12	00080999treat_NC_P7B2_1_7315	46.3072	804.554	0	7.1088	-0.0512	0.672956
PC 38:7_7.12	00081000treat_NC_P7B3_1_7319	60.9437	804.554	0	7.17363	0.0136333	0.240684
PC 38:8_6.73	00080989Ctrl_1_P7A1_1_7311	6160.42	802.538	0	6.7113	0.0513	0.0474296	1.78989	0.946303	0.0536966	0	0
PC 38:8_6.73	00080990Ctrl_2_P7A2_1_7309	6313.72	802.538	0	6.70635	0.04635	0.124044	1.89782	0.943065	0.0569346	0	0
PC 38:8_6.73	00080991Ctrl_3_P7A3_1_7318	6836.02	802.538	0	6.72898	0.0689833	0.0267332	1.27494	0.961752	0.0382483	0	0
PC 38:8_6.73	0008099213C_Cho_4_P7A4_1_7317	5968.62	802.538	0	6.7075	0.0475	0.043207	17.6786	0.823214	0	0	0.176786
PC 38:8_6.73	0008099313C_Cho_5_P7A5_1_7314	6533.07	802.538	0	6.72903	0.0690333	0.139905	9.97752	0.900225	0	0	0.0997752
PC 38:8_6.73	0008099413C_Cho_6_P7A6_1_7312	4523.75	802.538	0	6.70443	0.0444333	0.0995778	13.9136	0.825735	0.0526941	0	0.121571
PC 38:8_6.73	00080995Cho_7_P7A7_1_7313	8282.75	802.538	0	6.71385	0.05385	0.0713176	0	1	0	0	0
PC 38:8_6.73	00080996Cho_8_P7A8_1_7316	7609.1	802.538	0	6.7261	0.0661	0.113983	0	1	0	0	0
PC 38:8_6.73	00080997Cho_9_P7A9_1_7320	8373.99	802.538	0	6.73828	0.0782833	0.166054	0	1	0	0	0
PC 38:8_6.73	00080998treat_NC_P7B1_1_7310	46.9177	802.538	0	6.66425	0.00425	0.0851888
PC 38:8_6.73	00080999treat_NC_P7B2_1_7315	104.714	802.538	0	6.78188	0.121883	0.082747
PC 38:8_6.73	00081000treat_NC_P7B3_1_7319	50.8205	802.538	0	6.67937	0.0193667	0.384824
PC 40:4_9.42	00080989Ctrl_1_P7A1_1_7311	9621.6	838.632	0	9.3914	-0.1886	0.0792436	0.370456	0.994443	0	0.00555685	0
PC 40:4_9.42	00080990Ctrl_2_P7A2_1_7309	14391.2	838.632	0	9.39582	-0.184183	0.0114985	0	1	0	0	0
PC 40:4_9.42	00080991Ctrl_3_P7A3_1_7318	13905.4	838.632	0	9.4387	-0.1413	0.030213	0	1	0	0	0
PC 40:4_9.42	0008099213C_Cho_4_P7A4_1_7317	7713.89	838.632	0	9.41323	-0.166767	0.00922955	63.3379	0.329533	0.0523038	0.00665523	0.611508
PC 40:4_9.42	0008099313C_Cho_5_P7A5_1_7314	9225.52	838.632	0	9.45072	-0.129283	0.0151306	53.4793	0.417962	0.070867	0	0.511171
PC 40:4_9.42	0008099413C_Cho_6_P7A6_1_7312	8102.03	838.632	0	9.38968	-0.190317	0.00387019	53.3953	0.450527	0.0230344	0.000489523	0.525949
PC 40:4_9.42	00080995Cho_7_P7A7_1_7313	10252.1	838.632	0	9.40162	-0.178383	0.0322984	0.557972	0.99163	0	0.00836958	0
PC 40:4_9.42	00080996Cho_8_P7A8_1_7316	16007.5	838.632	0	9.4229	-0.1571	0.0322524	0	1	0	0	0
PC 40:4_9.42	00080997Cho_9_P7A9_1_7320	10710.9	838.632	0	9.46585	-0.11415	0.0471273	0.0931744	0.998602	0	0.00139762	0
PC 40:4_9.42	00080998treat_NC_P7B1_1_7310	53.2361	838.632	0	9.42875	-0.15125	0.0883431
PC 40:4_9.42	00080999treat_NC_P7B2_1_7315	62.4646	838.632	0	9.37125	-0.20875	0.0539301
PC 40:4_9.42	00081000treat_NC_P7B3_1_7319	40.369	838.632	0	9.32615	-0.25385	0.697881
PC 40:5_8.94	00080989Ctrl_1_P7A1_1_7311	36301.6	836.616	0	8.9383	-0.2517	0.0328948	1.52836	0.978316	0	0.019202	0.0024823
PC 40:5_8.94	00080990Ctrl_2_P7A2_1_7309	41980.8	836.616	0	8.9439	-0.2461	0.00982957	3.79167	0.907987	0.0727336	0.0168216	0.00245771
PC 40:5_8.94	00080991Ctrl_3_P7A3_1_7318	129677	836.616	0	8.93668	-0.253317	0.00502006	0.655317	0.984995	0.0126781	0	0.00232715
PC 40:5_8.94	0008099213C_Cho_4_P7A4_1_7317	37223.1	836.616	0	8.94252	-0.247483	0.00957639	55.4317	0.414184	0.00279798	0.0889001	0.494118
PC 40:5_8.94	0008099313C_Cho_5_P7A5_1_7314	72471	836.616	0	8.9395	-0.2505	0.00852665	49.9029	0.470597	0.039105	0.0129096	0.477388
PC 40:5_8.94	0008099413C_Cho_6_P7A6_1_7312	25676.6	836.616	0	8.93735	-0.25265	0.0319942	47.9088	0.495012	0	0.0777003	0.427288
PC 40:5_8.94	00080995Cho_7_P7A7_1_7313	41318.8	836.616	0	8.94163	-0.248367	0.0202244	1.08941	0.989106	0	0	0.0108941
PC 40:5_8.94	00080996Cho_8_P7A8_1_7316	116798	836.616	0	8.93775	-0.25225	0.0107137	0.415777	0.995842	0	0	0.00415777
PC 40:5_8.94	00080997Cho_9_P7A9_1_7320	105701	836.616	0	8.94717	-0.242833	0.0272889	0.657611	0.990136	0	0.00986417	0
PC 40:5_8.94	00080998treat_NC_P7B1_1_7310	28.5655	836.616	0	8.95915	-0.23085	0.154988
PC 40:5_8.94	00080999treat_NC_P7B2_1_7315	40.9938	836.616	0	8.94228	-0.247717	0.430841
PC 40:5_8.94	00081000treat_NC_P7B3_1_7319	47.5203	836.616	0	9.00832	-0.181683	0.00890288
PC 40:6_8.27	00080989Ctrl_1_P7A1_1_7311	31523.2	834.601	0	8.26923	-0.250767	0.0214554	3.36242	0.899127	0.100873	0	0
PC 40:6_8.27	00080990Ctrl_2_P7A2_1_7309	37649.5	834.601	0	8.26645	-0.25355	0.0144909	0.809982	0.98785	0	0.0121497	0
PC 40:6_8.27	00080991Ctrl_3_P7A3_1_7318	48760.2	834.601	0	8.26797	-0.252033	0.0414386	0	1	0	0	0
PC 40:6_8.27	0008099213C_Cho_4_P7A4_1_7317	16008.1	834.601	0	8.27207	-0.247933	0.0117591	79.3734	0.135881	0.105578	0	0.758541
PC 40:6_8.27	0008099313C_Cho_5_P7A5_1_7314	25639.1	834.601	0	8.269	-0.251	0.011153	56.7163	0.365161	0.101514	0	0.533325
PC 40:6_8.27	0008099413C_Cho_6_P7A6_1_7312	15358.6	834.601	0	8.268	-0.252	0.00144829	56.3607	0.427451	0	0.0268258	0.545723
PC 40:6_8.27	00080995Cho_7_P7A7_1_7313	23895.1	834.601	0	8.27262	-0.247383	0.00580096	3.08589	0.907423	0.0925766	0	0
PC 40:6_8.27	00080996Cho_8_P7A8_1_7316	40853	834.601	0	8.26757	-0.252433	0.0310031	0	1	0	0	0
PC 40:6_8.27	00080997Cho_9_P7A9_1_7320	39190.3	834.601	0	8.26938	-0.250617	0.0155384	0	1	0	0	0
PC 40:6_8.27	00080998treat_NC_P7B1_1_7310	97.3093	834.601	0	8.40658	-0.113417	8.32667e-17
PC 40:6_8.27	00080999treat_NC_P7B2_1_7315	16.5945	834.601	0	8.29767	-0.222333	2.74478e-05
PC 40:6_8.27	00081000treat_NC_P7B3_1_7319	7.50811	834.601	0	8.27167	-0.248333	0.13576
PC 40:7_7.69	00080989Ctrl_1_P7A1_1_7311	15952.9	832.585	0	7.66633	-0.133667	0.0760433	0	1	0	0	0
PC 40:7_7.69	00080990Ctrl_2_P7A2_1_7309	33892.3	832.585	0	7.67923	-0.120767	0.208275	0	1	0	0	0
PC 40:7_7.69	00080991Ctrl_3_P7A3_1_7318	20125.9	832.585	0	7.7073	-0.0927	0.118973	0	1	0	0	0
PC 40:7_7.69	0008099213C_Cho_4_P7A4_1_7317	22999.6	832.585	0	7.67747	-0.122533	0.214814	37.8625	0.621375	0	0	0.378625
PC 40:7_7.69	0008099313C_Cho_5_P7A5_1_7314	18544.6	832.585	0	7.6992	-0.1008	0.278313	26.932	0.73068	0	0	0.26932
PC 40:7_7.69	0008099413C_Cho_6_P7A6_1_7312	18481.9	832.585	0	7.66632	-0.133683	0.156563	29.1549	0.708451	0	0	0.291549
PC 40:7_7.69	00080995Cho_7_P7A7_1_7313	20835.6	832.585	0	7.67653	-0.123467	0.0692909	1.49749	0.955075	0.0449246	0	0
PC 40:7_7.69	00080996Cho_8_P7A8_1_7316	24059.7	832.585	0	7.70728	-0.0927167	0.244144	0	1	0	0	0
PC 40:7_7.69	00080997Cho_9_P7A9_1_7320	17635.7	832.585	0	7.71675	-0.08325	0.0845314	4.41102	0.86767	0.13233	0	0
PC 40:7_7.69	00080998treat_NC_P7B1_1_7310	6.44074	832.586	-0.0005	7.71862	-0.0813833	0.557311
PC 40:7_7.69	00080999treat_NC_P7B2_1_7315	19.8379	832.586	-0.0005	7.7033	-0.0967	0.692314
PC 40:7_7.69	00081000treat_NC_P7B3_1_7319	4.64036	832.586	-0.0005	7.6931	-0.1069	0.834464
PC 40:7_7.83	00080989Ctrl_1_P7A1_1_7311	18398.4	832.585	0	7.8259	0.0259	0.15036	0	1	0	0	0
PC 40:7_7.83	00080990Ctrl_2_P7A2_1_7309	26475.3	832.585	0	7.83835	0.03835	0.281331	0	1	0	0	0
PC 40:7_7.83	00080991Ctrl_3_P7A3_1_7318	17200.8	832.585	0	7.88312	0.0831167	0.32697	0	1	0	0	0
PC 40:7_7.83	0008099213C_Cho_4_P7A4_1_7317	15555.2	832.585	0	7.83647	0.0364667	0.373682	57.9216	0.420784	0	0	0.579216
PC 40:7_7.83	0008099313C_Cho_5_P7A5_1_7314	13689.4	832.585	0	7.8664	0.0664	0.48497	43.5401	0.564599	0	0	0.435401
PC 40:7_7.83	0008099413C_Cho_6_P7A6_1_7312	13506.9	832.585	0	7.84175	0.04175	0.446	44.396	0.55604	0	0	0.44396
PC 40:7_7.83	00080995Cho_7_P7A7_1_7313	22214.1	832.585	0	7.83657	0.0365667	0.253678	0	1	0	0	0
PC 40:7_7.83	00080996Cho_8_P7A8_1_7316	21920.3	832.585	0	7.86633	0.0663333	0.0661667	0	1	0	0	0
PC 40:7_7.83	00080997Cho_9_P7A9_1_7320	18699.4	832.585	0	7.88422	0.0842167	0.238464	0	1	0	0	0
PC 40:7_7.83	00080998treat_NC_P7B1_1_7310	21.7341	832.586	-0.0005	7.84408	0.0440833	0.70232
PC 40:7_7.83	00080999treat_NC_P7B2_1_7315	23.8687	832.585	0	7.91275	0.11275	0.651769
PC 40:7_7.83	00081000treat_NC_P7B3_1_7319	14.1041	832.585	0	7.78553	-0.0144667	0.714864
PC 40:8_7.3	00080989Ctrl_1_P7A1_1_7311	16557.3	830.569	0	7.23947	-0.0305333	0.11056	0	1	0	0	0
PC 40:8_7.3	00080990Ctrl_2_P7A2_1_7309	19251.9	830.569	0	7.2437	-0.0263	0.0753072	0	1	0	0	0
PC 40:8_7.3	00080991Ctrl_3_P7A3_1_7318	21623.7	830.569	0	7.27342	0.00341667	0.0372548	0	1	0	0	0
PC 40:8_7.3	0008099213C_Cho_4_P7A4_1_7317	16639	830.569	0	7.24263	-0.0273667	0.034949	16.2588	0.817446	0.0299484	0	0.152605
PC 40:8_7.3	0008099313C_Cho_5_P7A5_1_7314	15038.6	830.569	0	7.27293	0.00293333	0.0623843	10.9517	0.890483	0	0	0.109517
PC 40:8_7.3	0008099413C_Cho_6_P7A6_1_7312	13312	830.569	0	7.23918	-0.0308167	0.0326364	4.17664	0.958234	0	0	0.0417664
PC 40:8_7.3	00080995Cho_7_P7A7_1_7313	16270.1	830.569	0	7.34163	0.0716333	0.147103	0	1	0	0	0
PC 40:8_7.3	00080996Cho_8_P7A8_1_7316	16354.2	830.569	0	7.26218	-0.00781667	0.0588292	0	1	0	0	0
PC 40:8_7.3	00080997Cho_9_P7A9_1_7320	14249.3	830.569	0	7.28187	0.0118667	0.0529749	0	1	0	0	0
PC 40:8_7.3	00080998treat_NC_P7B1_1_7310	110.67	830.569	0	7.24173	-0.0282667	0.443351
PC 40:8_7.3	00080999treat_NC_P7B2_1_7315	97.3893	830.57	-0.0005	7.3189	0.0489	0.51559
PC 40:8_7.3	00081000treat_NC_P7B3_1_7319	160.709	830.57	-0.0005	7.23208	-0.0379167	0.342973
PC 40:9_6.97	00080989Ctrl_1_P7A1_1_7311	5579.36	828.554	0	6.9547	0.0847	0.0647465	0	1	0	0	0
PC 40:9_6.97	00080990Ctrl_2_P7A2_1_7309	7927.85	828.554	0	6.96648	0.0964833	0.150373	0	1	0	0	0
PC 40:9_6.97	00080991Ctrl_3_P7A3_1_7318	8996.9	828.554	0	6.98875	0.11875	0.0820243	1.28464	0.961461	0.0385391	0	0
PC 40:9_6.97	0008099213C_Cho_4_P7A4_1_7317	6867.78	828.554	0	6.96665	0.09665	0.00641784	17.8492	0.761132	0.090564	0	0.148304
PC 40:9_6.97	0008099313C_Cho_5_P7A5_1_7314	7399.65	828.554	0	6.98008	0.110083	0.00347504	9.08702	0.9039	0	0.015688	0.0804115
PC 40:9_6.97	0008099413C_Cho_6_P7A6_1_7312	5402.94	828.554	0	6.96367	0.0936667	0.0358764	12.3786	0.783656	0.138837	0	0.0775068
PC 40:9_6.97	00080995Cho_7_P7A7_1_7313	8457.87	828.554	0	6.96488	0.0948833	0.0136353	0	1	0	0	0
PC 40:9_6.97	00080996Cho_8_P7A8_1_7316	6465.4	828.554	0	6.97745	0.10745	0.133198	0	1	0	0	0
PC 40:9_6.97	00080997Cho_9_P7A9_1_7320	7686.61	828.554	0	6.9891	0.1191	0.00668463	2.79359	0.916192	0.0838077	0	0
PC 40:9_6.97	00080998treat_NC_P7B1_1_7310	108.167	828.554	0	6.90693	0.0369333	0.329524
PC 40:9_6.97	00080999treat_NC_P7B2_1_7315	48.4808	828.554	0	7.03307	0.163067	0.00037411
PC 40:9_6.97	00081000treat_NC_P7B3_1_7319	111.551	828.554	0	6.99788	0.127883	0.0751233
PC 42:10_7.02	00080989Ctrl_1_P7A1_1_7311	9039.02	854.569	0	7.00492	-0.125083	0.0365978	0	1	0	0	0
PC 42:10_7.02	00080990Ctrl_2_P7A2_1_7309	10364.1	854.569	0	7.0092	-0.1208	0.049979	0	1	0	0	0
PC 42:10_7.02	00080991Ctrl_3_P7A3_1_7318	10968.4	854.569	0	7.0306	-0.0994	0.033942	0.698784	0.979036	0.0209635	0	0
PC 42:10_7.02	0008099213C_Cho_4_P7A4_1_7317	8610.56	854.569	0	7.00015	-0.12985	0.149456	16.4839	0.835161	0	0	0.164839
PC 42:10_7.02	0008099313C_Cho_5_P7A5_1_7314	9212.17	854.569	0	7.02193	-0.108067	0.0742718	14.7764	0.852236	0	0	0.147764
PC 42:10_7.02	0008099413C_Cho_6_P7A6_1_7312	7097.25	854.569	0	7.00535	-0.12465	0.0656086	10.7345	0.892655	0	0	0.107345
PC 42:10_7.02	00080995Cho_7_P7A7_1_7313	8711.58	854.569	0	7.00673	-0.123267	0.162702	0	1	0	0	0
PC 42:10_7.02	00080996Cho_8_P7A8_1_7316	7694.17	854.569	0	7.02778	-0.102217	0.0698135	0	1	0	0	0
PC 42:10_7.02	00080997Cho_9_P7A9_1_7320	7370.86	854.569	0	7.03088	-0.0991167	0.066629	0	1	0	0	0
PC 42:10_7.02	00080998treat_NC_P7B1_1_7310	52.4893	854.569	0	7.03217	-0.0978333	0.381197
PC 42:10_7.02	00080999treat_NC_P7B2_1_7315	127.903	854.569	0	7.09207	-0.0379333	0.140399
PC 42:10_7.02	00081000treat_NC_P7B3_1_7319	79.7948	854.569	0	6.98123	-0.148767	0.179308
PC 42:8_7.88	00080989Ctrl_1_P7A1_1_7311	7339.47	858.601	0	7.85922	-0.0207833	0.0690132	0	1	0	0	0
PC 42:8_7.88	00080990Ctrl_2_P7A2_1_7309	11726.4	858.601	0	7.87178	-0.00821667	0.0845851	0	1	0	0	0
PC 42:8_7.88	00080991Ctrl_3_P7A3_1_7318	7744.22	858.601	0	7.89147	0.0114667	0.0161719	0.886123	0.973416	0.0265837	0	0
PC 42:8_7.88	0008099213C_Cho_4_P7A4_1_7317	6437.94	858.601	0	7.86147	-0.0185333	0.0454065	35.4932	0.645068	0	0	0.354932
PC 42:8_7.88	0008099313C_Cho_5_P7A5_1_7314	8301.65	858.601	0	7.89145	0.01145	0.111481	24.0167	0.759833	0	0	0.240167
PC 42:8_7.88	0008099413C_Cho_6_P7A6_1_7312	4627.39	858.601	0	7.85845	-0.02155	0.0371221	27.8122	0.72091	0	0.00290571	0.276185
PC 42:8_7.88	00080995Cho_7_P7A7_1_7313	8352.48	858.601	0	7.87037	-0.00963333	0.0778565	0	1	0	0	0
PC 42:8_7.88	00080996Cho_8_P7A8_1_7316	9903.89	858.601	0	7.89982	0.0198167	0.104219	0	1	0	0	0
PC 42:8_7.88	00080997Cho_9_P7A9_1_7320	6343.39	858.601	0	7.91755	0.03755	0.170161	0.58886	0.994111	0	0	0.0058886
PC 42:8_7.88	00080998treat_NC_P7B1_1_7310	50.6129	858.601	0	7.84408	-0.0359167	0.195845
PC 42:8_7.88	00080999treat_NC_P7B2_1_7315	70.8318	858.601	0	7.846	-0.034	0.187618
PC 42:8_7.88	00081000treat_NC_P7B3_1_7319	33.6315	858.601	0	7.86075	-0.01925	0.474303
PC O-32:0_9.54	00080989Ctrl_1_P7A1_1_7311	13329.5	720.59	0	9.48335	0.03335	0.132094	7.09505	0.787148	0.212852	0	0
PC O-32:0_9.54	00080990Ctrl_2_P7A2_1_7309	47502.5	720.59	0	9.5049	0.0549	0.0377553	0	1	0	0	0
PC O-32:0_9.54	00080991Ctrl_3_P7A3_1_7318	49529.1	720.59	0	9.57263	0.122633	0.107026	0	1	0	0	0
PC O-32:0_9.54	0008099213C_Cho_4_P7A4_1_7317	14909.5	720.59	0	9.48867	0.0386667	0.0464179	81.3519	0.186481	0	0	0.813519
PC O-32:0_9.54	0008099313C_Cho_5_P7A5_1_7314	19453.9	720.59	0	9.54278	0.0927833	0.0333823	85.5699	0.143412	0.00133328	0	0.855255
PC O-32:0_9.54	0008099413C_Cho_6_P7A6_1_7312	20138.7	720.59	0	9.48998	0.0399833	0.036393	81.838	0.18162	0	0	0.81838
PC O-32:0_9.54	00080995Cho_7_P7A7_1_7313	16187.2	720.59	0	9.49352	0.0435167	0.0622001	1.19745	0.964076	0.0359236	0	0
PC O-32:0_9.54	00080996Cho_8_P7A8_1_7316	33249.4	720.59	0	9.55682	0.106817	0.120101	0	1	0	0	0
PC O-32:0_9.54	00080997Cho_9_P7A9_1_7320	37054.5	720.59	0	9.59112	0.141117	0.0702546	0.368885	0.988933	0.0110665	0	0
PC O-32:0_9.54	00080998treat_NC_P7B1_1_7310	183.883	720.59	0	9.52957	0.0795667	0.0174231
PC O-32:0_9.54	00080999treat_NC_P7B2_1_7315	0	0	0	0	0	0
PC O-32:0_9.54	00081000treat_NC_P7B3_1_7319	102.365	720.59	0	9.5436	0.0936	0.130893
PC O-32:1_9.37	00080989Ctrl_1_P7A1_1_7311	1394.98	718.575	0	9.3495	0.0795	0.203871	7.8527	0.921473	0	0	0.078527
PC O-32:1_9.37	00080990Ctrl_2_P7A2_1_7309	4286.7	718.575	0	9.35397	0.0839667	0.128904	0.177663	0.99467	0.00532989	0	0
PC O-32:1_9.37	00080991Ctrl_3_P7A3_1_7318	2772.7	718.575	0	9.41347	0.143467	0.147749	0.691719	0.993083	0	0	0.00691719
PC O-32:1_9.37	0008099213C_Cho_4_P7A4_1_7317	1370.71	718.575	0	9.32938	0.0593833	0.0525706	70.2023	0.297977	0	0	0.702023
PC O-32:1_9.37	0008099313C_Cho_5_P7A5_1_7314	1638.94	718.575	0	9.36703	0.0970333	0.0470724	81.5968	0.184032	0	0	0.815968
PC O-32:1_9.37	0008099413C_Cho_6_P7A6_1_7312	1394.9	718.575	0	9.32295	0.05295	0.0148708	86.8625	0.116575	0.0221996	0	0.861225
PC O-32:1_9.37	00080995Cho_7_P7A7_1_7313	3026.32	718.575	0	9.32647	0.0564667	0.271753	0	1	0	0	0
PC O-32:1_9.37	00080996Cho_8_P7A8_1_7316	2737.64	718.575	0	9.40622	0.136217	0.162578	0	1	0	0	0
PC O-32:1_9.37	00080997Cho_9_P7A9_1_7320	2274.95	718.575	0	9.40735	0.13735	0.168301	0	1	0	0	0
PC O-32:1_9.37	00080998treat_NC_P7B1_1_7310	35.2688	718.575	0	9.3948	0.1248	0.151735
PC O-32:1_9.37	00080999treat_NC_P7B2_1_7315	10.1088	718.575	0	9.39633	0.126333	0.64756
PC O-32:1_9.37	00081000treat_NC_P7B3_1_7319	38.2695	718.575	0	9.35123	0.0812333	0.2293
PC O-34:0_10.91	00080989Ctrl_1_P7A1_1_7311	37130.3	748.621	0	10.8314	0.02135	0.0862564	3.17982	0.904605	0.0953947	0	0
PC O-34:0_10.91	00080990Ctrl_2_P7A2_1_7309	74758.1	748.621	0	10.8525	0.0424833	0.0349832	0	1	0	0	0
PC O-34:0_10.91	00080991Ctrl_3_P7A3_1_7318	84407.2	748.621	0	10.9462	0.136233	0.0277809	0	1	0	0	0
PC O-34:0_10.91	0008099213C_Cho_4_P7A4_1_7317	24023.2	748.621	0	10.8694	0.0593833	0.0251937	89.8226	0.101774	0	0	0.898226
PC O-34:0_10.91	0008099313C_Cho_5_P7A5_1_7314	35169.6	748.621	0	10.9056	0.0956	0.0242295	84.1077	0.158923	0	0	0.841077
PC O-34:0_10.91	0008099413C_Cho_6_P7A6_1_7312	23088.8	748.621	0	10.8796	0.0695833	0.0856124	81.509	0.18491	0	0	0.81509
PC O-34:0_10.91	00080995Cho_7_P7A7_1_7313	34940.4	748.621	0	10.824	0.01405	0.0524365	0	1	0	0	0
PC O-34:0_10.91	00080996Cho_8_P7A8_1_7316	58777.2	748.621	0	10.9218	0.1118	0.00937253	1.00439	0.969868	0.0301318	0	0
PC O-34:0_10.91	00080997Cho_9_P7A9_1_7320	45397.3	748.621	0	10.9475	0.13755	0.0352504	1.16408	0.965078	0.0349223	0	0
PC O-34:0_10.91	00080998treat_NC_P7B1_1_7310	123.55	748.621	0	10.9357	0.125733	0.299185
PC O-34:0_10.91	00080999treat_NC_P7B2_1_7315	25.2333	748.621	0	10.9705	0.16055	0.658686
PC O-34:0_10.91	00081000treat_NC_P7B3_1_7319	105.947	748.621	0	10.9415	0.131483	0.418008
PC O-34:2_8.8	00080989Ctrl_1_P7A1_1_7311	14194.5	744.59	0	8.77095	0.08095	0.152351	0	1	0	0	0
PC O-34:2_8.8	00080990Ctrl_2_P7A2_1_7309	22803	744.59	0	8.77687	0.0868667	0.111094	0	1	0	0	0
PC O-34:2_8.8	00080991Ctrl_3_P7A3_1_7318	19549.6	744.59	0	8.8281	0.1381	0.101666	0	1	0	0	0
PC O-34:2_8.8	0008099213C_Cho_4_P7A4_1_7317	10526.1	744.59	0	8.77507	0.0850667	0.141452	61.853	0.38147	0	0	0.61853
PC O-34:2_8.8	0008099313C_Cho_5_P7A5_1_7314	11208.2	744.59	0	8.81303	0.123033	0.107137	60.4686	0.395314	0	0	0.604686
PC O-34:2_8.8	0008099413C_Cho_6_P7A6_1_7312	10978.1	744.59	0	8.77002	0.0800167	0.0736023	65.9651	0.340349	0	0	0.659651
PC O-34:2_8.8	00080995Cho_7_P7A7_1_7313	14296.7	744.59	0	8.77425	0.08425	0.123899	0	1	0	0	0
PC O-34:2_8.8	00080996Cho_8_P7A8_1_7316	15880.7	744.59	0	8.8124	0.1224	0.108673	0	1	0	0	0
PC O-34:2_8.8	00080997Cho_9_P7A9_1_7320	10981.3	744.59	0	8.83813	0.148133	0.144592	0.380574	0.988583	0.0114172	0	0
PC O-34:2_8.8	00080998treat_NC_P7B1_1_7310	40.5831	744.59	0	8.7494	0.0594	0.571962
PC O-34:2_8.8	00080999treat_NC_P7B2_1_7315	43.8876	744.59	0	8.73263	0.0426333	0.43357
PC O-34:2_8.8	00081000treat_NC_P7B3_1_7319	35.588	744.59	0	8.84103	0.151033	0.505629
PC O-36:4_8.6	00080989Ctrl_1_P7A1_1_7311	52427.6	768.59	0	8.57023	0.0402333	0.0251	2.96162	0.913631	0.0838889	0.00247985	0
PC O-36:4_8.6	00080990Ctrl_2_P7A2_1_7309	128287	768.59	0	8.57565	0.04565	0.0207239	1.59377	0.952187	0.047813	0	0
PC O-36:4_8.6	00080991Ctrl_3_P7A3_1_7318	87475.6	768.59	0	8.64383	0.113833	0.0297169	0	1	0	0	0
PC O-36:4_8.6	0008099213C_Cho_4_P7A4_1_7317	58508.6	768.59	0	8.59045	0.06045	0.124199	68.9771	0.310229	0	0	0.689771
PC O-36:4_8.6	0008099313C_Cho_5_P7A5_1_7314	62820.2	768.59	0	8.62103	0.0910333	0.0420482	70.6408	0.293592	0	0	0.706408
PC O-36:4_8.6	0008099413C_Cho_6_P7A6_1_7312	54951.2	768.59	0	8.57732	0.0473167	0.03194	76.6576	0.232207	0.00182502	0	0.765968
PC O-36:4_8.6	00080995Cho_7_P7A7_1_7313	60443.9	768.59	0	8.57347	0.0434667	0.0826261	4.32328	0.870302	0.129698	0	0
PC O-36:4_8.6	00080996Cho_8_P7A8_1_7316	69712.6	768.59	0	8.61977	0.0897667	0.0361403	1.33247	0.960026	0.0399742	0	0
PC O-36:4_8.6	00080997Cho_9_P7A9_1_7320	36141.4	768.59	0	8.64602	0.116017	0.0178384	4.25609	0.872317	0.127683	0	0
PC O-36:4_8.6	00080998treat_NC_P7B1_1_7310	36.4363	768.591	-0.0005	8.5237	-0.0063	0.490371
PC O-36:4_8.6	00080999treat_NC_P7B2_1_7315	29.1984	768.591	-0.0005	8.54055	0.01055	0.593435
PC O-36:4_8.6	00081000treat_NC_P7B3_1_7319	27.8	768.591	-0.0005	8.50587	-0.0241333	0.177497
PC O-38:4_9.69	00080989Ctrl_1_P7A1_1_7311	40253.1	796.621	0	9.6597	0.0397	0.0211293	0	1	0	0	0
PC O-38:4_9.69	00080990Ctrl_2_P7A2_1_7309	53468.2	796.621	0	9.66455	0.04455	0.0262415	0	1	0	0	0
PC O-38:4_9.69	00080991Ctrl_3_P7A3_1_7318	52167.2	796.621	0	9.74052	0.120517	0.0381203	0	1	0	0	0
PC O-38:4_9.69	0008099213C_Cho_4_P7A4_1_7317	27622.5	796.621	0	9.67242	0.0524167	0.0368856	67.4168	0.325832	0	0	0.674168
PC O-38:4_9.69	0008099313C_Cho_5_P7A5_1_7314	29677.4	796.621	0	9.71022	0.0902167	0.0266551	64.4876	0.350901	0.00633398	0	0.642765
PC O-38:4_9.69	0008099413C_Cho_6_P7A6_1_7312	23218.2	796.621	0	9.65745	0.03745	0.0389618	68.9916	0.307592	0.00373766	0	0.68867
PC O-38:4_9.69	00080995Cho_7_P7A7_1_7313	31997.4	796.621	0	9.6607	0.0407	0.0322409	0	1	0	0	0
PC O-38:4_9.69	00080996Cho_8_P7A8_1_7316	35793.1	796.621	0	9.71568	0.0956833	0.0846018	0	1	0	0	0
PC O-38:4_9.69	00080997Cho_9_P7A9_1_7320	32282.4	796.621	0	9.74175	0.12175	0.0403728	0	1	0	0	0
PC O-38:4_9.69	00080998treat_NC_P7B1_1_7310	90.5425	796.622	-0.0005	9.70558	0.0855833	0.413183
PC O-38:4_9.69	00080999treat_NC_P7B2_1_7315	21.6691	796.621	0	9.72262	0.102617	0.418368
PC O-38:4_9.69	00081000treat_NC_P7B3_1_7319	55.3114	796.621	0	9.74412	0.124117	0.274209
PC O-38:5_8.65	00080989Ctrl_1_P7A1_1_7311	69027.9	794.606	0	8.62023	0.0302333	0.0220018	0	1	0	0	0
PC O-38:5_8.65	00080990Ctrl_2_P7A2_1_7309	125298	794.606	0	8.62582	0.0358167	0.024424	0.35714	0.989286	0.0107142	0	0
PC O-38:5_8.65	00080991Ctrl_3_P7A3_1_7318	81248.5	794.606	0	8.69397	0.103967	0.033432	1.86249	0.944125	0.0558747	0	0
PC O-38:5_8.65	0008099213C_Cho_4_P7A4_1_7317	70761.2	794.606	0	8.63227	0.0422667	0.0319769	45.0186	0.549814	0	0	0.450186
PC O-38:5_8.65	0008099313C_Cho_5_P7A5_1_7314	70164	794.606	0	8.67112	0.0811167	0.0149633	45.6811	0.543189	0	0	0.456811
PC O-38:5_8.65	0008099413C_Cho_6_P7A6_1_7312	58070.6	794.606	0	8.62743	0.0374333	0.0237947	51.2909	0.484844	0.0033707	0	0.511786
PC O-38:5_8.65	00080995Cho_7_P7A7_1_7313	80255.3	794.606	0	8.63203	0.0420333	0.0168191	0.0370517	0.998888	0.00111155	0	0
PC O-38:5_8.65	00080996Cho_8_P7A8_1_7316	77363.4	794.606	0	8.6784	0.0884	0.0291237	2.34848	0.929546	0.0704545	0	0
PC O-38:5_8.65	00080997Cho_9_P7A9_1_7320	51292.6	794.606	0	8.69628	0.106283	0.0634468	0.899982	0.9865	0	0.0134997	0
PC O-38:5_8.65	00080998treat_NC_P7B1_1_7310	58.7076	794.606	-0.0005	8.59897	0.00896667	0.0249774
PC O-38:5_8.65	00080999treat_NC_P7B2_1_7315	42.2222	794.606	-0.0005	8.62398	0.0339833	0.212536
PC O-38:5_8.65	00081000treat_NC_P7B3_1_7319	59.2462	794.606	-0.0005	8.7069	0.1169	0.0865857
PC O-38:6_8.09	00080989Ctrl_1_P7A1_1_7311	32906.1	792.59	0	8.06873	-0.191267	0.240776	0	1	0	0	0
PC O-38:6_8.09	00080990Ctrl_2_P7A2_1_7309	37575	792.59	0	8.06465	-0.19535	0.228155	0	1	0	0	0
PC O-38:6_8.09	00080991Ctrl_3_P7A3_1_7318	26901.1	792.59	0	8.10907	-0.150933	0.223793	0	1	0	0	0
PC O-38:6_8.09	0008099213C_Cho_4_P7A4_1_7317	27895.1	792.59	0	8.06225	-0.19775	0.133762	42.399	0.57601	0	0	0.42399
PC O-38:6_8.09	0008099313C_Cho_5_P7A5_1_7314	19902.6	792.59	0	8.09292	-0.167083	0.108073	47.654	0.52346	0	0	0.47654
PC O-38:6_8.09	0008099413C_Cho_6_P7A6_1_7312	22065.7	792.59	0	8.05885	-0.20115	0.137461	50.3536	0.496464	0	0	0.503536
PC O-38:6_8.09	00080995Cho_7_P7A7_1_7313	26983.7	792.59	0	8.06275	-0.19725	0.16975	0	1	0	0	0
PC O-38:6_8.09	00080996Cho_8_P7A8_1_7316	21175.4	792.59	0	8.09213	-0.167867	0.117723	0	1	0	0	0
PC O-38:6_8.09	00080997Cho_9_P7A9_1_7320	18783	792.59	0	8.11838	-0.141617	0.197745	0	1	0	0	0
PC O-38:6_8.09	00080998treat_NC_P7B1_1_7310	98.999	792.59	0	8.09602	-0.163983	0.238936
PC O-38:6_8.09	00080999treat_NC_P7B2_1_7315	66.4344	792.59	0	8.11325	-0.14675	0.718731
PC O-38:6_8.09	00081000treat_NC_P7B3_1_7319	30.4284	792.59	0	8.02837	-0.231633	0.797911
PC O-40:4_11.02	00080989Ctrl_1_P7A1_1_7311	1643.67	824.653	0	10.9906	0.0405667	0.0287717	1.07825	0.967653	0.0323474	0	0
PC O-40:4_11.02	00080990Ctrl_2_P7A2_1_7309	2874.63	824.653	0	11.0032	0.0531833	0.0916815	0	1	0	0	0
PC O-40:4_11.02	00080991Ctrl_3_P7A3_1_7318	2077.7	824.653	0	11.1224	0.17235	0.154696	5.83528	0.824942	0.175058	0	0
PC O-40:4_11.02	0008099213C_Cho_4_P7A4_1_7317	1123.97	824.653	0	11.0283	0.0782667	0.0597774	47.1767	0.517443	0	0.03237	0.450187
PC O-40:4_11.02	0008099313C_Cho_5_P7A5_1_7314	1349.71	824.653	0	11.0561	0.1061	0.123211	44.1834	0.555888	0	0.00683518	0.437277
PC O-40:4_11.02	0008099413C_Cho_6_P7A6_1_7312	1039.61	824.653	0	10.9968	0.0467667	0.036301	44.169	0.535161	0.0347236	0	0.430116
PC O-40:4_11.02	00080995Cho_7_P7A7_1_7313	1434.57	824.653	0	10.9999	0.04985	0.124523	0.211195	0.997888	0	0	0.00211195
PC O-40:4_11.02	00080996Cho_8_P7A8_1_7316	2103.88	824.653	0	11.0805	0.130483	0.0513077	1.12155	0.966353	0.0336466	0	0
PC O-40:4_11.02	00080997Cho_9_P7A9_1_7320	1303.98	824.653	0	11.1146	0.1646	0.139478	0	1	0	0	0
PC O-40:4_11.02	00080998treat_NC_P7B1_1_7310	131.755	824.653	0	11.0863	0.136283	0.189067
PC O-40:4_11.02	00080999treat_NC_P7B2_1_7315	140.269	824.653	0	11.1049	0.154917	0.161402
PC O-40:4_11.02	00081000treat_NC_P7B3_1_7319	145.647	824.653	0	11.1172	0.167183	0.21369
PE 34:1_9.09	00080989Ctrl_1_P7A1_1_7311	35499.7	718.538	0	9.05567	0.0556667	0.0183872	0	1	0	0	0
PE 34:1_9.09	00080990Ctrl_2_P7A2_1_7309	39473.8	718.538	0	9.06145	0.06145	0.0115725	0.106602	0.996802	0.00319806	0	0
PE 34:1_9.09	00080991Ctrl_3_P7A3_1_7318	53989.7	718.538	0	9.13782	0.137817	0.0445151	0	1	0	0	0
PE 34:1_9.09	0008099213C_Cho_4_P7A4_1_7317	47997.7	718.538	0	9.06902	0.0690167	0.0518588	0	1	0	0	0
PE 34:1_9.09	0008099313C_Cho_5_P7A5_1_7314	44244.9	718.538	0	9.10717	0.107167	0.0186885	0	1	0	0	0
PE 34:1_9.09	0008099413C_Cho_6_P7A6_1_7312	58678.8	718.538	0	9.05495	0.05495	0.0411896	0	1	0	0	0
PE 34:1_9.09	00080995Cho_7_P7A7_1_7313	49694.1	718.538	0	9.05877	0.0587667	0.0355192	0	1	0	0	0
PE 34:1_9.09	00080996Cho_8_P7A8_1_7316	52885.1	718.538	0	9.11373	0.113733	0.0150346	0	1	0	0	0
PE 34:1_9.09	00080997Cho_9_P7A9_1_7320	53921.1	718.538	0	9.13113	0.131133	0.0338842	0	1	0	0	0
PE 34:1_9.09	00080998treat_NC_P7B1_1_7310	57.0449	718.538	0	9.0345	0.0345	0.389332
PE 34:1_9.09	00080999treat_NC_P7B2_1_7315	120.89	718.538	0	9.16108	0.161083	0.450316
PE 34:1_9.09	00081000treat_NC_P7B3_1_7319	57.2018	718.538	0	9.18427	0.184267	0.247663
PE 34:2_8.36	00080989Ctrl_1_P7A1_1_7311	9988.87	716.522	0	8.34463	0.0446333	0.0229023	0.869886	0.986952	0	0.0130483	0
PE 34:2_8.36	00080990Ctrl_2_P7A2_1_7309	12536.7	716.522	0	8.34995	0.04995	0.00904207	1.03791	0.983629	0.00160385	0.0147667	0
PE 34:2_8.36	00080991Ctrl_3_P7A3_1_7318	15524.2	716.522	0	8.40163	0.101633	0.0180308	0	1	0	0	0
PE 34:2_8.36	0008099213C_Cho_4_P7A4_1_7317	12813.1	716.522	0	8.34737	0.0473667	0.0988115	0	1	0	0	0
PE 34:2_8.36	0008099313C_Cho_5_P7A5_1_7314	12650.6	716.522	0	8.37753	0.0775333	0.0689529	0	1	0	0	0
PE 34:2_8.36	0008099413C_Cho_6_P7A6_1_7312	15461	716.522	0	8.3348	0.0348	0.033156	0.735508	0.977935	0.0220653	0	0
PE 34:2_8.36	00080995Cho_7_P7A7_1_7313	11435.8	716.522	0	8.3478	0.0478	0.0155096	0	1	0	0	0
PE 34:2_8.36	00080996Cho_8_P7A8_1_7316	12671.3	716.522	0	8.38495	0.08495	0.0181352	1.74407	0.947678	0.052322	0	0
PE 34:2_8.36	00080997Cho_9_P7A9_1_7320	10972.6	716.522	0	8.4036	0.1036	0.0685598	1.72965	0.974055	0	0.0259448	0
PE 34:2_8.36	00080998treat_NC_P7B1_1_7310	68.2716	716.522	0	8.35587	0.0558667	0.513578
PE 34:2_8.36	00080999treat_NC_P7B2_1_7315	124.798	716.522	0	8.3816	0.0816	0.248474
PE 34:2_8.36	00081000treat_NC_P7B3_1_7319	164.307	716.522	0	8.36387	0.0638667	0.244157
PE 36:2_9.27	00080989Ctrl_1_P7A1_1_7311	84024.4	744.554	0	9.27395	0.02395	0.0207356	1.00972	0.984854	0	0.0151458	0
PE 36:2_9.27	00080990Ctrl_2_P7A2_1_7309	102085	744.554	0	9.27885	0.02885	0.0201867	0.129513	0.998057	0	0.00194269	0
PE 36:2_9.27	00080991Ctrl_3_P7A3_1_7318	99519.9	744.554	0	9.24635	-0.00365	0.0278027	0.869723	0.986954	0	0.0130458	0
PE 36:2_9.27	0008099213C_Cho_4_P7A4_1_7317	105470	744.554	0	9.27923	0.0292333	0.0156795	0.615072	0.990774	0	0.00922608	0
PE 36:2_9.27	0008099313C_Cho_5_P7A5_1_7314	99659.6	744.554	0	9.32515	0.07515	0.0125518	1.35646	0.959306	0.0406938	0	0
PE 36:2_9.27	0008099413C_Cho_6_P7A6_1_7312	105364	744.554	0	9.27232	0.0223167	0.0230235	0	1	0	0	0
PE 36:2_9.27	00080995Cho_7_P7A7_1_7313	93132.4	744.554	0	9.2679	0.0179	0.0178365	0.274088	0.995889	0	0.00411131	0
PE 36:2_9.27	00080996Cho_8_P7A8_1_7316	96217.9	744.554	0	9.22242	-0.0275833	0.0209875	1.07141	0.983064	0.00172936	0.0152065	0
PE 36:2_9.27	00080997Cho_9_P7A9_1_7320	100487	744.554	0	9.24813	-0.00186667	0.0227634	1.21855	0.975764	0.0119152	0.0123207	0
PE 36:2_9.27	00080998treat_NC_P7B1_1_7310	595.237	744.554	0	9.31107	0.0610667	0.294213
PE 36:2_9.27	00080999treat_NC_P7B2_1_7315	717.887	744.554	0	9.29542	0.0454167	0.419315
PE 36:2_9.27	00081000treat_NC_P7B3_1_7319	521.708	744.554	0	9.3178	0.0678	0.470953
PE 36:3_8.46	00080989Ctrl_1_P7A1_1_7311	21227.9	742.538	0	8.42	0.04	0.0668379	0	1	0	0	0
PE 36:3_8.46	00080990Ctrl_2_P7A2_1_7309	24981.6	742.538	0	8.42503	0.0450333	0.100002	0	1	0	0	0
PE 36:3_8.46	00080991Ctrl_3_P7A3_1_7318	39197	742.538	0	8.47688	0.0968833	0.0520095	0	1	0	0	0
PE 36:3_8.46	0008099213C_Cho_4_P7A4_1_7317	24663.5	742.538	0	8.43982	0.0598167	0.00432088	11.513	0.88487	0	0	0.11513
PE 36:3_8.46	0008099313C_Cho_5_P7A5_1_7314	26809.3	742.538	0	8.47045	0.09045	0.0468726	7.09297	0.92907	0	0	0.0709297
PE 36:3_8.46	0008099413C_Cho_6_P7A6_1_7312	26718.9	742.538	0	8.41868	0.0386833	0.0082601	13.566	0.86434	0	0	0.13566
PE 36:3_8.46	00080995Cho_7_P7A7_1_7313	25882.5	742.538	0	8.43993	0.0599333	0.0524366	0	1	0	0	0
PE 36:3_8.46	00080996Cho_8_P7A8_1_7316	30670.6	742.538	0	8.46097	0.0809667	0.0450764	0	1	0	0	0
PE 36:3_8.46	00080997Cho_9_P7A9_1_7320	26652.5	742.538	0	8.48698	0.106983	0.0860589	0	1	0	0	0
PE 36:3_8.46	00080998treat_NC_P7B1_1_7310	9.39322	742.538	0	8.4316	0.0516	0.152708
PE 36:3_8.46	00080999treat_NC_P7B2_1_7315	20.6452	742.538	0	8.49863	0.118633	0.309102
PE 36:3_8.46	00081000treat_NC_P7B3_1_7319	63.0981	742.538	0	8.4392	0.0592	0.199213
PE 36:4_8.21	00080989Ctrl_1_P7A1_1_7311	18145.8	740.522	0	8.19397	0.0339667	0.125728	2.08327	0.969249	0.0148777	0	0.0158735
PE 36:4_8.21	00080990Ctrl_2_P7A2_1_7309	21519.1	740.522	0	8.19032	0.0303167	0.0631985	2.06296	0.97937	0	0	0.0206296
PE 36:4_8.21	00080991Ctrl_3_P7A3_1_7318	25530.3	740.522	0	8.24293	0.0829333	0.0018309	8.17065	0.814849	0.155167	0	0.0299841
PE 36:4_8.21	0008099213C_Cho_4_P7A4_1_7317	30061.8	740.522	0	8.18845	0.02845	0.165415	0	1	0	0	0
PE 36:4_8.21	0008099313C_Cho_5_P7A5_1_7314	26186.1	740.522	0	8.22717	0.0671667	0.147624	1.18991	0.964303	0.0356973	0	0
PE 36:4_8.21	0008099413C_Cho_6_P7A6_1_7312	29117.2	740.522	0	8.17595	0.01595	0.143762	0.545478	0.983636	0.0163643	0	0
PE 36:4_8.21	00080995Cho_7_P7A7_1_7313	26226.9	740.522	0	8.19705	0.03705	0.0102293	1.34303	0.98657	0	0	0.0134303
PE 36:4_8.21	00080996Cho_8_P7A8_1_7316	21661.2	740.522	0	8.23418	0.0741833	0.0100216	10.1402	0.857187	0	0.124233	0.0185804
PE 36:4_8.21	00080997Cho_9_P7A9_1_7320	15342	740.522	0	8.25268	0.0926833	0.0130624	17.0243	0.648806	0.271426	0	0.0797675
PE 36:4_8.21	00080998treat_NC_P7B1_1_7310	130.997	740.522	0	8.19708	0.0370833	0.693863
PE 36:4_8.21	00080999treat_NC_P7B2_1_7315	146.692	740.522	0	8.19727	0.0372667	0.826158
PE 36:4_8.21	00081000treat_NC_P7B3_1_7319	100.632	740.522	0	8.20472	0.0447167	0.818157
PE 38:4_9.12	00080989Ctrl_1_P7A1_1_7311	371024	768.554	0	9.09752	0.0175167	0.0435662	0	1	0	0	0
PE 38:4_9.12	00080990Ctrl_2_P7A2_1_7309	497071	768.554	0	9.11167	0.0316667	0.0375885	0.112877	0.996614	0.00338632	0	0
PE 38:4_9.12	00080991Ctrl_3_P7A3_1_7318	473779	768.554	0	9.17118	0.0911833	0.0539575	0	1	0	0	0
PE 38:4_9.12	0008099213C_Cho_4_P7A4_1_7317	416481	768.554	0	9.1108	0.0308	0.0329245	0.49344	0.985197	0.0148032	0	0
PE 38:4_9.12	0008099313C_Cho_5_P7A5_1_7314	375814	768.554	0	9.14068	0.0606833	0.0448099	4.68719	0.859384	0.140616	0	0
PE 38:4_9.12	0008099413C_Cho_6_P7A6_1_7312	462298	768.554	0	9.09707	0.0170667	0.0242755	0	1	0	0	0
PE 38:4_9.12	00080995Cho_7_P7A7_1_7313	390313	768.554	0	9.09217	0.0121667	0.115194	0	1	0	0	0
PE 38:4_9.12	00080996Cho_8_P7A8_1_7316	431390	768.554	0	9.1471	0.0671	0.0796846	0	1	0	0	0
PE 38:4_9.12	00080997Cho_9_P7A9_1_7320	394482	768.554	0	9.18137	0.101367	0.0393609	0	1	0	0	0
PE 38:4_9.12	00080998treat_NC_P7B1_1_7310	98.7918	768.554	0	9.0849	0.0049	0.0563111
PE 38:4_9.12	00080999treat_NC_P7B2_1_7315	93.5657	768.554	0	9.10202	0.0220167	0.064497
PE 38:4_9.12	00081000treat_NC_P7B3_1_7319	98.5248	768.554	0	9.08342	0.00341667	0.0832846
PE 38:5_8.31	00080989Ctrl_1_P7A1_1_7311	91533.7	766.538	0	8.26923	0.0392333	0.00589982	1.14103	0.981147	0.00347569	0.0153776	0
PE 38:5_8.31	00080990Ctrl_2_P7A2_1_7309	126106	766.538	0	8.27487	0.0448667	0.010919	0.255883	0.992324	0.00767649	0	0
PE 38:5_8.31	00080991Ctrl_3_P7A3_1_7318	118592	766.538	0	8.32648	0.0964833	0.00389503	1.60696	0.97315	0.00549204	0.0213583	0
PE 38:5_8.31	0008099213C_Cho_4_P7A4_1_7317	121012	766.538	0	8.27207	0.0420667	0.0216137	0.325079	0.994089	0.00206968	0.00384134	0
PE 38:5_8.31	0008099313C_Cho_5_P7A5_1_7314	114507	766.538	0	8.31072	0.0807167	0.00997509	0.0158817	0.999524	0.000476452	0	0
PE 38:5_8.31	0008099413C_Cho_6_P7A6_1_7312	120423	766.538	0	8.268	0.038	0.0287219	1.23369	0.981495	0	0.0185053	0
PE 38:5_8.31	00080995Cho_7_P7A7_1_7313	106962	766.538	0	8.27262	0.0426167	0.00493655	0.639332	0.99041	0	0.00958997	0
PE 38:5_8.31	00080996Cho_8_P7A8_1_7316	110200	766.538	0	8.30952	0.0795167	0.0237591	5.13445	0.91713	0.011707	0.0711633	0
PE 38:5_8.31	00080997Cho_9_P7A9_1_7320	94669	766.538	0	8.32807	0.0980667	0.00621313	4.80639	0.921599	0.012611	0.0657903	0
PE 38:5_8.31	00080998treat_NC_P7B1_1_7310	359.754	766.538	0	8.30568	0.0756833	0.18702
PE 38:5_8.31	00080999treat_NC_P7B2_1_7315	327.647	766.538	0	8.29767	0.0676667	0.104235
PE 38:5_8.31	00081000treat_NC_P7B3_1_7319	224.212	766.538	0	8.31375	0.08375	0.175444
PE 38:6_7.79	00080989Ctrl_1_P7A1_1_7311	29508.4	764.522	0	7.75837	-0.131633	0.0630367	0.522947	0.994771	0	0	0.00522947
PE 38:6_7.79	00080990Ctrl_2_P7A2_1_7309	39044.2	764.522	0	7.76297	-0.127033	0.0606142	0	1	0	0	0
PE 38:6_7.79	00080991Ctrl_3_P7A3_1_7318	35739.1	764.522	0	7.79947	-0.0905333	0.0612421	0	1	0	0	0
PE 38:6_7.79	0008099213C_Cho_4_P7A4_1_7317	35997.3	764.522	0	7.76103	-0.128967	0.00990745	1.63713	0.970778	0.0192757	0	0.00994606
PE 38:6_7.79	0008099313C_Cho_5_P7A5_1_7314	36307	764.522	0	7.79105	-0.09895	0.00550149	1.20252	0.97088	0.0221648	0.00695538	0
PE 38:6_7.79	0008099413C_Cho_6_P7A6_1_7312	38300.9	764.522	0	7.7582	-0.1318	0.010257	2.51545	0.961648	0.00124081	0.0371114	0
PE 38:6_7.79	00080995Cho_7_P7A7_1_7313	30731	764.522	0	7.7608	-0.1292	0.100856	0	1	0	0	0
PE 38:6_7.79	00080996Cho_8_P7A8_1_7316	34607.9	764.522	0	7.791	-0.099	0.129951	0	1	0	0	0
PE 38:6_7.79	00080997Cho_9_P7A9_1_7320	30271.1	764.522	0	7.8005	-0.0895	0.0306427	0	1	0	0	0
PE 38:6_7.79	00080998treat_NC_P7B1_1_7310	966.257	764.522	0	7.80238	-0.0876167	0.200068
PE 38:6_7.79	00080999treat_NC_P7B2_1_7315	702.929	764.522	0	7.7792	-0.1108	0.151963
PE 38:6_7.79	00081000treat_NC_P7B3_1_7319	909.987	764.522	0	7.78553	-0.104467	0.142774
PE 38:7_7.31	00080989Ctrl_1_P7A1_1_7311	1815.28	762.507	0	7.29825	-0.02175	0.108618	8.98327	0.910167	0	0	0.0898327
PE 38:7_7.31	00080990Ctrl_2_P7A2_1_7309	2280.89	762.507	0	7.2521	-0.0679	0.060869	2.68424	0.957998	0.022739	0	0.0192627
PE 38:7_7.31	00080991Ctrl_3_P7A3_1_7318	2741.68	762.507	0	7.29848	-0.0215167	0.110827	9.07198	0.865052	0.066343	0	0.0686054
PE 38:7_7.31	0008099213C_Cho_4_P7A4_1_7317	2660.08	762.507	0	7.32633	0.00633333	0.0617728	9.207	0.778623	0.19396	0	0.0274166
PE 38:7_7.31	0008099313C_Cho_5_P7A5_1_7314	2862.41	762.507	0	7.28127	-0.0387333	0.137635	8.03808	0.919619	0	0	0.0803808
PE 38:7_7.31	0008099413C_Cho_6_P7A6_1_7312	2115.78	762.507	0	7.25587	-0.0641333	0.238682	2.87624	0.971238	0	0	0.0287624
PE 38:7_7.31	00080995Cho_7_P7A7_1_7313	1724.17	762.507	0	7.27473	-0.0452667	0.15636	4.61549	0.953845	0	0	0.0461549
PE 38:7_7.31	00080996Cho_8_P7A8_1_7316	2044.51	762.507	0	7.34618	0.0261833	0.125303	5.62447	0.943755	0	0	0.0562447
PE 38:7_7.31	00080997Cho_9_P7A9_1_7320	1957.71	762.507	0	7.35703	0.0370333	0.254917	3.84568	0.961543	0	0	0.0384568
PE 38:7_7.31	00080998treat_NC_P7B1_1_7310	31.6552	762.507	0	7.25838	-0.0616167	0.776034
PE 38:7_7.31	00080999treat_NC_P7B2_1_7315	21.27	762.507	0	7.28545	-0.03455	0.825486
PE 38:7_7.31	00081000treat_NC_P7B3_1_7319	37.1526	762.507	0	7.24043	-0.0795667	0.107391
PE 40:4_9.89	00080989Ctrl_1_P7A1_1_7311	10215.8	796.585	0	9.86902	0.0390167	0.0741383	0	1	0	0	0
PE 40:4_9.89	00080990Ctrl_2_P7A2_1_7309	9518.23	796.585	0	9.8739	0.0439	0.106962	6.44778	0.806567	0.193433	0	0
PE 40:4_9.89	00080991Ctrl_3_P7A3_1_7318	6613.71	796.585	0	9.96602	0.136017	0.0576745	0	1	0	0	0
PE 40:4_9.89	0008099213C_Cho_4_P7A4_1_7317	15792.2	796.585	0	9.88178	0.0517833	0.139047	0	1	0	0	0
PE 40:4_9.89	0008099313C_Cho_5_P7A5_1_7314	10531.1	796.585	0	9.93573	0.105733	0.12814	0	1	0	0	0
PE 40:4_9.89	0008099413C_Cho_6_P7A6_1_7312	12340	796.585	0	9.8579	0.0279	0.111865	0	1	0	0	0
PE 40:4_9.89	00080995Cho_7_P7A7_1_7313	11667.1	796.585	0	9.86153	0.0315333	0.10182	3.74392	0.887682	0.112318	0	0
PE 40:4_9.89	00080996Cho_8_P7A8_1_7316	8515.25	796.585	0	9.94192	0.111917	0.128542	3.35864	0.899241	0.100759	0	0
PE 40:4_9.89	00080997Cho_9_P7A9_1_7320	4007.26	796.585	0	9.95957	0.129567	0.103175	8.59943	0.742017	0.257983	0	0
PE 40:4_9.89	00080998treat_NC_P7B1_1_7310	88.0917	796.585	0	9.85628	0.0262833	0.000420567
PE 40:4_9.89	00080999treat_NC_P7B2_1_7315	35.4953	796.585	0	9.9486	0.1186	0.0108129
PE 40:4_9.89	00081000treat_NC_P7B3_1_7319	54.9465	796.585	0	9.93657	0.106567	0.165828
PE 40:6_8.81	00080989Ctrl_1_P7A1_1_7311	10921.4	792.554	0	8.78788	0.0478833	0.126155	0	1	0	0	0
PE 40:6_8.81	00080990Ctrl_2_P7A2_1_7309	15238.1	792.554	0	8.79358	0.0535833	0.131042	0	1	0	0	0
PE 40:6_8.81	00080991Ctrl_3_P7A3_1_7318	15599.2	792.554	0	8.86158	0.121583	0.150817	0	1	0	0	0
PE 40:6_8.81	0008099213C_Cho_4_P7A4_1_7317	14556.4	792.554	0	8.8001	0.0601	0.115073	0	1	0	0	0
PE 40:6_8.81	0008099313C_Cho_5_P7A5_1_7314	13407.2	792.554	0	8.83808	0.0980833	0.142593	0	1	0	0	0
PE 40:6_8.81	0008099413C_Cho_6_P7A6_1_7312	13820.1	792.554	0	8.78683	0.0468333	0.13799	0	1	0	0	0
PE 40:6_8.81	00080995Cho_7_P7A7_1_7313	11109.7	792.554	0	8.79093	0.0509333	0.13463	0	1	0	0	0
PE 40:6_8.81	00080996Cho_8_P7A8_1_7316	12504.3	792.554	0	8.84585	0.10585	0.131687	0	1	0	0	0
PE 40:6_8.81	00080997Cho_9_P7A9_1_7320	10016.5	792.554	0	8.87148	0.131483	0.175221	0.281115	0.991567	0.00843346	0	0
PE 40:6_8.81	00080998treat_NC_P7B1_1_7310	30.9515	792.554	0	8.79953	0.0595333	0.343496
PE 40:6_8.81	00080999treat_NC_P7B2_1_7315	50.0054	792.554	0	8.85032	0.110317	0.382774
PE 40:6_8.81	00081000treat_NC_P7B3_1_7319	27.3436	792.554	0	8.84103	0.101033	0.239471
PE O-36:3_9.98	00080989Ctrl_1_P7A1_1_7311	1364.9	728.559	0	9.94408	0.0240833	0.048264	11.3257	0.726223	0.207783	0.0659937	0
PE O-36:3_9.98	00080990Ctrl_2_P7A2_1_7309	3247.37	728.559	0	9.95767	0.0376667	0.10797	0	1	0	0	0
PE O-36:3_9.98	00080991Ctrl_3_P7A3_1_7318	2814.32	728.559	0	10.033	0.112967	0.165135	0	1	0	0	0
PE O-36:3_9.98	0008099213C_Cho_4_P7A4_1_7317	2057.74	728.559	0	9.96543	0.0454333	0.215087	5.25649	0.921153	0	0.0788473	0
PE O-36:3_9.98	0008099313C_Cho_5_P7A5_1_7314	1757.78	728.559	0	10.0027	0.0827	0.130148	0	1	0	0	0
PE O-36:3_9.98	0008099413C_Cho_6_P7A6_1_7312	1956.41	728.559	0	9.95023	0.0302333	0.0147078	6.20577	0.832642	0.148543	0.0188149	0
PE O-36:3_9.98	00080995Cho_7_P7A7_1_7313	1867.57	728.559	0	9.94523	0.0252333	0.00631173	5.87378	0.825251	0.173284	0.00146472	0
PE O-36:3_9.98	00080996Cho_8_P7A8_1_7316	2307.81	728.559	0	10.0254	0.105433	0.143008	6.22675	0.906599	0	0.0934012	0
PE O-36:3_9.98	00080997Cho_9_P7A9_1_7320	1698.87	728.559	0	10.0432	0.123167	0.0578526	7.27218	0.8601	0.0616338	0.0782659	0
PE O-36:3_9.98	00080998treat_NC_P7B1_1_7310	220.783	728.559	0	9.96487	0.0448667	0.278401
PE O-36:3_9.98	00080999treat_NC_P7B2_1_7315	173.508	728.559	0	9.99038	0.0703833	0.380826
PE O-36:3_9.98	00081000treat_NC_P7B3_1_7319	149.081	728.559	0	10.0205	0.100483	0.415064
PE O-36:5_8.68	00080989Ctrl_1_P7A1_1_7311	68444.5	724.528	0	8.64525	0.02525	0.163943	0	1	0	0	0
PE O-36:5_8.68	00080990Ctrl_2_P7A2_1_7309	124617	724.528	0	8.65092	0.0309167	0.0511986	0	1	0	0	0
PE O-36:5_8.68	00080991Ctrl_3_P7A3_1_7318	97004.4	724.528	0	8.719	0.099	0.0175311	0	1	0	0	0
PE O-36:5_8.68	0008099213C_Cho_4_P7A4_1_7317	91774.1	724.528	0	8.65728	0.0372833	0.0081644	0	1	0	0	0
PE O-36:5_8.68	0008099313C_Cho_5_P7A5_1_7314	94865.5	724.528	0	8.69617	0.0761667	0.0302809	0	1	0	0	0
PE O-36:5_8.68	0008099413C_Cho_6_P7A6_1_7312	89033.5	724.528	0	8.6526	0.0326	0.085776	0	1	0	0	0
PE O-36:5_8.68	00080995Cho_7_P7A7_1_7313	80139.8	724.528	0	8.6487	0.0287	0.0765845	0	1	0	0	0
PE O-36:5_8.68	00080996Cho_8_P7A8_1_7316	101263	724.528	0	8.69507	0.0750667	0.0625708	0	1	0	0	0
PE O-36:5_8.68	00080997Cho_9_P7A9_1_7320	66412.4	724.528	0	8.72132	0.101317	0.174371	0	1	0	0	0
PE O-36:5_8.68	00080998treat_NC_P7B1_1_7310	164.98	724.528	0	8.61577	-0.00423333	0.17459
PE O-36:5_8.68	00080999treat_NC_P7B2_1_7315	125.884	724.528	0	8.69928	0.0792833	0.191934
PE O-36:5_8.68	00081000treat_NC_P7B3_1_7319	164.074	724.528	0	8.6228	0.0028	0.203413
PE O-38:5_9.73	00080989Ctrl_1_P7A1_1_7311	99663.5	752.559	0	9.70182	0.0418167	0.171643	0	1	0	0	0
PE O-38:5_9.73	00080990Ctrl_2_P7A2_1_7309	135788	752.559	0	9.70638	0.0463833	0.135582	0	1	0	0	0
PE O-38:5_9.73	00080991Ctrl_3_P7A3_1_7318	122616	752.559	0	9.79057	0.130567	0.103441	0	1	0	0	0
PE O-38:5_9.73	0008099213C_Cho_4_P7A4_1_7317	124289	752.559	0	9.70635	0.04635	0.13204	0	1	0	0	0
PE O-38:5_9.73	0008099313C_Cho_5_P7A5_1_7314	109162	752.559	0	9.76032	0.100317	0.161212	0	1	0	0	0
PE O-38:5_9.73	0008099413C_Cho_6_P7A6_1_7312	104690	752.559	0	9.69913	0.0391333	0.136581	0	1	0	0	0
PE O-38:5_9.73	00080995Cho_7_P7A7_1_7313	95485.4	752.559	0	9.6941	0.0341	0.254224	0	1	0	0	0
PE O-38:5_9.73	00080996Cho_8_P7A8_1_7316	128683	752.559	0	9.7662	0.1062	0.0684412	0	1	0	0	0
PE O-38:5_9.73	00080997Cho_9_P7A9_1_7320	82081.5	752.559	0	9.79183	0.131833	0.185044	0	1	0	0	0
PE O-38:5_9.73	00080998treat_NC_P7B1_1_7310	11.2147	752.559	-0.0005	9.63025	-0.02975	0.933822
PE O-38:5_9.73	00080999treat_NC_P7B2_1_7315	7.31162	752.558	0.0005	9.60548	-0.0545167	0.499545
PE O-38:5_9.73	00081000treat_NC_P7B3_1_7319	61.3486	752.559	0	9.62698	-0.0330167	0.251346
PE O-38:6_8.7	00080989Ctrl_1_P7A1_1_7311	84804.3	750.543	0	8.6705	0.0205	0.0229262	0	1	0	0	0
PE O-38:6_8.7	00080990Ctrl_2_P7A2_1_7309	109159	750.543	0	8.67628	0.0262833	0.0358421	0	1	0	0	0
PE O-38:6_8.7	00080991Ctrl_3_P7A3_1_7318	103464	750.543	0	8.73578	0.0857833	0.0215905	0	1	0	0	0
PE O-38:6_8.7	0008099213C_Cho_4_P7A4_1_7317	94321.3	750.543	0	8.67402	0.0240167	0.00973408	0.0271769	0.999185	0.000815307	0	0
PE O-38:6_8.7	0008099313C_Cho_5_P7A5_1_7314	84625	750.543	0	8.71283	0.0628333	0.0411217	0	1	0	0	0
PE O-38:6_8.7	0008099413C_Cho_6_P7A6_1_7312	115125	750.543	0	8.66945	0.01945	0.00725111	0.476551	0.985703	0.0142965	0	0
PE O-38:6_8.7	00080995Cho_7_P7A7_1_7313	102245	750.543	0	8.66545	0.01545	0.0433788	0	1	0	0	0
PE O-38:6_8.7	00080996Cho_8_P7A8_1_7316	92315.9	750.543	0	8.7202	0.0702	0.0228165	0	1	0	0	0
PE O-38:6_8.7	00080997Cho_9_P7A9_1_7320	99252.5	750.543	0	8.738	0.088	0.0453553	0	1	0	0	0
PE O-38:6_8.7	00080998treat_NC_P7B1_1_7310	43.1222	750.543	0	8.73263	0.0826333	0.308573
PE O-38:6_8.7	00080999treat_NC_P7B2_1_7315	24.3489	750.543	0	8.6658	0.0158	0.145298
PE O-38:6_8.7	00081000treat_NC_P7B3_1_7319	24.9567	750.543	0	8.74873	0.0987333	0.444179
PE O-38:7_8.15	00080989Ctrl_1_P7A1_1_7311	11368.3	748.528	0	8.11883	-0.211167	0.0370662	0.702508	0.989462	0	0.0105376	0
PE O-38:7_8.15	00080990Ctrl_2_P7A2_1_7309	12886.2	748.528	0	8.12333	-0.206667	0.0304117	0	1	0	0	0
PE O-38:7_8.15	00080991Ctrl_3_P7A3_1_7318	10871.1	748.528	0	8.17592	-0.154083	0.032882	1.48972	0.974408	0.00649327	0.0190991	0
PE O-38:7_8.15	0008099213C_Cho_4_P7A4_1_7317	12960.2	748.528	0	8.12912	-0.200883	0.145321	0	1	0	0	0
PE O-38:7_8.15	0008099313C_Cho_5_P7A5_1_7314	9786.13	748.528	0	8.16872	-0.161283	0.0896505	0	1	0	0	0
PE O-38:7_8.15	0008099413C_Cho_6_P7A6_1_7312	13133.2	748.528	0	8.13413	-0.195867	0.178992	0	1	0	0	0
PE O-38:7_8.15	00080995Cho_7_P7A7_1_7313	13895.6	748.528	0	8.12162	-0.208383	0.0685369	0	1	0	0	0
PE O-38:7_8.15	00080996Cho_8_P7A8_1_7316	9475.35	748.528	0	8.1589	-0.1711	0.0267316	2.13715	0.941155	0.0535748	0.00526978	0
PE O-38:7_8.15	00080997Cho_9_P7A9_1_7320	9301.83	748.528	0	8.18555	-0.14445	0.0596072	3.09837	0.907049	0.0929512	0	0
PE O-38:7_8.15	00080998treat_NC_P7B1_1_7310	24.9396	748.528	0	8.18852	-0.141483	0.335152
PE O-38:7_8.15	00080999treat_NC_P7B2_1_7315	41.8731	748.528	0	8.11325	-0.21675	0.0738199
PE O-38:7_8.15	00081000treat_NC_P7B3_1_7319	63.2647	748.528	0	8.16288	-0.167117	0.457356
PE O-38:7_8.36	00080989Ctrl_1_P7A1_1_7311	3722.39	748.528	0	8.3613	0.0313	0.159188	0.465635	0.995344	0	0	0.00465635
PE O-38:7_8.36	00080990Ctrl_2_P7A2_1_7309	8683.69	748.528	0	8.36667	0.0366667	0.0648782	1.87159	0.981284	0	0	0.0187159
PE O-38:7_8.36	00080991Ctrl_3_P7A3_1_7318	3861.13	748.528	0	8.42667	0.0966667	0.0616511	1.89542	0.943137	0.0568627	0	0
PE O-38:7_8.36	0008099213C_Cho_4_P7A4_1_7317	4062.96	748.528	0	8.37278	0.0427833	0.696283	0	1	0	0	0
PE O-38:7_8.36	0008099313C_Cho_5_P7A5_1_7314	3372.39	748.528	0	8.40262	0.0726167	0.335404	0	1	0	0	0
PE O-38:7_8.36	0008099413C_Cho_6_P7A6_1_7312	3369.77	748.528	0	8.36023	0.0302333	0.631677	0	1	0	0	0
PE O-38:7_8.36	00080995Cho_7_P7A7_1_7313	5115.41	748.528	0	8.36452	0.0345167	0.109517	0.172875	0.998271	0	0	0.00172875
PE O-38:7_8.36	00080996Cho_8_P7A8_1_7316	4041.19	748.528	0	8.41003	0.0800333	0.102047	0.336292	0.994956	0	0.00504438	0
PE O-38:7_8.36	00080997Cho_9_P7A9_1_7320	3318.59	748.528	0	8.31117	-0.0188333	0.238401	3.03382	0.954493	0	0.0455074	0
PE O-38:7_8.36	00080998treat_NC_P7B1_1_7310	65.3207	748.528	0	8.381	0.051	0.271483
PE O-38:7_8.36	00080999treat_NC_P7B2_1_7315	89.0217	748.528	0	8.35613	0.0261333	0.331641
PE O-38:7_8.36	00081000treat_NC_P7B3_1_7319	76.5618	748.528	0	8.38907	0.0590667	0.224904
PE O-40:5_10.63	00080989Ctrl_1_P7A1_1_7311	11720.1	780.59	0	10.605	0.0450333	0.0620915	0	1	0	0	0
PE O-40:5_10.63	00080990Ctrl_2_P7A2_1_7309	14431.9	780.59	0	10.602	0.042	0.0375593	0	1	0	0	0
PE O-40:5_10.63	00080991Ctrl_3_P7A3_1_7318	11152.8	780.59	0	10.7114	0.15145	0.158101	0	1	0	0	0
PE O-40:5_10.63	0008099213C_Cho_4_P7A4_1_7317	13734.6	780.59	0	10.6172	0.0571833	0.0667243	0	1	0	0	0
PE O-40:5_10.63	0008099313C_Cho_5_P7A5_1_7314	12847.5	780.59	0	10.6711	0.111117	0.0777687	0	1	0	0	0
PE O-40:5_10.63	0008099413C_Cho_6_P7A6_1_7312	10627	780.59	0	10.603	0.0429667	0.0359818	0	1	0	0	0
PE O-40:5_10.63	00080995Cho_7_P7A7_1_7313	12087.8	780.59	0	10.5984	0.0383667	0.0850714	0	1	0	0	0
PE O-40:5_10.63	00080996Cho_8_P7A8_1_7316	11662.9	780.59	0	10.6872	0.1272	0.119463	0	1	0	0	0
PE O-40:5_10.63	00080997Cho_9_P7A9_1_7320	7561.59	780.59	0	10.721	0.16105	0.134423	0	1	0	0	0
PE O-40:5_10.63	00080998treat_NC_P7B1_1_7310	58.0702	780.591	-0.0005	10.6096	0.0496	0.226099
PE O-40:5_10.63	00080999treat_NC_P7B2_1_7315	29.662	780.591	-0.0005	10.6432	0.0831833	0.451906
PE O-40:5_10.63	00081000treat_NC_P7B3_1_7319	68.8916	780.591	-0.0005	10.6647	0.10475	0.205362
PE O-40:7_9.37	00080989Ctrl_1_P7A1_1_7311	3721.45	776.559	0	9.3243	0.0243	0.310549	1.76984	0.973452	0	0.0265475	0
PE O-40:7_9.37	00080990Ctrl_2_P7A2_1_7309	4347.63	776.559	0	9.33725	0.03725	0.095334	8.08577	0.878713	0	0.121287	0
PE O-40:7_9.37	00080991Ctrl_3_P7A3_1_7318	4674.48	776.559	0	9.42182	0.121817	0.18315	1.72181	0.982782	0	0	0.0172181
PE O-40:7_9.37	0008099213C_Cho_4_P7A4_1_7317	4307.78	776.559	0	9.34613	0.0461333	0.395705	0	1	0	0	0
PE O-40:7_9.37	0008099313C_Cho_5_P7A5_1_7314	4325.09	776.559	0	9.38372	0.0837167	0.210049	0	1	0	0	0
PE O-40:7_9.37	0008099413C_Cho_6_P7A6_1_7312	3753.12	776.559	0	9.33128	0.0312833	0.106965	0	1	0	0	0
PE O-40:7_9.37	00080995Cho_7_P7A7_1_7313	2933.62	776.559	0	9.33485	0.03485	0.428259	1.23776	0.987622	0	0	0.0123776
PE O-40:7_9.37	00080996Cho_8_P7A8_1_7316	5018.05	776.559	0	9.39783	0.0978333	0.275826	1.53801	0.977862	0	0.0202732	0.0018646
PE O-40:7_9.37	00080997Cho_9_P7A9_1_7320	2350.45	776.559	0	9.41572	0.115717	0.4884	2.08301	0.97917	0	0	0.0208301
PE O-40:7_9.37	00080998treat_NC_P7B1_1_7310	0	0	0	0	0	0
PE O-40:7_9.37	00080999treat_NC_P7B2_1_7315	0	0	0	0	0	0
PE O-40:7_9.37	00081000treat_NC_P7B3_1_7319	0	0	0	0	0	0
PI 36:2_7.82	00080989Ctrl_1_P7A1_1_7311	6171.37	885.546	0	7.83423	0.0142333	0.116403	0	1	0	0	0
PI 36:2_7.82	00080990Ctrl_2_P7A2_1_7309	7480.26	885.546	0	7.83835	0.01835	0.121617	0	1	0	0	0
PI 36:2_7.82	00080991Ctrl_3_P7A3_1_7318	8643.08	885.546	0	7.81612	-0.00388333	0.128917	0.842709	0.974719	0.0252813	0	0
PI 36:2_7.82	0008099213C_Cho_4_P7A4_1_7317	9186.28	885.546	0	7.83647	0.0164667	0.0212062	2.04843	0.951889	0.0347689	0.013342	0
PI 36:2_7.82	0008099313C_Cho_5_P7A5_1_7314	7668.2	885.546	0	7.8163	-0.0037	0.0853793	1.48221	0.977767	0	0.0222331	0
PI 36:2_7.82	0008099413C_Cho_6_P7A6_1_7312	8336.67	885.546	0	7.82508	0.00508333	0.0321903	0.600633	0.981981	0.018019	0	0
PI 36:2_7.82	00080995Cho_7_P7A7_1_7313	9722.55	885.546	0	7.77757	-0.0424333	0.0720576	0	1	0	0	0
PI 36:2_7.82	00080996Cho_8_P7A8_1_7316	8070.19	885.546	0	7.81623	-0.00376667	0.0774822	0	1	0	0	0
PI 36:2_7.82	00080997Cho_9_P7A9_1_7320	9035.94	885.546	0	7.8256	0.0056	0.0991078	0	1	0	0	0
PI 36:2_7.82	00080998treat_NC_P7B1_1_7310	30.2634	885.546	0	7.82742	0.00741667	0.170086
PI 36:2_7.82	00080999treat_NC_P7B2_1_7315	53.3714	885.546	0	7.7792	-0.0408	0.216788
PI 36:2_7.82	00081000treat_NC_P7B3_1_7319	32.339	885.546	0	7.86908	0.0490833	0.497793
PI 38:4_7.78	00080989Ctrl_1_P7A1_1_7311	74296.1	909.546	0	7.75002	0.0600167	0.0239397	0.537584	0.983872	0.0161275	0	0
PI 38:4_7.78	00080990Ctrl_2_P7A2_1_7309	87694.7	909.546	0	7.75462	0.0646167	0.00664735	0	1	0	0	0
PI 38:4_7.78	00080991Ctrl_3_P7A3_1_7318	89843.6	909.546	0	7.79947	0.109467	0.00421319	0.0883562	0.997349	0.00265069	0	0
PI 38:4_7.78	0008099213C_Cho_4_P7A4_1_7317	82893.4	909.546	0	7.75268	0.0626833	0.0264474	0.453368	0.986399	0.013601	0	0
PI 38:4_7.78	0008099313C_Cho_5_P7A5_1_7314	78359.5	909.546	0	7.78272	0.0927167	0.0189292	0.44085	0.986774	0.0132255	0	0
PI 38:4_7.78	0008099413C_Cho_6_P7A6_1_7312	73563.1	909.546	0	7.74987	0.0598667	0.0338087	0.120097	0.996397	0.0036029	0	0
PI 38:4_7.78	00080995Cho_7_P7A7_1_7313	78549.3	909.546	0	7.75243	0.0624333	0.0159852	0.246559	0.992603	0.00739678	0	0
PI 38:4_7.78	00080996Cho_8_P7A8_1_7316	81774	909.546	0	7.78255	0.09255	0.0131297	0.466851	0.985994	0.0140055	0	0
PI 38:4_7.78	00080997Cho_9_P7A9_1_7320	67439.5	909.546	0	7.8005	0.1105	0.033212	0.447043	0.986589	0.0134113	0	0
PI 38:4_7.78	00080998treat_NC_P7B1_1_7310	61.4305	909.546	0	7.75227	0.0622667	0.293987
PI 38:4_7.78	00080999treat_NC_P7B2_1_7315	65.4736	909.546	0	7.76248	0.0724833	0.206184
PI 38:4_7.78	00081000treat_NC_P7B3_1_7319	47.1991	909.546	0	7.81892	0.128917	0.524592
SM 33:1;2O_7.56	00080989Ctrl_1_P7A1_1_7311	10723.8	689.559	0	7.54113	0.0311333	0.157021	0.352547	0.996475	0	0	0.00352547
SM 33:1;2O_7.56	00080990Ctrl_2_P7A2_1_7309	14084.1	689.559	0	7.5535	0.0435	0.0716642	0	1	0	0	0
SM 33:1;2O_7.56	00080991Ctrl_3_P7A3_1_7318	4799.26	689.559	0	7.58213	0.0721333	0.0272767	2.08941	0.937318	0.0626824	0	0
SM 33:1;2O_7.56	0008099213C_Cho_4_P7A4_1_7317	10482.9	689.559	0	7.55198	0.0419833	0.0307627	51.7579	0.479325	0.00464386	0	0.516031
SM 33:1;2O_7.56	0008099313C_Cho_5_P7A5_1_7314	11572.9	689.559	0	7.57397	0.0639667	0.0762715	37.8945	0.608238	0.019226	0	0.372536
SM 33:1;2O_7.56	0008099413C_Cho_6_P7A6_1_7312	8737.15	689.559	0	7.54088	0.0308833	0.122787	34.3485	0.656515	0	0	0.343485
SM 33:1;2O_7.56	00080995Cho_7_P7A7_1_7313	8306.5	689.559	0	7.55115	0.04115	0.0435021	0.785198	0.976444	0.0235559	0	0
SM 33:1;2O_7.56	00080996Cho_8_P7A8_1_7316	9329.08	689.559	0	7.57292	0.0629167	0.18508	0	1	0	0	0
SM 33:1;2O_7.56	00080997Cho_9_P7A9_1_7320	5891.31	689.559	0	7.5827	0.0727	0.26763	0.225217	0.997748	0	0	0.00225217
SM 33:1;2O_7.56	00080998treat_NC_P7B1_1_7310	28.2629	689.559	0	7.54292	0.0329167	0.278972
SM 33:1;2O_7.56	00080999treat_NC_P7B2_1_7315	161.095	689.559	0	7.51115	0.00115	0.154467
SM 33:1;2O_7.56	00081000treat_NC_P7B3_1_7319	49.0206	689.559	0	7.50047	-0.00953333	0.336357
SM 34:1;2O_7.93	00080989Ctrl_1_P7A1_1_7311	687962	703.575	0	7.9095	0.0395	0.0484804	4.09787	0.877064	0.122936	0	0
SM 34:1;2O_7.93	00080990Ctrl_2_P7A2_1_7309	990318	703.575	0	7.91352	0.0435167	0.0191999	0.34844	0.993056	0.003435	0.00350911	0
SM 34:1;2O_7.93	00080991Ctrl_3_P7A3_1_7318	703492	703.575	0	7.94993	0.0799333	0.0358738	4.96582	0.851025	0.148975	0	0
SM 34:1;2O_7.93	0008099213C_Cho_4_P7A4_1_7317	630854	703.575	0	7.91152	0.0415167	0.0204558	37.8383	0.559282	0.0935039	0	0.347215
SM 34:1;2O_7.93	0008099313C_Cho_5_P7A5_1_7314	757427	703.575	0	7.94187	0.0718667	0.0122154	34.6465	0.636222	0.0259705	0	0.337808
SM 34:1;2O_7.93	0008099413C_Cho_6_P7A6_1_7312	734729	703.575	0	7.91678	0.0467833	0.0109571	38.0015	0.596971	0.0345216	0	0.368508
SM 34:1;2O_7.93	00080995Cho_7_P7A7_1_7313	705855	703.575	0	7.91208	0.0420833	0.0181483	2.20996	0.933701	0.0662987	0	0
SM 34:1;2O_7.93	00080996Cho_8_P7A8_1_7316	743454	703.575	0	7.94158	0.0715833	0.0187392	2.76383	0.917085	0.0829149	0	0
SM 34:1;2O_7.93	00080997Cho_9_P7A9_1_7320	511999	703.575	0	7.9509	0.0809	0.10162	10.9299	0.672102	0.327898	0	0
SM 34:1;2O_7.93	00080998treat_NC_P7B1_1_7310	160.716	703.575	0	7.90308	0.0330833	0.220976
SM 34:1;2O_7.93	00080999treat_NC_P7B2_1_7315	119.702	703.575	0	7.92108	0.0510833	0.12532
SM 34:1;2O_7.93	00081000treat_NC_P7B3_1_7319	189.771	703.575	0	7.91913	0.0491333	0.335223
SM 36:1;2O_8.8	00080989Ctrl_1_P7A1_1_7311	85077.9	731.606	0	8.76257	0.0525667	0.0389971	0	1	0	0	0
SM 36:1;2O_8.8	00080990Ctrl_2_P7A2_1_7309	105470	731.606	0	8.76835	0.05835	0.0795115	0	1	0	0	0
SM 36:1;2O_8.8	00080991Ctrl_3_P7A3_1_7318	73517.7	731.606	0	8.83652	0.126517	0.0735048	0	1	0	0	0
SM 36:1;2O_8.8	0008099213C_Cho_4_P7A4_1_7317	53773.3	731.606	0	8.77507	0.0650667	0.0308345	7.31823	0.926818	0	0	0.0731823
SM 36:1;2O_8.8	0008099313C_Cho_5_P7A5_1_7314	45356.6	731.606	0	8.81303	0.103033	0.0167867	0.408998	0.98773	0.0122699	0	0
SM 36:1;2O_8.8	0008099413C_Cho_6_P7A6_1_7312	39937.7	731.606	0	8.77002	0.0600167	0.00809156	3.60329	0.957733	0.00935106	0	0.0329159
SM 36:1;2O_8.8	00080995Cho_7_P7A7_1_7313	74682.1	731.606	0	8.76592	0.0559167	0.0543101	0	1	0	0	0
SM 36:1;2O_8.8	00080996Cho_8_P7A8_1_7316	77740.7	731.606	0	8.8124	0.1024	0.037592	0	1	0	0	0
SM 36:1;2O_8.8	00080997Cho_9_P7A9_1_7320	51338.2	731.606	0	8.83813	0.128133	0.0312733	0	1	0	0	0
SM 36:1;2O_8.8	00080998treat_NC_P7B1_1_7310	55.8226	731.606	0	8.7494	0.0394	0.586825
SM 36:1;2O_8.8	00080999treat_NC_P7B2_1_7315	60.8038	731.606	0	8.84198	0.131983	0.276191
SM 36:1;2O_8.8	00081000treat_NC_P7B3_1_7319	78.8465	731.606	0	8.84103	0.131033	0.182277
SM 38:1;2O_9.9	00080989Ctrl_1_P7A1_1_7311	34165.2	759.637	0	9.87735	0.05735	0.141813	0	1	0	0	0
SM 38:1;2O_9.9	00080990Ctrl_2_P7A2_1_7309	34257.8	759.637	0	9.88235	0.06235	0.153156	0	1	0	0	0
SM 38:1;2O_9.9	00080991Ctrl_3_P7A3_1_7318	35586.8	759.637	0	9.95765	0.13765	0.145372	0	1	0	0	0
SM 38:1;2O_9.9	0008099213C_Cho_4_P7A4_1_7317	22591.9	759.637	0	9.89013	0.0701333	0.0687911	9.02149	0.909785	0	0	0.0902149
SM 38:1;2O_9.9	0008099313C_Cho_5_P7A5_1_7314	20547.9	759.637	0	9.92727	0.107267	0.0272854	5.43051	0.945695	0	0	0.0543051
SM 38:1;2O_9.9	0008099413C_Cho_6_P7A6_1_7312	18548.6	759.637	0	9.87463	0.0546333	0.0597617	9.94454	0.900555	0	0	0.0994454
SM 38:1;2O_9.9	00080995Cho_7_P7A7_1_7313	34585.7	759.637	0	9.86988	0.0498833	0.0902878	0	1	0	0	0
SM 38:1;2O_9.9	00080996Cho_8_P7A8_1_7316	30135.3	759.637	0	9.94192	0.121917	0.0979515	0	1	0	0	0
SM 38:1;2O_9.9	00080997Cho_9_P7A9_1_7320	24636	759.637	0	9.95122	0.131217	0.123959	0	1	0	0	0
SM 38:1;2O_9.9	00080998treat_NC_P7B1_1_7310	49.8853	759.637	0	9.8897	0.0697	0.7012
SM 38:1;2O_9.9	00080999treat_NC_P7B2_1_7315	23.6226	759.637	0	9.92357	0.103567	0.820637
SM 38:1;2O_9.9	00081000treat_NC_P7B3_1_7319	18.9408	759.637	0	9.8529	0.0329	0.755739
SM 39:1;2O_10.59	00080989Ctrl_1_P7A1_1_7311	2690.52	773.653	0	10.5633	0.04325	0.0224681	1.73502	0.947949	0.0520507	0	0
SM 39:1;2O_10.59	00080990Ctrl_2_P7A2_1_7309	3760.11	773.653	0	10.5518	0.0318167	0.0800203	0	1	0	0	0
SM 39:1;2O_10.59	00080991Ctrl_3_P7A3_1_7318	2221	773.653	0	10.6443	0.124317	0.16297	0	1	0	0	0
SM 39:1;2O_10.59	0008099213C_Cho_4_P7A4_1_7317	1991.43	773.653	0	10.5754	0.0554167	0.169148	20.2699	0.797301	0	0	0.202699
SM 39:1;2O_10.59	0008099313C_Cho_5_P7A5_1_7314	1524.33	773.653	0	10.646	0.126033	0.0969533	15.9387	0.747917	0.139044	0	0.113039
SM 39:1;2O_10.59	0008099413C_Cho_6_P7A6_1_7312	1112.67	773.653	0	10.5696	0.0495667	0.0388949	19.3686	0.806314	0	0	0.193686
SM 39:1;2O_10.59	00080995Cho_7_P7A7_1_7313	2752.37	773.653	0	10.5566	0.0366333	0.0750561	0.868012	0.97396	0.0260404	0	0
SM 39:1;2O_10.59	00080996Cho_8_P7A8_1_7316	2176.37	773.653	0	10.6455	0.125483	0.0680055	0	1	0	0	0
SM 39:1;2O_10.59	00080997Cho_9_P7A9_1_7320	1251.68	773.653	0	10.6542	0.134183	0.0386404	0	1	0	0	0
SM 39:1;2O_10.59	00080998treat_NC_P7B1_1_7310	28.2548	773.653	0	10.6013	0.0812667	0.0558256
SM 39:1;2O_10.59	00080999treat_NC_P7B2_1_7315	21.7916	773.653	0	10.5846	0.0646333	0.260566
SM 39:1;2O_10.59	00081000treat_NC_P7B3_1_7319	26.2966	773.653	0	10.5228	0.00278333	0.380915
SM 40:1;2O_11.33	00080989Ctrl_1_P7A1_1_7311	97684.3	787.669	0	11.3004	0.0704	0.10111	0	1	0	0	0
SM 40:1;2O_11.33	00080990Ctrl_2_P7A2_1_7309	112524	787.669	0	11.2958	0.0657667	0.147231	0	1	0	0	0
SM 40:1;2O_11.33	00080991Ctrl_3_P7A3_1_7318	119521	787.669	0	11.4067	0.176733	0.169861	0	1	0	0	0
SM 40:1;2O_11.33	0008099213C_Cho_4_P7A4_1_7317	90963.8	787.669	0	11.3209	0.0908667	0.0456565	38.3639	0.616361	0	0	0.383639
SM 40:1;2O_11.33	0008099313C_Cho_5_P7A5_1_7314	86425	787.669	0	11.3577	0.1277	0.0802729	21.943	0.78057	0	0	0.21943
SM 40:1;2O_11.33	0008099413C_Cho_6_P7A6_1_7312	74644.4	787.669	0	11.298	0.068	0.0159937	33.3431	0.666569	0	0	0.333431
SM 40:1;2O_11.33	00080995Cho_7_P7A7_1_7313	105738	787.669	0	11.2925	0.0624667	0.0561476	0	1	0	0	0
SM 40:1;2O_11.33	00080996Cho_8_P7A8_1_7316	126190	787.669	0	11.374	0.144	0.0376739	0	1	0	0	0
SM 40:1;2O_11.33	00080997Cho_9_P7A9_1_7320	90767.3	787.669	0	11.3988	0.16885	0.07026	0	1	0	0	0
SM 40:1;2O_11.33	00080998treat_NC_P7B1_1_7310	72.5244	787.669	0	11.346	0.115967	0.258127
SM 40:1;2O_11.33	00080999treat_NC_P7B2_1_7315	73.1779	787.669	0	11.3643	0.134317	0.0901593
SM 40:1;2O_11.33	00081000treat_NC_P7B3_1_7319	62.1154	787.669	0	11.4018	0.1718	0.0437524
SM 42:3;2O_10.07	00080989Ctrl_1_P7A1_1_7311	21611.5	811.669	0	10.0196	0.0596167	0.067291	0	1	0	0	0
SM 42:3;2O_10.07	00080990Ctrl_2_P7A2_1_7309	31023.5	811.669	0	10.0246	0.0646	0.07645	0	1	0	0	0
SM 42:3;2O_10.07	00080991Ctrl_3_P7A3_1_7318	31961	811.669	0	10.1092	0.149183	0.0659696	0	1	0	0	0
SM 42:3;2O_10.07	0008099213C_Cho_4_P7A4_1_7317	19432.3	811.669	0	10.0238	0.0638167	0.0657078	32.9165	0.670835	0	0	0.329165
SM 42:3;2O_10.07	0008099313C_Cho_5_P7A5_1_7314	18806.8	811.669	0	10.0779	0.117867	0.0483632	19.2583	0.807417	0	0	0.192583
SM 42:3;2O_10.07	0008099413C_Cho_6_P7A6_1_7312	15533.8	811.669	0	10.009	0.049	0.0874243	26.8441	0.731559	0	0	0.268441
SM 42:3;2O_10.07	00080995Cho_7_P7A7_1_7313	24425	811.669	0	10.0792	0.119183	0.113596	0	1	0	0	0
SM 42:3;2O_10.07	00080996Cho_8_P7A8_1_7316	32739.8	811.669	0	10.0844	0.124417	0.0558958	0	1	0	0	0
SM 42:3;2O_10.07	00080997Cho_9_P7A9_1_7320	19767.7	811.669	0	10.1102	0.150217	0.156289	0	1	0	0	0
SM 42:3;2O_10.07	00080998treat_NC_P7B1_1_7310	91.3929	811.669	0	9.98158	0.0215833	0.924256
SM 42:3;2O_10.07	00080999treat_NC_P7B2_1_7315	27.3833	811.669	0	10.0489	0.0888833	0.947483
SM 42:3;2O_10.07	00081000treat_NC_P7B3_1_7319	63.3151	811.669	0	10.1462	0.186167	0.866193
TG 50:2_23.89	00080989Ctrl_1_P7A1_1_7311	40410.8	848.77	0	23.884	0.0640167	0.0673062	0	1	0	0	0
TG 50:2_23.89	00080990Ctrl_2_P7A2_1_7309	36828.1	848.77	0	23.8875	0.0675167	0.0620125	0	1	0	0	0
TG 50:2_23.89	00080991Ctrl_3_P7A3_1_7318	24491.2	848.77	0	23.8931	0.0731167	0.0798579	0	1	0	0	0
TG 50:2_23.89	0008099213C_Cho_4_P7A4_1_7317	31550	848.77	0	23.8927	0.0727167	0.0820057	0	1	0	0	0
TG 50:2_23.89	0008099313C_Cho_5_P7A5_1_7314	18940.4	848.77	0	23.8891	0.0691333	0.119488	0	1	0	0	0
TG 50:2_23.89	0008099413C_Cho_6_P7A6_1_7312	41180	848.77	0	23.8883	0.0683	0.104342	0	1	0	0	0
TG 50:2_23.89	00080995Cho_7_P7A7_1_7313	44708.7	848.77	0	23.8858	0.06575	0.0504749	0	1	0	0	0
TG 50:2_23.89	00080996Cho_8_P7A8_1_7316	45329.7	848.77	0	23.8927	0.0727333	0.0741258	0	1	0	0	0
TG 50:2_23.89	00080997Cho_9_P7A9_1_7320	39633	848.77	0	23.8923	0.0723167	0.077019	0	1	0	0	0
TG 50:2_23.89	00080998treat_NC_P7B1_1_7310	32020.4	848.77	0	23.8917	0.0716667	0.0626586	0	1	0	0	0
TG 50:2_23.89	00080999treat_NC_P7B2_1_7315	41284.5	848.77	0	23.8865	0.0664667	0.0580319	0	1	0	0	0
TG 50:2_23.89	00081000treat_NC_P7B3_1_7319	32844.2	848.77	0	23.8921	0.0720833	0.0682203	0	1	0	0	0
TG 50:3_23.65	00080989Ctrl_1_P7A1_1_7311	17163.7	846.755	0	23.6494	0.0994167	0.0615686	0	1	0	0	0
TG 50:3_23.65	00080990Ctrl_2_P7A2_1_7309	12577.1	846.755	0	23.6531	0.103083	0.0400405	0	1	0	0	0
TG 50:3_23.65	00080991Ctrl_3_P7A3_1_7318	10690.9	846.755	0	23.6674	0.117367	0.0806768	0	1	0	0	0
TG 50:3_23.65	0008099213C_Cho_4_P7A4_1_7317	14418.3	846.755	0	23.6496	0.0996	0.0637102	0	1	0	0	0
TG 50:3_23.65	0008099313C_Cho_5_P7A5_1_7314	9000.04	846.755	0	23.6633	0.11325	0.0486475	0	1	0	0	0
TG 50:3_23.65	0008099413C_Cho_6_P7A6_1_7312	15834.9	846.755	0	23.6447	0.09475	0.0939016	0.0899334	0.999101	0	0	0.000899334
TG 50:3_23.65	00080995Cho_7_P7A7_1_7313	15007.7	846.755	0	23.6508	0.100817	0.0249197	0	1	0	0	0
TG 50:3_23.65	00080996Cho_8_P7A8_1_7316	20613.3	846.755	0	23.6586	0.108633	0.0645137	0	1	0	0	0
TG 50:3_23.65	00080997Cho_9_P7A9_1_7320	18764.7	846.755	0	23.6574	0.10735	0.042476	0	1	0	0	0
TG 50:3_23.65	00080998treat_NC_P7B1_1_7310	12967.5	846.755	0	23.657	0.106967	0.0683866	0	1	0	0	0
TG 50:3_23.65	00080999treat_NC_P7B2_1_7315	14780.9	846.755	0	23.6437	0.0937167	0.101678	0	1	0	0	0
TG 50:3_23.65	00081000treat_NC_P7B3_1_7319	11051.1	846.755	0	23.658	0.108033	0.107004	0	1	0	0	0
TG 52:2_24.14	00080989Ctrl_1_P7A1_1_7311	81569.4	876.801	0	24.1267	0.0567167	0.0198419	0.610872	0.981674	0.0183262	0	0
TG 52:2_24.14	00080990Ctrl_2_P7A2_1_7309	73255.2	876.801	0	24.1305	0.0605333	0.0279277	0	1	0	0	0
TG 52:2_24.14	00080991Ctrl_3_P7A3_1_7318	69052.9	876.801	0	24.1366	0.0666	0.0299763	0.198968	0.997015	0	0.00298452	0
TG 52:2_24.14	0008099213C_Cho_4_P7A4_1_7317	83264.6	876.801	0	24.1351	0.06515	0.0158998	0.270255	0.991892	0.00810764	0	0
TG 52:2_24.14	0008099313C_Cho_5_P7A5_1_7314	38019	876.801	0	24.1318	0.0618167	0.0463315	0	1	0	0	0
TG 52:2_24.14	0008099413C_Cho_6_P7A6_1_7312	96146.7	876.801	0	24.1312	0.06115	0.0136182	0.435951	0.987708	0.0115057	0.000786418	0
TG 52:2_24.14	00080995Cho_7_P7A7_1_7313	113539	876.801	0	24.1287	0.0587333	0.012315	0.649138	0.990263	0	0.00973707	0
TG 52:2_24.14	00080996Cho_8_P7A8_1_7316	90934.7	876.801	0	24.1352	0.0652333	0.0209702	0.137674	0.997935	0	0.00206511	0
TG 52:2_24.14	00080997Cho_9_P7A9_1_7320	104237	876.801	0	24.1351	0.0651333	0.0123987	0.931795	0.986023	0	0.0139769	0
TG 52:2_24.14	00080998treat_NC_P7B1_1_7310	55663.2	876.801	0	24.1352	0.0652167	0.0230678	0.367803	0.989362	0.0102428	0.000395669	0
TG 52:2_24.14	00080999treat_NC_P7B2_1_7315	79379	876.801	0	24.1289	0.0589167	0.0118715	0.513617	0.992296	0	0.00770425	0
TG 52:2_24.14	00081000treat_NC_P7B3_1_7319	58141.2	876.801	0	24.1267	0.05665	0.0260623	0.345646	0.989631	0.0103694	0	0
TG 52:3_23.92	00080989Ctrl_1_P7A1_1_7311	62169.1	874.786	0	23.9091	0.0590833	0.0132883	0.571858	0.994281	0	0	0.00571858
TG 52:3_23.92	00080990Ctrl_2_P7A2_1_7309	56869.8	874.786	0	23.9125	0.0625167	0.0461328	0.999585	0.990004	0	0	0.00999585
TG 52:3_23.92	00080991Ctrl_3_P7A3_1_7318	49152.4	874.786	0	23.9182	0.0681667	0.027755	0.127555	0.996173	0.00382665	0	0
TG 52:3_23.92	0008099213C_Cho_4_P7A4_1_7317	61370.9	874.786	0	23.9094	0.0594167	0.00683853	0.0678059	0.999322	0	0	0.000678059
TG 52:3_23.92	0008099313C_Cho_5_P7A5_1_7314	31893.4	874.786	0	23.9142	0.0641833	0.0234236	0.446957	0.993296	0	0.00670436	0
TG 52:3_23.92	0008099413C_Cho_6_P7A6_1_7312	70475.6	874.786	0	23.9055	0.0554667	0.00470878	0.520509	0.994795	0	0	0.00520509
TG 52:3_23.92	00080995Cho_7_P7A7_1_7313	81933.9	874.786	0	23.9109	0.0609333	0.0167398	0.781995	0.984965	0.0108228	0	0.00421234
TG 52:3_23.92	00080996Cho_8_P7A8_1_7316	68161.6	874.786	0	23.9177	0.0677333	0.0105988	0.455039	0.993316	0.00320086	0	0.00348344
TG 52:3_23.92	00080997Cho_9_P7A9_1_7320	84183.5	874.786	0	23.9174	0.06745	0.0123374	1.19988	0.982002	0	0.0179982	0
TG 52:3_23.92	00080998treat_NC_P7B1_1_7310	38217.9	874.786	0	23.9084	0.0583667	0.0619485	2.29484	0.965577	0	0.0344227	0
TG 52:3_23.92	00080999treat_NC_P7B2_1_7315	55441.9	874.786	0	23.9032	0.05315	0.00850384	0.277666	0.99167	0.00832998	0	0
TG 52:3_23.92	00081000treat_NC_P7B3_1_7319	39678.2	874.786	0	23.9004	0.05045	0.0486965	1.72792	0.982721	0	0	0.0172792
TG 52:4_23.67	00080989Ctrl_1_P7A1_1_7311	25241.8	872.77	0	23.6494	0.0494167	0.0169863	0.0317273	0.999048	0.00095182	0	0
TG 52:4_23.67	00080990Ctrl_2_P7A2_1_7309	16239.7	872.77	0	23.6531	0.0530833	0.118831	6.705	0.79885	0.20115	0	0
TG 52:4_23.67	00080991Ctrl_3_P7A3_1_7318	14627.8	872.77	0	23.6674	0.0673667	0.155639	11.2098	0.663706	0.336294	0	0
TG 52:4_23.67	0008099213C_Cho_4_P7A4_1_7317	21123	872.77	0	23.6579	0.05795	0.103364	8.07087	0.757874	0.242126	0	0
TG 52:4_23.67	0008099313C_Cho_5_P7A5_1_7314	10217.6	872.77	0	23.6633	0.06325	0.113515	5.79425	0.826172	0.173828	0	0
TG 52:4_23.67	0008099413C_Cho_6_P7A6_1_7312	23197.8	872.77	0	23.6533	0.0532833	0.071258	4.41187	0.867644	0.132356	0	0
TG 52:4_23.67	00080995Cho_7_P7A7_1_7313	32401.6	872.77	0	23.6592	0.0592	0.0331049	4.6713	0.859861	0.140139	0	0
TG 52:4_23.67	00080996Cho_8_P7A8_1_7316	28049.8	872.77	0	23.6671	0.0671	0.055267	2.34139	0.929758	0.0702418	0	0
TG 52:4_23.67	00080997Cho_9_P7A9_1_7320	29502.6	872.77	0	23.683	0.0829833	0.0468812	8.79385	0.736185	0.263815	0	0
TG 52:4_23.67	00080998treat_NC_P7B1_1_7310	13112.1	872.77	0	23.657	0.0569667	0.0740611	5.86579	0.824026	0.175974	0	0
TG 52:4_23.67	00080999treat_NC_P7B2_1_7315	16397.7	872.77	0	23.6604	0.0604	0.0798967	4.96068	0.867357	0.124554	0	0.0080889
TG 52:4_23.67	00081000treat_NC_P7B3_1_7319	15438.5	872.77	0	23.658	0.0580333	0.0906104	5.33684	0.839895	0.160105	0	0
TG 54:3_24.14	00080989Ctrl_1_P7A1_1_7311	203251	902.817	0	24.135	0.02505	0.00669297	1.01222	0.978451	0.0171407	0	0.00440868
TG 54:3_24.14	00080990Ctrl_2_P7A2_1_7309	165138	902.817	0	24.1472	0.0372167	0.0103088	0.0622458	0.999066	0	0.000933687	0
TG 54:3_24.14	00080991Ctrl_3_P7A3_1_7318	152953	902.817	0	24.145	0.03495	0.0101634	0.218613	0.996323	0.00154217	0.00138699	0.000747416
TG 54:3_24.14	0008099213C_Cho_4_P7A4_1_7317	250675	902.817	0	24.1436	0.0335667	0.00487092	0.800926	0.984853	0.00899096	0.00343105	0.00272491
TG 54:3_24.14	0008099313C_Cho_5_P7A5_1_7314	112563	902.817	0	24.1401	0.03015	0.0107796	0.815123	0.989716	0.00319965	0	0.00708468
TG 54:3_24.14	0008099413C_Cho_6_P7A6_1_7312	182073	902.817	0	24.1399	0.0299	0.011173	0.378783	0.994318	0	0.00568174	0
TG 54:3_24.14	00080995Cho_7_P7A7_1_7313	190287	902.817	0	24.1455	0.03545	0.0093054	0.625892	0.993655	0	0.000259393	0.006086
TG 54:3_24.14	00080996Cho_8_P7A8_1_7316	220315	902.817	0	24.1436	0.0336	0.00535685	0.494421	0.992979	0.00206379	0.00210138	0.00285536
TG 54:3_24.14	00080997Cho_9_P7A9_1_7320	195354	902.817	0	24.1518	0.0418333	0.0106836	1.0994	0.983509	0	0.016491	0
TG 54:3_24.14	00080998treat_NC_P7B1_1_7310	170314	902.817	0	24.1436	0.03355	0.00633251	0.864901	0.983342	0.00821016	0.0076074	0.000840693
TG 54:3_24.14	00080999treat_NC_P7B2_1_7315	179964	902.817	0	24.1374	0.0274	0.00477292	1.20183	0.978956	0.00642442	0.0142272	0.00039198
TG 54:3_24.14	00081000treat_NC_P7B3_1_7319	173093	902.817	0	24.135	0.02505	0.00966279	0.218816	0.996718	0	0.00328224	0
TG 54:4_23.94	00080989Ctrl_1_P7A1_1_7311	83897.1	900.801	0	23.9258	0.0457833	0.0070268	0.807614	0.988379	0	0.0106346	0.000986384
TG 54:4_23.94	00080990Ctrl_2_P7A2_1_7309	70599.9	900.801	0	23.9209	0.0409	0.0125543	0.636189	0.991256	0.00357299	0	0.0051709
TG 54:4_23.94	00080991Ctrl_3_P7A3_1_7318	82133.4	900.801	0	23.9349	0.0548833	0.0172244	0.374154	0.996258	0	0	0.00374154
TG 54:4_23.94	0008099213C_Cho_4_P7A4_1_7317	104231	900.801	0	23.9262	0.0461667	0.0464049	0.882963	0.986756	0	0.0132444	0
TG 54:4_23.94	0008099313C_Cho_5_P7A5_1_7314	52004.7	900.801	0	23.9225	0.0425	0.00620597	1.33251	0.982505	0.000629868	0.0112492	0.00561566
TG 54:4_23.94	0008099413C_Cho_6_P7A6_1_7312	97383.6	900.801	0	23.9307	0.0507333	0.0143932	0	1	0	0	0
TG 54:4_23.94	00080995Cho_7_P7A7_1_7313	130195	900.801	0	23.9361	0.05605	0.0164458	0.903703	0.986444	0	0.0135556	0
TG 54:4_23.94	00080996Cho_8_P7A8_1_7316	91094.8	900.801	0	23.9346	0.0546	0.00953656	0.20603	0.996275	0.0024974	0	0.00122783
TG 54:4_23.94	00080997Cho_9_P7A9_1_7320	141289	900.801	0	23.9426	0.0625833	0.00977761	1.18999	0.980211	0.00387749	0.0159111	0
TG 54:4_23.94	00080998treat_NC_P7B1_1_7310	65435.6	900.801	0	23.9254	0.04535	0.0153284	1.68793	0.978351	0	0.0143084	0.00734036
TG 54:4_23.94	00080999treat_NC_P7B2_1_7315	70921.9	900.801	0	23.9199	0.03985	0.00382665	1.56261	0.974858	0.00389394	0.0207609	0.000487544
TG 54:4_23.94	00081000treat_NC_P7B3_1_7319	69925.1	900.801	0	23.9171	0.0371167	0.0210154	0.735044	0.99265	0	0	0.00735044
TG 54:5_23.7	00080989Ctrl_1_P7A1_1_7311	39720.6	898.786	0	23.6829	0.0529167	0.0237819	1.88868	0.981113	0	0	0.0188868
TG 54:5_23.7	00080990Ctrl_2_P7A2_1_7309	36810.9	898.786	0	23.6782	0.0481667	0.0314939	1.67791	0.983221	0	0	0.0167791
TG 54:5_23.7	00080991Ctrl_3_P7A3_1_7318	44653	898.786	0	23.6924	0.0623833	0.0611074	0.586571	0.994134	0	0	0.00586571
TG 54:5_23.7	0008099213C_Cho_4_P7A4_1_7317	57315.5	898.786	0	23.6832	0.05315	0.0385717	1.21493	0.987851	0	0	0.0121493
TG 54:5_23.7	0008099313C_Cho_5_P7A5_1_7314	23915.3	898.786	0	23.68	0.05	0.0583673	1.85322	0.97994	0	0.00458353	0.0154765
TG 54:5_23.7	0008099413C_Cho_6_P7A6_1_7312	50728.1	898.786	0	23.6783	0.0483	0.0422532	1.22168	0.987783	0	0	0.0122168
TG 54:5_23.7	00080995Cho_7_P7A7_1_7313	69012.4	898.786	0	23.6926	0.0626333	0.0257469	1.45738	0.980651	0	0.0143248	0.00502388
TG 54:5_23.7	00080996Cho_8_P7A8_1_7316	49009.5	898.786	0	23.6922	0.0622333	0.0145603	1.11649	0.986603	0	0.00669771	0.00669978
TG 54:5_23.7	00080997Cho_9_P7A9_1_7320	70593.8	898.786	0	23.7081	0.07805	0.0165604	2.77889	0.958317	0	0.0416834	0
TG 54:5_23.7	00080998treat_NC_P7B1_1_7310	38943.7	898.786	0	23.682	0.0520333	0.0468589	1.18649	0.987001	0	0.00340298	0.00959624
TG 54:5_23.7	00080999treat_NC_P7B2_1_7315	41597.9	898.786	0	23.6771	0.0471	0.0490538	0.0830008	0.99917	0	0	0.000830008
TG 54:5_23.7	00081000treat_NC_P7B3_1_7319	44991	898.786	0	23.6832	0.05315	0.0179235	0.804224	0.991958	0	0	0.00804224

## Sheet: Annotation 13C-Chol lipid exp1
RT	Name	Formula	Main Positive Adduct
3.4	LPC 16:0	C24H50NO7P	[M+H]+
4.54	LPC 18:0	C26H54NO7P	[M+H]+
2.66	LPC 20:4	C28H50NO7P	[M+H]+
8.26	PC 31:0	C39H78NO8P	[M+H]+
7.59	PC 31:1	C39H76NO8P	[M+H]+
8.69	PC 32:0	C40H80NO8P	[M+H]+
7.94	PC 32:1	C40H78NO8P	[M+H]+
7.38	PC 32:2	C40H76NO8P	[M+H]+
8.35	PC 33:1	C41H80NO8P	[M+H]+
7.7	PC 33:2	C41H78NO8P	[M+H]+
9.78	PC 34:0	C42H84NO8P	[M+H]+
8.74	PC 34:1	C42H82NO8P	[M+H]+
8.09	PC 34:2	C42H80NO8P	[M+H]+
7.48	PC 34:3	C42H78NO8P	[M+H]+
7.27	PC 34:4	C42H76NO8P	[M+H]+
9.32	PC 35:1	C43H84NO8P	[M+H]+
8.52	PC 35:2	C43H82NO8P	[M+H]+
7.81	PC 35:3	C43H80NO8P	[M+H]+
7.6	PC 35:4	C43H78NO8P	[M+H]+
9.88	PC 36:1	C44H86NO8P	[M+H]+
9.02	PC 36:2	C44H84NO8P	[M+H]+
8.18	PC 36:3	C44H82NO8P	[M+H]+
7.6	PC 36:4	C44H80NO8P	[M+H]+
7.35	PC 36:5	C44H78NO8P	[M+H]+
7.09	PC 36:6	C44H76NO8P	[M+H]+
9.61	PC 37:2	C45H86NO8P	[M+H]+
8.59	PC 37:3	C45H84NO8P	[M+H]+
8.36	PC 37:4	C45H82NO8P	[M+H]+
7.65	PC 37:5	C45H80NO8P	[M+H]+
7.41	PC 37:6	C45H78NO8P	[M+H]+
9.26	PC 38:3	C46H86NO8P	[M+H]+
8.82	PC 38:4	C46H84NO8P	[M+H]+
8.02	PC 38:5	C46H82NO8P	[M+H]+
7.46	PC 38:6	C46H80NO8P	[M+H]+
7.16	PC 38:7	C46H78NO8P	[M+H]+
6.66	PC 38:8	C46H76NO8P	[M+H]+
9.58	PC 40:4	C48H88NO8P	[M+H]+
9.19	PC 40:5	C48H86NO8P	[M+H]+
8.52	PC 40:6	C48H84NO8P	[M+H]+
7.8	PC 40:7	C48H82NO8P	[M+H]+
7.27	PC 40:8	C48H80NO8P	[M+H]+
6.87	PC 40:9	C48H78NO8P	[M+H]+
7.13	PC 42:10	C50H80NO8P	[M+H]+
7.88	PC 42:8	C50H84NO8P	[M+H]+
9.45	PC O-32:0	C40H82NO7P	[M+H]+
9.27	PC O-32:1	C40H80NO7P	[M+H]+
10.81	PC O-34:0	C42H86NO7P	[M+H]+
9.49	PC O-34:1	C42H84NO7P	[M+H]+
8.69	PC O-34:2	C42H82NO7P	[M+H]+
8.53	PC O-36:4	C44H82NO7P	[M+H]+
9.62	PC O-38:4	C46H86NO7P	[M+H]+
8.59	PC O-38:5	C46H84NO7P	[M+H]+
8.26	PC O-38:6	C46H82NO7P	[M+H]+
8.06	PC O-38:7	C46H80NO7P	[M+H]+
10.95	PC O-40:4	C48H90NO7P	[M+H]+
9.21	PC O-40:6	C48H86NO7P	[M+H]+
8.28	PC O-40:7	C48H84NO7P	[M+H]+
9	PE 34:1	C39H76NO8P	[M+H]+
8.3	PE 34:2	C39H74NO8P	[M+H]+
7.63	PE 34:3	C39H72NO8P	[M+H]+
9.25	PE 36:2	C41H78NO8P	[M+H]+
8.38	PE 36:3	C41H76NO8P	[M+H]+
8.16	PE 36:4	C41H74NO8P	[M+H]+
7.51	PE 36:5	C41H72NO8P	[M+H]+
9.08	PE 38:4	C43H78NO8P	[M+H]+
8.23	PE 38:5	C43H76NO8P	[M+H]+
7.89	PE 38:6	C43H74NO8P	[M+H]+
7.32	PE 38:7	C43H72NO8P	[M+H]+
9.83	PE 40:4	C45H82NO8P	[M+H]+
8.74	PE 40:6	C45H78NO8P	[M+H]+
8	PE 40:7	C45H76NO8P	[M+H]+
7.43	PE 40:8	C45H74NO8P	[M+H]+
9.92	PE O-36:3	C41H78NO7P	[M+H]+
8.62	PE O-36:5	C41H74NO7P	[M+H]+
9.66	PE O-38:5	C43H78NO7P	[M+H]+
8.65	PE O-38:6	C43H76NO7P	[M+H]+
8.33	PE O-38:7	C43H74NO7P	[M+H]+
10.56	PE O-40:5	C45H82NO7P	[M+H]+
9.3	PE O-40:7	C45H78NO7P	[M+H]+
8.41	PE O-40:8	C45H76NO7P	[M+H]+
7.82	PI 36:2	C45H83O13P	[M+Na]+
7.69	PI 38:4	C47H83O13P	[M+Na]+
7.53	PI 40:6	C49H83O13P	[M+Na]+
7.51	SM 33:1;2O	C38H77N2O6P	[M+H]+
7.87	SM 34:1;2O	C39H79N2O6P	[M+H]+
8.71	SM 36:1;2O	C41H83N2O6P	[M+H]+
9.82	SM 38:1;2O	C43H87N2O6P	[M+H]+
10.52	SM 39:1;2O	C44H89N2O6P	[M+H]+
11.23	SM 40:1;2O	C45H91N2O6P	[M+H]+
10.05	SM 40:2;2O	C45H89N2O6P	[M+H]+
13.03	SM 42:1;2O	C47H95N2O6P	[M+H]+
11.13	SM 42:2;2O	C47H93N2O6P	[M+H]+
9.96	SM 42:3;2O	C47H91N2O6P	[M+H]+
23.82	TG 50:2	C53H98O6	[M+NH4]+
23.55	TG 50:3	C53H96O6	[M+NH4]+
24.07	TG 52:2	C55H102O6	[M+NH4]+
23.85	TG 52:3	C55H100O6	[M+NH4]+
23.6	TG 52:4	C55H98O6	[M+NH4]+
24.11	TG 54:3	C57H104O6	[M+NH4]+
23.88	TG 54:4	C57H102O6	[M+NH4]+
23.63	TG 54:5	C57H100O6	[M+NH4]+
23.3	TG 54:6	C57H98O6	[M+NH4]+

## Sheet: Human 13C-Choline lipid exp2
Metabolite	File	Intensity	mz	Delta.mz	RT	Delta.RT	Residual	%FC	M+0	M+1	M+2	M+3	M+4	M+5	M+6	M+7	M+8	M+9	M+10	...
PC 32:0_9.29	00082248Ctrl_12_P7D1_1_7933	26229.5	734.569	0	9.30283	0.142833	0.0607134	0	1	0	0	0
PC 32:0_9.29	00082249Ctrl_14_P7D2_1_7937	36095.1	734.569	0	9.28117	0.121167	0.0735313	0	1	0	0	0
PC 32:0_9.29	00082250Ctrl_3-4_P7D3_1_7932	3815.57	734.569	0	9.32592	0.165917	0.127404	0	1	0	0	0
PC 32:0_9.29	0008225113C_Cho_12_P7D4_1_7936	18159.9	734.569	0	9.30783	0.147833	0.0550111	71.8403	0.281597	0	0	0.718403
PC 32:0_9.29	0008225213C_Cho_14_P7D5_1_7930	27433.3	734.569	0	9.27705	0.11705	0.0364305	68.5976	0.314024	0	0	0.685976
PC 32:0_9.29	0008225313C_Cho_3_4_P7D6_1_7928	24686.3	734.569	0	9.29362	0.133617	0.0415704	72.7595	0.272405	0	0	0.727595
PC 32:0_9.29	00082254Media_Ctrl_P7D7_1_7931	0	0	0	0	0	0
PC 32:0_9.29	00082255Media_13C_Cho_P7D8_1_7938	142.561	734.569	0	9.34273	0.182733	0.494508
PC 32:0_9.29	00082256treat_NC_P7D9_1_7929	0	0	0	0	0	0
PC 32:0_9.29	00082257treat_NC_P7E1_1_7934	10.4441	734.569	0	9.32027	0.160267	0.958181
PC 32:0_9.29	00082258treat_NC_P7E2_1_7935	0	0	0	0	0	0
PC 32:1_8.41	00082248Ctrl_12_P7D1_1_7933	21525	732.554	0	8.42242	0.142417	0.102246	0	1	0	0	0
PC 32:1_8.41	00082249Ctrl_14_P7D2_1_7937	26239.6	732.554	0	8.41037	0.130367	0.0934885	0	1	0	0	0
PC 32:1_8.41	00082250Ctrl_3-4_P7D3_1_7932	7409.58	732.554	0	8.3865	0.1065	0.214764	0	1	0	0	0
PC 32:1_8.41	0008225113C_Cho_12_P7D4_1_7936	13712.1	732.554	0	8.42043	0.140433	0.0913149	59.0564	0.409436	0	0	0.590564
PC 32:1_8.41	0008225213C_Cho_14_P7D5_1_7930	22007.7	732.554	0	8.40605	0.12605	0.0620225	62.8032	0.3667	0.00790201	0	0.625398
PC 32:1_8.41	0008225313C_Cho_3_4_P7D6_1_7928	20978.8	732.554	0	8.38982	0.109817	0.0776322	65.3809	0.346191	0	0	0.653809
PC 32:1_8.41	00082254Media_Ctrl_P7D7_1_7931	4460.73	732.554	0	8.41857	0.138567	0.231569	0	1	0	0	0
PC 32:1_8.41	00082255Media_13C_Cho_P7D8_1_7938	4708.2	732.554	0	8.41335	0.13335	0.224204	0	1	0	0	0
PC 32:1_8.41	00082256treat_NC_P7D9_1_7929	4013.71	732.554	0	8.40665	0.12665	0.241803	0	1	0	0	0
PC 32:1_8.41	00082257treat_NC_P7E1_1_7934	4606.77	732.554	0	8.41542	0.135417	0.187444	0	1	0	0	0
PC 32:1_8.41	00082258treat_NC_P7E2_1_7935	3844.55	732.554	0	8.39623	0.116233	0.251835	0	1	0	0	0
PC 34:1_9.36	00082248Ctrl_12_P7D1_1_7933	120674	760.585	0	9.35318	0.103183	0.0319454	0	1	0	0	0
PC 34:1_9.36	00082249Ctrl_14_P7D2_1_7937	150018	760.585	0	9.35657	0.106567	0.0137573	0	1	0	0	0
PC 34:1_9.36	00082250Ctrl_3-4_P7D3_1_7932	18431.4	760.585	0	9.36767	0.117667	0.0559653	1.775	0.94675	0.05325	0	0
PC 34:1_9.36	0008225113C_Cho_12_P7D4_1_7936	90617.3	760.585	0	9.37482	0.124817	0.0452056	70.3183	0.288389	0.012641	0	0.69897
PC 34:1_9.36	0008225213C_Cho_14_P7D5_1_7930	136131	760.585	0	9.35223	0.102233	0.0305111	66.6972	0.333028	0	0	0.666972
PC 34:1_9.36	0008225313C_Cho_3_4_P7D6_1_7928	137963	760.585	0	9.3521	0.1021	0.033248	67.3272	0.326728	0	0	0.673272
PC 34:1_9.36	00082254Media_Ctrl_P7D7_1_7931	2581	760.585	0	9.3723	0.1223	0.207807	17.7687	0.46694	0.53306	0	0
PC 34:1_9.36	00082255Media_13C_Cho_P7D8_1_7938	2214.68	760.585	0	9.34273	0.0927333	0.278114	15.8524	0.524429	0.475571	0	0
PC 34:1_9.36	00082256treat_NC_P7D9_1_7929	1.57882	760.585	0.0005	9.39545	0.14545	0.949378
PC 34:1_9.36	00082257treat_NC_P7E1_1_7934	14.3834	760.585	0.0005	9.37908	0.129083	0.767242
PC 34:1_9.36	00082258treat_NC_P7E2_1_7935	3.46084	760.585	0.0005	9.32612	0.0761167	0.828911
PC 34:2_8.53	00082248Ctrl_12_P7D1_1_7933	27467.4	758.569	0	8.53117	0.101167	0.0459455	0.850101	0.991499	0	0	0.00850101
PC 34:2_8.53	00082249Ctrl_14_P7D2_1_7937	33363.4	758.569	0	8.5274	0.0974	0.0649756	0.120168	0.998798	0	0	0.00120168
PC 34:2_8.53	00082250Ctrl_3-4_P7D3_1_7932	5881.23	758.569	0	8.52907	0.0990667	0.00174355	9.85933	0.858345	0.0170648	0.0950545	0.0295354
PC 34:2_8.53	0008225113C_Cho_12_P7D4_1_7936	23872.3	758.569	0	8.54587	0.115867	0.0699987	64.5352	0.354648	0	0	0.645352
PC 34:2_8.53	0008225213C_Cho_14_P7D5_1_7930	36261.2	758.569	0	8.53178	0.101783	0.0173316	60.6191	0.392946	0	0.00258691	0.604467
PC 34:2_8.53	0008225313C_Cho_3_4_P7D6_1_7928	37284.6	758.569	0	8.52358	0.0935833	0.000116058	63.4479	0.351916	0.0174277	0.00595935	0.624697
PC 34:2_8.53	00082254Media_Ctrl_P7D7_1_7931	224904	758.569	0	8.51888	0.0888833	0.00838572	0.396804	0.994193	0	0.00551565	0.00029094
PC 34:2_8.53	00082255Media_13C_Cho_P7D8_1_7938	228720	758.569	0	8.5302	0.1002	0.0130097	0.239085	0.996414	0	0.00358628	0
PC 34:2_8.53	00082256treat_NC_P7D9_1_7929	963.082	758.569	0	8.49908	0.0690833	0.316506
PC 34:2_8.53	00082257treat_NC_P7E1_1_7934	1052.06	758.569	0	8.56573	0.135733	0.113309	44.149	0.321801	0.0319255	0.646273	0
PC 34:2_8.53	00082258treat_NC_P7E2_1_7935	983.225	758.569	0	8.54733	0.117333	0.0139479
PC 36:1_10.72	00082248Ctrl_12_P7D1_1_7933	12798.2	788.616	0	10.7421	0.0920667	0.15445	0	1	0	0	0
PC 36:1_10.72	00082249Ctrl_14_P7D2_1_7937	20353	788.616	0	10.7373	0.0872833	0.131967	0	1	0	0	0
PC 36:1_10.72	00082250Ctrl_3-4_P7D3_1_7932	1349.15	788.616	0	10.7236	0.0736167	0.138523	0	1	0	0	0
PC 36:1_10.72	0008225113C_Cho_12_P7D4_1_7936	5864.68	788.616	0	10.725	0.0749833	0.0982517	57.6306	0.423694	0	0	0.576306
PC 36:1_10.72	0008225213C_Cho_14_P7D5_1_7930	11677.5	788.616	0	10.7242	0.07425	0.0933346	62.9278	0.366575	0.00622014	0	0.627205
PC 36:1_10.72	0008225313C_Cho_3_4_P7D6_1_7928	6527.3	788.616	0	10.71	0.0600333	0.0890156	60.3608	0.396392	0	0	0.603608
PC 36:1_10.72	00082254Media_Ctrl_P7D7_1_7931	488.356	788.616	0	10.7294	0.0793667	0.236075
PC 36:1_10.72	00082255Media_13C_Cho_P7D8_1_7938	471.407	788.616	0.0005	10.7564	0.10645	0.140311
PC 36:1_10.72	00082256treat_NC_P7D9_1_7929	42.76	788.616	0.0005	10.7341	0.0841167	0.181392
PC 36:1_10.72	00082257treat_NC_P7E1_1_7934	39.1938	788.616	0.0005	10.752	0.102017	0.190567
PC 36:1_10.72	00082258treat_NC_P7E2_1_7935	45.6575	788.616	0.0005	10.7241	0.0740667	0.412407
PC 36:2_9.48	00082248Ctrl_12_P7D1_1_7933	44286	786.601	0	9.46185	-0.06815	0.0276372	0	1	0	0	0
PC 36:2_9.48	00082249Ctrl_14_P7D2_1_7937	55258.8	786.601	0	9.46517	-0.0648333	0.0450171	0	1	0	0	0
PC 36:2_9.48	00082250Ctrl_3-4_P7D3_1_7932	9625.01	786.601	0	9.49307	-0.0369333	0.108778	0	1	0	0	0
PC 36:2_9.48	0008225113C_Cho_12_P7D4_1_7936	35419.7	786.601	0	9.48343	-0.0465667	0.0246469	64.8615	0.351385	0	0	0.648615
PC 36:2_9.48	0008225213C_Cho_14_P7D5_1_7930	49614.4	786.601	0	9.46103	-0.0689667	0.0238677	62.0813	0.379187	0	0	0.620813
PC 36:2_9.48	0008225313C_Cho_3_4_P7D6_1_7928	46884.1	786.601	0	9.461	-0.069	0.0298486	58.9543	0.410457	0	0	0.589543
PC 36:2_9.48	00082254Media_Ctrl_P7D7_1_7931	27729.2	786.601	0	9.5401	0.0101	0.0639495	0	1	0	0	0
PC 36:2_9.48	00082255Media_13C_Cho_P7D8_1_7938	20467	786.601	0	9.5349	0.0049	0.0602493	0	1	0	0	0
PC 36:2_9.48	00082256treat_NC_P7D9_1_7929	332.551	786.601	0	9.47068	-0.0593167	0.0608517
PC 36:2_9.48	00082257treat_NC_P7E1_1_7934	202.119	786.601	0	9.47092	-0.0590833	0.103094
PC 36:2_9.48	00082258treat_NC_P7E2_1_7935	145.284	786.601	0	9.46012	-0.0698833	0.0503828
PC 36:3_8.6	00082248Ctrl_12_P7D1_1_7933	18847.1	784.585	0	8.59827	-0.0817333	0.0277973	0	1	0	0	0
PC 36:3_8.6	00082249Ctrl_14_P7D2_1_7937	25051.6	784.585	0	8.62802	-0.0519833	0.0435027	1.19791	0.964063	0.0359372	0	0
PC 36:3_8.6	00082250Ctrl_3-4_P7D3_1_7932	3461.32	784.585	0	8.61272	-0.0672833	0.23518	0	1	0	0	0
PC 36:3_8.6	0008225113C_Cho_12_P7D4_1_7936	17209.8	784.585	0	8.59615	-0.08385	0.031347	53.1473	0.468527	0	0	0.531473
PC 36:3_8.6	0008225213C_Cho_14_P7D5_1_7930	26907.2	784.585	0	8.6074	-0.0726	0.0448509	54.8124	0.451876	0	0	0.548124
PC 36:3_8.6	0008225313C_Cho_3_4_P7D6_1_7928	25320.5	784.585	0	8.5988	-0.0812	0.0437899	56.8818	0.431182	0	0	0.568818
PC 36:3_8.6	00082254Media_Ctrl_P7D7_1_7931	195132	784.585	0	8.5774	-0.1026	0.024526	0	1	0	0	0
PC 36:3_8.6	00082255Media_13C_Cho_P7D8_1_7938	193274	784.585	0	8.58907	-0.0909333	0.0165089	0	1	0	0	0
PC 36:3_8.6	00082256treat_NC_P7D9_1_7929	185.453	784.585	0	8.6497	-0.0303	0.0763063
PC 36:3_8.6	00082257treat_NC_P7E1_1_7934	154.271	784.585	0	8.6158	-0.0642	0.0474952
PC 36:3_8.6	00082258treat_NC_P7E2_1_7935	236.148	784.585	0	8.64762	-0.0323833	0.114717
PC 36:4_7.97	00082248Ctrl_12_P7D1_1_7933	5184.41	782.569	0	7.971	-0.249	0.0678069	0	1	0	0	0
PC 36:4_7.97	00082249Ctrl_14_P7D2_1_7937	5826.67	782.569	0	7.96697	-0.253033	0.0367652	0	1	0	0	0
PC 36:4_7.97	00082250Ctrl_3-4_P7D3_1_7932	494.525	782.569	0	7.98515	-0.23485	0.173647
PC 36:4_7.97	0008225113C_Cho_12_P7D4_1_7936	3164.18	782.569	0	7.96868	-0.251317	0.000268628	65.0618	0.23625	0.162707	0.0139811	0.587062
PC 36:4_7.97	0008225213C_Cho_14_P7D5_1_7930	5632.17	782.569	0	7.98808	-0.231917	0.146328	40.4497	0.595503	0	0	0.404497
PC 36:4_7.97	0008225313C_Cho_3_4_P7D6_1_7928	5879.63	782.569	0	7.98767	-0.232333	0.0141205	32.4746	0.675254	0	0	0.324746
PC 36:4_7.97	00082254Media_Ctrl_P7D7_1_7931	332430	782.569	0	7.97403	-0.245967	0.0159722	1.12949	0.983058	0	0.0169423	0
PC 36:4_7.97	00082255Media_13C_Cho_P7D8_1_7938	296367	782.569	0	7.99475	-0.22525	0.0107988	0.371983	0.99442	0	0.00557974	0
PC 36:4_7.97	00082256treat_NC_P7D9_1_7929	65.2216	782.569	0	7.9717	-0.2483	0.271538
PC 36:4_7.97	00082257treat_NC_P7E1_1_7934	65.7193	782.569	0	7.97127	-0.248733	0.0817722
PC 36:4_7.97	00082258treat_NC_P7E2_1_7935	135.991	782.569	0	7.96967	-0.250333	0.00381506
PC 36:4_8.29	00082248Ctrl_12_P7D1_1_7933	31434.1	782.569	0	8.29713	0.0771333	0.0432258	0.146657	0.9956	0.00439971	0	0
PC 36:4_8.29	00082249Ctrl_14_P7D2_1_7937	44972.6	782.569	0	8.30163	0.0816333	0.0287026	0	1	0	0	0
PC 36:4_8.29	00082250Ctrl_3-4_P7D3_1_7932	8876.09	782.569	0	8.28628	0.0662833	0.0530162	0	1	0	0	0
PC 36:4_8.29	0008225113C_Cho_12_P7D4_1_7936	25238.1	782.569	0	8.30317	0.0831667	0.0279386	49.2221	0.507779	0	0	0.492221
PC 36:4_8.29	0008225213C_Cho_14_P7D5_1_7930	44361.5	782.569	0	8.29737	0.0773667	0.0392781	46.519	0.53481	0	0	0.46519
PC 36:4_8.29	0008225313C_Cho_3_4_P7D6_1_7928	42032.6	782.569	0	8.28892	0.0689167	0.0697507	44.5674	0.554326	0	0	0.445674
PC 36:4_8.29	00082254Media_Ctrl_P7D7_1_7931	25981.6	782.569	0	8.24277	0.0227667	0.084123	8.38683	0.748395	0.251605	0	0
PC 36:4_8.29	00082255Media_13C_Cho_P7D8_1_7938	30091.4	782.569	0	8.22097	0.000966667	0.116783	10.2377	0.692868	0.307132	0	0
PC 36:4_8.29	00082256treat_NC_P7D9_1_7929	182.582	782.569	0	8.3058	0.0858	0.00604406
PC 36:4_8.29	00082257treat_NC_P7E1_1_7934	122.386	782.569	0	8.27322	0.0532167	3.96319e-05
PC 36:4_8.29	00082258treat_NC_P7E2_1_7935	110.348	782.569	0	8.3044	0.0844	0.134592
PC 38:4_9.33	00082248Ctrl_12_P7D1_1_7933	24452.8	810.601	0	9.33647	0.116467	0.0339755	0	1	0	0	0
PC 38:4_9.33	00082249Ctrl_14_P7D2_1_7937	38981.5	810.601	0	9.33157	0.111567	0.0560357	0	1	0	0	0
PC 38:4_9.33	00082250Ctrl_3-4_P7D3_1_7932	3319.27	810.601	0	9.35093	0.130933	0.120119	0	1	0	0	0
PC 38:4_9.33	0008225113C_Cho_12_P7D4_1_7936	19991.5	810.601	0	9.3412	0.1212	0.0613358	39.2226	0.607774	0	0	0.392226
PC 38:4_9.33	0008225213C_Cho_14_P7D5_1_7930	38370.5	810.601	0	9.32718	0.107183	0.0501177	35.6766	0.643234	0	0	0.356766
PC 38:4_9.33	0008225313C_Cho_3_4_P7D6_1_7928	32506.7	810.601	0	9.31868	0.0986833	0.0774724	40.7958	0.592042	0	0	0.407958
PC 38:4_9.33	00082254Media_Ctrl_P7D7_1_7931	186.38	810.601	0	9.33055	0.11055	0.0608032
PC 38:4_9.33	00082255Media_13C_Cho_P7D8_1_7938	159.133	810.601	0	9.3176	0.0976	0.269275
PC 38:4_9.33	00082256treat_NC_P7D9_1_7929	38.2127	810.601	0	9.3454	0.1254	0.118065
PC 38:4_9.33	00082257treat_NC_P7E1_1_7934	67.5584	810.601	0	9.34567	0.125667	0.0603718
PC 38:4_9.33	00082258treat_NC_P7E2_1_7935	0	0	0	0	0	0
PC 38:5_8.37	00082248Ctrl_12_P7D1_1_7933	32413.5	808.585	0	8.36403	0.0540333	0.0470673	0	1	0	0	0
PC 38:5_8.37	00082249Ctrl_14_P7D2_1_7937	40826.2	808.585	0	8.36027	0.0502667	0.0348498	0	1	0	0	0
PC 38:5_8.37	00082250Ctrl_3-4_P7D3_1_7932	7476.67	808.585	0	8.35308	0.0430833	0.127766	0	1	0	0	0
PC 38:5_8.37	0008225113C_Cho_12_P7D4_1_7936	24497	808.585	0	8.37007	0.0600667	0.0270948	48.1986	0.518014	0	0	0.481986
PC 38:5_8.37	0008225213C_Cho_14_P7D5_1_7930	38407.2	808.585	0	8.35585	0.04585	0.0329034	43.3527	0.566473	0	0	0.433527
PC 38:5_8.37	0008225313C_Cho_3_4_P7D6_1_7928	40000.7	808.585	0	8.35642	0.0464167	0.0458576	46.5519	0.534481	0	0	0.465519
PC 38:5_8.37	00082254Media_Ctrl_P7D7_1_7931	197.656	808.585	0	8.31798	0.00798333	0.472131
PC 38:5_8.37	00082255Media_13C_Cho_P7D8_1_7938	135.53	808.585	0	8.34643	0.0364333	0.497046
PC 38:5_8.37	00082256treat_NC_P7D9_1_7929	40.5553	808.585	0	8.3644	0.0544	0.910816
PC 38:5_8.37	00082257treat_NC_P7E1_1_7934	56.3735	808.585	0	8.32337	0.0133667	0.647735
PC 38:5_8.37	00082258treat_NC_P7E2_1_7935	33.1821	808.585	0	8.32112	0.0111167	0.721925
PC 38:6_7.8	00082248Ctrl_12_P7D1_1_7933	13151.6	806.569	0	7.8039	-0.1661	0.0254565	0	1	0	0	0
PC 38:6_7.8	00082249Ctrl_14_P7D2_1_7937	17801.3	806.569	0	7.79932	-0.170683	0.0471457	0	1	0	0	0
PC 38:6_7.8	00082250Ctrl_3-4_P7D3_1_7932	3594.71	806.569	0	7.80052	-0.169483	0.0328715	0.148607	0.995542	0.00445822	0	0
PC 38:6_7.8	0008225113C_Cho_12_P7D4_1_7936	13181.2	806.569	0	7.80145	-0.16855	0.0582298	34.0623	0.659377	0	0	0.340623
PC 38:6_7.8	0008225213C_Cho_14_P7D5_1_7930	16238.8	806.569	0	7.79557	-0.174433	0.0548731	32.7206	0.672794	0	0	0.327206
PC 38:6_7.8	0008225313C_Cho_3_4_P7D6_1_7928	17178.2	806.569	0	7.80378	-0.166217	0.0598557	31.5913	0.684087	0	0	0.315913
PC 38:6_7.8	00082254Media_Ctrl_P7D7_1_7931	1400.35	806.569	0	7.86473	-0.105267	0.808721
PC 38:6_7.8	00082255Media_13C_Cho_P7D8_1_7938	1494.81	806.569	0	7.86893	-0.101067	0.802236
PC 38:6_7.8	00082256treat_NC_P7D9_1_7929	142.775	806.569	0	7.82112	-0.148883	0.215893
PC 38:6_7.8	00082257treat_NC_P7E1_1_7934	98.4085	806.569	0	7.78647	-0.183533	0.419078
PC 38:6_7.8	00082258treat_NC_P7E2_1_7935	100.471	806.569	0	7.83612	-0.133883	0.125428
PC 40:6_8.67	00082248Ctrl_12_P7D1_1_7933	1342.15	834.601	-0.0005	8.66615	-0.25385	0.184576	0.338125	0.996619	0	0	0.00338125
PC 40:6_8.67	00082249Ctrl_14_P7D2_1_7937	1549.26	834.601	-0.0005	8.6699	-0.2501	0.156372	2.00842	0.970945	0	0.0269135	0.00214189
PC 40:6_8.67	00082250Ctrl_3-4_P7D3_1_7932	1207.37	834.601	-0.0005	8.67232	-0.247683	0.2312	0	1	0	0	0
PC 40:6_8.67	0008225113C_Cho_12_P7D4_1_7936	1549.53	834.601	-0.0005	8.67147	-0.248533	0.144553	26.5905	0.734095	0	0	0.265905
PC 40:6_8.67	0008225213C_Cho_14_P7D5_1_7930	763.306	834.601	-0.0005	8.66605	-0.25395	0.271786
PC 40:6_8.67	0008225313C_Cho_3_4_P7D6_1_7928	1720.18	834.601	-0.0005	8.67397	-0.246033	0.0975263	27.2913	0.727087	0	0	0.272913
PC 40:6_8.67	00082254Media_Ctrl_P7D7_1_7931	1078.38	834.601	-0.0005	8.66935	-0.25065	0.356392	0	1	0	0	0
PC 40:6_8.67	00082255Media_13C_Cho_P7D8_1_7938	966.08	834.601	-0.0005	8.6727	-0.2473	0.138413
PC 40:6_8.67	00082256treat_NC_P7D9_1_7929	956.757	834.601	-0.0005	8.6665	-0.2535	0.173081
PC 40:6_8.67	00082257treat_NC_P7E1_1_7934	881.745	834.601	-0.0005	8.70805	-0.21195	0.167668
PC 40:6_8.67	00082258treat_NC_P7E2_1_7935	1163.62	834.601	-0.0005	8.68113	-0.238867	0.270626	0	1	0	0	0
PC 40:6_8.98	00082248Ctrl_12_P7D1_1_7933	1588.88	834.601	-0.0005	8.98467	0.0646667	0.197139	4.02437	0.939634	0	0.0603655	0
PC 40:6_8.98	00082249Ctrl_14_P7D2_1_7937	1588.77	834.601	-0.0005	8.98785	0.06785	0.092626	5.21999	0.906482	0.0304358	0.063082	0
PC 40:6_8.98	00082250Ctrl_3-4_P7D3_1_7932	1007.66	834.601	-0.0005	9.00765	0.08765	0.317935	1.32515	0.980123	0	0.0198772	0
PC 40:6_8.98	0008225113C_Cho_12_P7D4_1_7936	1612.22	834.601	-0.0005	8.99798	0.0779833	0.09837	14.4513	0.843014	0	0.0374188	0.119567
PC 40:6_8.98	0008225213C_Cho_14_P7D5_1_7930	2127.02	834.601	-0.0005	8.98385	0.06385	0.0839143	31.9691	0.652997	0	0.0819352	0.265068
PC 40:6_8.98	0008225313C_Cho_3_4_P7D6_1_7928	2082.51	834.601	-0.0005	8.98343	0.0634333	0.0851886	21.5509	0.744542	0	0.119848	0.13561
PC 40:6_8.98	00082254Media_Ctrl_P7D7_1_7931	1162.17	834.601	-0.0005	8.99597	0.0759667	0.257856	0.87673	0.991233	0	0	0.0087673
PC 40:6_8.98	00082255Media_13C_Cho_P7D8_1_7938	1081.83	834.601	-0.0005	9.00728	0.0872833	0.262619	0	1	0	0	0
PC 40:6_8.98	00082256treat_NC_P7D9_1_7929	1024.52	834.601	-0.0005	8.99297	0.0729667	0.23651	0	1	0	0	0
PC 40:6_8.98	00082257treat_NC_P7E1_1_7934	965.125	834.601	-0.0005	8.99257	0.0725667	0.274558
PC 40:6_8.98	00082258treat_NC_P7E2_1_7935	936.026	834.601	-0.0005	8.94035	0.02035	0.149148
PE 38:4_9.24	00082248Ctrl_12_P7D1_1_7933	17651	768.554	0	9.23555	0.00555	0.0297449	1.08242	0.967528	0.0324725	0	0
PE 38:4_9.24	00082249Ctrl_14_P7D2_1_7937	26727.9	768.554	0	9.23093	0.000933333	0.0634069	0	1	0	0	0
PE 38:4_9.24	00082250Ctrl_3-4_P7D3_1_7932	4416.78	768.554	0	9.22512	-0.00488333	0.135521	0	1	0	0	0
PE 38:4_9.24	0008225113C_Cho_12_P7D4_1_7936	18091.6	768.554	0	9.25778	0.0277833	0.0744163	0.25871	0.992239	0.00776131	0	0
PE 38:4_9.24	0008225213C_Cho_14_P7D5_1_7930	34709.1	768.554	0	9.23495	0.00495	0.0296998	0.901534	0.972954	0.027046	0	0
PE 38:4_9.24	0008225313C_Cho_3_4_P7D6_1_7928	30487.6	768.554	0	9.22635	-0.00365	0.0434007	0.234541	0.992964	0.00703624	0	0
PE 38:4_9.24	00082254Media_Ctrl_P7D7_1_7931	61.9921	768.554	0	9.20523	-0.0247667	0.170958
PE 38:4_9.24	00082255Media_13C_Cho_P7D8_1_7938	87.8676	768.554	0	9.22547	-0.00453333	0.299739
PE 38:4_9.24	00082256treat_NC_P7D9_1_7929	74.0178	768.554	0	9.14387	-0.0861333	0.317668
PE 38:4_9.24	00082257treat_NC_P7E1_1_7934	95.0894	768.554	0	9.2356	0.0056	0.00251622
PE 38:4_9.24	00082258treat_NC_P7E2_1_7935	103.079	768.554	0	9.22548	-0.00451667	0.0320715
SM 34:1;2O_8.1	00082248Ctrl_12_P7D1_1_7933	35459.3	703.575	0	8.10472	0.0147167	0.0718562	0	1	0	0	0
SM 34:1;2O_8.1	00082249Ctrl_14_P7D2_1_7937	42694.8	703.575	0	8.10907	0.0190667	0.0431694	0	1	0	0	0
SM 34:1;2O_8.1	00082250Ctrl_3-4_P7D3_1_7932	6420.5	703.575	0	8.10222	0.0122167	0.0777057	0.139266	0.995822	0.00417797	0	0
SM 34:1;2O_8.1	0008225113C_Cho_12_P7D4_1_7936	29366	703.575	0	8.11072	0.0207167	0.0397516	56.1719	0.434118	0.0062439	0	0.559638
SM 34:1;2O_8.1	0008225213C_Cho_14_P7D5_1_7930	46391.7	703.575	0	8.10522	0.0152167	0.0904898	56.8479	0.431521	0	0	0.568479
SM 34:1;2O_8.1	0008225313C_Cho_3_4_P7D6_1_7928	52216.4	703.575	0	8.1048	0.0148	0.0468652	63.0169	0.369831	0	0	0.630169
SM 34:1;2O_8.1	00082254Media_Ctrl_P7D7_1_7931	488.916	703.575	0	8.11682	0.0268167	0.0952481
SM 34:1;2O_8.1	00082255Media_13C_Cho_P7D8_1_7938	467.896	703.575	0	8.12897	0.0389667	0.0630983
SM 34:1;2O_8.1	00082256treat_NC_P7D9_1_7929	26.5748	703.574	0.0005	8.07195	-0.01805	0.356992
SM 34:1;2O_8.1	00082257treat_NC_P7E1_1_7934	32.3238	703.574	0.0005	8.09687	0.00686667	0.459726
SM 34:1;2O_8.1	00082258treat_NC_P7E2_1_7935	31.6679	703.574	0.0005	8.15388	0.0638833	0.497311
SM 42:2;2O_11.84	00082248Ctrl_12_P7D1_1_7933	6399.94	813.684	0	11.8311	0.0711333	0.164559	0	1	0	0	0
SM 42:2;2O_11.84	00082249Ctrl_14_P7D2_1_7937	7730.83	813.684	0	11.85	0.0900333	0.0950303	0	1	0	0	0
SM 42:2;2O_11.84	00082250Ctrl_3-4_P7D3_1_7932	1019.91	813.684	0	11.8287	0.06875	0.211741	0	1	0	0	0
SM 42:2;2O_11.84	0008225113C_Cho_12_P7D4_1_7936	4196.28	813.684	0	11.8468	0.0868	0.161245	33.2027	0.667973	0	0	0.332027
SM 42:2;2O_11.84	0008225213C_Cho_14_P7D5_1_7930	6229.31	813.684	0	11.8456	0.0856167	0.070944	25.5701	0.744299	0	0	0.255701
SM 42:2;2O_11.84	0008225313C_Cho_3_4_P7D6_1_7928	7271.36	813.684	0	11.84	0.08	0.0566209	32.6447	0.673553	0	0	0.326447
SM 42:2;2O_11.84	00082254Media_Ctrl_P7D7_1_7931	30.6549	813.684	0	11.7932	0.03315	0.527681
SM 42:2;2O_11.84	00082255Media_13C_Cho_P7D8_1_7938	46.5127	813.684	0	11.822	0.0619833	0.536634
SM 42:2;2O_11.84	00082256treat_NC_P7D9_1_7929	39.8725	813.684	0	11.8889	0.128883	0.595234
SM 42:2;2O_11.84	00082257treat_NC_P7E1_1_7934	73.5517	813.684	0	11.7985	0.0385333	0.562685
SM 42:2;2O_11.84	00082258treat_NC_P7E2_1_7935	40.8853	813.684	0	11.8472	0.0872333	0.559415
TG 52:2_24.12	00082248Ctrl_12_P7D1_1_7933	3313.84	876.801	0	24.1211	0.0210667	0.191682	0	1	0	0	0
TG 52:2_24.12	00082249Ctrl_14_P7D2_1_7937	2192.95	876.801	0	24.1137	0.01375	0.163788	0	1	0	0	0
TG 52:2_24.12	00082250Ctrl_3-4_P7D3_1_7932	763.234	876.801	0	24.1164	0.0164167	0.175339
TG 52:2_24.12	0008225113C_Cho_12_P7D4_1_7936	3396.31	876.801	0	24.1086	0.0086	0.252871	0	1	0	0	0
TG 52:2_24.12	0008225213C_Cho_14_P7D5_1_7930	3781.43	876.801	0	24.111	0.0110167	0.222739	0	1	0	0	0
TG 52:2_24.12	0008225313C_Cho_3_4_P7D6_1_7928	6735	876.801	0	24.1173	0.0173167	0.118659	0	1	0	0	0
TG 52:2_24.12	00082254Media_Ctrl_P7D7_1_7931	476.32	876.801	0	24.1097	0.00971667	0.488849
TG 52:2_24.12	00082255Media_13C_Cho_P7D8_1_7938	3106.21	876.801	0	24.1212	0.0211667	0.110966	0	1	0	0	0
TG 52:2_24.12	00082256treat_NC_P7D9_1_7929	1004.81	876.801	0	24.1118	0.0118167	0.274558	0	1	0	0	0
TG 52:2_24.12	00082257treat_NC_P7E1_1_7934	1843.94	876.801	0	24.1145	0.0145	0.179595	0	1	0	0	0
TG 52:2_24.12	00082258treat_NC_P7E2_1_7935	1464.31	876.801	0	24.1171	0.01715	0.32718	0	1	0	0	0
TG 52:3_23.9	00082248Ctrl_12_P7D1_1_7933	2847.49	874.786	0	23.8952	0.0152167	0.146134	1.67805	0.983219	0	0	0.0167805
TG 52:3_23.9	00082249Ctrl_14_P7D2_1_7937	1808.99	874.786	0	23.8961	0.0161167	0.0822486	2.21525	0.977847	0	0	0.0221525
TG 52:3_23.9	00082250Ctrl_3-4_P7D3_1_7932	763.413	874.786	0	23.9239	0.0438833	0.32015
TG 52:3_23.9	0008225113C_Cho_12_P7D4_1_7936	3294.44	874.786	0	23.8993	0.0193167	0.11667	0.0142626	0.999572	0.000427877	0	0
TG 52:3_23.9	0008225213C_Cho_14_P7D5_1_7930	3070.99	874.786	0	23.9101	0.0300667	0.17529	3.63077	0.945538	0	0.0544615	0
TG 52:3_23.9	0008225313C_Cho_3_4_P7D6_1_7928	5256.22	874.786	0	23.8917	0.0117	0.0377021	0	1	0	0	0
TG 52:3_23.9	00082254Media_Ctrl_P7D7_1_7931	607.069	874.786	0	23.9007	0.0207	0.15015
TG 52:3_23.9	00082255Media_13C_Cho_P7D8_1_7938	3191.31	874.786	0	23.8943	0.0142833	0.0941203	1.40163	0.978975	0	0.0210245	0
TG 52:3_23.9	00082256treat_NC_P7D9_1_7929	1077.92	874.786	0	23.8853	0.00528333	0.196923	1.75275	0.982473	0	0	0.0175275
TG 52:3_23.9	00082257treat_NC_P7E1_1_7934	1881.83	874.786	0	23.9054	0.0254	0.0182042	1.67323	0.983268	0	0	0.0167323
TG 52:3_23.9	00082258treat_NC_P7E2_1_7935	1594.07	874.786	0	23.9079	0.0279333	0.104235	5.00464	0.928238	0	0.0651465	0.00661536
TG 54:3_24.13	00082248Ctrl_12_P7D1_1_7933	9633.97	902.817	0	24.1294	-0.000566667	0.071869	0	1	0	0	0
TG 54:3_24.13	00082249Ctrl_14_P7D2_1_7937	5848.53	902.817	0	24.1304	0.00045	0.221613	0	1	0	0	0
TG 54:3_24.13	00082250Ctrl_3-4_P7D3_1_7932	3357.15	902.817	0	24.1331	0.0031	0.257485	0	1	0	0	0
TG 54:3_24.13	0008225113C_Cho_12_P7D4_1_7936	7577.47	902.817	0	24.1253	-0.0047	0.118591	0.882167	0.973535	0.026465	0	0
TG 54:3_24.13	0008225213C_Cho_14_P7D5_1_7930	7053.77	902.817	0	24.1278	-0.00216667	0.12066	1.11117	0.988888	0	0	0.0111117
TG 54:3_24.13	0008225313C_Cho_3_4_P7D6_1_7928	13725.7	902.817	0	24.1257	-0.0043	0.0891808	0	1	0	0	0
TG 54:3_24.13	00082254Media_Ctrl_P7D7_1_7931	2038.82	902.817	0	24.1265	-0.00353333	0.233105	0.614642	0.993854	0	0	0.00614642
TG 54:3_24.13	00082255Media_13C_Cho_P7D8_1_7938	11913.6	902.817	0	24.1296	-0.000433333	0.0856399	0	1	0	0	0
TG 54:3_24.13	00082256treat_NC_P7D9_1_7929	2346.68	902.817	0	24.1202	-0.00983333	0.247716	4.17298	0.87481	0.12519	0	0
TG 54:3_24.13	00082257treat_NC_P7E1_1_7934	7279.31	902.817	0	24.1312	0.00121667	0.073302	0	1	0	0	0
TG 54:3_24.13	00082258treat_NC_P7E2_1_7935	2607.6	902.817	0	24.1257	-0.00431667	0.251563	1.14208	0.988579	0	0	0.0114208
TG 54:4_23.93	00082248Ctrl_12_P7D1_1_7933	7094.39	900.801	0	23.9119	0.00188333	0.0530279	0	1	0	0	0
TG 54:4_23.93	00082249Ctrl_14_P7D2_1_7937	3633.63	900.801	0	23.9212	0.0112333	0.0812294	0	1	0	0	0
TG 54:4_23.93	00082250Ctrl_3-4_P7D3_1_7932	2570.37	900.801	0	23.9239	0.0138833	0.175233	0	1	0	0	0
TG 54:4_23.93	0008225113C_Cho_12_P7D4_1_7936	4846.79	900.801	0	23.9327	0.0227333	0.118767	1.23936	0.987606	0	0	0.0123936
TG 54:4_23.93	0008225213C_Cho_14_P7D5_1_7930	5242.87	900.801	0	23.9268	0.0167833	0.0978036	3.667	0.944995	0	0.055005	0
TG 54:4_23.93	0008225313C_Cho_3_4_P7D6_1_7928	9183.49	900.801	0	23.9167	0.00671667	0.038096	0	1	0	0	0
TG 54:4_23.93	00082254Media_Ctrl_P7D7_1_7931	1644.45	900.801	0	23.9174	0.00741667	0.0708858	2.80846	0.94446	0.0411833	0	0.0143568
TG 54:4_23.93	00082255Media_13C_Cho_P7D8_1_7938	7951.06	900.801	0	23.911	0.00103333	0.0431507	2.27154	0.931854	0.0681463	0	0
TG 54:4_23.93	00082256treat_NC_P7D9_1_7929	1370.68	900.801	0	23.9103	0.000333333	0.195724	8.49439	0.745168	0.254832	0	0
TG 54:4_23.93	00082257treat_NC_P7E1_1_7934	3073.35	900.801	0	23.9054	-0.0046	0.150815	1.65533	0.951211	0.0483541	0	0.000435301
TG 54:4_23.93	00082258treat_NC_P7E2_1_7935	2318.28	900.801	0	23.9163	0.00628333	0.065803	2.15901	0.958468	0.0299126	0	0.0116193

[truncated: 5 more sheets: Annotation 13C-Chol lipid exp2, Chol vs Ctrl hHSPC RNA-seq DEGs, Chol Ctrl hHSPC RNA-seq counts, Chol Ctrl aged hHSPC RNA DEGs, Chol Ctrl aged hHSPC RNA counts]
