# Supplementary material for: Differentiation, ageing and leukaemia alter the metabolic profile of human bone marrow haematopoietic stem and progenitor cells
Source: Nat Cell Biol. 2025 Jul 15;27(8):1367–80. doi: 10.1038/s41556-025-01709-7 (PMC12339397; doi:10.1038/s41556-025-01709-7)
Supplement: Supplementary file 10 — Targeted metabolomics parameters and lipidomics raw annotated data per experiment. [file 41556_2025_1709_MOESM10_ESM.xlsx]

## Sheet: Information
Supplementary Table 9: Targeted metabolomics parameters and lipidomics raw annotated data per experiment.
Sheet	Content
Targeted metabolomic annotation	Detailed information about metabolite annotation in targeted metabolomics
Date exp1 … Date expN	Detailed information about lipid annotation per experiment in untargeted lipidomics
	AUC values for each raw sample per lipidomics experiment

## Sheet: Targeted metabolomic annotation
Name	Short name	HMDB ID	CAS Number	KEGG ID	Retention Time (min)	Retention time window (min)	Sum Formula (neutral)	Quantifier precursor polarity	Quantifier precursor Ion	Quantifier precursor mass	Quantifier collision energy (V)	Quantifier fragment mass	12C Qualifier precursor polarity	12C Qualifier precursor Ion	12C Qualifier precursor mass	12C Qualifier collision energy (V)	12C Qualifier fragment mass	13C Qualifier precursor polarity	13C Qualifier precursor Ion	13C Qualifier precursor mass	13C Qualifier collision energy (V)	13C Qualifier fragment mass
2-aminobutyric acid		HMDB0000452	1492-24-6		8.8	3	C4H9NO2	Positive	[M+H]+	104.1	58	39	Positive	[M+H]+	104.1	22	45	Positive	[M+H]+	108.1	18	45
2-hydroxy glutaric acid		HMDB0059655		C02630	9.6	3	C5H8O5	Negative	[M-H]-	147	12	129	Negative	[M-H]-	147	16	85	Negative	[M-H]-	152	12	134
2-Oxoglutaric acid		HMDB0000208	328-50-7	C00026	9.15	3	C5H6O5	Negative	[M-H]-	145	12	101	Negative	[M-H]-	145	12	57	Negative	[M-H]-	150	6	105
2,3-Bisphosphoglycerate		HMDB0001294	138-81-8	C01159	12.7	3	C3H8O10P2	Negative	[M-H]-	265	16	97	Negative	[M-H]-	265	62	79
3-aminobutyric acid		HMDB0031654	541-48-0		9.6	3	C4H9NO2	Positive	[M+H]+	104.1	22	45	Positive	[M+H]+	104.1	58	39	Positive	[M+H]+	108.1	18	45
3-hydroxyanthranilic acid	3OH-anthranilic acid	HMDB0001476	548-93-6	C00632	4.64	3	C7H7NO3	Positive	[M+H]+	154	28	80	Positive	[M+H]+	154	24	108
3-ureidopropionic acid		HMDB0000026	462-88-4	C02642	6.7	3	C4H8N2O3	Negative	[M-H]-	131	8	88	Positive	[M+H]+	133.1	32	30.3	Positive	[M-H]-	133.1	4	115.1
4-aminobutyric acid		HMDB0000112	56-12-2		11.36	3	C4H9NO2	Positive	[M+H]+	104.1	10	87	Positive	[M+H]+	104.1	22	45	Positive	[M+H]+	108.1	10	91
4-hydroxyproline	4-OH-Proline	HMDB0000725	51-35-4	C01157	9.8	3	C5H9NO3	Positive	[M+H]+	132.1	26	68	Positive	[M+H]+	132.1	12	86	Positive	[M+H]+	132.1	30	58
5-aminovaleric acid		HMDB0003355	660-88-8	C00431	11.8	3	C5H11NO2	Positive	[M+H]+	118.1	16	56.1	Positive	[M+H]+	118.1	36	31.2
5-hydroxytryptophan	5-OH Tryptophan	HMDB0000472	4350-09-8	C00643	9.13	2	C11H12N2O3	Positive	[M+H]+	221.1	20	162	Positive	[M+H]+	221.1	32	134
6-phospho gluconic acid		HMDB0001316	921-62-0	C00345	12.3	9	C6H13O10P	Negative	[M-H]-	275	68	79	Negative	[M-H]-	275	12	256.9	Negative	[M-H]-	281	68	79
Acetyl-Coenzyme A	Acetyl-CoA	HMDB0001206	72-89-9	C00024	9.3	3	C23H38N7O17P3S	Positive	[M+H]+	810.1	38	303.1	Positive	[M+H]+	810.1	78	136	Positive	[M+H]+	833.1	38	316.1
Acetylcarnitine	carnitine-C2	HMDB0000201	3040-38-8	C02571	7.74	3.5	C9H17NO4	Positive	[M+H]+	204.1	20	85	Positive	[M+H]+	204.1	72	43	Positive	[M+H]+	213.1	20	89
Aconitic acid		HMDB0000072	585-84-2	C00417	11.95	4	C6H6O6	Negative	[M-H]-	173	10	129	Negative	[M-H]-	173	25	85	Negative	[M-H]-	179	25	89
Adenine		HMDB0000034	73-24-5	C00147	4.13	3	C5H5N5	Positive	[M+H]+	136.1	28	119	Positive	[M+H]+	136.1	68	40.1	Positive	[M+H]+	141.1	28	124
Adenosine		HMDB0000050	58-61-7	C00212	4.06	3	C10H13N5O4	Positive	[M+H]+	268.1	22	136	Positive	[M+H]+	268.1	62	119	Positive	[M+H]+	278.1	22	141
Adenosine diphosphate	ADP	HMDB0001341	58-64-0	C00008	11.25	3	C10H15N5O10P2	Negative	[M-H]-	426	22	328	Negative	[M-H]-	426	66	79	Negative	[M-H]-	436	22	338
Adenosine diphosphate ribose	ADP ribose	HMDB0001178	20762-30-5	C00301	10.04	3	C15H23N5O14P2	Positive	[M+H]+	560.1	16	348	Positive	[M+H]+	560.1	36	136	Positive	[M+H]+	575.1	36	141
Adenosine monophosphate	AMP	HMDB0000045	61-19-8	C00020	9.5	3	C10H14N5O7P	Positive	[M+H]+	348.1	22	136	Positive	[M+H]+	348.1	74	119	Positive	[M+H]+	358.1	22	141
Adenosine triphosphate	ATP	HMDB0000538	56-65-5	C00002	12.3	5	C10H16N5O13P3	Negative	[M-H]-	506	22	408	Negative	[M-H]-	506	46	159	Negative	[M-H]-	516	22	418
alpha-Aminoadipic acid		HMDB0000510	542-32-5	C00956	10.4	3	C6H11NO4	Negative	[M-H]-	160.1	10	142	Negative	[M-H]-	160.1	14	116	Negative	[M-H]-	166.1	10	148
Aminoterephtalic acid	ATA		10312-55-7		11.7	3	C8H7NO4	Negative	[M-H]-	180	12	136	Negative	[M-H]-	180	20	92
Anthranilic acid		HMDB0001123	118-92-3	C00108	2.56	2	C7H7NO2	Positive	[M+H]+	138.1	16	120	Negative	[M-H]-	136	12	92	Negative	[M+H]+	140	50	79
Arginine		HMDB0000517	74-79-3	C00062	19.25	10	C6H14N4O2	Positive	[M+H]+	175.1	18	116	Positive	[M+H]+	175.1	14	60	Positive	[M+H]+	181.1	18	61
Argininosuccinic acid		HMDB0000052	2387-71-5	C03406	12.7	3	C10H18N4O6	Positive	[M+H]+	291.1	24	116	Positive	[M+H]+	291.1	40	70	Positive	[M+H]+	301.1	24	121
Ascorbic Acid		HMDB0000044	50-81-7	C00072	9.3	3	C6H8O6	Negative	[M-H]-	175	14	115	Negative	[M-H]-	175	18	59
Asparagine		HMDB0000168	70-47-3	C00152	10.27	3	C4H8N2O3	Negative	[M-H]-	131	8	113	Negative	[M-H]-	131	22	42	Negative	[M-H]-	135	8	43
Aspartic Acid		HMDB0000191	56-84-8	C00049	10.1	3.5	C4H7NO4	Negative	[M-H]-	132	14	88	Negative	[M-H]-	132	10	115	Negative	[M-H]-	136	14	91
Betaine		HMDB0000030	58-85-5	C00120	7.34	4	C5H11NO2	Positive	[M+H]+	118.1	36	58	Positive	[M+H]+	118.1	20	59	Positive	[M+H]+	123.1	20	62
Biotin		HMDB0000030	58-85-5	C00120	4.68	3	C10H16N2O3S	Positive	[M+H]+	245.1	16	227	Positive	[M+H]+	245.1	40	97.1	Positive	[M+H]+	255.1	16	237
Butyryl-Coenzym A	Butyryl-CoA	HMDB0001088	2140-48-9		8	3	C25H42N7O17P3S	Positive	[M+H]+	838.2	56	159.1	Positive	[M+H]+	838.2	56	136.1	Negative	[M+H]+	836.1	36	489
Butyrylcarnitine	carnitine-C4	HMDB0002013	25576-40-3	C02862	5.6	4	C11H21NO4	Positive	[M+H]+	232.2	20	85	Positive	[M+H]+	232.2	48	43	Positive	[M+H]+	243.2	20	89
carbamoylaspartic acid		HMDB0000828	13184-27-5	C00438	11.3	3	C5H8N2O5	Negative	[M-H]-	175	8	132	Negative	[M-H]-	175	20	88	Negative	[M-H]-	180	8	136
Carnitine		HMDB0000062	541-15-1	C00318	9.9	3	C7H15NO3	Positive	[M+H]+	162.1	20	60	Positive	[M+H]+	162.1	20	103	Positive	[M+H]+	169.1	20	63
Chlorophenylalanine	CLF		7424-00-2		3.96	3	C9H10ClNO2	Positive	[M+H]+	200	16	154.1	Negative	[M-H]-	198	12	181
Cholesterol		HMDB0000067	57-88-5	C00187	1.3	3	C27H46O	Positive	[M-OH]+	369.4	56	81	Positive	[M-OH]+	369.4	76	91.1
Choline		HMDB0000030	58-85-5	C00120	14	8	C5H13NO	Positive	[M+H]+	105.1	20	61	Positive	[M+H]+	105.1	24	60	Positive	[M+H]+	110.1	20	64
Citric acid		HMDB0000094	77-92-9	C00158	12.7	6	C6H8O7	Negative	[M-H]-	191	18	87	Negative	[M-H]-	191	10	111	Negative	[M-H]-	197	18	90
Citrulline		HMDB0000904	372-75-8	C00327	11.5	3	C6H13N3O3	Negative	[M-H]-	174.1	14	42	Negative	[M-H]-	174.1	50	131	Negative	[M-H]-	180.1	14	136
CoenzymeA	CoA	HMDB0001423	85-61-0	C00010	11.66	3	C21H36N7O16P3S	Positive	[M+H]+	768.1	38	261	Positive	[M+H]+	768.1	30	428	Positive	[M+H]+	789.1	38	272
Creatine		HMDB0000064	57-00-1	C00300	10.15	3.5	C4H9N3O2	Positive	[M+H]+	132.1	28	44	Positive	[M+H]+	132.1	40	43	Positive	[M+H]+	136.1	28	46
Creatinephosphate		HMDB0001511	67-01-2	C02305	10.78	7	C4H10N3O5P	Negative	[M-H]-	210	28	79	Positive	[M+H]+	212	16	90	Negative	[M-H]-	210	16	97
creatinine		HMDB0000562	60-27-5	C00791	4.63	3	C4H7N3O	Positive	[M+H]+	114.1	24	44	Positive	[M+H]+	114.1	60	43	Positive	[M+H]+	118.1	24	46
Crotonoyl-Coenzyme A	Crotonoyl-CoA	HMDB0002009	38795-21-0	C00877	8.8	3	C25H40N7O17P3S	Positive	[M+H]+	836.2	32	329.1	Positive	[M+H]+	836.2	80	69
Curcumin		HMDB0002269	458-37-7	C10443	1.4	3	C21H10O6	Positive	[M+H]+	369.1	36	145	Positive	[M+H]+	369.1	60	116.9	Negative	[M+H]+	367.1	8	217
Curcumin glucuronide		HMDB0240491			1.7	3	C27H28O12	Positive	[M+H]+	545.2	56	145	Positive	[M+H]+	545.2	80	116.9
Cyclic adenosine monophosphate	cAMP	HMDB0011616	634-01-5	C02353	4.85	3	C10H12N5O6P	Negative	[M-H]-	328	24	134	Negative	[M-H]-	328	64	107	Negative	[M-H]-	338	24	139
Cystathionine		HMDB0000099	56-88-2	C02291	12.65	3	C7H14N2O4S	Negative	[M-H]-	221.1	10	134	Negative	[M-H]-	221.1	14	120	Negative	[M-H]-	228.1	10	138
Cystine		HMDB0000192	56-89-3	C00491	11.53	3	C6H12N2O4S2	Negative	[M-H]-	239	10	120	Positive	[M+H]+	241	34	74	Negative	[M-H]-	245	10	123
Cytidine		HMDB0000089	65-46-3	C00475	6.68	3.5	C9H13N3O5	Positive	[M+H]+	244.1	10	112	Positive	[M+H]+	244.1	54	95	Positive	[M+H]+	253.1	10	116
Cytosine		HMDB0000630	71-30-7	C00380	5.6	5	C4H5N3O	Positive	[M+H]+	112	24	95	Positive	[M+H]+	112	40	52	Positive	[M+H]+	116	24	99
Cytosine diphosphate	CDP	HMDB0001546	63-38-7	C00112	12.75	3	C9H15N3O11P2	Negative	[M-H]-	402	54	79	Negative	[M-H]-	402	46	159	Negative	[M-H]-	411	46	159
Cytosine diphosphate ethanolamine	CDP-ethanolamine	HMDB0001564	3036-18-8	C00570	12.1	3	C11H20N4O11P2	Positive	[M+H]+	447.1	28	112	Positive	[M+H]+	447.1	8	324
Cytosine diphosphate phosphocholine	CDP-phosphocholine	HMDB0260340			11.7	3	C14H26N4O11P2	Positive	[M+H]+	489.1	48	184	Positive	[M+H]+	489.1	28	264
Cytosine monophosphate	CMP	HMDB0000095	63-37-6	C00055	11.37	3	C9H14N3O8P	Negative	[M-H]-	322	14	211	Negative	[M-H]-	322	78	79	Negative	[M-H]-	331	78	216
Cytosine triphosphate	CTP	HMDB0000082	65-47-4	C00063	13.8	4	C9H16N3O14P3	Negative	[M-H]-	482	30	159	Negative	[M-H]-	482	22	384	Negative	[M-H]-	491	30	159
Decanoylcarnitine	carnitine-C10	HMDB0000651	1492-27-9		2.25	3	C17H33NO4	Positive	[M+H]+	316.2	32	85	Positive	[M+H]+	316.2	76	43	Positive	[M+H]+	333.2	32	89
Deoxyadenosine triphosphate	dATP	HMDB0001532	1927-31-7	C00131	12.25	3	C10H16N5O12P3	Positive	[M+H]+	492	32	136	Negative	[M-H]-	490	28	392	Negative	[M+H]+	500	28	402
Deoxycytosine triphosphate	dCTP	HMDB0000998	2056-98-6	C00458	13.65	4	C9H16N3O13P3	Positive	[M+H]+	468	20	112	Negative	[M-H]-	466	24	368	Positive	[M+H]+	477	20	116
Deoxyguanosine triphosphate	dGTP	HMDB0001440	2564-35-4	C00286	14.45	4	C10H16N5O13P3	Positive	[M+H]+	508	24	152	Positive	[M+H]+	508	72	110	Positive	[M+H]+	518	24	157
Deoxythymidine triphosphate	dTTP	HMDB0001342	365-08-2	C00459	12.1	3	C10H17N2O14P3	Positive	[M+NH4]+	500	72	80.9	Negative	[M-H]-	481	24	383	Negative	[M-H]-	491	24	393
Didodecylamine			3007-31-6		2	3	C24H51N	Positive	[M+H]+	354.4	44	57.1	Positive	[M+H]+	354.4	44	57.2
Dihydrocurcumin		HMDB0031552	76474-56-1		1.5	3	C21H22O6	Positive	[M+H]+	371.2	16	177	Positive	[M+H]+	371.2	40	137.1
dihydroorotic acid		HMDB0003349	5988-19-2	C00337	4.85	3	C5H6N2O4	Negative	[M-H]-	157	56	42.3	Negative	[M-H]-	157	8	113	Negative	[M-H]-	162	8	117
Dimethylallylpyrophosphate	IPP/DMAPP	HMDB0001120	358-72-5	C00235	8.65	3	C5H12O7P2	Negative	[M-H]-	245	56	79	Negative	[M-H]-	245	12	159	Negative	[M-H]-	250	56	79
Dioctylamine			1120-48-5		2.3	3	C16H35N	Positive	[M+H]+	242.3	24	57.1	Positive	[M+H]+	242.3	36	43.1
Dodecanoylcarnitine	carnitine-C12	HMDB0002250	25518-54-1		1.96	4	C19H37NO4	Positive	[M+H]+	344.3	32	85	Positive	[M+H]+	344.3	76	43	Positive	[M+H]+	363.3	32	89
Dopamine		HMDB0000073	62-31-7	C03758	13	6	C8H11NO2	Positive	[M+H]+	154.1	28	91	Positive	[M+H]+	154.1	8	137
Erythrose-4-phosphate		HMDB0001321	585-18-2	C00279	11.9	3	C4H9O7P	Negative	[M-H]-	199	18	97	Negative	[M-H]-	199	50	79	Negative	[M-H]-	203	50	79
Flavine adenine dinucleotide	FAD	HMDB0001248	146-14-5	C00016	7.4	3	C27H33N9O15P2	Positive	[M+H]+	786.2	20	348.1	Positive	[M+H]+	786.2	32	439.2	Positive	[M+H]+	813.2	20	358.1
Folic Acid		HMDB0000121	59-30-3	C00504	11.8	3	C19H19N7O6	Positive	[M+H]+	442.2	18	295.1	Positive	[M+H]+	442.2	46	176	Positive	[M+H]+	461.1	18	309.1
Fructose 6-phosphate	F6P	HMDB0000124	643-13-0	C00085	11.35	3	C6H13O9P	Negative	[M-H]-	259	10	169	Negative	[M-H]-	259	58	79	Negative	[M-H]-	265	10	97
Fructose-1,6-bisphosphate	FBP	HMDB0001058	488-69-7	C00354	14.2	5	C6H14O12P2	Negative	[M-H]-	339	22	97	Negative	[M-H]-	339	80	79	Negative	[M-H]-	345	80	79
Fumaric Acid		HMDB0000134	110-17-8	C00122	10.34	3	C4H4O4	Negative	[M-H]-	115	6	71						Negative	[M-H]-	119	6	74
Genistein		HMDB0003217	446-72-0	C06563	1.6	3	C15H10O5	Positive	[M+H]+	271.1	44	91.1	Positive	[M+H]+	271.1	52	69
Geranyl pyrophosphate		HMDB0001285	763-10-0	C00341	4.5	3	C10H20O7P2	Negative	[M-H]-	313.1	64	79	Negative	[M-H]-	313.1	16	159	Negative	[M-H]-	323.1	64	79
Glucosamine-6-phosphate		HMDB0001254	3616-42-0	C00352	12.2	3	C6H14NO8P	Negative	[M-H]-	258	24	97	Positive	[M+H]+	260.1	12	126	Negative	[M-H]-	264	24	97
Glucose-1-phosphate	G1P	HMDB0001586		C00103	11.35	4	C6H13O9P	Negative	[M-H]-	259	12	241	Negative	[M-H]-	259	58	79	Negative	[M-H]-	265	12	97
Glucose-6-phosphate	G6P	HMDB0001401		C00092	12.45	4	C6H13O9P	Negative	[M-H]-	259	10	169	Negative	[M-H]-	259	58	79	Negative	[M-H]-	265	10	97
Glutamic acid		HMDB0000148	56-86-0	C00025	9.8	3	C5H9NO4	Negative	[M-H]-	146	14	102	Negative	[M-H]-	146	6	128	Negative	[M-H]-	151	14	106
Glutamine		HMDB0000641	56-85-9	C00064	10.37	3	C5H10N2O3	Negative	[M-H]-	145.1	10	127	Negative	[M-H]-	145.1	10	109	Negative	[M-H]-	150.1	10	132
Glutaric acid		HMDB0000661	110-94-1	C00489	8.89	3	C5H8O4	Negative	[M-H]-	131	4	113	Negative	[M-H]-	131	8	87
Glutaryl-Coenzyme A	Glutaryl-CoA	HMDB0001339	3131-84-8	C00527	12.39	3	C26H42N7O19P3S	Positive	[M+H]+	882.2	40	375.1	Positive	[M+H]+	882.2	72	135.9	Negative	[M+H]+	250.1	20	133.9
Glutarylcarnitine	carnitine-glutaryl	HMDB0013130			9.66	3	C12H21NO6	Positive	[M+H]+	276.2	32	85	Positive	[M+H]+	276.2	60	43	Positive	[M+H]+	288.2	32	89
Glutathione oxidized form		HMDB0003337	27025-41-8	C00127	13.52	3	C20H32N6O12S2	Positive	[M+H]+	613.2	26	355	Positive	[M+H]+	613.2	42	231	Positive	[M+H]+	633.2	26	365
Glutathione reduced form	GSH	HMDB0000125	70-18-8	C00051	9.85	3	C10H17N3O6S	Negative	[M-H]-	306.1	10	272.1	Negative	[M-H]-	306.1	22	143	Negative	[M-H]-	316.1	10	282.1
Glycerol-2-phosphate			17181-54-3		9.7	4	C3H9O6P	Negative	[M-H]-	171	24	79	Negative	[M-H]-	171	78	63	Negative	[M-H]-	174	24	79
Glycerol-3-phosphate		HMDB0000126	57-03-4	C00093	10.37	4	C3H9O6P	Negative	[M-H]-	171	24	79	Negative	[M-H]-	171	78	63	Negative	[M-H]-	174	24	79
Guanine		HMDB0000132	73-40-5	C00242	6.35	5	C5H5N5O	Positive	[M+H]+	152	20	135	Positive	[M+H]+	152	24	110	Positive	[M+H]+	157	20	140
Guanosine		HMDB0000133	118-00-3	C00387	7.3	3	C10H13N5O5	Negative	[M-H]-	282.1	22	150	Negative	[M-H]-	282.1	34	133	Negative	[M-H]-	292.1	22	155
Guanosine diphosphate	GDP	HMDB0001201	146-91-8	C00035	13	4	C10H15N5O11P2	Negative	[M-H]-	442	30	150	Negative	[M-H]-	442	22	344	Negative	[M-H]-	452	22	354
Guanosine diphosphate fucose	GDP-fucose	HMDB0001095	15839-70-0	C00325	12.2	3	C16H25N5O15P2	Negative	[M-H]-	588.1	28	442	Positive	[M+H]+	590.1	52	152	Negative	[M-H]-	604.1	28	452
Guanosine diphosphate glucose	GDP-glucose	HMDB0003351	5750-57-2	C00394	12.59	4	C16H25N5O16P2	Positive	[M+H]+	606.1	56	152	Positive	[M+H]+	606.1	12	444	Positive	[M+H]+	622.1	56	157
Guanosine diphosphate mannose	GDP-mannose	HMDB0001163	3123-67-9	C00096	12.9	4	C16H25N5O16P2	Positive	[M+H]+	606.1	36	152	Positive	[M+H]+	606.1	16	444	Positive	[M+H]+	622.1	56	157
Guanosine monophosphate	GMP	HMDB0001397	85-32-5	C00144	12	3	C10H14N5O8P	Positive	[M+H]+	364.1	18	152	Positive	[M+H]+	364.1	58	135	Positive	[M+H]+	374.1	18	157
Guanosine triphosphate	GTP	HMDB0001273	86-01-1	C00044	14.5	5	C10H16N5O14P3	Negative	[M-H]-	522	22	424	Negative	[M-H]-	522	50	159	Negative	[M-H]-	532	54	159
Hexadecanoylcarnitine	carnitine-C16	HMDB0000222	2364-67-2	C02990	1.75	3	C23H45NO4	Positive	[M+H]+	400.3	36	85	Positive	[M+H]+	400.3	62	57	Positive	[M+H]+	423.3	36	89
Hexanoylcarnitine	carnitine-C6	HMDB0000705	6418-78-6		3.9	3	C13H25NO4	Positive	[M+H]+	260.2	28	85	Positive	[M+H]+	260.2	56	43	Positive	[M+H]+	273.2	28	89
Hexose		HMDB0000169	3458-28-4	C00159	7.68	10	C6H12O6	Negative	[M+Cl]-	215	40	35	Negative	[M-H]-	179.1	6	89	Negative	[M-H]-	185	6	92
Hydroxybutyryl-Coenzyme A	Hydroxybutyryl-CoA	HMDB0001166	21804-29-5	C03561	9.6	3	C25H42N7O18P3S	Positive	[M+H]+	854.2	28	428	Positive	[M+H]+	854.2	32	347.1	Negative	[M+H]+	852.1	68	159
Hydroxycholesterol					1.17	3	C27H46O2	Positive	[M-OH]+	385.4	56	91.1	Positive	[M-OH]+	367.3	76	81
Hydroxykynurenine		HMDB0000732	484-78-6	C02794	7.9	3	C10H12N2O4	Positive	[M+H]+	225.1	16	162	Positive	[M+H]+	225.1	20	109.9
Hypotaurine		HMDB0000965	300-84-5	C00519	10.3	3	C2H7NO2S	Positive	[M+H]+	110	40	65	Positive	[M+H]+	110	76	48
Hypoxanthine		HMDB0000157	68-94-0	C00262	4.7	3	C5H4N4O	Positive	[M+H]+	137	40	55	Positive	[M+H]+	137	24	109.9	Positive	[M+H]+	142	24	114
Ibuprofen	IBU		15687-27-1		1.4	3	C13H18O2	Negative	[M-H]-	205.1	4	161.1	Negative	[M-H]-	205.1	4	205.1
Inosine		HMDB0000195	58-63-9	C00294	5.8	3	C10H12N4O5	Positive	[M+H]+	269.1	22	137	Positive	[M+H]+	269.1	62	55	Positive	[M+H]+	279.1	22	142
Isocitric acid		HMDB0000193	320-77-4	C00311	13.3	4	C6H8O7	Negative	[M-H]-	191	25	73	Negative	[M-H]-	191	10	111	Negative	[M-H]-	197	25	75
Isoleucine		HMDB0000172	73-32-5	C00407	6.5	3	C6H13NO2	Positive	[M+H]+	132.1	18	69	Positive	[M+H]+	132.1	10	86	Positive	[M+H]+	138.1	18	74
Itaconic acid		HMDB0002092	97-65-4	C00490	8.3	4	C5H6O4	Negative	[M-H]-	129	8	85	Negative	[M-H]-	129	12	41	Negative	[M-H]-	134	8	89
Kynurenic acid		HMDB0000715	492-27-3	C01717	2.4	2	C10H7NO3	Positive	[M+H]+	190	20	144	Positive	[M+H]+	190	40	116
kynurenine		HMDB0000684	343-65-7	C00328	5.9	3	C10H12N2O3	Positive	[M+H]+	209.1	12	94	Positive	[M+H]+	209.1	64	65	Positive	[M+H]+	219.1	12	100
Lactic Acid		HMDB0000190	79-33-4	C00186	3.8	6	C3H6O3	Negative	[M-H]-	89	10	43	Negative	[M-H]-	89	10	45	Negative	[M-H]-	92	10	45
Lactose/Maltose		HMDB0000186	63-42-3	C00243	11.9	10	C12H22O11	Negative	[M-H]-	341.1	10	179	Negative	[M-H]-	341.1	22	89	Negative	[M-H]-	353.1	22	92
Leucine		HMDB0000687	61-90-5	C00123	6.07	3	C6H13NO2	Positive	[M+H]+	132.1	26	43	Positive	[M+H]+	132.1	10	86	Positive	[M+H]+	138.1	26	46
Lysine		HMDB0000182	56-87-1	C00047	19.6	11	C6H14N2O2	Positive	[M+H]+	147.1	18	84	Positive	[M+H]+	147.1	6	130	Positive	[M+H]+	153.1	18	89
Lysophosphatidylcholine 16:0	LPC 16:0	HMDB0010382	17364-16-8		2.5	4	C24H50NO7P	Positive	[M+H]+	496.3	30	184.1	Positive	[M+H]+	496.3	30	104	Positive	[M+H]+	498.3	22	313.2
Lysophosphatidylcholine 18:0	LPC 18:0	HMDB0010384	19420-57-6		2.5	4	C26H54NO7P	Positive	[M+H]+	524.3	30	184.1	Positive	[M+H]+	524.3	30	104
Lysophosphatidylcholine 18:1	LPC 18:1	HMDB0002815	19420-56-5		2.5	4	C26H52NO7P	Positive	[M+H]+	522.3	30	184.1	Positive	[M+H]+	522.3	30	104
Lysophosphatidylcholine 20:4	LPC 20:4	HMDB0010395	60701-99-7		2.5	4	C28H50NO7P	Positive	[M+H]+	544.3	30	184.1	Positive	[M+H]+	544.3	30	104
Lysophosphatidylethanolamine 16:0	LPE 16:0	HMDB0011473			2.5	4	C21H44NO7P	Positive	[M+H]+	454.3	27	313.2	Negative	[M-H]-	452.3	27	255.2
Lysophosphatidylethanolamine 18:0	LPE 18:0	HMDB0011129	899443-67-5		2.5	4	C23H48NO7P	Positive	[M+H]+	482.3	27	341.2	Negative	[M-H]-	480.3	27	283.2
Lysophosphatidylethanolamine 18:1	LPE 18:1	HMDB0011475			2.5	4	C23H46NO7P	Positive	[M+H]+	480.3	27	339.2	Negative	[M-H]-	478.3	27	281.2
Lysophosphatidylethanolamine 20:4		HMDB0011487			2.5	4	C25H44NO7P	Positive	[M+H]+	502.3	27	361.2	Negative	[M-H]-	500.3	27	303.2
Lysophosphatidylinositol 16:0	LPI 16:0	HMDB0061695	1425501-12-7		2.5	4	C25H49O12P	Negative	[M-H]-	571.3	36	255.2	Negative	[M-H]-	571.3	36	241	Negative	[M-H]-	573.5	40	355.2
Lysophosphatidylinositol 18:0	LPI 18:0	HMDB0061704	1913287-87-2		2.5	4	C27H53O12P	Negative	[M-H]-	599.3	36	283.2	Negative	[M-H]-	599.3	36	241
Lysophosphatidylinositol 18:1	LPI 18:1	HMDB0061693	1114770-15-8		2.5	4	C27H51O12P	Negative	[M-H]-	597.3	36	281.2	Negative	[M-H]-	597.3	36	241
Lysophosphatidylinositol 20:4	LPI 20:4	HMDB0061690	1246430-04-5		2.5	4	C29H49O12P	Negative	[M-H]-	619.3	36	303.2	Negative	[M-H]-	619.3	36	241
Malic Acid		HMDB0000156	97-67-6	C00149	10.3	3	C4H6O5	Negative	[M-H]-	133	14	115	Negative	[M-H]-	133	10	71	Negative	[M-H]-	137	10	119
Malonic Acid		HMDB0000691	141-82-2	C00383	9.36	3	C3H4O4	Negative	[M-H]-	103	10	59	Negative	[M-H]-	103	30	41	Negative	[M-H]-	107	10	61
Malonyl-Coenzyme A	Malonyl-CoA	HMDB0001175	524-14-1	C00083	13	3	C24H38N7O19P3S	Positive	[M+H]+	854.1	38	347	Positive	[M+H]+	854.1	50	303	Positive	[M+H]+	878.1	38	357
Melatonin		HMDB0001389	73-31-4	C01598	1.57	2	C13H16N2O2	Positive	[M+H]+	233.1	32	159	Positive	[M+H]+	233.1	80	77
Mesaconic acid		HMDB0000749	498-24-8	C01732	9.3	3	C5H6O4	Negative	[M-H]-	129	0	85	Negative	[M-H]-	129	8	41	Negative	[M-H]-	134	0	89
Methionine		HMDB0000696	63-68-3	C00073	6.6	3	C5H11NO2S	Positive	[M+H]+	150.1	10	104	Positive	[M+H]+	150.1	14	56	Positive	[M+H]+	155.1	10	108
Methyl-thioadenosine		HMDB0001173	2457-80-9	C00170	2	4	C11H15N5O3S	Positive	[M+H]+	298.1	16	136	Positive	[M+H]+	298.1	64	119	Positive	[M+H]+	309.1	16	141
N-acetyl-(iso)leucine					2.5	3	C8H15NO3	Positive	[M+H]+	174.1	20	86.1	Negative	[M-H]-	172.1	12	130
N-acetyl-cysteine		HMDB0001890	616-91-1		2.85	3	C5H9NO3S	Positive	[M+H]+	164	8	122.1	Positive	[M+H]+	164	44	59
N-Acetyl-glucosamine-1-phosphate		HMDB0001367	6866-69-9	C04256	10.46	4	C8H16NO9P	Negative	[M-H]-	300	56	79	Negative	[M-H]-	300	20	97	Negative	[M-H]-	308	56	79
N-Acetyl-glucosamine-6-phosphate		HMDB0001062	18191-20-3	C00357	11	4	C8H16NO9P	Negative	[M-H]-	300	20	97	Negative	[M-H]-	300	12	79	Negative	[M-H]-	308	56	79
N-acetyl-glutamic acid		HMDB0001138	1188-37-0		9.1	3	C7H11NO5	Positive	[M+H]+	190.1	28	84	Positive	[M+H]+	190.1	8	130
N-acetyl-glycine		HMDB0000532	543-24-8		4.86	3	C4H7NO3	Negative	[M-H]-	116	8	74	Positive	[M+H]+	118	24	43
N-acetyl-hexosamine		HMDB0000215	7512-17-6	C00114	6.9	3	C8H15NO6	Positive	[M+H]+	222.1	4	204.1	Positive	[M+H]+	222.1	20	138.1	Positive	[M+H]+	230.1	4	212.1
N-acetyl-histidine		HMDB0032055	2497-02-1		5.95	3	C8H11N3O3	Positive	[M+H]+	198.1	24	110	Positive	[M+H]+	198.1	40	83.1
N-acetyl-methionine		HMDB0011745	65-82-7		2.52	3	C7H13NO3S	Positive	[M+H]+	192.1	32	61	Positive	[M+H]+	192.1	12	104
N-acetyl-phenylalanine		HMDB0000512	2018-61-3		1.91	3	C11H13NO3	Positive	[M+H]+	208.1	20	120	Positive	[M+H]+	208.1	44	103
N-acetyl-proline		HMDB0094701	68-95-1		4	3	C7H11NO3	Positive	[M+H]+	158.1	28	70	Positive	[M+H]+	158.1	8	112
N-acetyl-serine		HMDB0002931	16354-58-8		5.1	4	C5H9NO4	Positive	[M+H]+	148.1	8	106	Positive	[M+H]+	148.1	20	60
N-acetyl-tryptophan		HMDB0013713	1218-34-4		2.47	3	C13H14N2O3	Positive	[M+H]+	247.1	20	159	Positive	[M+H]+	247.1	60	117
N-acetyl-tyrosine		HMDB0244966			3.45	3	C11H13NO4	Positive	[M+H]+	224.1	20	136	Positive	[M+H]+	224.1	44	91.1
N-acetyl-valine		HMDB0011757	96-81-1		2.5	3	C7H13NO3	Positive	[M+H]+	160.1	20	72	Negative	[M-H]-	158.1	12	116
N-Acetylaspartic acid		HMDB0000812	997-55-7	C01042	9.3	3	C6H9NO5	Negative	[M-H]-	174	18	88	Negative	[M-H]-	174	14	130	Negative	[M-H]-	180	18	91
N-acetylneuraminic acid		HMDB0000230	131-48-6	C19910	8.15	3	C11H19NO9	Negative	[M-H]-	308.1	16	87	Negative	[M-H]-	308.1	12	170.1	Negative	[M-H]-	319.1	16	90
N-Glycolylneuraminic acid		HMDB0000833	1113-83-3	C03410	9.17	3	C11H19NO10	Negative	[M-H]-	324.1	16	116	Negative	[M-H]-	324.1	16	186.1	Negative	[M-H]-	335.1	16	120
N2-acetyl-arginine		HMDB0004620	155-84-0		10.7	4	C8H16N4O3	Positive	[M+H]+	217.1	44	70	Positive	[M+H]+	217.1	16	158
N2-acetyl-asparagine		HMDB0006028	4033-40-3		6.1	3	C6H10N2O4	Positive	[M+H]+	175.1	4	158	Positive	[M+H]+	175.1	16	88
N2-acetyl-glutamine		HMDB0006029	2490-97-3		5.65	3	C7H12N2O4	Positive	[M+H]+	189.1	28	84	Positive	[M+H]+	189.1	16	130
N2-acetyl-lysine		HMDB0247927			11.26	5	C8H16N2O3	Positive	[M+H]+	189.1	12	129.1	Positive	[M+H]+	189.1	24	84.1
N6-acetyl-lysine		HMDB0000206	692-04-6		9	5	C8H16N2O3	Positive	[M+H]+	189.1	12	126	Positive	[M+H]+	189.1	24	84.1
N6-carboxymethyllysine		HMDB0240347	5746-04-03		14.1	4	C8H16N2O4	Positive	[M+H]+	205.1	28	84	Positive	[M+H]+	205.1	12	130
Niacinamide		HMDB0001406	98-92-0	C00153	2.47	3	C6H6N2O	Positive	[M+H]+	123.1	24	80	Positive	[M+H]+	123.1	40	53	Positive	[M+H]+	129	24	85
Nicotinamide adenine dinucleotide oxidized form	NAD	HMDB0000902	53-84-9	C00003	10.25	3	C21H27N7O14P2	Positive	[M+H]+	664.1	58	136	Positive	[M+H]+	664.1	28	427.9	Positive	[M+H]+	685.1	58	141
Nicotinamide adenine dinucleotide phosphate oxidized form	NADP	HMDB0000217	53-59-8	C00006	12.7	3	C21H28N7O17P3	Positive	[M+H]+	744.1	70	136	Positive	[M+H]+	744.1	20	604	Positive	[M+H]+	765.1	70	141
Nicotinamide adenine dinucleotide phosphate reduced form	NADPH	HMDB0000221	53-57-6	C00005	13.5	3	C21H30N7O17P3	Positive	[M+H]+	746.1	42	136	Negative	[M-H]-	744.1	42	408	Positive	[M+H]+	767.1	66	141
Nicotinamide adenine dinucleotide reduced form	NADH	HMDB0001487	58-68-4	C00004	8.6	3	C21H29N7O14P2	Positive	[M+H]+	666.1	28	514.1	Positive	[M+H]+	666.1	16	649.1	Positive	[M+H]+	666.1	56	136
Nicotinamide ribotide		HMDB0000229	1094-61-7	C00455	11.53	3	C6H7N2O	Positive	[M+H]+	335.1	28	123.1	Positive	[M+H]+	335.1	97	32	Positive	[M+H]+	346.1	28	129.1
Nicotinic acid		HMDB0001488	59-67-6	C00253	3.4	3	C6H5NO2	Positive	[M+H]+	124	28	78	Positive	[M+H]+	124	32	80	Positive	[M+H]+	130	32	85
Nicotinic acid adenine dinucleotide	NAAD	HMDB0001179	6450-77-7	C00857	9.98	3	C21H27N6O15P2	Positive	[M+H]+	666.1	56	136	Positive	[M+H]+	666.1	20	525	Positive	[M+H]+	666.1	28	514.1
Nicotinic acid mononucleotide	NMN	HMDB0001132	321-02-8	C01185	11.2	5	C11H15NO9P	Positive	[M+H]+	337.1	20	97	Positive	[M+H]+	337.1	12	125
O-acetyl-serine		HMDB0003011	5147-00-2		5.8	4	C5H9NO4	Positive	[M+H]+	148.1	8	88	Positive	[M+H]+	148.1	32	43
O-Phosphoserine		HMDB0000272	407-41-0	C01005	12.05	3	C3H8NO6P	Negative	[M-H]-	184	10	97	Negative	[M-H]-	184	46	79	Negative	[M-H]-	187	10	97
Octadecanoylcarnitine	carnitine-C18	HMDB0000848	1976-27-8		1.69	3	C25H49NO4	Positive	[M+H]+	428.4	44	85	Positive	[M+H]+	428.4	52	57	Positive	[M+H]+	453.4	44	89
Octanoylcarnitine	carnitine-C8	HMDB0000791	25243-95-2	C02838	2.84	3	C15H29NO4	Positive	[M+H]+	288.2	24	85	Positive	[M+H]+	288.2	48	57	Positive	[M+H]+	303.2	24	89
Ornithine		HMDB0000214	3184-13-2	C00077	18.1	7	C5H12N2O2	Positive	[M+H]+	133.1	18	70	Positive	[M+H]+	133.1	6	116.1	Positive	[M+H]+	138.1	62	74
orotic acid		HMDB0000226	65-86-1	C00295	3.4	4	C5H4N2O4	Negative	[M-H]-	155	8	111	Negative	[M-H]-	155	24	42	Negative	[M-H]-	162	8	115
Oxaloacetic Acid		HMDB0000223	328-42-7	C00036	11.2	4	C4H4O5	Negative	[M-H]-	131	5	87	Negative	[M-H]-	131	2	131	Negative	[M-H]-	135	5	90
Palmityl-Coenzyme A	Palmityl-CoA	HMDB0001338	1763-10-6	C00154	6.4	4	C37H66N7O17P3S	Positive	[M+H]+	1006.4	54	499.3	Negative	[M-H]-	1004.4	54	657.3	Positive	[M+H]+	1043.4	54	526.3
Penicillin G		HMDB0015186	61-33-6		3.6	5	C16H18N2O4S	Positive	[M+H]+	335.1	30	289.1	Positive	[M+H]+	335.1	70	91
Pentose-phosphate isomer A					10.5	4	C5H11O8P	Negative	[M-H]-	229	46	79	Negative	[M-H]-	229	10	97	Negative	[M-H]-	234	46	79
Pentose-phosphate isomer B					11.07	4	C5H11O8P	Negative	[M-H]-	229	46	79	Negative	[M-H]-	229	10	97	Negative	[M-H]-	234	46	79
Phenol Red			143-74-8		2	3	C19H14O5S	Negative	[M-H]-	353	48	195.1	Negative	[M-H]-	353	28	273.1
Phenylalanine		HMDB0000159	63-91-2	C00079	5.2	3.5	C9H11NO2	Positive	[M+H]+	166.1	10	120	Positive	[M+H]+	166.1	30	103	Positive	[M+H]+	175.1	10	128
Phosphocholine			107-73-3		12.8	7	C5H14NO4P	Positive	[M+H]+	184.1	20	86	Positive	[M+H]+	184.1	20	125	Positive	[M+H]+	189.1	20	91
Phosphoenolpyruvic acid	PEP	HMDB0000263	138-08-9	C00074	13.2	3	C3H5O6P	Negative	[M-H]-	167	28	79	Negative	[M-H]-	167	80	63	Negative	[M-H]-	170	28	79
Phosphoglyceric acid isomer A					12.35	5	C3H7O7P	Negative	[M-H]-	185	50	79	Negative	[M-H]-	185	10	97	Negative	[M-H]-	188	50	79
Phosphoglyceric acid isomer B					12.62	5	C3H7O7P	Negative	[M-H]-	185	50	79	Negative	[M-H]-	185	10	97	Negative	[M-H]-	188	50	79
Phosphoribose pyrophosphate		HMDB0000280	7540-64-9	C00119	17.1	6	C5H13O14P3	Negative	[M-H]-	388.9	12	291	Negative	[M-H]-	388.9	16	177	Negative	[M-H]-	437.3	16	391.2
Picolinic acid		HMDB0002243	98-98-6	C10164	4.6	4	C6H5NO2	Positive	[M+H]+	124	20	78	Positive	[M+H]+	124	8	105.9
Proline		HMDB0000162	147-85-3	C00148	8.57	3	C5H9NO2	Positive	[M+H]+	116.1	30	43	Positive	[M+H]+	116.1	30	30	Positive	[M+H]+	121.1	30	45
Proline Betaine		HMDB0004827	471-87-4	C10172	7	4	C7H13NO2	Positive	[M+H]+	144.1	32	58	Positive	[M+H]+	144.1	24	84
Propionyl-Coenzyme A	Propionyl-CoA	HMDB0001275	317-66-8	C00100	8.7	3	C24H40N7O17P3S	Positive	[M+H]+	824.1	35	317	Negative	[M-H]-	822.1	38	408	Negative	[M+H]+	822.1	60	159
Propionylcarnitine	carnitine-C3	HMDB0000824	17298-37-2	C03017	6.55	3.5	C10H19NO4	Positive	[M+H]+	218.1	24	85	Positive	[M+H]+	218.1	36	57	Positive	[M+H]+	228.1	24	89
Pyruvic acid		HMDB0000243	127-17-3	C00022	2.8	5	C3H4O3	Negative	[M-H]-	87	4	41	Negative	[M-H]-	87	36	43	Negative	[M-H]-	90	4	45
Quinic Acid		HMDB0003072	77-95-2	C06746	6.5	3	C7H12O6	Negative	[M-H]-	191.1	30	85	Negative	[M-H]-	191.1	22	127	Negative	[M-H]-	198.1	30	89
Quinolinic acid		HMDB0000232	89-00-9	C03722	9.3	4	C7H5NO4	Negative	[M-H]-	166	8	78	Negative	[M-H]-	166	4	122
Quinolinic acid anhydride			699-98-9		9.45	3	C7H3NO3	Positive	[M+H]+	150	24	78	Positive	[M+H]+	150	80	52
Riboflavin		HMDB0000244	83-88-5	C00255	3.9	3	C17H20N4O6	Positive	[M+H]+	377.2	28	243	Positive	[M+H]+	377.2	40	172	Positive	[M+H]+	394.2	28	184
s-adenosyl-homocysteine	SAH	HMDB0000939	979-92-0	C00021	9.3	3	C14H20N6O5S	Positive	[M+H]+	385.1	48	136	Positive	[M+H]+	385.1	20	134.1	Positive	[M+H]+	399.1	48	141
s-adenosyl-methionine	SAM	HMDB0062709	29908-03-0	C00019	13.23	4	C15H22N6O5S	Positive	[M+H]+	399.1	36	136	Positive	[M+H]+	399.1	16	250	Positive	[M+H]+	414.1	36	141
Seduheptulose-7-phosphate	S7P	HMDB0001068	2646-35-7	C00281	11.9	3	C7H15O10P	Negative	[M-H]-	289	17	79	Negative	[M-H]-	289	50	97	Negative	[M-H]-	296	17	97
Serine		HMDB0000187	56-45-1	C00065	10.7	3	C3H7NO3	Negative	[M-H]-	104	10	74	Negative	[M-H]-	104	10	104	Negative	[M-H]-	107	10	76
Serotonin		HMDB0000259	50-67-9	C00780	11.7	3	C10H12N2O	Positive	[M+H]+	177.1	32	115	Positive	[M+H]+	177.1	12	160
Shikimic Acid		HMDB0003070	138-59-0	C00493	8.45	3	C7H10O5	Negative	[M-H]-	173	22	93	Negative	[M-H]-	173	6	111	Negative	[M-H]-	180	22	99
Spermidine		HMDB0001257	124-20-9	C00315	17.45	3	C7H19N3	Positive	[M+H]+	146.2	18	72	Positive	[M+H]+	146.2	10	129	Positive	[M+H]+	153.2	18	76
Streptomycin		HMDB0015214	57-92-1		18.9	6	C21H39N7O12	Positive	[M+H]+	582.3	25	263.1	Positive	[M+H]+	582.3	60	246.1
Succinic Acid		HMDB0000254	110-15-6	C00042	9.76	3	C4H6O4	Negative	[M-H]-	117	10	73						Negative	[M-H]-	121	10	76
Succinyl-Coenzyme A	Succinyl-CoA	HMDB0001022	604-98-8	C00091	12.7	3	C25H40N7O19P3S	Positive	[M+H]+	868.1	42	361	Positive	[M+H]+	868.1	74	136	Positive	[M+H]+	893.1	42	376
Sucrose		HMDB0000258	57-50-1	C00089	10.49	6	C12H22O11	Negative	[M-H]-	341.1	10	179	Negative	[M-H]-	341.1	22	89	Negative	[M-H]-	353.1	22	92
Tartaric Acid		HMDB0029878	147-71-7	C02107	10.5	3	C4H6O6	Negative	[M-H]-	149	14	87	Negative	[M-H]-	149	18	73	Negative	[M-H]-	153	14	90
Taurine		HMDB0000251	107-35-7	C00245	8.8	3	C2H7NO3S	Negative	[M-H]-	124	22	80	Negative	[M-H]-	124	66	64	Negative	[M-H]-	126	22	80
Tetradecanoylcarnitine	carnitine-C14	HMDB0005066	25597-07-3		1.85	3	C21H41NO4	Positive	[M+H]+	372.3	28	85	Positive	[M+H]+	372.3	72	57	Positive	[M+H]+	393.3	28	89
Thiamine		HMDB0000235	59-43-8	C00378	14.7	6	C12H17N4OS	Positive	[M+H]+	266.1	18	122	Positive	[M+H]+	266.1	14	123	Positive	[M+H]+	278.1	18	128
Threonine		HMDB0000167	72-19-5	C00188	9.4	4	C4H9NO3	Positive	[M+H]+	120.1	15	74	Positive	[M+H]+	120.1	15	102	Positive	[M+H]+	124.1	15	106
Thymidine		HMDB0000273	50-89-5	C00214	2.2	4	C10H14N2O5	Positive	[M+H]+	243.1	8	127	Negative	[M-H]-	241.1	8	125	Positive	[M+H]+	253.1	8	132
Thymidine diphosphate	TDP	HMDB0001274	491-97-4		10.46	3	C10H16N2O11P2	Negative	[M-H]-	401	80	79	Negative	[M-H]-	401	24	159	Negative	[M-H]-	411	80	79
Thymidine monophosphate	TMP	HMDB0001227	365-07-1	C00364	8.3	3	C10H15N2O8P	Negative	[M-H]-	321	16	194.8	Negative	[M-H]-	321	28	125.1	Negative	[M-H]-	331	16	200
Thymine		HMDB0000262	65-71-4	C00178	2.7	4	C5H6N2O2	Positive	[M+H]+	127	16	110	Positive	[M+H]+	127	24	54	Positive	[M+H]+	132	16	115
Trimethyl-5-aminovalerate			6778-33-2		12	4	C8H17NO2	Positive	[M+H]+	160.1	16	101.2	Positive	[M+H]+	160.1	28	55.2	Positive	[M+H]+	168.1	16	106.2
Trimethylamine N-oxide		HMDB0000925	1184-78-7	C01104	9.3	3	C3H9NO	Positive	[M+H]+	76.1	24	58.2	Positive	[M+H]+	76.1	44	42.3	Positive	[M+H]+	79.3	24	61.1
Trimethyllysine		HMDB0001325	19253-88-4	C03793	19.3	5	C9H20N2O2	Positive	[M+H]+	189.2	24	84	Positive	[M+H]+	189.2	16	60.1
Triose phosphate		HMDB0001473	57-04-5	C00111	10.33	3	C3H7O6P	Negative	[M-H]-	169	42	79	Negative	[M-H]-	169	80	63	Negative	[M-H]-	172	42	79
Tryptophan		HMDB0000929	73-22-3	C00078	6.5	3	C11H12N2O2	Positive	[M+H]+	205.1	10	188.1	Positive	[M+H]+	205.1	18	146	Positive	[M+H]+	216.1	10	199.1
Tyrosine		HMDB0000158	60-18-4	C00082	7.95	3	C9H11NO3	Negative	[M-H]-	180.1	14	119	Negative	[M-H]-	180.1	18	163.1	Negative	[M-H]-	189.1	18	172.1
Uracil		HMDB0000300	66-22-8	C00106	3	3	C4H4N2O2	Negative	[M-H]-	111	16	42						Negative	[M-H]-	115	16	43
Uridine		HMDB0000296	58-96-8	C00299	4.45	3	C9H12N2O6	Negative	[M-H]-	243.1	10	200	Negative	[M-H]-	243.1	6	111	Negative	[M-H]-	252.1	10	208
Uridine diphosphate	UDP	HMDB0000295	58-98-0	C00015	11.87	3	C9H14N2O12P2	Negative	[M-H]-	403	26	111	Negative	[M-H]-	403	80	79	Negative	[M-H]-	412	26	115
Uridine diphosphate glucuronic acid	UDP glucuronic acid	HMDB0000935	2616-64-0	C00167	13.1	3	C15H22N2O18P2	Negative	[M-H]-	579	28	403	Negative	[M-H]-	579	24	323	Negative	[M-H]-	594	28	412
Uridine diphosphate hexose	UDP-hexose	HMDB0000286	133-89-1	C00029	10.8	3	C15H24N2O17P2	Negative	[M-H]-	565	24	323	Negative	[M-H]-	565	32	241	Negative	[M-H]-	580	24	332
Uridine diphosphate N-acetyl glucosamine	UDP-GlcNAc	HMDB0000290	528-04-1	C00043	9.91	3	C17H27N3O17P2	Negative	[M-H]-	606.1	30	385	Negative	[M-H]-	606.1	38	273	Negative	[M-H]-	623.1	30	282
Uridine monophosphate	UMP	HMDB0000288	58-97-9	C00105	10.05	3	C9H13N2O9P	Negative	[M-H]-	323	62	79	Negative	[M-H]-	323	30	97	Negative	[M-H]-	332	62	79
Uridine triphosphate	UTP	HMDB0000285	63-39-8	C00075	12.7	5	C9H15N2O15P3	Negative	[M-H]-	483	34	159	Negative	[M-H]-	483	22	385	Negative	[M-H]-	492	34	159
Valine		HMDB0000883	72-18-4	C00183	7.7	3	C5H11NO2	Positive	[M+H]+	118.1	10	72	Positive	[M+H]+	118.1	22	55	Positive	[M+H]+	123.1	10	76
Valyrylcarnitine	carnitine-C5	HMDB0000688	31023-24-2		4.8	3	C12H23NO4	Positive	[M+H]+	246.2	24	85	Positive	[M+H]+	246.2	44	57	Positive	[M+H]+	258.2	24	89
Xanthine		HMDB0000292	69-89-6	C00385	5.35	3	C5H4N4O2	Negative	[M-H]-	151	24	108	Positive	[M+H]+	153	16	136	Positive	[M-H]-	156	16	141
Xanthosine		HMDB0000299	146-80-5	C01762	6.1	3	C10H12N4O6	Positive	[M+H]+	285.1	8	153	Negative	[M-H]-	283.1	16	151	Negative	[M+H]+	293.1	16	156

## Sheet: 23-07-06
RT.[min]	m/z.meas,	Δm/z.[ppm]	Δm/z.[mDa]	M.meas,	mSigma	Ions	MS/MS	MS/MS.score	Name	Molecular.Formula	AQ	Annotation.Source	Annotations	NC_Exp0607_1	NC_Exp0607_2	Prog_Young_Frozen_Exp0607_ID6_1	HSPC_Young_Frozen_Exp0607_ID6_1	Prog_Young_Frozen_Exp0607_ID6_2	HSPC_Young_Frozen_Exp0607_ID6_2	NC_Exp0607_3	HSPC_Aged_Frozen_Exp0607_ID18_1
8.18	369.35116	-1.143	-0.422	386.35444	3.6	[M-OH]+	TRUE	0	Cholesterol	C27H46O	MANUAL	MCF metabolite collection_2023-12-01	Spectral Library - MCF metabolite collection_2023-12-01	10131	8427	49550	52212	55672	56231	5831	43967
4.74	524.3704	-1.269	-0.666	523.36312	14	[M+H]+	TRUE	834.1	LPC 18:0-SN1	C26H54NO7P	10210	Lipids-VS69-Pos,msp	SmartFormula - mzdev: -0,0004 mSigma: 28,82, , Spectral Library - Lipids-VS69-Pos,msp, Spectral Library - Lipids-VS69-Pos,msp, Spectral Library - Lipids-VS69-Pos,msp	15501	5147	17799	20404	13104	22312	1534	28034
9.02	760.58475	-0.441	-0.335	759.57776	8.3000000000000007	[M+H]+, [M+K]+, [M+Na]+	TRUE	880.8	PC 34:1	C42H82NO8P	20210	0	Lipid Species, Spectral Library - Lipids-VS69-Pos,msp, Lipid Species, Spectral Library - Lipids-VS69-Pos,msp, Spectral Library - Lipids-VS69-Pos,msp, SmartFormula - mzdev: -0,0003 mSigma: 8,28,	69970	45022	3674407	1926482	3881059	2266008	30151	2608394
8.14	782.56883	-0.773	-0.605	781.56147	8.6	[M+H]+, [M+K]+, [M+Na]+	TRUE	910.6	PC 36:4	C44H80NO8P	20210	0	SmartFormula - mzdev: -0,0006 mSigma: 8,65, , Spectral Library - Lipids-VS69-Pos,msp, Lipid Species, Spectral Library - Lipids-VS69-Pos,msp, Spectral Library - Lipids-VS69-Pos,msp, Lipid Species	29190	12533	2144779	1319797	2296448	1549933	7341	1362819
9.04	810.60014	-0.732	-0.593	809.59298	26.3	[M+H]+, [M+Na]+	TRUE	902.8	PC 38:4	C46H84NO8P	20210	0	Lipid Species, Spectral Library - Lipids-VS69-Pos,msp, Spectral Library - Lipids-VS69-Pos,msp, SmartFormula - mzdev: -0,0003 mSigma: 51,93, , SmartFormula - mzdev: -0,0006 mSigma: 26,32, , Spectral Library - Lipids-VS69-Pos,msp, Lipid Species, SmartFormula - mzdev: 0,0005 mSigma: 42,91,	19392	5746	1332025	1562453	1356251	1835470	3718	1491212
9.18	786.60087	0.17	0.134	785.59344	20	[M+H]+, [M+Na]+	TRUE	909.9	PC 36:2	C44H84NO8P	20210	0	Spectral Library - Lipids-VS69-Pos,msp, Lipid Species, Spectral Library - Lipids-VS69-Pos,msp, Lipid Species, SmartFormula - mzdev: 0,0001 mSigma: 19,99,	78473	5492	1697793	1217973	1788724	1401554	10789	1386207
8.74	834.59998	-0.899	-0.75	833.59271	95.9	[M+H]+	TRUE	707.5	PC 40:6	C48H84NO8P	20110	0	Lipid Species, Spectral Library - Lipids-VS69-Pos,msp, Lipid Species, SmartFormula - mzdev: -0,0007 mSigma: 95,87, , SmartFormula - mzdev: 0,0004 mSigma: 79,44, , SmartFormula - mzdev: -0,0004 mSigma: 116,31, , Spectral Library - Lipids-VS69-Pos,msp	5917	0	89705	57010	86602	64337	0	55668
7.45	830.56897	-0.561	-0.466	829.56169	22.7	[M+H]+	TRUE	935.6	PC 40:8	C48H80NO8P	20210	0	Spectral Library - Lipids-VS69-Pos,msp, SmartFormula - mzdev: -0,0002 mSigma: 22,00, , Lipid Species, Lipid Species, SmartFormula - mzdev: -0,0005 mSigma: 22,71, , SmartFormula - mzdev: 0,0007 mSigma: 81,07, , Spectral Library - Lipids-VS69-Pos,msp	239	0	37071	12485	33428	14362	0	44066
8.04	706.53734	-1.12	-0.791	705.5302	16.7	[M+H]+, [M+Na]+	TRUE	807.8	PC 30:0	C38H76NO8P	10210	0	SmartFormula - mzdev: -0,0005 mSigma: 40,20, , Spectral Library - Lipids-VS69-Pos,msp, Lipid Species, Spectral Library - Lipids-VS69-Pos,msp, Spectral Library - Lipids-VS69-Pos,msp	29453	6960	60149	63672	59912	69117	5415	96885
8.46	720.55295	-1.148	-0.827	719.54568	15.3	[M+H]+	TRUE	992	PC 31:0	C39H78NO8P	10220	Lipids-VS69-Pos,msp	Spectral Library - Lipids-VS69-Pos,msp, SmartFormula - mzdev: -0,0005 mSigma: 39,92,	6712	137	30280	28275	29604	32627	384	46128
8.43	716.52121	-1.777	-1.274	715.51393	71.900000000000006	[M+H]+	TRUE	799	PC 31:2	C39H74NO8P	10110	Lipids-VS69-Pos,msp	SmartFormula - mzdev: -0,0028 mSigma: 54,91, , Spectral Library - Lipids-VS69-Pos,msp, SmartFormula - mzdev: -0,0010 mSigma: 92,90, , SmartFormula - mzdev: 0,0014 mSigma: 60,24, , SmartFormula - mzdev: -0,0013 mSigma: 71,92,	0	0	16531	11633	15068	12904	0	8997
8.95	734.56879	-0.871	-0.64	733.56206	11.4	[M+H]+, [M+Na]+	TRUE	946.8	PC 32:0	C40H80NO8P	20210	0	Spectral Library - Lipids-VS69-Pos,msp, Lipid Species, SmartFormula - mzdev: -0,0006 mSigma: 11,43, , Spectral Library - Lipids-VS69-Pos,msp	92776	29394	641643	650910	676701	774608	15213	735194
8.17	732.55301	-1.056	-0.773	731.54581	16.899999999999999	[M+H]+, [M+Na]+	TRUE	922.1	PC 32:1	C40H78NO8P	10210	0	SmartFormula - mzdev: -0,0005 mSigma: 38,49, , Lipid Species, Spectral Library - Lipids-VS69-Pos,msp	12940	6340	275950	185096	301025	212669	16483	215940
7.54	730.53692	-1.658	-1.212	729.52964	15.4	[M+H]+	TRUE	917.3	PC 32:2	C40H76NO8P	10210	0	Spectral Library - Lipids-VS69-Pos,msp, SmartFormula - mzdev: -0,0012 mSigma: 15,38, , SmartFormula - mzdev: -0,0009 mSigma: 9,61, , Lipid Species, Spectral Library - Lipids-VS69-Pos,msp	0	0	11659	7589	12538	12792	463	19633
9.29	748.5838	-1.719	-1.287	747.57652	36	[M+H]+	TRUE	984.3	PC 33:0	C41H82NO8P	10120	Lipids-VS69-Pos,msp	SmartFormula - mzdev: 0,0014 mSigma: 15,46, , SmartFormula - mzdev: -0,0028 mSigma: 11,84, , Spectral Library - Lipids-VS69-Pos,msp	156	0	7493	12371	12144	8412	0	38471
8.53	746.56845	-1.32	-0.986	745.56117	17.600000000000001	[M+H]+	TRUE	992.3	PC 33:1	C41H80NO8P	10220	Lipids-VS69-Pos,msp	Spectral Library - Lipids-VS69-Pos,msp, SmartFormula - mzdev: -0,0007 mSigma: 19,76,	0	8785	67830	40229	65994	45100	4660	57007
10.12	762.60078	0.064	0.049	761.59347	13	[M+H]+, [M+Na]+	TRUE	808.9	PC 34:0	C42H84NO8P	20210	0	SmartFormula - mzdev: 0,0000 mSigma: 12,96, , Lipid Species, Spectral Library - Lipids-VS69-Pos,msp, Spectral Library - Lipids-VS69-Pos,msp	18405	3077	197761	134927	206037	155552	192	203344
8.3	758.569	-0.572	-0.434	757.56194	20.100000000000001	[M+H]+, [M+Na]+	TRUE	938.6	PC 34:2	C42H80NO8P	20210	0	SmartFormula - mzdev: -0,0001 mSigma: 41,87, , Lipid Species, Spectral Library - Lipids-VS69-Pos,msp, Spectral Library - Lipids-VS69-Pos,msp, Spectral Library - Lipids-VS69-Pos,msp, SmartFormula - mzdev: -0,0004 mSigma: 20,10, , Spectral Library - Lipids-VS69-Pos,msp	46816	61562	1086660	693149	1074643	792269	15389	596016
7.65	756.5553	2.003	1.515	755.54802	34.299999999999997	[M+H]+	TRUE	838.2	PC 34:3	C42H78NO8P	10210	0	Spectral Library - Lipids-VS69-Pos,msp, Lipid Species, SmartFormula - mzdev: -0,0000 mSigma: 24,40,	4280	10649	83636	47757	84434	42532	14517	43094
7.41	754.53774	-0.513	-0.387	753.53047	26.3	[M+H]+	TRUE	886.6	PC 34:4	C42H76NO8P	20210	0	Spectral Library - Lipids-VS69-Pos,msp, SmartFormula - mzdev: -0,0001 mSigma: 6,02, , Spectral Library - Lipids-VS69-Pos,msp, Lipid Species	215	236	5763	7285	10467	8741	0	16505
9.53	774.60018	-0.718	-0.556	773.5929	31.4	[M+H]+	TRUE	991.7	PC 35:1	C43H84NO8P	20120	Lipids-VS69-Pos,msp	Spectral Library - Lipids-VS69-Pos,msp, SmartFormula - mzdev: -0,0006 mSigma: 31,39, , SmartFormula - mzdev: -0,0002 mSigma: 56,56,	790	168	45501	26591	45476	28404	0	44161
8.73	772.58577	0.893	0.69	771.5785	24.9	[M+H]+	TRUE	992.6	PC 35:2	C43H82NO8P	20120	Lipids-VS69-Pos,msp	Spectral Library - Lipids-VS69-Pos,msp, SmartFormula - mzdev: 0,0007 mSigma: 24,91,	0	0	50270	34802	46028	39925	0	35487
10.21	788.6164	0.023	0.018	787.60877	23.5	[M+H]+, [M+Na]+	TRUE	864.2	PC 36:1	C44H86NO8P	20210	0	SmartFormula - mzdev: 0,0000 mSigma: 23,50, , Spectral Library - Lipids-VS69-Pos,msp, Spectral Library - Lipids-VS69-Pos,msp, Lipid Species, Spectral Library - Lipids-VS69-Pos,msp, SmartFormula - mzdev: 0,0003 mSigma: 47,06, , Spectral Library - Lipids-VS69-Pos,msp	11389	4002	799200	628606	753272	741448	359	909049
10.47	788.61633	-0.067	-0.052	787.60905	24.8	[M+H]+	TRUE	822.7	PC 36:1	C44H86NO8P	20210	0	Lipid Species, SmartFormula - mzdev: 0,0003 mSigma: 48,09, , SmartFormula - mzdev: -0,0001 mSigma: 24,78, , Spectral Library - Lipids-VS69-Pos,msp	107	238	0	0	77797	0	0	0
8.37	784.58456	-0.667	-0.524	783.57749	21.5	[M+H]+, [M+Na]+	TRUE	842.3	PC 36:3	C44H82NO8P	20210	0	SmartFormula - mzdev: 0,0006 mSigma: 47,07, , Lipid Species, Spectral Library - Lipids-VS69-Pos,msp, Spectral Library - Lipids-VS69-Pos,msp, SmartFormula - mzdev: -0,0002 mSigma: 46,21, , SmartFormula - mzdev: -0,0005 mSigma: 21,51,	15860	0	1085785	697402	1106925	698586	5698	554776
7.76	782.56951	0.096	0.075	781.56223	14.2	[M+H]+	TRUE	819.2	PC 36:4	C44H80NO8P	20210	0	SmartFormula - mzdev: 0,0001 mSigma: 14,24, , Lipid Species, Spectral Library - Lipids-VS69-Pos,msp, Spectral Library - Lipids-VS69-Pos,msp	504	0	120644	71519	121836	82058	0	45185
7.54	780.55389	0.137	0.107	779.54661	40.5	[M+H]+	TRUE	947.5	PC 36:5	C44H78NO8P	20210	0	Spectral Library - Lipids-VS69-Pos,msp, Lipid Species, SmartFormula - mzdev: 0,0004 mSigma: 65,74, , SmartFormula - mzdev: 0,0001 mSigma: 40,53,	2200	835	70739	33721	76016	42831	0	41308
10.02	796.5846	-0.602	-0.48	795.57733	32.4	[M+H]+	TRUE	932.8	PC 37:4	C45H82NO8P	20120	Lipids-VS69-Pos,msp	SmartFormula - mzdev: -0,0002 mSigma: 56,71, , SmartFormula - mzdev: -0,0005 mSigma: 32,37, , Spectral Library - Lipids-VS69-Pos,msp, Spectral Library - Lipids-VS69-Pos,msp, SmartFormula - mzdev: 0,0007 mSigma: 37,18,	0	258	30020	17624	26470	17851	0	31794
8.54	796.58435	-0.922	-0.735	795.57707	25.7	[M+H]+	TRUE	986.8	PC 37:4	C45H82NO8P	20120	Lipids-VS69-Pos,msp	Spectral Library - Lipids-VS69-Pos,msp, Spectral Library - Lipids-VS69-Pos,msp, SmartFormula - mzdev: -0,0007 mSigma: 25,70, , SmartFormula - mzdev: 0,0004 mSigma: 43,92, , SmartFormula - mzdev: -0,0004 mSigma: 49,89,	0	0	47718	37674	52209	30357	142	45215
8.37	792.55438	0.751	0.595	791.5471	34.4	[M+H]+	TRUE	760.4	PC 37:6	C45H78NO8P	20110	Lipids-VS69-Pos,msp	SmartFormula - mzdev: 0,0006 mSigma: 34,41, , Spectral Library - Lipids-VS69-Pos,msp, Spectral Library - Lipids-VS69-Pos,msp	524	0	18392	4847	19309	3979	0	7934
10.27	814.63184	-0.239	-0.195	813.62456	16.7	[M+H]+	TRUE	831.3	PC 38:2	C46H88NO8P	20210	0	Spectral Library - Lipids-VS69-Pos,msp, Spectral Library - Lipids-VS69-Pos,msp, SmartFormula - mzdev: -0,0002 mSigma: 16,65, , Lipid Species, Spectral Library - Lipids-VS69-Pos,msp, Spectral Library - Lipids-VS69-Pos,msp	1334	0	97374	20028	95828	17412	0	110849
9.53	812.61527	-1.366	-1.11	811.608	11.4	[M+H]+	TRUE	812.5	PC 38:3	C46H86NO8P	10210	0	Spectral Library - Lipids-VS69-Pos,msp, Spectral Library - Lipids-VS69-Pos,msp, Lipid Species, SmartFormula - mzdev: -0,0008 mSigma: 36,68, , SmartFormula - mzdev: 0,0000 mSigma: 59,11,	1176	0	157900	211166	157733	238467	0	98891
8.55	810.59979	-1.164	-0.944	809.59251	12	[M+H]+	TRUE	851.4	PC 38:4	C46H84NO8P	10210	0	Lipid Species, SmartFormula - mzdev: -0,0006 mSigma: 37,54, , SmartFormula - mzdev: 0,0002 mSigma: 57,56, , Spectral Library - Lipids-VS69-Pos,msp, Spectral Library - Lipids-VS69-Pos,msp, Spectral Library - Lipids-VS69-Pos,msp	312	0	105815	233560	0	0	0	42367
8.71	810.60035	-0.469	-0.38	809.59308	41.9	[M+H]+	TRUE	895.6	PC 38:4	C46H84NO8P	20210	0	SmartFormula - mzdev: -0,0001 mSigma: 66,59, , Lipid Species, Spectral Library - Lipids-VS69-Pos,msp, Spectral Library - Lipids-VS69-Pos,msp, SmartFormula - mzdev: 0,0008 mSigma: 27,62, , SmartFormula - mzdev: -0,0004 mSigma: 41,90, , Spectral Library - Lipids-VS69-Pos,msp	0	0	266706	183452	375836	260454	542	189566
8.19	808.58419	-1.101	-0.89	807.57715	15.3	[M+H]+, [M+K]+, [M+Na]+	TRUE	903.8	PC 38:5	C46H82NO8P	10210	0	Spectral Library - Lipids-VS69-Pos,msp, Spectral Library - Lipids-VS69-Pos,msp, SmartFormula - mzdev: -0,0006 mSigma: 40,79, , SmartFormula - mzdev: 0,0003 mSigma: 54,70, , Lipid Species, Spectral Library - Lipids-VS69-Pos,msp	14538	7691	1283796	830694	1408376	957253	4443	1048495
7.62	806.56865	-0.972	-0.784	805.56171	20.9	[M+H]+, [M+Na]+	TRUE	925.6	PC 38:6	C46H80NO8P	20210	0	SmartFormula - mzdev: -0,0005 mSigma: 43,48, , Lipid Species, SmartFormula - mzdev: 0,0004 mSigma: 51,54, , SmartFormula - mzdev: -0,0008 mSigma: 20,95, , Spectral Library - Lipids-VS69-Pos,msp, Spectral Library - Lipids-VS69-Pos,msp	1436	0	179777	83290	195693	98768	721	105333
7.89	806.56877	-0.82	-0.662	805.56149	89	[M+H]+	TRUE	945.8	PC 38:6	C46H80NO8P	20110	0	SmartFormula - mzdev: -0,0004 mSigma: 109,13, , Spectral Library - Lipids-VS69-Pos,msp, SmartFormula - mzdev: 0,0005 mSigma: 75,77, , SmartFormula - mzdev: -0,0007 mSigma: 88,99, , Lipid Species	13389	3009	134159	55516	131982	60487	0	52594
9.86	838.63091	-1.338	-1.122	837.62363	24	[M+H]+	TRUE	848.5	PC 40:4	C48H88NO8P	10210	0	SmartFormula - mzdev: 0,0000 mSigma: 45,40, , SmartFormula - mzdev: -0,0008 mSigma: 49,13, , Spectral Library - Lipids-VS69-Pos,msp, Spectral Library - Lipids-VS69-Pos,msp, Spectral Library - Lipids-VS69-Pos,msp, Lipid Species, Spectral Library - Lipids-VS69-Pos,msp	0	0	47524	43277	46636	35414	0	56935
9.06	836.6166	0.256	0.214	835.60908	11.9	[M+H]+, [M+Na]+	TRUE	890.8	PC 40:5	C48H86NO8P	20210	0	Spectral Library - Lipids-VS69-Pos,msp, Spectral Library - Lipids-VS69-Pos,msp, Lipid Species, SmartFormula - mzdev: 0,0002 mSigma: 11,90,	928	0	149365	112250	147370	129206	0	136371
8.27	834.6011	0.44	0.367	833.59363	35.1	[M+H]+, [M+Na]+	TRUE	901	PC 40:6	C48H84NO8P	20210	0	Spectral Library - Lipids-VS69-Pos,msp, SmartFormula - mzdev: 0,0004 mSigma: 35,09, , Spectral Library - Lipids-VS69-Pos,msp, Spectral Library - Lipids-VS69-Pos,msp, Lipid Species, SmartFormula - mzdev: 0,0007 mSigma: 59,23,	331	0	178056	93739	181343	110074	0	102876
7.94	832.58512	0.047	0.039	831.57784	35.6	[M+H]+	TRUE	930.7	PC 40:7	C48H82NO8P	20210	0	Spectral Library - Lipids-VS69-Pos,msp, SmartFormula - mzdev: 0,0000 mSigma: 35,63, , SmartFormula - mzdev: 0,0004 mSigma: 54,39, , Lipid Species	0	95	132432	25927	133422	36111	0	33911
7.27	854.57055	1.305	1.115	853.56327	59	[M+H]+	TRUE	992.2	PC 42:10	C50H80NO8P	10120	Lipids-VS69-Pos,msp	SmartFormula - mzdev: -0,0004 mSigma: 15,16, , Spectral Library - Lipids-VS69-Pos,msp	0	0	12711	3139	11873	5103	0	8797
7.97	858.60116	0.5	0.429	857.59389	26	[M+H]+	TRUE	953.7	PC 42:8	C50H84NO8P	20210	0	SmartFormula - mzdev: 0,0004 mSigma: 25,99, , SmartFormula - mzdev: 0,0007 mSigma: 48,12, , Lipid Species, Spectral Library - Lipids-VS69-Pos,msp	0	0	32072	14505	31604	18089	0	22760
7.49	856.58457	-0.603	-0.516	855.57729	43.9	[M+H]+	TRUE	990.9	PC 42:9	C50H82NO8P	20120	Lipids-VS69-Pos,msp	SmartFormula - mzdev: -0,0005 mSigma: 43,91, , SmartFormula - mzdev: -0,0002 mSigma: 66,78, , Spectral Library - Lipids-VS69-Pos,msp, SmartFormula - mzdev: 0,0006 mSigma: 34,36, , Spectral Library - Lipids-VS69-Pos,msp, SmartFormula - mzdev: 0,0003 mSigma: 57,44,	0	0	18478	6952	19260	7757	0	10282
11.36	748.62216	0.929	0.695	747.61489	15	[M+H]+	TRUE	818.9	PC O-34:0	C42H86NO7P	20210	0	Spectral Library - Lipids-VS69-Pos,msp, SmartFormula - mzdev: 0,0007 mSigma: 14,98, , Spectral Library - Lipids-VS69-Pos,msp, Spectral Library - Lipids-VS69-Pos,msp, Lipid Species	426	0	30596	12230	37252	9985	0	22417
9.89	746.60511	-0.947	-0.707	745.59784	24.6	[M+H]+, [M+Na]+	TRUE	732.3	PC O-34:1	C42H84NO7P	20210	0	Spectral Library - Lipids-VS69-Pos,msp, Spectral Library - Lipids-VS69-Pos,msp, SmartFormula - mzdev: -0,0007 mSigma: 24,56, , Lipid Species, Spectral Library - Lipids-VS69-Pos,msp, SmartFormula - mzdev: -0,0004 mSigma: 49,57,	499	295	191601	119159	196204	138416	195	185026
8.99	744.58978	-0.517	-0.385	743.58251	51.3	[M+H]+	TRUE	854.3	PC O-34:2	C42H82NO7P	20110	0	Spectral Library - Lipids-VS69-Pos,msp, Spectral Library - Lipids-VS69-Pos,msp, SmartFormula - mzdev: -0,0004 mSigma: 51,31, , SmartFormula - mzdev: -0,0001 mSigma: 76,28, , Lipid Species, Spectral Library - Lipids-VS69-Pos,msp	0	179	35208	8562	35367	21279	0	19620
8.47	748.52728	-0.38	-0.285	747.51967	14.3	[M+H]+, [M+Na]+	TRUE	755.6	PC O-35:7	C43H74NO7P	20210	Lipids-VS69-Pos,msp	Spectral Library - Lipids-VS69-Pos,msp, SmartFormula - mzdev: -0,0003 mSigma: 14,33, , SmartFormula - mzdev: 0,0000 mSigma: 15,74,	2014	656	34266	32907	38311	40062	0	23358
8.77	768.58933	-1.09	-0.838	767.58254	21	[M+H]+, [M+Na]+	TRUE	796.5	PC O-36:4	C44H82NO7P	10210	0	Spectral Library - Lipids-VS69-Pos,msp, Spectral Library - Lipids-VS69-Pos,msp, Spectral Library - Lipids-VS69-Pos,msp, SmartFormula - mzdev: -0,0005 mSigma: 45,95, , Lipid Species, SmartFormula - mzdev: 0,0003 mSigma: 47,40,	3440	964	220253	134800	241653	167222	534	187562
8.55	766.57389	-0.821	-0.629	765.56661	19.399999999999999	[M+H]+	TRUE	840	PC O-36:5	C44H80NO7P	20210	0	Lipid Species, SmartFormula - mzdev: -0,0003 mSigma: 6,50, , Spectral Library - Lipids-VS69-Pos,msp, Spectral Library - Lipids-VS69-Pos,msp, SmartFormula - mzdev: -0,0006 mSigma: 19,44, , Spectral Library - Lipids-VS69-Pos,msp	0	0	62302	21087	68066	23475	0	23501
9.91	796.62092	-0.682	-0.543	795.61365	14.7	[M+H]+	TRUE	705.9	PC O-38:4	C46H86NO7P	20210	0	SmartFormula - mzdev: -0,0005 mSigma: 14,69, , Spectral Library - Lipids-VS69-Pos,msp, Spectral Library - Lipids-VS69-Pos,msp, Spectral Library - Lipids-VS69-Pos,msp, Lipid Species	260	0	102187	60927	104192	74109	63	113071
8.82	794.6048	-1.276	-1.014	793.59764	30.1	[M+H]+, [M+Na]+	TRUE	889.6	PC O-38:5	C46H84NO7P	10210	0	SmartFormula - mzdev: 0,0001 mSigma: 39,09, , SmartFormula - mzdev: -0,0007 mSigma: 54,86, , Spectral Library - Lipids-VS69-Pos,msp, Lipid Species, Spectral Library - Lipids-VS69-Pos,msp, Spectral Library - Lipids-VS69-Pos,msp	4332	1983	168830	210865	177575	242050	771	262534
8.45	792.59133	1.467	1.163	791.58405	25.4	[M+H]+	TRUE	775.7	PC O-38:6	C46H82NO7P	10210	0	Spectral Library - Lipids-VS69-Pos,msp, Lipid Species, SmartFormula - mzdev: -0,0004 mSigma: 22,79, , Spectral Library - Lipids-VS69-Pos,msp, Spectral Library - Lipids-VS69-Pos,msp	0	0	30969	7663	35862	9737	0	9364
10.36	746.56858	-1.144	-0.854	745.56187	33.9	[M+H]+, [M+Na]+	TRUE	719.2	PE 36:1	C41H80NO8P	10210	0	SmartFormula - mzdev: -0,0005 mSigma: 56,95, , Lipid Species, Lipid Species	0	7927	139944	126516	152089	153041	0	144559
9.16	718.53736	-1.077	-0.774	717.53005	13.2	[M+H]+, [M+Na]+	TRUE	875	PE 34:1	C39H76NO8P	10210	Lipids-VS69-Pos,msp	Spectral Library - Lipids-VS69-Pos,msp, SmartFormula - mzdev: -0,0005 mSigma: 15,76, , Spectral Library - Lipids-VS69-Pos,msp	1595	421	37396	29868	40638	33671	0	33206
9.26	744.55277	-1.364	-1.015	743.54549	29.6	[M+H]+	TRUE	925.2	PE 36:2	C41H78NO8P	10120	Lipids-VS69-Pos,msp	Spectral Library - Lipids-VS69-Pos,msp, Spectral Library - Lipids-VS69-Pos,msp, SmartFormula - mzdev: -0,0007 mSigma: 31,77,	7212	0	61878	29533	56806	33954	0	40542
9.4	744.55309	-0.936	-0.697	743.54581	24.6	[M+H]+	TRUE	949.8	PE 36:2	C41H78NO8P	20120	Lipids-VS69-Pos,msp	SmartFormula - mzdev: -0,0004 mSigma: 27,44, , SmartFormula - mzdev: -0,0007 mSigma: 24,59, , Spectral Library - Lipids-VS69-Pos,msp, Spectral Library - Lipids-VS69-Pos,msp, Spectral Library - Lipids-VS69-Pos,msp	0	0	64711	79906	72728	91820	0	86295
8.51	742.53702	-1.501	-1.115	741.52974	30.1	[M+H]+	TRUE	935.9	PE 36:3	C41H76NO8P	10120	Lipids-VS69-Pos,msp	Spectral Library - Lipids-VS69-Pos,msp, Spectral Library - Lipids-VS69-Pos,msp, SmartFormula - mzdev: -0,0011 mSigma: 30,07, , SmartFormula - mzdev: -0,0027 mSigma: 44,15, , SmartFormula - mzdev: -0,0008 mSigma: 43,25, , SmartFormula - mzdev: 0,0016 mSigma: 28,85,	2129	234	44103	28358	31845	21353	0	27827
8.27	740.52223	-0.346	-0.256	739.51466	6.9	[M+H]+, [M+Na]+	TRUE	927.1	PE 36:4	C41H74NO8P	20220	Lipids-VS69-Pos,msp	SmartFormula - mzdev: -0,0003 mSigma: 6,94, , Spectral Library - Lipids-VS69-Pos,msp, Spectral Library - Lipids-VS69-Pos,msp	3155	375	62251	42350	66601	48903	391	39163
9.21	768.55313	-0.842	-0.647	767.54577	13.9	[M+H]+, [M+Na]+	TRUE	934.6	PE 38:4	C43H78NO8P	20220	Lipids-VS69-Pos,msp	Spectral Library - Lipids-VS69-Pos,msp, SmartFormula - mzdev: -0,0006 mSigma: 13,92, , Spectral Library - Lipids-VS69-Pos,msp, Spectral Library - Lipids-VS69-Pos,msp, Spectral Library - Lipids-VS69-Pos,msp	16180	4971	547572	407835	581717	487169	2347	404271
8.35	766.53774	-0.507	-0.389	765.53055	16.5	[M+H]+, [M+Na]+	TRUE	906.8	PE 38:5	C43H76NO8P	20220	Lipids-VS69-Pos,msp	Spectral Library - Lipids-VS69-Pos,msp, Spectral Library - Lipids-VS69-Pos,msp, Spectral Library - Lipids-VS69-Pos,msp, Spectral Library - Lipids-VS69-Pos,msp, SmartFormula - mzdev: -0,0004 mSigma: 16,53,	3363	213	165373	87235	173742	97235	415	103635
7.74	764.52275	0.346	0.265	763.51547	47.4	[M+H]+	TRUE	600.7	PE 38:6	C43H74NO8P	20210	0	SmartFormula - mzdev: 0,0006 mSigma: 45,80, , Lipid Species, Spectral Library - Lipids-VS69-Pos,msp, SmartFormula - mzdev: 0,0003 mSigma: 47,41, , Spectral Library - Lipids-VS69-Pos,msp	0	0	10392	5751	13476	6800	0	3581
8.04	764.52203	-0.587	-0.449	763.51476	27.3	[M+H]+	TRUE	745.4	PE 38:6	C43H74NO8P	20110	Lipids-VS69-Pos,msp	SmartFormula - mzdev: 0,0007 mSigma: 84,46, , SmartFormula - mzdev: -0,0001 mSigma: 21,99, , Spectral Library - Lipids-VS69-Pos,msp, SmartFormula - mzdev: -0,0004 mSigma: 27,33, , Spectral Library - Lipids-VS69-Pos,msp	6164	333	12615	7856	12002	9053	0	4899
8.1	790.53757	-0.706	-0.558	789.5303	61.3	[M+H]+	TRUE	717.7	PE 40:7	C45H76NO8P	20110	Lipids-VS69-Pos,msp	Spectral Library - Lipids-VS69-Pos,msp, Spectral Library - Lipids-VS69-Pos,msp, Spectral Library - Lipids-VS69-Pos,msp, SmartFormula - mzdev: 0,0006 mSigma: 15,90,	1702	0	19961	6511	20378	10190	0	9242
8.75	724.52692	-0.897	-0.65	723.51972	10.9	[M+H]+, [M+Na]+	TRUE	969.6	PE O-36:5; PE O-16:1_20:4	C41H74NO7P	20220	Lipids-VS69-Pos,msp	Spectral Library - Lipids-VS69-Pos,msp, SmartFormula - mzdev: -0,0006 mSigma: 10,85,	5637	2571	218420	212908	231002	248145	814	211795
9.5	752.55823	-0.843	-0.634	751.55119	10.4	[M+H]+, [M+Na]+	TRUE	942.5	PE O-38:5; PE O-16:1_22:4	C43H78NO7P	20220	Lipids-VS69-Pos,msp	SmartFormula - mzdev: -0,0006 mSigma: 10,37, , Spectral Library - Lipids-VS69-Pos,msp	108	0	45366	22194	46361	23721	108	35748
9.84	752.55853	-0.452	-0.34	751.55114	11.5	[M+H]+, [M+Na]+	TRUE	949.5	PE O-38:5; PE O-18:1_20:4	C43H78NO7P	20220	Lipids-VS69-Pos,msp	SmartFormula - mzdev: -0,0003 mSigma: 11,54, , Spectral Library - Lipids-VS69-Pos,msp	1374	397	208754	187556	219289	220862	424	254333
8.79	750.54214	-1.441	-1.082	749.53481	4.5999999999999996	[M+H]+, [M+Na]+	TRUE	948.3	PE O-38:6; PE O-16:1_22:5	C43H76NO7P	10220	Lipids-VS69-Pos,msp	SmartFormula - mzdev: 0,0001 mSigma: 63,79, , Spectral Library - Lipids-VS69-Pos,msp	3716	2641	126867	61409	132226	73552	1607	88748
10.78	780.58952	-0.835	-0.652	779.58146	31.4	[M+H]+, [M+Na]+	TRUE	908.7	PE O-40:5; PE O-18:1_22:4	C45H82NO7P	20120	Lipids-VS69-Pos,msp	SmartFormula - mzdev: -0,0003 mSigma: 51,29, , SmartFormula - mzdev: 0,0005 mSigma: 48,23, , SmartFormula - mzdev: -0,0007 mSigma: 31,35, , Spectral Library - Lipids-VS69-Pos,msp	0	0	33449	10042	34480	6104	0	26586
9.46	776.5578	-1.371	-1.065	775.55053	31.8	[M+H]+	TRUE	758.1	PE O-40:7; PE O-18:1_22:6	C45H78NO7P	10110	Lipids-VS69-Pos,msp	SmartFormula - mzdev: -0,0008 mSigma: 6,77, , Spectral Library - Lipids-VS69-Pos,msp	416	152	27636	24211	29430	27145	0	21814
8.04	911.56176	-0.262	-0.239	888.57254	17.5	[M+Na]+	TRUE	671.2	PI 38:3	C47H85O13P	20210	0	Lipid Species, SmartFormula - mzdev: -0,0005 mSigma: 14,06, , Spectral Library - Lipids-VS69-Pos,msp, SmartFormula - mzdev: -0,0002 mSigma: 17,49,	0	0	14411	12007	15602	13013	0	4434
7.23	907.53007	-0.7	-0.635	884.54084	20.100000000000001	[M+Na]+	TRUE	809.1	PI 38:5	C47H81O13P	20210	0	Lipid Species, SmartFormula - mzdev: 0,0005 mSigma: 48,78, , Spectral Library - Lipids-VS69-Pos,msp, SmartFormula - mzdev: -0,0006 mSigma: 20,09,	63	0	9289	4701	10543	8645	0	10436
8.42	717.58991	-0.828	-0.594	716.58263	54.6	[M+H]+	TRUE	967.8	SM 35:1;O2	C40H81N2O6P	20120	Lipids-VS69-Pos,msp	Spectral Library - Lipids-VS69-Pos,msp, Spectral Library - Lipids-VS69-Pos,msp, Spectral Library - Lipids-VS69-Pos,msp, SmartFormula - mzdev: -0,0003 mSigma: 78,47, , SmartFormula - mzdev: -0,0006 mSigma: 54,58,	0	0	13104	10003	11971	12666	0	11879
7.99	703.57458	-0.393	-0.277	702.56709	12.1	[M+H]+, [M+Na]+	TRUE	917.8	SM 34:1;O2	C39H79N2O6P	20210	0	SmartFormula - mzdev: -0,0003 mSigma: 12,05, , Spectral Library - Lipids-VS69-Pos,msp, Lipid Species, Lipid Species, Spectral Library - Lipids-VS69-Pos,msp	39411	21655	810600	616810	849925	715027	11891	498160
8.9	731.60548	-0.922	-0.675	730.5982	27.9	[M+H]+	TRUE	925.8	SM 36:1;O2	C41H83N2O6P	20210	0	Lipid Species, SmartFormula - mzdev: -0,0004 mSigma: 52,79, , SmartFormula - mzdev: -0,0007 mSigma: 27,85, , Spectral Library - Lipids-VS69-Pos,msp, Lipid Species, Spectral Library - Lipids-VS69-Pos,msp	3744	126	30611	38349	33057	42557	296	43369
11.4	813.68389	-0.629	-0.512	812.6764	21.2	[M+H]+, [M+Na]+	TRUE	978.5	SM 42:2;O2	C47H93N2O6P	20210	0	SmartFormula - mzdev: -0,0005 mSigma: 21,22, , Spectral Library - Lipids-VS69-Pos,msp, SmartFormula - mzdev: -0,0002 mSigma: 46,52, , Spectral Library - Lipids-VS69-Pos,msp, Lipid Species, Lipid Species	18431	2540	204166	223176	218203	326214	6577	301931
7.63	689.55868	-0.754	-0.52	688.55141	34.1	[M+H]+	TRUE	997	SM 33:1;O2	C38H77N2O6P	20120	Lipids-VS69-Pos,msp	SmartFormula - mzdev: -0,0002 mSigma: 57,04, , Spectral Library - Lipids-VS69-Pos,msp, SmartFormula - mzdev: -0,0005 mSigma: 34,08,	0	0	17474	13661	19655	15552	114	18780
7.29	675.5433	-0.372	-0.251	674.53602	12.3	[M+H]+	TRUE	902.7	SM 32:1;O2	C37H75N2O6P	20210	0	SmartFormula - mzdev: -0,0003 mSigma: 12,30, , Spectral Library - Lipids-VS69-Pos,msp, Lipid Species	0	0	21983	16917	23076	17923	0	25604
8.33	705.59018	-0.45	-0.317	704.58291	10	[M+H]+	TRUE	854.5	SM 34:0;O2	C39H81N2O6P	20210	0	SmartFormula - mzdev: -0,0000 mSigma: 18,43, , Spectral Library - Lipids-VS69-Pos,msp, Lipid Species, SmartFormula - mzdev: -0,0003 mSigma: 10,00,	6389	1255	37356	45066	41506	54739	263	42694
7.38	701.55897	-0.325	-0.228	700.5517	15.5	[M+H]+	TRUE	922.6	SM 34:2;O2	C39H77N2O6P	20210	0	Spectral Library - Lipids-VS69-Pos,msp, Lipid Species, SmartFormula - mzdev: -0,0002 mSigma: 15,49,	356	0	22193	10162	23350	13284	0	14412
12.44	801.68351	-1.119	-0.897	800.67623	6.6	[M+H]+	TRUE	995.1	SM 41:1;O2	C46H93N2O6P	10220	Lipids-VS69-Pos,msp	SmartFormula - mzdev: -0,0006 mSigma: 32,29, , Spectral Library - Lipids-VS69-Pos,msp	213	0	11597	14884	13597	25331	0	27280
10.07	759.63711	-0.446	-0.339	758.62984	77.400000000000006	[M+H]+	TRUE	933.1	SM 38:1;O2	C43H87N2O6P	20110	0	Spectral Library - Lipids-VS69-Pos,msp, SmartFormula - mzdev: -0,0000 mSigma: 102,35, , Lipid Species, SmartFormula - mzdev: -0,0003 mSigma: 77,42,	608	0	14153	45055	13107	56281	0	46200
11.52	787.66847	-0.355	-0.28	786.661	24.2	[M+H]+, [M+Na]+	TRUE	925	SM 40:1;O2	C45H91N2O6P	20210	0	Lipid Species, SmartFormula - mzdev: -0,0003 mSigma: 24,18, , SmartFormula - mzdev: 0,0000 mSigma: 48,87, , Spectral Library - Lipids-VS69-Pos,msp	6873	2073	78262	141994	79391	171811	563	141424
13.42	815.69911	-1.16	-0.946	814.69183	47.2	[M+H]+	TRUE	891.8	SM 42:1;O2	C47H95N2O6P	10210	0	Spectral Library - Lipids-VS69-Pos,msp, Lipid Species, SmartFormula - mzdev: -0,0006 mSigma: 70,75,	6273	1830	118038	120489	124753	137690	199	107529
10.18	811.66871	-0.048	-0.039	810.66144	16.100000000000001	[M+H]+	TRUE	903.7	SM 42:3;O2	C47H91N2O6P	20210	0	Lipid Species, SmartFormula - mzdev: -0,0000 mSigma: 16,05, , Spectral Library - Lipids-VS69-Pos,msp	1286	0	51209	52658	54242	59818	0	45772
23.86	822.75398	-0.649	-0.534	804.72025	99.5	[M+NH4]+, [M+Na]+	TRUE	715.9	TG 48:1; TG 14:0_16:0_18:1	C51H96O6	20110	0	Lipid Species, Spectral Library - Lipids-VS69-Pos,msp, SmartFormula - mzdev: -0,0005 mSigma: 99,50, , Lipid Species	5289	2723	4664	7914	10424	11661	4026	5862
24.34	878.81718	0.071	0.063	860.78294	77.5	[M+NH4]+, [M+Na]+, [M+K]+	TRUE	780.2	TG 52:1; TG 16:0_18:0_18:1	C55H104O6	20110	0	Lipid Species, SmartFormula - mzdev: -0,0002 mSigma: 65,62, , Lipid Species, SmartFormula - mzdev: 0,0001 mSigma: 77,54,	10712	4071	12491	15245	36650	32709	15019	15091
24.11	876.80098	-0.553	-0.485	858.76717	9.6999999999999993	[M+NH4]+, [M+H]+, [M+Na]+, [M+K]+	TRUE	689.4	TG 52:2; TG 16:0_18:1_18:1	C55H102O6	20210	0	Spectral Library - Lipids-VS69-Pos,msp, Lipid Species, Lipid Species, SmartFormula - mzdev: -0,0005 mSigma: 9,68,	14416	8217	35380	51415	81988	82199	29226	42708
24.56	906.84843	0.011	0.01	888.81502	43.6	[M+NH4]+, [M+Na]+	TRUE	728.4	TG 54:1; TG 18:0_18:0_18:1	C57H108O6	20210	0	SmartFormula - mzdev: -0,0003 mSigma: 35,13, , Lipid Species, Lipid Species, SmartFormula - mzdev: 0,0000 mSigma: 43,55,	4564	2407	4569	5661	17196	13441	5640	6310
24.35	904.83282	0.058	0.052	886.79863	36.799999999999997	[M+NH4]+, [M+K]+, [M+Na]+	TRUE	609.5	TG 54:2; TG 18:0_18:1_18:1	C57H106O6	20210	0	SmartFormula - mzdev: -0,0003 mSigma: 48,56, , Lipid Species, SmartFormula - mzdev: 0,0001 mSigma: 36,80, , Lipid Species	9013	3662	15374	23095	41283	35807	11005	17580
24.13	902.81652	-0.66	-0.596	884.78298	35.700000000000003	[M+NH4]+, [M+K]+, [M+H]+, [M+Na]+	TRUE	751.5	TG 54:3; TG 18:1/18:1/18:1	C57H104O6	20210	0	Lipid Species, SmartFormula - mzdev: -0,0006 mSigma: 35,69, , Spectral Library - Lipids-VS69-Pos,msp, Lipid Species	16264	8635	64218	116857	147495	117879	28510	51728
23.92	900.80132	-0.164	-0.148	882.76789	31.1	[M+NH4]+, [M+K]+, [M+Na]+, [M+H]+	TRUE	667.4	TG 54:4; TG 18:1_18:1_18:2	C57H102O6	20210	0	Lipid Species, Lipid Species, SmartFormula - mzdev: -0,0005 mSigma: 31,46, , SmartFormula - mzdev: -0,0001 mSigma: 31,12, , SmartFormula - mzdev: 0,0007 mSigma: 83,62, , Spectral Library - Lipids-VS69-Pos,msp	9021	4094	28519	48593	81272	62738	16049	38238
23.72	898.78516	-0.726	-0.653	880.75043	24.7	[M+NH4]+, [M+H]+, [M+K]+, [M+Na]+	TRUE	699.7	TG 54:5; TG 18:1_18:2_18:2	C57H100O6	20210	0	SmartFormula - mzdev: 0,0002 mSigma: 103,06, , Spectral Library - Lipids-VS69-Pos,msp, SmartFormula - mzdev: -0,0007 mSigma: 24,75, , Lipid Species, Lipid Species	0	0	17365	25091	49994	37106	8899	26618
24.1	850.78546	-0.417	-0.355	832.75194	31.8	[M+NH4]+, [M+Na]+, [M+K]+	TRUE	874.2	TG 50:1; TG 16:0_16:0_18:1	C53H100O6	20110	Lipids-VS69-Pos,msp	Spectral Library - Lipids-VS69-Pos,msp, SmartFormula - mzdev: -0,0007 mSigma: 21,57, , SmartFormula - mzdev: -0,0004 mSigma: 31,75,	9945	4764	10938	14583	22073	22585	10335	13705
23.88	848.76956	-0.711	-0.604	830.73612	14.6	[M+NH4]+, [M+Na]+, [M+K]+	TRUE	847.8	TG 50:2; TG 16:0_16:1_18:1	C53H98O6	20210	Lipids-VS69-Pos,msp	Spectral Library - Lipids-VS69-Pos,msp, Spectral Library - Lipids-VS69-Pos,msp, SmartFormula - mzdev: -0,0006 mSigma: 14,57,	6429	0	12855	18394	29249	31965	9148	15371
23.91	874.78553	-0.333	-0.291	856.75222	35	[M+NH4]+, [M+Na]+, [M+K]+, [M+H]+	TRUE	861.2	TG 52:3; TG 16:0_18:1_18:2	C55H100O6	20110	Lipids-VS69-Pos,msp	Spectral Library - Lipids-VS69-Pos,msp, SmartFormula - mzdev: -0,0003 mSigma: 34,97, , SmartFormula - mzdev: -0,0006 mSigma: 32,36, , Spectral Library - Lipids-VS69-Pos,msp	8285	8487	23912	38184	56684	59238	17514	34731
23.68	872.77087	0.809	0.706	854.73648	43.2	[M+NH4]+, [M+Na]+, [M+H]+	TRUE	851.1	TG 52:4; TG 16:0_18:2_18:2	C55H98O6	20110	Lipids-VS69-Pos,msp	SmartFormula - mzdev: 0,0004 mSigma: 43,23, , SmartFormula - mzdev: 0,0007 mSigma: 43,17, , Spectral Library - Lipids-VS69-Pos,msp, Spectral Library - Lipids-VS69-Pos,msp	3429	0	7885	14644	22926	22048	6116	13895

## Sheet: 23-08-03
RT.[min]	ΔRT	m/z.meas,	Δm/z.[ppm]	Δm/z.[mDa]	M.meas,	mSigma	Ions	MS/MS	MS/MS.score	Name	Molecular.Formula	AQ	Annotation.Source	Annotations	NC_Exp0308_1	Prog_Young_Frozen_Exp0308_ID5_1	Prog_Young_Frozen_Exp0308_ID4_1	NC_Exp0308_2	HSPC_Young_Frozen_Exp0308_ID4_1	HSPC_Young_Frozen_Exp0308_ID5_1
8.27	0	369.35123	-0.937	-0.346	386.35452	14.8	[M-OH]+	TRUE	0	Cholesterol	C27H46O	MANUAL	MCF metabolite collection_2023-12-01	Spectral Library - MCF metabolite collection_2023-12-01	114	18991	23662	188	32202	28213
9.36	0	734.5684	-1.406	-1.033	733.56112	29.2	[M+H]+	TRUE	920	PC 32:0	C40H80NO8P	10210	0	Spectral Library - Lipids-VS69-Pos,msp, SmartFormula - mzdev: -0,0007 mSigma: 53,60, , Spectral Library - Lipids-VS69-Pos,msp, Lipid Species, Lipid Species	22563	412079	486951	19038	730854	645304
8.58	0	758.5693	-0.18	-0.136	757.56157	19	[M+H]+, [M+Na]+	TRUE	942.8	PC 34:2	C42H80NO8P	20210	0	SmartFormula - mzdev: -0,0001 mSigma: 19,02, , Spectral Library - Lipids-VS69-Pos,msp, Spectral Library - Lipids-VS69-Pos,msp, Spectral Library - Lipids-VS69-Pos,msp, Lipid Species, Lipid Species	19037	949586	863704	19912	774414	825683
9.41	0	810.6001	-0.785	-0.636	809.5925	12.7	[M+H]+, [M+Na]+	TRUE	870.9	PC 38:4	C46H84NO8P	20210	0	Lipid Species, Spectral Library - Lipids-VS69-Pos,msp, SmartFormula - mzdev: -0,0006 mSigma: 12,72, , Spectral Library - Lipids-VS69-Pos,msp, Lipid Species, Spectral Library - Lipids-VS69-Pos,msp, Spectral Library - Lipids-VS69-Pos,msp, Spectral Library - Lipids-VS69-Pos,msp	1321	630550	843754	577	1155433	826991
9.67	0	786.60046	-0.34	-0.267	785.593	5	[M+H]+, [M+Na]+	TRUE	899.5	PC 36:2	C44H84NO8P	20210	0	Spectral Library - Lipids-VS69-Pos,msp, Lipid Species, SmartFormula - mzdev: -0,0003 mSigma: 5,00, , Spectral Library - Lipids-VS69-Pos,msp, Spectral Library - Lipids-VS69-Pos,msp, Lipid Species	9450	1188056	1330233	449	1350964	1066078
8.68	0	784.58506	-0.027	-0.021	783.57752	23.2	[M+H]+, [M+Na]+	TRUE	899.3	PC 36:3	C44H82NO8P	20210	0	SmartFormula - mzdev: 0,0003 mSigma: 48,36, , Lipid Species, SmartFormula - mzdev: -0,0000 mSigma: 23,20, , Spectral Library - Lipids-VS69-Pos,msp, Spectral Library - Lipids-VS69-Pos,msp, Lipid Species, Spectral Library - Lipids-VS69-Pos,msp	0	1036530	775860	302	878382	920702
8.43	0	808.58423	-1.059	-0.856	807.57689	23.6	[M+H]+, [M+Na]+	TRUE	921.9	PC 38:5	C46H82NO8P	10210	0	Spectral Library - Lipids-VS69-Pos,msp, SmartFormula - mzdev: 0,0003 mSigma: 46,07, , Lipid Species, SmartFormula - mzdev: -0,0005 mSigma: 47,97, , Lipid Species, Spectral Library - Lipids-VS69-Pos,msp	0	547157	721872	0	652374	546154
8.29	0	706.53728	-1.204	-0.851	705.53	33.200000000000003	[M+H]+	TRUE	729	PC 30:0	C38H76NO8P	10210	0	Spectral Library - Lipids-VS69-Pos,msp, SmartFormula - mzdev: -0,0005 mSigma: 53,09, , Lipid Species, Spectral Library - Lipids-VS69-Pos,msp, Spectral Library - Lipids-VS69-Pos,msp	8476	41449	70610	6275	88205	57902
8.45	0	732.55375	-0.047	-0.034	731.54587	18.600000000000001	[M+H]+, [M+Na]+	TRUE	900.9	PC 32:1	C40H78NO8P	20210	0	SmartFormula - mzdev: -0,0000 mSigma: 18,61, , Lipid Species, Spectral Library - Lipids-VS69-Pos,msp	14667	141331	162929	0	156013	143077
7.73	0	730.53835	0.295	0.215	729.53107	52.3	[M+H]+	TRUE	941	PC 32:2	C40H76NO8P	20110	0	SmartFormula - mzdev: 0,0005 mSigma: 70,66, , SmartFormula - mzdev: 0,0002 mSigma: 52,28, , Spectral Library - Lipids-VS69-Pos,msp, Lipid Species, Spectral Library - Lipids-VS69-Pos,msp	0	13928	17120	0	17945	14293
8.9	0	746.56901	-0.568	-0.424	745.56173	12.8	[M+H]+	TRUE	981	PC 33:1	C41H80NO8P	20220	Lipids-VS69-Pos,msp	Spectral Library - Lipids-VS69-Pos,msp, Spectral Library - Lipids-VS69-Pos,msp, SmartFormula - mzdev: -0,0004 mSigma: 12,85,	2223	33511	46422	2305	50186	33953
10.77	0	762.59977	-1.268	-0.967	761.59249	27.7	[M+H]+	TRUE	818.7	PC 34:0	C42H84NO8P	10210	0	Spectral Library - Lipids-VS69-Pos,msp, Spectral Library - Lipids-VS69-Pos,msp, SmartFormula - mzdev: -0,0007 mSigma: 52,20, , Spectral Library - Lipids-VS69-Pos,msp, Lipid Species	326	64784	151110	136	162560	19466
9.42	0.43	760.5845	-0.766	-0.582	759.57717	9.4	[M+H]+, [M+Na]+, [M+K]+	TRUE	894.9	PC 34:1	C42H82NO8P	21200	AnalyteList_lipids_21-05-25 MCF	Spectral Library - Lipids-VS69-Pos,msp, Lipid Species, Spectral Library - Lipids-VS69-Pos,msp, SmartFormula - mzdev: -0,0006 mSigma: 9,36, , Spectral Library - Lipids-VS69-Pos,msp, Lipid Species, Target List - AnalyteList_lipids_21-05-25 MCF	75235	2669537	2896544	38344	2511577	2076358
7.71	-0.29	780.5529	1.949	1.521	757.56368	10.9	[M+Na]+	TRUE	831.3	PC 34:2	C42H80NO8P	11200	AnalyteList_lipids_21-05-25 MCF	Target List - AnalyteList_lipids_21-05-25 MCF, SmartFormula - mzdev: -0,0000 mSigma: 52,72,	168	35426	45713	0	8531	20694
7.87	0.08	756.55276	-1.357	-1.027	755.54548	20.7	[M+H]+	TRUE	989.3	PC 34:3	C42H78NO8P	10210	0	Spectral Library - Lipids-VS69-Pos,msp, Lipid Species, SmartFormula - mzdev: -0,0007 mSigma: 39,77, , Spectral Library - Lipids-VS69-Pos,msp	203	59601	55876	167	38485	43678
10.84	0.47	788.61614	-0.302	-0.238	787.60847	10.1	[M+H]+, [M+Na]+	TRUE	942.3	PC 36:1	C44H86NO8P	20210	0	SmartFormula - mzdev: -0,0002 mSigma: 10,12, , Lipid Species, Spectral Library - Lipids-VS69-Pos,msp, Spectral Library - Lipids-VS69-Pos,msp	2627	567516	661534	584	747908	570128
7.98	0.19	782.56855	-1.131	-0.885	781.56127	21.4	[M+H]+	TRUE	945.7	PC 36:4	C44H80NO8P	12100	AnalyteList_lipids_21-05-25 MCF	Spectral Library - Lipids-VS69-Pos,msp, Lipid Species, Target List - AnalyteList_lipids_21-05-25 MCF, SmartFormula - mzdev: 0,0003 mSigma: 50,80, , Spectral Library - Lipids-VS69-Pos,msp, SmartFormula - mzdev: -0,0006 mSigma: 43,67,	116	143419	122187	0	82926	105906
8.37	-0.4	782.56896	-0.609	-0.476	781.56181	15.3	[M+H]+, [M+Na]+	TRUE	885.5	PC 36:4	C44H80NO8P	21200	AnalyteList_lipids_21-05-25 MCF	Lipid Species, Spectral Library - Lipids-VS69-Pos,msp, SmartFormula - mzdev: -0,0005 mSigma: 15,30, , Spectral Library - Lipids-VS69-Pos,msp, Target List - AnalyteList_lipids_21-05-25 MCF, Spectral Library - Lipids-VS69-Pos,msp	4621	988049	1213075	5765	887078	778763
8.85	0.21	796.58456	-0.649	-0.517	795.57729	24.8	[M+H]+	TRUE	805.4	PC 37:4	C45H82NO8P	20120	Lipids-VS69-Pos,msp	SmartFormula - mzdev: 0,0006 mSigma: 77,64, , Spectral Library - Lipids-VS69-Pos,msp, SmartFormula - mzdev: -0,0005 mSigma: 24,82, , SmartFormula - mzdev: -0,0002 mSigma: 27,10,	0	19521	35525	0	32365	11438
10.31	0.11	796.58452	-0.704	-0.561	795.57724	65.3	[M+H]+	TRUE	805.3	PC 37:4	C45H82NO8P	20120	Lipids-VS69-Pos,msp	SmartFormula - mzdev: 0,0006 mSigma: 31,87, , Spectral Library - Lipids-VS69-Pos,msp, SmartFormula - mzdev: -0,0006 mSigma: 65,30, , SmartFormula - mzdev: -0,0002 mSigma: 86,39,	0	17469	13467	0	18416	18166
9.45	0.15	794.56901	-0.527	-0.419	793.56174	31.1	[M+H]+	TRUE	841.5	PC 37:5	C45H80NO8P	20120	Lipids-VS69-Pos,msp	SmartFormula - mzdev: -0,0004 mSigma: 31,14, , Spectral Library - Lipids-VS69-Pos,msp, SmartFormula - mzdev: -0,0001 mSigma: 55,98, , SmartFormula - mzdev: 0,0007 mSigma: 37,59,	0	20963	20848	55	22421	19186
9.08	0.24	792.55245	-1.675	-1.328	791.54518	96.7	[M+H]+	TRUE	903.1	PC 37:6	C45H78NO8P	10110	Lipids-VS69-Pos,msp	Spectral Library - Lipids-VS69-Pos,msp, Spectral Library - Lipids-VS69-Pos,msp, SmartFormula - mzdev: -0,0002 mSigma: 64,97, , Spectral Library - Lipids-VS69-Pos,msp	0	10667	26270	0	19279	6080
10.86	0.45	814.62988	-2.644	-2.154	813.6226	32.299999999999997	[M+H]+	TRUE	971.1	PC 38:2	C46H88NO8P	10210	0	Spectral Library - Lipids-VS69-Pos,msp, Spectral Library - Lipids-VS69-Pos,msp, Lipid Species, SmartFormula - mzdev: 0,0005 mSigma: 15,84,	143	94916	80406	0	108715	106361
10.05	0.38	812.61411	-2.799	-2.274	811.60683	53.3	[M+H]+	TRUE	965.9	PC 38:3	C46H86NO8P	10110	0	SmartFormula - mzdev: 0,0004 mSigma: 35,67, , Spectral Library - Lipids-VS69-Pos,msp, Lipid Species	0	168629	155969	0	219074	227527
8.9	0.27	810.60002	-0.883	-0.716	809.59274	44.9	[M+H]+	TRUE	892.6	PC 38:4	C46H84NO8P	20210	0	SmartFormula - mzdev: -0,0007 mSigma: 44,94, , Spectral Library - Lipids-VS69-Pos,msp, SmartFormula - mzdev: -0,0004 mSigma: 68,01, , Spectral Library - Lipids-VS69-Pos,msp, SmartFormula - mzdev: 0,0004 mSigma: 30,37, , Spectral Library - Lipids-VS69-Pos,msp, Lipid Species	111	277129	221605	0	195048	239738
7.78	0.27	806.56856	-1.08	-0.871	805.56138	46.3	[M+H]+, [M+Na]+	TRUE	987.7	PC 38:6	C46H80NO8P	11100	AnalyteList_lipids_21-05-25 MCF	Spectral Library - Lipids-VS69-Pos,msp, SmartFormula - mzdev: 0,0003 mSigma: 22,99, , Target List - AnalyteList_lipids_21-05-25 MCF, SmartFormula - mzdev: -0,0006 mSigma: 71,10, , Spectral Library - Lipids-VS69-Pos,msp, Lipid Species	0	119873	151755	40	81211	83048
10.38	0.27	838.63319	1.376	1.154	837.62591	106.5	[M+H]+	TRUE	754.4	PC 40:4	C48H88NO8P	10110	0	Spectral Library - Lipids-VS69-Pos,msp, SmartFormula - mzdev: -0,0004 mSigma: 77,04, , Spectral Library - Lipids-VS69-Pos,msp, Lipid Species, Spectral Library - Lipids-VS69-Pos,msp	0	44397	34814	0	29989	57001
9.42	0.27	836.61532	-1.265	-1.058	835.60805	18.8	[M+H]+	TRUE	775.1	PC 40:5	C48H86NO8P	10220	Lipids-VS69-Pos,msp	Spectral Library - Lipids-VS69-Pos,msp, Spectral Library - Lipids-VS69-Pos,msp, SmartFormula - mzdev: -0,0007 mSigma: 16,67,	0	138271	130724	0	108020	145465
8.56	0.26	834.59967	-1.271	-1.061	833.5924	46.2	[M+H]+	TRUE	859.5	PC 40:6	C48H84NO8P	10210	0	SmartFormula - mzdev: -0,0007 mSigma: 70,73, , SmartFormula - mzdev: 0,0001 mSigma: 25,12, , Lipid Species, Spectral Library - Lipids-VS69-Pos,msp, Spectral Library - Lipids-VS69-Pos,msp	0	89959	62293	0	71837	92851
8.18	0	832.58299	-2.515	-2.094	831.57571	18.2	[M+H]+	TRUE	882.5	PC 40:7	C48H82NO8P	10210	0	Lipid Species, Spectral Library - Lipids-VS69-Pos,msp, SmartFormula - mzdev: 0,0006 mSigma: 34,48,	117	14491	58794	0	39554	13788
7.57	0	830.56852	-1.096	-0.911	829.56124	56.3	[M+H]+	TRUE	830.9	PC 40:8	C48H80NO8P	10110	0	Spectral Library - Lipids-VS69-Pos,msp, Lipid Species, SmartFormula - mzdev: -0,0006 mSigma: 74,06, , Spectral Library - Lipids-VS69-Pos,msp, SmartFormula - mzdev: 0,0002 mSigma: 47,57,	0	16467	22322	0	10670	8652
10.51	0	746.60545	-0.494	-0.368	745.59817	8.8000000000000007	[M+H]+	TRUE	818.1	PC O-34:1	C42H84NO7P	20210	0	Spectral Library - Lipids-VS69-Pos,msp, Spectral Library - Lipids-VS69-Pos,msp, SmartFormula - mzdev: -0,0004 mSigma: 8,76, , Spectral Library - Lipids-VS69-Pos,msp, Lipid Species	0	182092	236789	0	202137	161475
9.41	0	744.58919	-1.309	-0.975	743.58192	78.599999999999994	[M+H]+	TRUE	619.6	PC O-34:2	C42H82NO7P	10110	Lipids-VS69-Pos,msp	Spectral Library - Lipids-VS69-Pos,msp, Spectral Library - Lipids-VS69-Pos,msp, SmartFormula - mzdev: -0,0007 mSigma: 99,64, , Spectral Library - Lipids-VS69-Pos,msp	0	29092	34401	0	7796	24580
9.15	0	768.58945	-0.936	-0.719	767.5825	33.799999999999997	[M+H]+, [M+Na]+	TRUE	862.5	PC O-36:4	C44H82NO7P	20210	0	SmartFormula - mzdev: 0,0004 mSigma: 36,46, , Spectral Library - Lipids-VS69-Pos,msp, SmartFormula - mzdev: -0,0004 mSigma: 57,60, , Spectral Library - Lipids-VS69-Pos,msp, Lipid Species, Spectral Library - Lipids-VS69-Pos,msp, SmartFormula - mzdev: -0,0007 mSigma: 33,76,	0	148627	160022	0	122514	118908
8.89	0	766.57377	-0.973	-0.746	765.56649	86.1	[M+H]+	TRUE	898.4	PC O-36:5	C44H80NO7P	20110	0	Spectral Library - Lipids-VS69-Pos,msp, Lipid Species, Spectral Library - Lipids-VS69-Pos,msp, Spectral Library - Lipids-VS69-Pos,msp, SmartFormula - mzdev: 0,0004 mSigma: 65,81, , SmartFormula - mzdev: -0,0004 mSigma: 107,64, , SmartFormula - mzdev: -0,0007 mSigma: 86,06,	0	29538	37543	0	18805	8472
10.47	0	796.62101	-0.576	-0.459	795.61373	64.099999999999994	[M+H]+	TRUE	933	PC O-38:4	C46H86NO7P	20110	0	Lipid Species, Spectral Library - Lipids-VS69-Pos,msp, Spectral Library - Lipids-VS69-Pos,msp, SmartFormula - mzdev: 0,0007 mSigma: 5,82, , Spectral Library - Lipids-VS69-Pos,msp	0	64518	93406	43	62609	49213
9.16	0	794.60567	-0.186	-0.148	793.59839	8.9	[M+H]+	TRUE	914.2	PC O-38:5	C46H84NO7P	20210	0	Spectral Library - Lipids-VS69-Pos,msp, Spectral Library - Lipids-VS69-Pos,msp, SmartFormula - mzdev: -0,0001 mSigma: 8,95, , Spectral Library - Lipids-VS69-Pos,msp, Lipid Species	0	162137	173860	0	303952	255267
8.68	0	742.53777	-0.482	-0.358	741.53125	50.1	[M+H]+, [M+Na]+	TRUE	832.6	PE 36:3	C41H76NO8P	20110	0	Lipid Species, Spectral Library - Lipids-VS69-Pos,msp, SmartFormula - mzdev: -0,0000 mSigma: 70,30, , Spectral Library - Lipids-VS69-Pos,msp, SmartFormula - mzdev: -0,0004 mSigma: 50,06, , Lipid Species	63	29124	34409	0	28251	29634
8.8	-0.4	720.55303	-1.04	-0.75	719.54576	70.7	[M+H]+	TRUE	963.4	PE 34:0	C39H78NO8P	11100	AnalyteList_lipids_21-05-25 MCF	Spectral Library - Lipids-VS69-Pos,msp, Target List - AnalyteList_lipids_21-05-25 MCF, SmartFormula - mzdev: -0,0004 mSigma: 91,23, , Spectral Library - Lipids-VS69-Pos,msp	289	12512	29215	226	36429	23101
9.41	0	718.53664	-2.078	-1.493	717.52936	25.7	[M+H]+	TRUE	743.9	PE 34:1	C39H76NO8P	10110	Lipids-VS69-Pos,msp	SmartFormula - mzdev: 0,0012 mSigma: 6,06, , Spectral Library - Lipids-VS69-Pos,msp, Spectral Library - Lipids-VS69-Pos,msp	0	27331	22216	0	27996	30915
9.66	0.21	744.55255	-1.66	-1.236	743.54565	48.3	[M+H]+, [M+Na]+	TRUE	955.8	PE 36:2	C41H78NO8P	11100	AnalyteList_lipids_21-05-25 MCF	Spectral Library - Lipids-VS69-Pos,msp, Target List - AnalyteList_lipids_21-05-25 MCF, Spectral Library - Lipids-VS69-Pos,msp, Spectral Library - Lipids-VS69-Pos,msp, SmartFormula - mzdev: 0,0014 mSigma: 61,62, , Spectral Library - Lipids-VS69-Pos,msp, SmartFormula - mzdev: -0,0012 mSigma: 48,26, , SmartFormula - mzdev: -0,0009 mSigma: 36,53, , Spectral Library - Lipids-VS69-Pos,msp, SmartFormula…	0	91372	96770	92	92793	78276
8.43	0	740.5216	-1.189	-0.88	739.515	14	[M+H]+, [M+Na]+	TRUE	814.8	PE 36:4	C41H74NO8P	10210	Lipids-VS69-Pos,msp	Spectral Library - Lipids-VS69-Pos,msp, Spectral Library - Lipids-VS69-Pos,msp, SmartFormula - mzdev: -0,0006 mSigma: 14,05, , Spectral Library - Lipids-VS69-Pos,msp	134	28041	25900	169	23838	25853
8.91	0.11	768.55397	0.239	0.184	767.54669	69.2	[M+H]+	TRUE	911	PE 38:4	C43H78NO8P	21100	AnalyteList_lipids_21-05-25 MCF	SmartFormula - mzdev: 0,0002 mSigma: 69,20, , Target List - AnalyteList_lipids_21-05-25 MCF, SmartFormula - mzdev: 0,0005 mSigma: 93,53,	0	14896	16300	0	4576	9216
9.43	0	768.55278	-1.306	-1.004	767.54546	5.4	[M+H]+, [M+Na]+	TRUE	939.4	PE 38:4	C43H78NO8P	10220	Lipids-VS69-Pos,msp	SmartFormula - mzdev: -0,0007 mSigma: 26,96, , SmartFormula - mzdev: 0,0001 mSigma: 66,05, , Spectral Library - Lipids-VS69-Pos,msp, Spectral Library - Lipids-VS69-Pos,msp, Spectral Library - Lipids-VS69-Pos,msp	0	239109	282688	48	317891	243644
8.5	0	766.53829	0.211	0.162	765.53121	15	[M+H]+, [M+Na]+	TRUE	925.8	PE 38:5	C43H76NO8P	20220	Lipids-VS69-Pos,msp	Spectral Library - Lipids-VS69-Pos,msp, SmartFormula - mzdev: 0,0002 mSigma: 15,00,	256	69176	72926	62	75806	65451
8.25	0	790.53681	-1.676	-1.325	789.52953	30.7	[M+H]+	TRUE	826.4	PE 40:7	C45H76NO8P	10110	Lipids-VS69-Pos,msp	Spectral Library - Lipids-VS69-Pos,msp, Spectral Library - Lipids-VS69-Pos,msp, Spectral Library - Lipids-VS69-Pos,msp, SmartFormula - mzdev: -0,0002 mSigma: 46,99,	0	6108	14918	0	11050	4806
8.94	0	724.52638	-1.633	-1.183	723.51887	29.4	[M+H]+, [M+Na]+	TRUE	990.4	PE O-36:5; PE O-16:1_20:4	C41H74NO7P	10120	Lipids-VS69-Pos,msp	SmartFormula - mzdev: -0,0000 mSigma: 39,66, , Spectral Library - Lipids-VS69-Pos,msp	487	111255	112761	0	146342	152881
9.74	0	752.55914	0.361	0.272	751.55186	47.7	[M+H]+	TRUE	832.3	PE O-38:5; PE O-16:1_22:4	C43H78NO7P	20110	Lipids-VS69-Pos,msp	SmartFormula - mzdev: 0,0006 mSigma: 72,62, , Spectral Library - Lipids-VS69-Pos,msp, SmartFormula - mzdev: 0,0003 mSigma: 47,74,	0	31601	20772	0	13103	20718
10.12	0	752.55806	-1.066	-0.802	751.55039	6.7	[M+H]+, [M+Na]+	TRUE	834.3	PE O-38:5; PE O-18:1_20:4	C43H78NO7P	10220	Lipids-VS69-Pos,msp	Spectral Library - Lipids-VS69-Pos,msp, SmartFormula - mzdev: 0,0003 mSigma: 63,14, , SmartFormula - mzdev: -0,0005 mSigma: 29,84,	0	104536	123765	0	147639	109132
8.98	0	750.54303	-0.245	-0.184	749.5358	23	[M+H]+, [M+Na]+	TRUE	889.4	PE O-38:6; PE O-16:1_22:5	C43H76NO7P	20110	Lipids-VS69-Pos,msp	SmartFormula - mzdev: 0,0001 mSigma: 46,79, , Spectral Library - Lipids-VS69-Pos,msp, SmartFormula - mzdev: -0,0002 mSigma: 23,04,	0	62159	61799	0	52253	45124
8.64	0	748.52637	-1.6	-1.198	747.51909	11.1	[M+H]+	TRUE	904.1	PE O-38:7; PE O-16:1_22:6	C43H74NO7P	10220	Lipids-VS69-Pos,msp	SmartFormula - mzdev: -0,0001 mSigma: 73,24, , Spectral Library - Lipids-VS69-Pos,msp	0	0	18415	0	24867	14206
11.16	0	780.59175	2.029	1.584	779.58447	117.8	[M+H]+	TRUE	817.8	PE O-40:5; PE O-18:1_22:4	C45H82NO7P	10120	Lipids-VS69-Pos,msp	SmartFormula - mzdev: 0,0000 mSigma: 78,19, , Spectral Library - Lipids-VS69-Pos,msp	0	20059	19705	0	8778	7066
8.12	0.15	911.56147	-0.581	-0.529	888.57225	50.1	[M+Na]+	TRUE	0	PI 38:3	C47H85O13P	21100	AnalyteList_lipids_21-05-25 MCF	SmartFormula - mzdev: -0,0008 mSigma: 35,35, , SmartFormula - mzdev: 0,0006 mSigma: 36,42, , SmartFormula - mzdev: -0,0005 mSigma: 50,05, , Spectral Library - Lipids-VS69-Pos,msp, Target List - AnalyteList_lipids_21-05-25 MCF	0	7823	7092	0	7885	8968
7.84	0.24	909.54533	-1.126	-1.024	886.55594	15.2	[M+Na]+, [M+NH4]+	TRUE	0	PI 38:4	C47H83O13P	11200	AnalyteList_lipids_21-05-25 MCF	Target List - AnalyteList_lipids_21-05-25 MCF, Spectral Library - Lipids-VS69-Pos,msp, SmartFormula - mzdev: 0,0006 mSigma: 32,98, , SmartFormula - mzdev: 0,0001 mSigma: 54,19, , Lipid Species	0	57928	69640	97	71265	56569
7.41	0	675.54227	-1.893	-1.279	674.535	47.5	[M+H]+	TRUE	925.8	SM 32:1;O2	C37H75N2O6P	10210	0	SmartFormula - mzdev: 0,0014 mSigma: 32,87, , Lipid Species, SmartFormula - mzdev: -0,0013 mSigma: 47,51, , SmartFormula - mzdev: -0,0010 mSigma: 67,06, , SmartFormula - mzdev: 0,0017 mSigma: 48,43, , Spectral Library - Lipids-VS69-Pos,msp	0	13743	13912	0	13391	12142
8.53	0.45	705.58918	-1.876	-1.324	704.5819	75.099999999999994	[M+H]+	TRUE	0	SM 34:0;O2	C39H81N2O6P	11100	AnalyteList_lipids_21-05-25 MCF	SmartFormula - mzdev: 0,0014 mSigma: 54,73, , Lipid Species, SmartFormula - mzdev: 0,0017 mSigma: 78,40, , SmartFormula - mzdev: -0,0010 mSigma: 99,14, , SmartFormula - mzdev: -0,0013 mSigma: 75,14, , Target List - AnalyteList_lipids_21-05-25 MCF, Spectral Library - Lipids-VS69-Pos,msp	135	27975	26097	0	45365	42053
8.18	0.38	703.57423	-0.889	-0.626	702.56689	12.8	[M+H]+, [M+Na]+	TRUE	0	SM 34:1;O2	C39H79N2O6P	21200	AnalyteList_lipids_21-05-25 MCF	Target List - AnalyteList_lipids_21-05-25 MCF, Lipid Species, SmartFormula - mzdev: -0,0006 mSigma: 12,78, , Spectral Library - Lipids-VS69-Pos,msp, Lipid Species, Spectral Library - Lipids-VS69-Pos,msp, Spectral Library - Lipids-VS69-Pos,msp	2862	548210	625618	1891	618028	529176
7.51	0	701.56044	1.766	1.239	700.55316	3.3	[M+H]+	TRUE	826.4	SM 34:2;O2	C39H77N2O6P	10210	0	SmartFormula - mzdev: 0,0012 mSigma: 3,27, , Lipid Species, Spectral Library - Lipids-VS69-Pos,msp	0	15065	16864	0	6379	11154
9.18	0	731.60572	-0.587	-0.429	730.59845	66.400000000000006	[M+H]+	TRUE	990.4	SM 36:1;O2	C41H83N2O6P	20110	0	SmartFormula - mzdev: -0,0001 mSigma: 90,91, , Lipid Species, SmartFormula - mzdev: -0,0004 mSigma: 66,36, , Spectral Library - Lipids-VS69-Pos,msp	128	19395	24271	52	35259	27172
10.51	0	759.63866	1.589	1.207	758.63138	36.9	[M+H]+	TRUE	832.3	SM 38:1;O2	C43H87N2O6P	10210	0	Spectral Library - Lipids-VS69-Pos,msp, SmartFormula - mzdev: 0,0015 mSigma: 61,81, , Lipid Species, SmartFormula - mzdev: 0,0012 mSigma: 36,89, , SmartFormula - mzdev: -0,0012 mSigma: 82,58,	105	5778	11537	0	43177	42157
12.14	0	787.66808	-0.849	-0.669	786.66081	15.5	[M+H]+	TRUE	834.3	SM 40:1;O2	C45H91N2O6P	20210	0	Spectral Library - Lipids-VS69-Pos,msp, SmartFormula - mzdev: -0,0007 mSigma: 15,55, , Spectral Library - Lipids-VS69-Pos,msp, Spectral Library - Lipids-VS69-Pos,msp, Lipid Species	292	57923	49552	1384	108906	108676
14.29	0	815.69901	-1.281	-1.045	814.69173	16.399999999999999	[M+H]+	TRUE	889.4	SM 42:1;O2	C47H95N2O6P	10210	0	Spectral Library - Lipids-VS69-Pos,msp, Lipid Species, SmartFormula - mzdev: -0,0007 mSigma: 42,14,	0	76316	66995	415	86486	91015
12.02	0	813.6836	-0.982	-0.799	812.67614	6.1	[M+H]+, [M+Na]+	TRUE	904.1	SM 42:2;O2	C47H93N2O6P	20210	0	SmartFormula - mzdev: -0,0008 mSigma: 6,13, , Lipid Species, Spectral Library - Lipids-VS69-Pos,msp	0	196480	171671	50	278968	286931
10.65	0	811.66799	-0.941	-0.763	810.66071	78.8	[M+H]+	TRUE	817.8	SM 42:3;O2	C47H91N2O6P	20110	0	SmartFormula - mzdev: -0,0005 mSigma: 102,63, , SmartFormula - mzdev: -0,0008 mSigma: 78,76, , Lipid Species, Spectral Library - Lipids-VS69-Pos,msp	0	49740	39459	0	44337	53927
24.47	0.27	878.81797	0.972	0.854	860.78415	69.8	[M+NH4]+	TRUE	0	TG 52:1	C55H104O6	21100	AnalyteList_lipids_21-05-25 MCF	SmartFormula - mzdev: 0,0005 mSigma: 44,19, , Lipid Species, SmartFormula - mzdev: 0,0009 mSigma: 69,77, , Lipid Species, Target List - AnalyteList_lipids_21-05-25 MCF	3811	4360	8980	1701	9040	4470
24.22	0.27	876.80248	1.157	1.014	858.76692	33.799999999999997	[M+NH4]+, [M+Na]+, [M+K]+	TRUE	0	TG 52:2	C55H102O6	11100	AnalyteList_lipids_21-05-25 MCF	Lipid Species, SmartFormula - mzdev: 0,0007 mSigma: 46,82, , SmartFormula - mzdev: -0,0008 mSigma: 84,47, , Target List - AnalyteList_lipids_21-05-25 MCF, Lipid Species, Spectral Library - Lipids-VS69-Pos,msp	11624	19133	19807	8297	28629	15038
24	0.27	874.78602	0.228	0.2	856.75149	31.9	[M+NH4]+, [M+Na]+	TRUE	0	TG 52:3	C55H100O6	21100	AnalyteList_lipids_21-05-25 MCF	Target List - AnalyteList_lipids_21-05-25 MCF, SmartFormula - mzdev: -0,0001 mSigma: 23,92, , Spectral Library - Lipids-VS69-Pos,msp, SmartFormula - mzdev: 0,0002 mSigma: 31,86,	6694	13521	14593	4569	18275	12357
24.47	0.27	904.83201	-0.833	-0.754	886.79919	131.9	[M+NH4]+, [M+Na]+	TRUE	0	TG 54:2	C57H106O6	21100	AnalyteList_lipids_21-05-25 MCF	SmartFormula - mzdev: -0,0008 mSigma: 131,94, , Target List - AnalyteList_lipids_21-05-25 MCF	5002	6503	9861	2775	13848	4965
24.23	0.26	902.81692	-0.22	-0.198	884.78301	34	[M+NH4]+, [M+K]+, [M+Na]+	TRUE	0	TG 54:3	C57H104O6	21100	AnalyteList_lipids_21-05-25 MCF	Target List - AnalyteList_lipids_21-05-25 MCF, Lipid Species, Spectral Library - Lipids-VS69-Pos,msp, SmartFormula - mzdev: -0,0002 mSigma: 34,00, , SmartFormula - mzdev: -0,0005 mSigma: 40,23, , Lipid Species	13213	15775	36571	11117	55068	17130

## Sheet: 23-08-22
RT.[min]	ΔRT	m/z.meas,	Δm/z.[ppm]	Δm/z.[mDa]	M.meas,	mSigma	Ions	MS/MS	MS/MS.score	Name	Molecular.Formula	AQ	Annotation.Source	Annotations	NC_Exp1808_1	NC_Exp1808_2	Prog_Young_Frozen_Exp1808_ID3_1	HSPC_Young_Frozen_Exp1808_ID3_1	NC_Exp1808_3	HSPC_Aged_Frozen_Exp1808_ID19_1
3.76	0	400.34197	-0.419	-0.168	400.34252	∞	[M]+	TRUE	0	CAR 16:0	C23H46NO4	MANUAL	Lipids-VS69-Pos,msp	Spectral Library - Lipids-VS69-Pos,msp	1582	882	26665	24923	186	20280
8.25	0	369.35115	-1.165	-0.43	386.35444	6.8	[M-OH]+	TRUE	0	Cholesterol	C27H46O	MANUAL	MCF metabolite collection_2023-12-01	Spectral Library - MCF metabolite collection_2023-12-01	818	664	28273	29449	14380	27051
4.81	0	524.37043	-1.209	-0.634	523.36316	18.100000000000001	[M+H]+	TRUE	243.2	LPC 18:0	C26H54NO7P	10210	0	Lipid Species, Spectral Library - Lipids-VS69-Pos,msp, Spectral Library - Lipids-VS69-Pos,msp, Spectral Library - Lipids-VS69-Pos,msp, SmartFormula - mzdev: -0,0003 mSigma: 35,84,	6886	8088	16778	26144	5158	37567
9.38	0	734.56917	-0.354	-0.26	733.56174	9.6	[M+H]+, [M+Na]+	TRUE	923.1	PC 32:0	C40H80NO8P	20220	0	Spectral Library - Lipids-VS69-Pos,msp, Lipid Species, Spectral Library - Lipids-VS69-Pos,msp, Lipid Species, SmartFormula - mzdev: -0,0003 mSigma: 9,65,	55801	8028	394194	547056	14035	606232
9.41	0	810.59963	-1.354	-1.098	809.59233	11	[M+H]+, [M+Na]+	TRUE	935.8	PC 38:4	C46H84NO8P	10220	0	SmartFormula - mzdev: -0,0008 mSigma: 36,23, , SmartFormula - mzdev: 0,0000 mSigma: 57,77, , Lipid Species, Spectral Library - Lipids-VS69-Pos,msp, Spectral Library - Lipids-VS69-Pos,msp, Lipid Species, Spectral Library - Lipids-VS69-Pos,msp	2634	0	921314	1177342	5889	1119354
9.6	0	786.60056	-0.221	-0.174	785.59328	19.399999999999999	[M+H]+	TRUE	908.3	PC 36:2	C44H84NO8P	20220	0	Lipid Species, Spectral Library - Lipids-VS69-Pos,msp, Lipid Species, SmartFormula - mzdev: -0,0002 mSigma: 19,42, , Spectral Library - Lipids-VS69-Pos,msp	12107	3384	889548	892771	1067	1006968
8.34	0	706.53741	-1.023	-0.723	705.53013	35.5	[M+H]+	TRUE	759.4	PC 30:0	C38H76NO8P	10220	0	Spectral Library - Lipids-VS69-Pos,msp, Lipid Species, Spectral Library - Lipids-VS69-Pos,msp, SmartFormula - mzdev: -0,0004 mSigma: 58,61, , Spectral Library - Lipids-VS69-Pos,msp	13020	3358	68896	88123	1226	66930
8.47	0	732.55336	-0.579	-0.424	731.54698	22.5	[M+H]+, [M+Na]+	TRUE	924	PC 32:1	C40H78NO8P	20220	0	Spectral Library - Lipids-VS69-Pos,msp, SmartFormula - mzdev: -0,0001 mSigma: 45,68, , Lipid Species, SmartFormula - mzdev: -0,0004 mSigma: 22,53,	18986	8883	144352	136133	1897	172765
8.92	0	746.56854	-1.196	-0.893	745.56126	50.1	[M+H]+	TRUE	930.6	PC 33:1	C41H80NO8P	10120	Lipids-VS69-Pos,msp	Spectral Library - Lipids-VS69-Pos,msp, SmartFormula - mzdev: -0,0006 mSigma: 65,93, , Spectral Library - Lipids-VS69-Pos,msp	0	0	50134	44344	0	41636
10.81	0	762.60023	-0.665	-0.507	761.59295	39.4	[M+H]+	TRUE	808.3	PC 34:0	C42H84NO8P	20220	0	Spectral Library - Lipids-VS69-Pos,msp, SmartFormula - mzdev: -0,0002 mSigma: 64,14, , SmartFormula - mzdev: -0,0005 mSigma: 39,40, , Spectral Library - Lipids-VS69-Pos,msp, Spectral Library - Lipids-VS69-Pos,msp, Lipid Species	611	1562	145110	177860	381	147348
9.43	0.43	782.566	-1.313	-1.027	759.57678	11.6	[M+Na]+	TRUE	929.6	PC 34:1	C42H82NO8P	11200	AnalyteList_lipids_21-05-25 MCF	SmartFormula - mzdev: -0,0007 mSigma: 31,45, , Lipid Species, Target List - AnalyteList_lipids_21-05-25 MCF	11293	2942	508759	434475	331	428594
9.46	0.46	760.5843	-1.023	-0.778	759.57703	16.600000000000001	[M+H]+	TRUE	777.8	PC 34:1	C42H82NO8P	11200	AnalyteList_lipids_21-05-25 MCF	Spectral Library - Lipids-VS69-Pos,msp, Spectral Library - Lipids-VS69-Pos,msp, Target List - AnalyteList_lipids_21-05-25 MCF, Lipid Species, Lipid Species, SmartFormula - mzdev: -0,0005 mSigma: 41,74,	56174	31882	2345417	1977207	11151	1708699
7.74	-0.26	780.55315	2.27	1.772	757.56393	15.8	[M+Na]+	TRUE	866	PC 34:2	C42H80NO8P	11200	AnalyteList_lipids_21-05-25 MCF	SmartFormula - mzdev: 0,0002 mSigma: 63,13, , Target List - AnalyteList_lipids_21-05-25 MCF, SmartFormula - mzdev: -0,0006 mSigma: 30,56,	625	0	40407	30523	46	33632
8.61	0.49	758.56917	-0.341	-0.259	757.56172	15.2	[M+H]+, [M+Na]+	TRUE	915.1	PC 34:2	C42H80NO8P	20220	0	Spectral Library - Lipids-VS69-Pos,msp, Spectral Library - Lipids-VS69-Pos,msp, Spectral Library - Lipids-VS69-Pos,msp, Lipid Species, SmartFormula - mzdev: -0,0003 mSigma: 15,19,	16962	11630	662871	635290	5947	494708
7.97	0.19	756.55309	-0.91	-0.688	755.54582	27.3	[M+H]+	TRUE	964	PC 34:3	C42H78NO8P	20020	0	Lipid Species, Spectral Library - Lipids-VS69-Pos,msp, SmartFormula - mzdev: -0,0007 mSigma: Infinity, , SmartFormula - mzdev: -0,0004 mSigma: Infinity,	115	129	48596	36651	0	34945
10.88	-0.36	788.61603	-0.447	-0.353	787.60888	16.3	[M+H]+, [M+Na]+	TRUE	865.6	PC 36:1	C44H86NO8P	20220	0	Spectral Library - Lipids-VS69-Pos,msp, SmartFormula - mzdev: -0,0004 mSigma: 27,31, , Spectral Library - Lipids-VS69-Pos,msp, Spectral Library - Lipids-VS69-Pos,msp, SmartFormula - mzdev: -0,0000 mSigma: 52,23, , Lipid Species	2194	494	662817	356766	598	566054
11.05	-0.38	788.61544	-1.201	-0.947	787.60816	33	[M+H]+	TRUE	991.4	PC 36:1	C44H86NO8P	10220	0	Spectral Library - Lipids-VS69-Pos,msp, SmartFormula - mzdev: -0,0006 mSigma: 41,18, , Spectral Library - Lipids-VS69-Pos,msp, Lipid Species	3914	237	0	335007	0	140122
9.86	-0.5	786.60029	-0.566	-0.445	785.59301	51.5	[M+H]+	TRUE	957.2	PC 36:2	C44H84NO8P	20220	0	Spectral Library - Lipids-VS69-Pos,msp, Spectral Library - Lipids-VS69-Pos,msp, SmartFormula - mzdev: -0,0001 mSigma: 57,01, , Lipid Species, Spectral Library - Lipids-VS69-Pos,msp, SmartFormula - mzdev: -0,0004 mSigma: 33,04,	503	0	356509	433631	568	0
8.7	0.15	784.58478	-0.38	-0.298	783.57714	23.1	[M+H]+, [M+Na]+	TRUE	799.8	PC 36:3	C44H82NO8P	20120	0	SmartFormula - mzdev: 0,0000 mSigma: 76,37, , Lipid Species, Spectral Library - Lipids-VS69-Pos,msp, Spectral Library - Lipids-VS69-Pos,msp, Spectral Library - Lipids-VS69-Pos,msp, SmartFormula - mzdev: -0,0003 mSigma: 51,49,	8227	526	842003	767216	370	551800
8.39	0.1	782.56889	-0.693	-0.543	781.5614	139.19999999999999	[M+H]+, [M+Na]+	TRUE	793.5	PC 36:4	C44H80NO8P	21100	AnalyteList_lipids_21-05-25 MCF	Spectral Library - Lipids-VS69-Pos,msp, Spectral Library - Lipids-VS69-Pos,msp, SmartFormula - mzdev: -0,0002 mSigma: 48,33, , Target List - AnalyteList_lipids_21-05-25 MCF, SmartFormula - mzdev: 0,0006 mSigma: 45,25, , Lipid Species, Spectral Library - Lipids-VS69-Pos,msp, SmartFormula - mzdev: -0,0005 mSigma: 23,12,	27075	15478	1124317	916635	7788	967278
8.88	0.19	796.58489	-0.235	-0.187	795.57762	115.8	[M+H]+	TRUE	840.4	PC 37:4	C45H82NO8P	20120	Lipids-VS69-Pos,msp	SmartFormula - mzdev: 0,0001 mSigma: 164,47, , Spectral Library - Lipids-VS69-Pos,msp, SmartFormula - mzdev: -0,0002 mSigma: 139,18,	0	0	20109	27225	44	32260
10.22	0.39	796.5842	-1.103	-0.878	795.57693	64.8	[M+H]+	TRUE	937.9	PC 37:4	C45H82NO8P	10120	Lipids-VS69-Pos,msp	Spectral Library - Lipids-VS69-Pos,msp, SmartFormula - mzdev: 0,0003 mSigma: 65,80, , SmartFormula - mzdev: -0,0006 mSigma: 140,44,	0	0	17739	21724	0	21149
10.93	0	814.62998	-2.518	-2.052	813.6227	14	[M+H]+	TRUE	849.7	PC 38:2	C46H88NO8P	10120	0	Lipid Species, SmartFormula - mzdev: 0,0006 mSigma: 85,54, , Spectral Library - Lipids-VS69-Pos,msp, Spectral Library - Lipids-VS69-Pos,msp	131	0	82434	106293	0	14196
10.06	0	812.61593	-0.556	-0.452	811.60865	41.9	[M+H]+	TRUE	496.2	PC 38:3	C46H86NO8P	20220	0	Spectral Library - Lipids-VS69-Pos,msp, Spectral Library - Lipids-VS69-Pos,msp, Lipid Species, SmartFormula - mzdev: -0,0005 mSigma: 13,99,	62	0	231738	309420	0	260198
9.01	0	810.59986	-1.073	-0.87	809.59259	21.3	[M+H]+	TRUE	734.5	PC 38:4	C46H84NO8P	10220	0	Spectral Library - Lipids-VS69-Pos,msp, SmartFormula - mzdev: 0,0003 mSigma: 32,52, , Spectral Library - Lipids-VS69-Pos,msp, SmartFormula - mzdev: -0,0006 mSigma: 65,04, , Lipid Species	7048	0	237627	217508	74	161121
8.45	0	808.58451	-0.707	-0.572	807.57707	20.9	[M+H]+, [M+Na]+	TRUE	610.7	PC 38:5	C46H82NO8P	20220	0	Lipid Species, SmartFormula - mzdev: -0,0003 mSigma: 46,97, , SmartFormula - mzdev: -0,0006 mSigma: 21,35, , Spectral Library - Lipids-VS69-Pos,msp, Spectral Library - Lipids-VS69-Pos,msp, Spectral Library - Lipids-VS69-Pos,msp, SmartFormula - mzdev: 0,0006 mSigma: 48,27,	17036	8842	738994	720074	6589	603236
7.8	0.19	806.56892	-0.635	-0.512	805.56211	28.8	[M+H]+, [M+Na]+	TRUE	952.3	PC 38:6	C46H80NO8P	21100	AnalyteList_lipids_21-05-25 MCF	Spectral Library - Lipids-VS69-Pos,msp, SmartFormula - mzdev: 0,0006 mSigma: 54,25, , Lipid Species, SmartFormula - mzdev: -0,0005 mSigma: 20,90, , Target List - AnalyteList_lipids_21-05-25 MCF, SmartFormula - mzdev: -0,0002 mSigma: 41,84, , Spectral Library - Lipids-VS69-Pos,msp	135	0	169491	100297	121	68563
10.4	0	838.63232	0.339	0.284	837.62504	47.7	[M+H]+	TRUE	887.9	PC 40:4	C48H88NO8P	20220	0	Spectral Library - Lipids-VS69-Pos,msp, SmartFormula - mzdev: 0,0003 mSigma: 28,76, , SmartFormula - mzdev: 0,0006 mSigma: 54,63, , Lipid Species, Spectral Library - Lipids-VS69-Pos,msp, Spectral Library - Lipids-VS69-Pos,msp	369	117	50784	71110	0	59833
9.44	0	836.61522	-1.385	-1.159	835.60795	137.80000000000001	[M+H]+	TRUE	758.5	PC 40:5	C48H86NO8P	10210	0	SmartFormula - mzdev: -0,0000 mSigma: 21,36, , Spectral Library - Lipids-VS69-Pos,msp, Lipid Species, Spectral Library - Lipids-VS69-Pos,msp	207	0	148875	154952	0	115557
9.41	0	858.59744	-1.034	-0.888	835.60822	32.9	[M+Na]+	TRUE	905.6	PC 40:5	C48H86NO8P	10120	0	SmartFormula - mzdev: -0,0006 mSigma: 163,18, , Spectral Library - Lipids-VS69-Pos,msp, SmartFormula - mzdev: 0,0003 mSigma: 80,50, , Lipid Species	0	49	26963	27313	0	29344
8.56	0	834.60046	-0.329	-0.274	833.59318	96	[M+H]+	TRUE	964.8	PC 40:6	C48H84NO8P	20220	0	Spectral Library - Lipids-VS69-Pos,msp, Spectral Library - Lipids-VS69-Pos,msp, SmartFormula - mzdev: 0,0000 mSigma: 48,80, , SmartFormula - mzdev: -0,0003 mSigma: 32,92, , Lipid Species, Spectral Library - Lipids-VS69-Pos,msp	113	852	101652	81426	0	40545
7.6	0	830.57035	1.105	0.918	829.56307	51.4	[M+H]+	TRUE	799.1	PC 40:8	C48H80NO8P	10120	0	Lipid Species, Spectral Library - Lipids-VS69-Pos,msp, Spectral Library - Lipids-VS69-Pos,msp, SmartFormula - mzdev: -0,0006 mSigma: 77,58,	0	0	25580	13089	0	17409
8.24	0	858.60183	1.281	1.1	857.59456	15.2	[M+H]+	TRUE	871.2	PC 42:8	C50H84NO8P	10120	0	SmartFormula - mzdev: -0,0004 mSigma: 94,59, , Spectral Library - Lipids-VS69-Pos,msp, Lipid Species	154	0	18693	18352	0	17353
10.58	0	746.60527	-0.739	-0.552	745.59799	33.5	[M+H]+	TRUE	448.1	PC O-34:1	C42H84NO7P	20220	0	Spectral Library - Lipids-VS69-Pos,msp, Lipid Species, Spectral Library - Lipids-VS69-Pos,msp, Spectral Library - Lipids-VS69-Pos,msp, SmartFormula - mzdev: -0,0006 mSigma: 15,20,	1471	164	162992	151187	235	188033
9.16	0	768.58901	-1.509	-1.16	767.58234	116.5	[M+H]+, [M+Na]+	TRUE	384.3	PC O-36:4	C44H82NO7P	10220	0	Spectral Library - Lipids-VS69-Pos,msp, Spectral Library - Lipids-VS69-Pos,msp, SmartFormula - mzdev: -0,0000 mSigma: 34,87, , Lipid Species, Spectral Library - Lipids-VS69-Pos,msp	9550	3487	150460	131179	679	203495
8.9	0	766.574	-0.679	-0.521	765.56672	44.1	[M+H]+	TRUE	580.8	PC O-36:5	C44H80NO7P	20120	0	Lipid Species, SmartFormula - mzdev: -0,0002 mSigma: 141,27, , Spectral Library - Lipids-VS69-Pos,msp, SmartFormula - mzdev: -0,0005 mSigma: 116,52, , SmartFormula - mzdev: 0,0006 mSigma: 63,77, , Spectral Library - Lipids-VS69-Pos,msp, Spectral Library - Lipids-VS69-Pos,msp	93	217	40242	24296	34	26211
10.5	0	796.62104	-0.534	-0.426	795.61377	37.200000000000003	[M+H]+	TRUE	534.9	PC O-38:4	C46H86NO7P	20220	0	SmartFormula - mzdev: -0,0001 mSigma: 67,16, , SmartFormula - mzdev: -0,0004 mSigma: 44,11, , Spectral Library - Lipids-VS69-Pos,msp, Lipid Species, Spectral Library - Lipids-VS69-Pos,msp, SmartFormula - mzdev: 0,0007 mSigma: 31,06, , Spectral Library - Lipids-VS69-Pos,msp	0	0	98785	79949	0	98637
9.2	0	794.60462	-1.511	-1.201	793.59771	87	[M+H]+, [M+Na]+	TRUE	390	PC O-38:5	C46H84NO7P	10220	0	Spectral Library - Lipids-VS69-Pos,msp, SmartFormula - mzdev: -0,0001 mSigma: 31,56, , Spectral Library - Lipids-VS69-Pos,msp, Lipid Species, Spectral Library - Lipids-VS69-Pos,msp	12348	4264	128287	233475	0	292599
9.34	0	718.53797	-0.221	-0.159	717.5307	96	[M+H]+	TRUE	201.9	PE 34:1	C39H76NO8P	20110	0	Spectral Library - Lipids-VS69-Pos,msp, SmartFormula - mzdev: 0,0002 mSigma: 110,36, , Lipid Species, Lipid Species, SmartFormula - mzdev: -0,0002 mSigma: 86,97,	724	0	22109	25470	0	17919
9.88	0	770.56807	-1.766	-1.361	769.56079	18.100000000000001	[M+H]+	TRUE	147.6	PE 38:3	C43H80NO8P	10110	0	Spectral Library - Lipids-VS69-Pos,msp, Spectral Library - Lipids-VS69-Pos,msp, Lipid Species, SmartFormula - mzdev: -0,0002 mSigma: 59,33, , Lipid Species	58	0	24555	22308	0	18297
8.64	0	742.53773	-0.539	-0.4	741.53046	17.899999999999999	[M+H]+	TRUE	286.9	PE 36:3	C41H76NO8P	20220	0	Lipid Species, Spectral Library - Lipids-VS69-Pos,msp, Lipid Species, SmartFormula - mzdev: -0,0004 mSigma: 18,08,	0	60	27725	24325	0	16568
8.46	0	766.53795	-0.241	-0.185	765.53055	66.599999999999994	[M+H]+, [M+Na]+	TRUE	270.6	PE 38:5	C43H76NO8P	20220	0	Spectral Library - Lipids-VS69-Pos,msp, Spectral Library - Lipids-VS69-Pos,msp, Lipid Species, Lipid Species, SmartFormula - mzdev: -0,0002 mSigma: 17,87,	127	168	72375	64872	170	55969
8.84	-0.36	720.55361	-0.236	-0.17	719.54634	0.1	[M+H]+	TRUE	959.4	PE 34:0	C39H78NO8P	21100	AnalyteList_lipids_21-05-25 MCF	SmartFormula - mzdev: 0,0001 mSigma: 73,73, , Spectral Library - Lipids-VS69-Pos,msp, Target List - AnalyteList_lipids_21-05-25 MCF, SmartFormula - mzdev: -0,0002 mSigma: 66,57,	1198	296	26344	36899	270	34682
8.39	-0.38	740.52136	1.728	1.28	717.53214	4	[M+Na]+	TRUE	884.1	PE 34:1	C39H76NO8P	11200	AnalyteList_lipids_21-05-25 MCF	Lipid Species, SmartFormula - mzdev: -0,0003 mSigma: 47,21, , Target List - AnalyteList_lipids_21-05-25 MCF	0	0	24662	25848	0	21927
9.37	-0.5	768.55266	1.672	1.285	745.56344	12.3	[M+Na]+	TRUE	919.5	PE 36:1	C41H80NO8P	11200	AnalyteList_lipids_21-05-25 MCF	Lipid Species, SmartFormula - mzdev: -0,0003 mSigma: 51,28, , Target List - AnalyteList_lipids_21-05-25 MCF	5102	1047	256791	260061	0	281975
10.61	0	746.5693	-0.176	-0.132	745.56244	49.4	[M+H]+, [M+Na]+	TRUE	785.7	PE 36:1	C41H80NO8P	20210	0	Spectral Library - Lipids-VS69-Pos,msp, SmartFormula - mzdev: -0,0001 mSigma: 12,30, , Lipid Species, Spectral Library - Lipids-VS69-Pos,msp, Spectral Library - Lipids-VS69-Pos,msp	4852	2177	86312	108459	0	83828
9.58	0.15	744.55296	-1.104	-0.822	743.54625	90.1	[M+H]+, [M+Na]+	TRUE	886.9	PE 36:2	C41H78NO8P	11100	AnalyteList_lipids_21-05-25 MCF	Target List - AnalyteList_lipids_21-05-25 MCF, Spectral Library - Lipids-VS69-Pos,msp, SmartFormula - mzdev: -0,0005 mSigma: 55,40, , Spectral Library - Lipids-VS69-Pos,msp, Lipid Species, Lipid Species	0	0	77329	70755	0	44808
8.4	0	762.50426	-0.22	-0.168	739.51504	34.799999999999997	[M+Na]+	TRUE	819.3	PE 36:4	C41H74NO8P	20110	0	SmartFormula - mzdev: -0,0002 mSigma: 90,12, , SmartFormula - mzdev: 0,0001 mSigma: 113,41, , Lipid Species	148	54	10225	10198	0	8884
9.39	0	794.56835	1.67	1.327	771.57913	28.6	[M+Na]+	TRUE	892.6	PE 38:2	C43H82NO8P	10210	0	Lipid Species, SmartFormula - mzdev: -0,0002 mSigma: 44,40,	1324	0	22304	23032	0	19655
9.38	0	790.5358	0.091	0.072	767.54658	81.3	[M+Na]+	TRUE	998.1	PE 38:4	C43H78NO8P	20210	0	Spectral Library - Lipids-VS69-Pos,msp, SmartFormula - mzdev: 0,0004 mSigma: 53,75, , Lipid Species, SmartFormula - mzdev: 0,0001 mSigma: 28,61,	845	0	105902	107719	0	115399
9.06	0	792.55339	-0.495	-0.392	791.54611	3.7	[M+H]+	TRUE	930.7	PE 40:6	C45H78NO8P	20110	0	SmartFormula - mzdev: -0,0001 mSigma: 97,58, , SmartFormula - mzdev: 0,0007 mSigma: 86,11, , Spectral Library - Lipids-VS69-Pos,msp, Spectral Library - Lipids-VS69-Pos,msp, Lipid Species, SmartFormula - mzdev: -0,0004 mSigma: 81,28, , Spectral Library - Lipids-VS69-Pos,msp	3416	0	13203	9244	0	9352
8.9	0	724.52687	-0.961	-0.696	723.51949	27.8	[M+H]+, [M+Na]+	TRUE	911.9	PE O-36:5; PE O-16:1_20:4	C41H74NO7P	20220	Lipids-VS69-Pos,msp	Spectral Library - Lipids-VS69-Pos,msp, SmartFormula - mzdev: -0,0007 mSigma: 3,67,	4964	2186	85004	127334	0	153716
9.69	0	752.55849	-0.499	-0.375	751.55122	34.299999999999997	[M+H]+	TRUE	868.2	PE O-38:5; PE O-16:1_22:4	C43H78NO7P	20110	Lipids-VS69-Pos,msp	SmartFormula - mzdev: -0,0004 mSigma: 27,84, , Spectral Library - Lipids-VS69-Pos,msp, SmartFormula - mzdev: -0,0001 mSigma: 50,61,	0	0	18617	18929	0	21526
10.05	0	752.55864	-0.306	-0.23	751.5514	24.3	[M+H]+, [M+Na]+	TRUE	924.8	PE O-38:5; PE O-18:1_20:4	C43H78NO7P	20120	Lipids-VS69-Pos,msp	SmartFormula - mzdev: -0,0002 mSigma: 34,27, , Spectral Library - Lipids-VS69-Pos,msp, SmartFormula - mzdev: 0,0001 mSigma: 58,36,	1359	553	114333	147676	0	158266
8.94	0	750.54227	-1.263	-0.948	749.53469	9.1999999999999993	[M+H]+, [M+Na]+	TRUE	785.7	PE O-38:6; PE O-16:1_22:5	C43H76NO7P	10110	Lipids-VS69-Pos,msp	SmartFormula - mzdev: 0,0002 mSigma: 45,36, , SmartFormula - mzdev: -0,0006 mSigma: 47,99, , Spectral Library - Lipids-VS69-Pos,msp	1796	0	54747	58522	66	42964
8.59	0	748.52728	-0.384	-0.287	747.52	22.1	[M+H]+	TRUE	886.9	PE O-38:7; PE O-16:1_22:6	C43H74NO7P	20210	Lipids-VS69-Pos,msp	Spectral Library - Lipids-VS69-Pos,msp, SmartFormula - mzdev: -0,0003 mSigma: 9,19, , SmartFormula - mzdev: 0,0000 mSigma: 16,11,	0	113	9647	14667	0	19456
8.07	0.1	911.56023	-1.947	-1.775	888.571	46.9	[M+Na]+	TRUE	0	PI 38:3	C47H85O13P	12100	AnalyteList_lipids_21-05-25 MCF	SmartFormula - mzdev: 0,0006 mSigma: 24,43, , SmartFormula - mzdev: -0,0001 mSigma: 39,85, , SmartFormula - mzdev: -0,0006 mSigma: 47,92, , Spectral Library - Lipids-VS69-Pos,msp, Target List - AnalyteList_lipids_21-05-25 MCF, Lipid Species	0	0	8556	7789	0	5266
7.79	0.19	904.58941	-1.712	-1.549	886.55558	28.3	[M+NH4]+	TRUE	0	PI 38:4	C47H83O13P	11100	AnalyteList_lipids_21-05-25 MCF	Lipid Species, Target List - AnalyteList_lipids_21-05-25 MCF, SmartFormula - mzdev: 0,0001 mSigma: 42,60, , SmartFormula - mzdev: 0,0008 mSigma: 79,53, , SmartFormula - mzdev: -0,0004 mSigma: 102,64, , Spectral Library - Lipids-VS69-Pos,msp	0	0	6513	7401	0	7339
12.07	0	787.66944	0.868	0.684	786.66216	4.7	[M+H]+	TRUE	819.3	SM 40:1;O2	C45H91N2O6P	20220	0	Spectral Library - Lipids-VS69-Pos,msp, SmartFormula - mzdev: 0,0007 mSigma: 28,32, , Lipid Species, Lipid Species, Spectral Library - Lipids-VS69-Pos,msp, Spectral Library - Lipids-VS69-Pos,msp	6044	1560	62217	125090	274	102009
9.15	0	731.60479	-1.857	-1.358	730.59752	70.599999999999994	[M+H]+	TRUE	892.6	SM 36:1;O2	C41H83N2O6P	10220	0	Lipid Species, Spectral Library - Lipids-VS69-Pos,msp, Lipid Species, SmartFormula - mzdev: 0,0016 mSigma: 3,28, , SmartFormula - mzdev: -0,0014 mSigma: 4,67, , Spectral Library - Lipids-VS69-Pos,msp	2196	0	25686	34786	0	34757
7.77	0	689.55804	-1.679	-1.158	688.55077	31	[M+H]+	TRUE	998.1	SM 33:1;O2	C38H77N2O6P	10120	Lipids-VS69-Pos,msp	Spectral Library - Lipids-VS69-Pos,msp, SmartFormula - mzdev: -0,0008 mSigma: 92,40, , SmartFormula - mzdev: 0,0018 mSigma: 75,94, , SmartFormula - mzdev: 0,0015 mSigma: 57,57, , SmartFormula - mzdev: -0,0012 mSigma: 70,60,	766	0	13841	13743	0	13606
7.4	0	675.5436	0.078	0.053	674.53633	3.2	[M+H]+	TRUE	930.7	SM 32:1;O2	C37H75N2O6P	20220	0	SmartFormula - mzdev: 0,0004 mSigma: 43,62, , Spectral Library - Lipids-VS69-Pos,msp, Lipid Species, SmartFormula - mzdev: 0,0001 mSigma: 31,01,	140	114	20065	16107	0	15275
8.19	0.39	703.574	-1.211	-0.852	702.56665	83.4	[M+H]+, [M+Na]+	TRUE	0	SM 34:1;O2	C39H79N2O6P	11200	AnalyteList_lipids_21-05-25 MCF	SmartFormula - mzdev: -0,0005 mSigma: 25,94, , Lipid Species, Target List - AnalyteList_lipids_21-05-25 MCF, Lipid Species, Spectral Library - Lipids-VS69-Pos,msp, Spectral Library - Lipids-VS69-Pos,msp	47778	18472	580488	501375	11237	534669
10.46	0	759.63634	-1.46	-1.109	758.62907	44.9	[M+H]+	TRUE	911.9	SM 38:1;O2	C43H87N2O6P	10120	0	Lipid Species, SmartFormula - mzdev: -0,0008 mSigma: 108,33, , SmartFormula - mzdev: 0,0019 mSigma: 88,46, , SmartFormula - mzdev: -0,0011 mSigma: 83,40, , Spectral Library - Lipids-VS69-Pos,msp, SmartFormula - mzdev: 0,0016 mSigma: 64,59,	0	0	15918	46052	0	29576
14.38	0	815.69818	-2.292	-1.87	814.69091	19	[M+H]+	TRUE	868.2	SM 42:1;O2	C47H95N2O6P	10220	0	Lipid Species, SmartFormula - mzdev: 0,0008 mSigma: 23,94, , Spectral Library - Lipids-VS69-Pos,msp	6456	455	77798	102284	61	87151
11.94	0	813.68476	0.436	0.355	812.67702	12.5	[M+H]+, [M+Na]+	TRUE	924.8	SM 42:2;O2	C47H93N2O6P	20220	0	Lipid Species, SmartFormula - mzdev: 0,0004 mSigma: 18,98, , SmartFormula - mzdev: 0,0007 mSigma: 14,74, , Spectral Library - Lipids-VS69-Pos,msp	6087	4883	176454	275353	758	230934

## Sheet: 23-08-30
RT.[min]	ΔRT	m/z.meas,	Δm/z.[ppm]	Δm/z.[mDa]	M.meas,	mSigma	Ions	MS/MS	MS/MS.score	Name	Molecular.Formula	AQ	Annotation.Source	Annotations	NC_Exp3008_1	NC_Exp3008_2	Prog_Young_Frozen_Exp3008_ID1_1	HSPC_Young_Frozen_Exp3008_ID1_1	NC_Exp3008_3	HSPC_Aged_Frozen_Exp3008_ID20_1
8.2	0	369.35134	-0.646	-0.238	386.35463	4.5	[M-OH]+	TRUE	0	Cholesterol	C27H46O	MANUAL	MCF metabolite collection_2023-12-01	Spectral Library - MCF metabolite collection_2023-12-01	5252	3533	44946	37574	5102	29257
4.79	0	524.37049	-1.101	-0.577	523.36321	32.9	[M+H]+	TRUE	324.7	LPC 18:0	C26H54NO7P	10210	0	Spectral Library - Lipids-VS69-Pos,msp, Spectral Library - Lipids-VS69-Pos,msp, Spectral Library - Lipids-VS69-Pos,msp, Lipid Species, SmartFormula - mzdev: -0,0003 mSigma: 42,72,	13058	4863	16313	27557	515	39188
3.35	-0.25	618.36345	3.494	2.161	600.32962	100.9	[M+NH4]+	TRUE	780.7	LPI 18:0	C27H53O12P	11100	AnalyteList_lipids_21-05-25 MCF	SmartFormula - mzdev: -0,0002 mSigma: 57,47, , Target List - AnalyteList_lipids_21-05-25 MCF, SmartFormula - mzdev: -0,0005 mSigma: 81,37,	55	3982	10480	0	75	18297
9.47	-0.33	734.56877	-0.905	-0.665	733.56172	10.3	[M+H]+, [M+Na]+	TRUE	907	PC 32:0	C40H80NO8P	20220	0	Spectral Library - Lipids-VS69-Pos,msp, Spectral Library - Lipids-VS69-Pos,msp, SmartFormula - mzdev: -0,0007 mSigma: 10,32, , Lipid Species, Lipid Species	14735	1903	304151	414468	292	389233
9.54	-0.26	760.58479	-0.39	-0.297	759.5778	18	[M+H]+, [M+Na]+	TRUE	901.9	PC 34:1	C42H82NO8P	20220	0	Spectral Library - Lipids-VS69-Pos,msp, Lipid Species, Spectral Library - Lipids-VS69-Pos,msp, SmartFormula - mzdev: -0,0003 mSigma: 18,03, , Lipid Species	22500	1177	1943887	1350741	4003	1113372
9.47	-0.3	810.60024	-0.609	-0.494	809.59304	2.7	[M+H]+, [M+Na]+	TRUE	908.9	PC 38:4	C46H84NO8P	20220	0	Spectral Library - Lipids-VS69-Pos,msp, Spectral Library - Lipids-VS69-Pos,msp, Spectral Library - Lipids-VS69-Pos,msp, SmartFormula - mzdev: -0,0005 mSigma: 2,65, , Lipid Species, Spectral Library - Lipids-VS69-Pos,msp, Lipid Species	14351	343	645756	725642	150	502520
9.57	0.21	786.59996	-0.978	-0.77	785.59287	9.9	[M+H]+, [M+Na]+	TRUE	926.4	PC 36:2	C44H84NO8P	20220	0	Lipid Species, Lipid Species, Spectral Library - Lipids-VS69-Pos,msp, Spectral Library - Lipids-VS69-Pos,msp, SmartFormula - mzdev: -0,0008 mSigma: 9,90,	1081	0	500140	352606	94	291738
9.84	-0.25	786.59998	-0.951	-0.748	785.59271	14.7	[M+H]+	TRUE	826.6	PC 36:2	C44H84NO8P	20220	0	Spectral Library - Lipids-VS69-Pos,msp, Lipid Species, Lipid Species, SmartFormula - mzdev: -0,0007 mSigma: 14,74, , Spectral Library - Lipids-VS69-Pos,msp	10444	246	719721	609046	45	526575
8.74	-0.04	784.58455	-0.673	-0.528	783.57728	3	[M+H]+	TRUE	906.6	PC 36:3	C44H82NO8P	20220	0	Lipid Species, SmartFormula - mzdev: -0,0005 mSigma: 2,99, , Lipid Species, Spectral Library - Lipids-VS69-Pos,msp, Spectral Library - Lipids-VS69-Pos,msp, Spectral Library - Lipids-VS69-Pos,msp	11411	78	842364	566279	0	471689
8.46	0.03	808.58464	-0.553	-0.447	807.57762	21.9	[M+H]+, [M+Na]+	TRUE	805.2	PC 38:5	C46H82NO8P	20220	0	SmartFormula - mzdev: -0,0004 mSigma: 21,93, , Spectral Library - Lipids-VS69-Pos,msp, SmartFormula - mzdev: 0,0007 mSigma: 46,83, , SmartFormula - mzdev: -0,0001 mSigma: 47,10, , Spectral Library - Lipids-VS69-Pos,msp, Lipid Species, Lipid Species	525	0	652942	578712	0	453824
8.39	0.12	706.53778	-0.499	-0.352	705.5305	32.5	[M+H]+	TRUE	887.1	PC 30:0	C38H76NO8P	20220	0	Spectral Library - Lipids-VS69-Pos,msp, Spectral Library - Lipids-VS69-Pos,msp, Spectral Library - Lipids-VS69-Pos,msp, Lipid Species, SmartFormula - mzdev: -0,0000 mSigma: 18,55,	1140	0	54629	49819	0	51314
8.17	0.4	756.55249	1.472	1.114	733.56327	79.7	[M+Na]+	TRUE	904.9	PC 32:0	C40H80NO8P	11100	AnalyteList_lipids_21-05-25 MCF	Target List - AnalyteList_lipids_21-05-25 MCF, SmartFormula - mzdev: -0,0004 mSigma: 55,93,	253	0	64420	18003	0	6459
7.64	-0.26	754.53757	2.437	1.839	731.54834	53.5	[M+Na]+	TRUE	908.6	PC 32:1	C40H78NO8P	11000	AnalyteList_lipids_21-05-25 MCF	SmartFormula - mzdev: -0,0005 mSigma: Infinity, , Target List - AnalyteList_lipids_21-05-25 MCF, SmartFormula - mzdev: 0,0003 mSigma: Infinity,	3505	620	18405	7426	746	7833
8.47	0	732.55318	-0.818	-0.599	731.54591	93.7	[M+H]+	TRUE	940.8	PC 32:1	C40H78NO8P	20120	0	SmartFormula - mzdev: -0,0006 mSigma: 53,50, , Lipid Species, SmartFormula - mzdev: -0,0003 mSigma: 77,39, , Spectral Library - Lipids-VS69-Pos,msp, Spectral Library - Lipids-VS69-Pos,msp	0	532	192307	133130	235	136743
8.99	0	746.56878	-0.867	-0.648	745.56151	33.700000000000003	[M+H]+	TRUE	985.8	PC 33:1	C41H80NO8P	20120	Lipids-VS69-Pos,msp	SmartFormula - mzdev: -0,0006 mSigma: 93,74, , SmartFormula - mzdev: -0,0003 mSigma: 117,36, , Spectral Library - Lipids-VS69-Pos,msp	415	748	58759	30096	1223	59678
9.82	0	760.58465	-0.565	-0.43	759.57738	55.8	[M+H]+	TRUE	831.2	PC 34:1	C42H82NO8P	20220	0	SmartFormula - mzdev: -0,0004 mSigma: 33,75, , Spectral Library - Lipids-VS69-Pos,msp, SmartFormula - mzdev: -0,0001 mSigma: 57,81, , Spectral Library - Lipids-VS69-Pos,msp, Lipid Species	0	95	784899	569128	226	510151
7.7	-0.3	780.55412	3.515	2.744	757.5649	22.5	[M+Na]+	TRUE	930.5	PC 34:2	C42H80NO8P	11100	AnalyteList_lipids_21-05-25 MCF	Target List - AnalyteList_lipids_21-05-25 MCF, SmartFormula - mzdev: 0,0004 mSigma: 88,99,	0	0	54872	28672	0	29718
8.7	0	758.56924	-0.247	-0.187	757.56232	101.5	[M+H]+, [M+Na]+	TRUE	967.3	PC 34:2	C42H80NO8P	20220	0	SmartFormula - mzdev: 0,0001 mSigma: 44,81, , Spectral Library - Lipids-VS69-Pos,msp, SmartFormula - mzdev: -0,0002 mSigma: 22,46, , Spectral Library - Lipids-VS69-Pos,msp, Spectral Library - Lipids-VS69-Pos,msp, Spectral Library - Lipids-VS69-Pos,msp, Lipid Species	38734	2233	707023	479105	136	386615
10.23	0	774.60097	0.309	0.239	773.59369	19.3	[M+H]+	TRUE	781	PC 35:1	C43H84NO8P	20120	Lipids-VS69-Pos,msp	SmartFormula - mzdev: 0,0006 mSigma: 125,38, , SmartFormula - mzdev: 0,0002 mSigma: 101,47, , Spectral Library - Lipids-VS69-Pos,msp	0	0	56676	35548	0	52975
11	0	788.61588	-0.632	-0.498	787.60861	8.5	[M+H]+	TRUE	880.4	PC 36:1	C44H86NO8P	20220	0	Lipid Species, Spectral Library - Lipids-VS69-Pos,msp, SmartFormula - mzdev: -0,0005 mSigma: 19,28, , Spectral Library - Lipids-VS69-Pos,msp	0	0	539216	530846	125	489735
8.41	0	782.56876	-0.861	-0.674	781.56151	6.7	[M+H]+, [M+Na]+	TRUE	797.3	PC 36:4	C44H80NO8P	20220	0	SmartFormula - mzdev: -0,0007 mSigma: 8,48, , Spectral Library - Lipids-VS69-Pos,msp, Spectral Library - Lipids-VS69-Pos,msp, Spectral Library - Lipids-VS69-Pos,msp, Lipid Species	11452	451	1188006	719787	360	470277
11.05	0	814.63106	-1.193	-0.972	813.62378	22.7	[M+H]+	TRUE	708.6	PC 38:2	C46H88NO8P	10220	0	Lipid Species, SmartFormula - mzdev: 0,0002 mSigma: 62,29, , SmartFormula - mzdev: -0,0007 mSigma: 32,34, , Spectral Library - Lipids-VS69-Pos,msp, Spectral Library - Lipids-VS69-Pos,msp	71	39	65487	66721	0	58673
10.11	0	812.61673	0.422	0.343	811.60945	26.6	[M+H]+	TRUE	871.1	PC 38:3	C46H86NO8P	20220	0	SmartFormula - mzdev: 0,0007 mSigma: 10,55, , Spectral Library - Lipids-VS69-Pos,msp, Lipid Species, Spectral Library - Lipids-VS69-Pos,msp, Spectral Library - Lipids-VS69-Pos,msp	0	0	226064	247009	0	146180
7.81	0.21	806.56944	0.014	0.011	805.56217	84.4	[M+H]+	TRUE	984	PC 38:6	C46H80NO8P	21100	AnalyteList_lipids_21-05-25 MCF	Lipid Species, Target List - AnalyteList_lipids_21-05-25 MCF, SmartFormula - mzdev: 0,0003 mSigma: 3,06, , Spectral Library - Lipids-VS69-Pos,msp, Spectral Library - Lipids-VS69-Pos,msp	355	0	119984	60736	113	58130
8.19	0	806.56871	-0.898	-0.725	805.56143	11.8	[M+H]+	TRUE	924.8	PC 38:6	C46H80NO8P	20120	0	SmartFormula - mzdev: -0,0004 mSigma: 100,71, , Spectral Library - Lipids-VS69-Pos,msp, SmartFormula - mzdev: -0,0007 mSigma: 84,42, , Spectral Library - Lipids-VS69-Pos,msp, Lipid Species, SmartFormula - mzdev: 0,0004 mSigma: 88,29,	9578	494	104727	49901	137	50396
9.48	0	836.61575	-0.751	-0.628	835.60848	37.9	[M+H]+	TRUE	639.9	PC 40:5	C48H86NO8P	20220	0	Spectral Library - Lipids-VS69-Pos,msp, Lipid Species, SmartFormula - mzdev: -0,0006 mSigma: 11,82,	0	0	123007	100148	0	89563
8.57	0	834.60104	0.372	0.31	833.59377	22.2	[M+H]+	TRUE	811.3	PC 40:6	C48H84NO8P	20220	0	Spectral Library - Lipids-VS69-Pos,msp, Spectral Library - Lipids-VS69-Pos,msp, Spectral Library - Lipids-VS69-Pos,msp, SmartFormula - mzdev: 0,0003 mSigma: 37,90, , Spectral Library - Lipids-VS69-Pos,msp, SmartFormula - mzdev: 0,0006 mSigma: 63,60, , Lipid Species	0	0	176795	61844	0	35277
8.2	0	832.58442	-0.794	-0.661	831.57714	19.8	[M+H]+	TRUE	773.4	PC 40:7	C48H82NO8P	20220	0	Lipid Species, SmartFormula - mzdev: 0,0005 mSigma: 58,32, , Spectral Library - Lipids-VS69-Pos,msp, SmartFormula - mzdev: -0,0007 mSigma: 22,16, , SmartFormula - mzdev: -0,0003 mSigma: 40,56,	539	0	72303	33297	0	43194
7.61	0	830.56851	-1.108	-0.921	829.56123	75.099999999999994	[M+H]+	TRUE	793.9	PC 40:8	C48H80NO8P	10220	0	SmartFormula - mzdev: 0,0002 mSigma: 54,69, , Spectral Library - Lipids-VS69-Pos,msp, Spectral Library - Lipids-VS69-Pos,msp, Lipid Species, SmartFormula - mzdev: -0,0006 mSigma: 41,51,	0	0	35989	13617	0	21360
7.39	0	854.57115	2.012	1.719	853.56387	87.3	[M+H]+	TRUE	833.2	PC 42:10	C50H80NO8P	10120	Lipids-VS69-Pos,msp	SmartFormula - mzdev: 0,0002 mSigma: 61,49, , Spectral Library - Lipids-VS69-Pos,msp, SmartFormula - mzdev: -0,0006 mSigma: 105,71,	0	0	9990	2774	0	5386
10.73	0	746.60571	-0.148	-0.111	745.59843	44	[M+H]+	TRUE	434.4	PC O-34:1	C42H84NO7P	20120	0	Spectral Library - Lipids-VS69-Pos,msp, Spectral Library - Lipids-VS69-Pos,msp, Spectral Library - Lipids-VS69-Pos,msp, Lipid Species, SmartFormula - mzdev: -0,0001 mSigma: 87,26, , SmartFormula - mzdev: 0,0002 mSigma: 110,08,	0	0	199538	149650	0	162670
9.21	0	768.5894	-0.995	-0.765	767.58213	102.5	[M+H]+	TRUE	377.2	PC O-36:4	C44H82NO7P	20220	0	Spectral Library - Lipids-VS69-Pos,msp, Spectral Library - Lipids-VS69-Pos,msp, Spectral Library - Lipids-VS69-Pos,msp, Lipid Species, SmartFormula - mzdev: -0,0005 mSigma: 68,88, , SmartFormula - mzdev: 0,0004 mSigma: 24,39, , SmartFormula - mzdev: -0,0008 mSigma: 44,02,	155	28	172069	120550	0	120150
8.95	0	766.57401	-0.665	-0.51	765.56673	107.5	[M+H]+	TRUE	603.9	PC O-36:5	C44H80NO7P	20120	0	Spectral Library - Lipids-VS69-Pos,msp, Spectral Library - Lipids-VS69-Pos,msp, SmartFormula - mzdev: -0,0002 mSigma: 126,50, , Lipid Species, Spectral Library - Lipids-VS69-Pos,msp, SmartFormula - mzdev: 0,0006 mSigma: 60,05, , SmartFormula - mzdev: -0,0005 mSigma: 102,53,	92	0	42576	25646	0	13682
10.58	0	796.62159	0.156	0.124	795.61432	47.4	[M+H]+	TRUE	466	PC O-38:4	C46H86NO7P	20120	0	Lipid Species, SmartFormula - mzdev: 0,0001 mSigma: 107,54, , Spectral Library - Lipids-VS69-Pos,msp, Spectral Library - Lipids-VS69-Pos,msp, SmartFormula - mzdev: 0,0004 mSigma: 131,57, , Spectral Library - Lipids-VS69-Pos,msp	15	0	90877	61567	0	68041
9.25	0	794.60548	-0.424	-0.337	793.59885	34.4	[M+H]+, [M+Na]+	TRUE	369.6	PC O-38:5	C46H84NO7P	20220	0	Spectral Library - Lipids-VS69-Pos,msp, Spectral Library - Lipids-VS69-Pos,msp, Lipid Species, SmartFormula - mzdev: -0,0000 mSigma: 70,11, , Spectral Library - Lipids-VS69-Pos,msp, SmartFormula - mzdev: -0,0003 mSigma: 47,41,	0	0	182659	240419	0	202989
9.32	0	718.53897	1.167	0.839	717.53169	32.700000000000003	[M+H]+	TRUE	518.1	PE 34:1	C39H76NO8P	10210	0	Lipid Species, Spectral Library - Lipids-VS69-Pos,msp, Lipid Species, Spectral Library - Lipids-VS69-Pos,msp, SmartFormula - mzdev: -0,0007 mSigma: 46,41, , Spectral Library - Lipids-VS69-Pos,msp	0	0	32843	28561	0	24081
10.57	0	746.57068	1.667	1.245	745.56258	33.299999999999997	[M+H]+, [M+Na]+	TRUE	493.2	PE 36:1	C41H80NO8P	10210	0	Spectral Library - Lipids-VS69-Pos,msp, Lipid Species, Lipid Species, Spectral Library - Lipids-VS69-Pos,msp, SmartFormula - mzdev: -0,0003 mSigma: 75,38,	0	0	123822	114367	0	94502
8.6	0	742.53758	-0.743	-0.551	741.5303	95.7	[M+H]+	TRUE	258.89999999999998	PE 36:3	C41H76NO8P	20220	0	Spectral Library - Lipids-VS69-Pos,msp, Lipid Species, SmartFormula - mzdev: -0,0002 mSigma: 58,40, , Spectral Library - Lipids-VS69-Pos,msp, Lipid Species, SmartFormula - mzdev: -0,0006 mSigma: 33,33,	676	0	33668	16419	0	16093
8.95	-0.25	720.55428	0.697	0.502	719.54701	25	[M+H]+	TRUE	330	PE 34:0	C39H78NO8P	21100	AnalyteList_lipids_21-05-25 MCF	Spectral Library - Lipids-VS69-Pos,msp, Spectral Library - Lipids-VS69-Pos,msp, Target List - AnalyteList_lipids_21-05-25 MCF, SmartFormula - mzdev: 0,0005 mSigma: 95,70,	0	0	4566	8997	0	39355
9.41	-0.04	744.55368	-0.133	-0.099	743.54641	101.6	[M+H]+	TRUE	253.2	PE 36:2	C41H78NO8P	22100	AnalyteList_lipids_21-05-25 MCF	Lipid Species, Lipid Species, SmartFormula - mzdev: -0,0001 mSigma: 25,04, , Spectral Library - Lipids-VS69-Pos,msp, Target List - AnalyteList_lipids_21-05-25 MCF, Spectral Library - Lipids-VS69-Pos,msp, SmartFormula - mzdev: 0,0002 mSigma: 47,28,	72	0	103066	19175	0	12560
9.48	0.03	766.53472	-1.313	-1.007	743.5455	18.8	[M+Na]+	TRUE	966.5	PE 36:2	C41H78NO8P	12100	AnalyteList_lipids_21-05-25 MCF	Target List - AnalyteList_lipids_21-05-25 MCF, SmartFormula - mzdev: -0,0007 mSigma: 125,75,	0	83	34164	21986	0	34328
9.57	0.12	744.55405	0.367	0.273	743.54678	45.7	[M+H]+	TRUE	937.5	PE 36:2	C41H78NO8P	21200	AnalyteList_lipids_21-05-25 MCF	Spectral Library - Lipids-VS69-Pos,msp, Spectral Library - Lipids-VS69-Pos,msp, Target List - AnalyteList_lipids_21-05-25 MCF, SmartFormula - mzdev: 0,0003 mSigma: 18,79, , Lipid Species, Lipid Species	1600	0	40538	65955	0	54541
8.36	0	740.52149	-1.344	-0.995	739.5146	29.7	[M+H]+, [M+Na]+	TRUE	101.9	PE 36:4	C41H74NO8P	10210	0	SmartFormula - mzdev: 0,0001 mSigma: 42,03, , SmartFormula - mzdev: -0,0007 mSigma: 64,59, , Spectral Library - Lipids-VS69-Pos,msp, Spectral Library - Lipids-VS69-Pos,msp, Lipid Species	2640	0	39919	24931	82	18290
9.85	0	770.57011	0.882	0.68	769.56284	26.5	[M+H]+	TRUE	887.9	PE 38:3	C43H80NO8P	20210	0	Lipid Species, SmartFormula - mzdev: 0,0007 mSigma: 29,72, , Spectral Library - Lipids-VS69-Pos,msp, Spectral Library - Lipids-VS69-Pos,msp	519	0	28690	20671	0	19709
9.33	0	768.55338	-0.52	-0.399	767.54605	31.7	[M+H]+, [M+Na]+	TRUE	923.8	PE 38:4	C43H78NO8P	20220	0	SmartFormula - mzdev: -0,0001 mSigma: 46,17, , Lipid Species, Spectral Library - Lipids-VS69-Pos,msp, Spectral Library - Lipids-VS69-Pos,msp, SmartFormula - mzdev: 0,0007 mSigma: 51,17, , Spectral Library - Lipids-VS69-Pos,msp, SmartFormula - mzdev: -0,0004 mSigma: 26,47,	14192	387	321988	246366	0	190255
8.43	0	766.5378	-0.433	-0.332	765.53067	45.9	[M+H]+, [M+Na]+	TRUE	904.9	PE 38:5	C43H76NO8P	20210	0	Spectral Library - Lipids-VS69-Pos,msp, SmartFormula - mzdev: -0,0000 mSigma: 55,98, , Spectral Library - Lipids-VS69-Pos,msp, Lipid Species, SmartFormula - mzdev: -0,0003 mSigma: 31,73,	3624	209	94127	58388	0	50879
10.18	0	796.58666	1.979	1.576	795.57938	32.9	[M+H]+	TRUE	892.7	PE 40:4	C45H82NO8P	10210	0	SmartFormula - mzdev: 0,0000 mSigma: 4,88, , Spectral Library - Lipids-VS69-Pos,msp, Lipid Species	0	0	23693	20423	0	15097
9	0	792.55369	-0.112	-0.089	791.54642	12.8	[M+H]+	TRUE	791	PE 40:6	C45H78NO8P	20210	0	SmartFormula - mzdev: 0,0002 mSigma: 45,65, , SmartFormula - mzdev: -0,0001 mSigma: 32,87, , Lipid Species, Spectral Library - Lipids-VS69-Pos,msp, Spectral Library - Lipids-VS69-Pos,msp	3664	0	22368	12358	0	12823
8.18	0	790.53699	-1.444	-1.142	789.52971	11.8	[M+H]+	TRUE	900.6	PE 40:7	C45H76NO8P	10210	0	Lipid Species, Spectral Library - Lipids-VS69-Pos,msp, Spectral Library - Lipids-VS69-Pos,msp, Spectral Library - Lipids-VS69-Pos,msp, Spectral Library - Lipids-VS69-Pos,msp, Spectral Library - Lipids-VS69-Pos,msp, SmartFormula - mzdev: -0,0000 mSigma: 77,83,	2887	0	17281	10646	0	7884
8.88	0	724.52685	-0.984	-0.713	723.51983	18.2	[M+H]+, [M+Na]+	TRUE	315.7	PE O-36:5; PE O-16:1_20:4	C41H74NO7P	20220	Lipids-VS69-Pos,msp	SmartFormula - mzdev: -0,0007 mSigma: 11,78, , Spectral Library - Lipids-VS69-Pos,msp	0	894	128057	135929	0	121089
10.02	0	752.55878	-0.12	-0.09	751.55145	17.100000000000001	[M+H]+, [M+Na]+	TRUE	937.5	PE O-38:5; PE O-18:1_20:4	C43H78NO7P	20220	Lipids-VS69-Pos,msp	SmartFormula - mzdev: -0,0001 mSigma: 18,23, , Spectral Library - Lipids-VS69-Pos,msp	0	0	131138	121882	0	109569
8.91	0	750.54361	0.519	0.39	749.53593	31.6	[M+H]+, [M+Na]+	TRUE	101.9	PE O-38:6	C43H76NO7P	20210	0	SmartFormula - mzdev: 0,0004 mSigma: 17,11, , Lipid Species, Spectral Library - Lipids-VS69-Pos,msp	0	0	74956	43831	0	56477
8.56	0	748.52754	-0.039	-0.029	747.52026	58.4	[M+H]+	TRUE	887.9	PE O-38:7; PE O-16:1_22:6	C43H74NO7P	20110	Lipids-VS69-Pos,msp	Spectral Library - Lipids-VS69-Pos,msp, SmartFormula - mzdev: 0,0003 mSigma: 55,64, , SmartFormula - mzdev: -0,0000 mSigma: 31,63,	0	0	13359	18200	0	19208
7.22	0	907.52976	-1.036	-0.94	884.54054	39	[M+Na]+	TRUE	923.8	PI 38:5	C47H81O13P	10120	0	SmartFormula - mzdev: 0,0002 mSigma: 32,93, , Lipid Species, Spectral Library - Lipids-VS69-Pos,msp, SmartFormula - mzdev: 0,0007 mSigma: 73,30,	0	0	9031	7670	26	6812
12.05	0	813.68411	-0.361	-0.294	812.67757	22.9	[M+H]+, [M+Na]+	TRUE	904.9	SM 42:2;O2	C47H93N2O6P	20220	0	Lipid Species, SmartFormula - mzdev: 0,0000 mSigma: 64,60, , Spectral Library - Lipids-VS69-Pos,msp, Lipid Species, SmartFormula - mzdev: -0,0003 mSigma: 39,05, , Spectral Library - Lipids-VS69-Pos,msp	298	100	179726	242101	0	211856
7.4	0	675.54244	-1.639	-1.107	674.53517	19.399999999999999	[M+H]+	TRUE	892.7	SM 32:1;O2	C37H75N2O6P	10220	0	Lipid Species, SmartFormula - mzdev: -0,0011 mSigma: 22,86, , SmartFormula - mzdev: 0,0019 mSigma: 20,27, , Spectral Library - Lipids-VS69-Pos,msp, SmartFormula - mzdev: 0,0016 mSigma: 27,03, , SmartFormula - mzdev: -0,0008 mSigma: 34,25,	0	0	14998	13298	0	14697
8.2	0.4	703.57419	-0.936	-0.659	702.56695	127.2	[M+H]+, [M+Na]+	TRUE	0	SM 34:1;O2	C39H79N2O6P	21200	AnalyteList_lipids_21-05-25 MCF	Lipid Species, Target List - AnalyteList_lipids_21-05-25 MCF, Lipid Species, Spectral Library - Lipids-VS69-Pos,msp, Spectral Library - Lipids-VS69-Pos,msp, SmartFormula - mzdev: -0,0007 mSigma: 19,36,	5721	1360	517549	463204	165	366262
12.23	0	787.66866	-0.113	-0.089	786.66139	144.1	[M+H]+	TRUE	791	SM 40:1;O2	C45H91N2O6P	20120	0	Lipid Species, SmartFormula - mzdev: -0,0001 mSigma: 127,21, , Spectral Library - Lipids-VS69-Pos,msp, Spectral Library - Lipids-VS69-Pos,msp, Spectral Library - Lipids-VS69-Pos,msp, SmartFormula - mzdev: 0,0002 mSigma: 152,35,	702	0	43170	80344	0	74203
14.44	0	815.69949	-0.687	-0.561	814.69222	35.6	[M+H]+	TRUE	900.6	SM 42:1;O2	C47H95N2O6P	20020	0	SmartFormula - mzdev: -0,0002 mSigma: Infinity, , Lipid Species, SmartFormula - mzdev: -0,0006 mSigma: Infinity, , Spectral Library - Lipids-VS69-Pos,msp	582	0	61296	78860	0	62181
24.08	0	926.81535	-1.91	-1.77	908.78152	13.2	[M+NH4]+	TRUE	315.7	TG 56:5; TG 16:0_18:1_22:4	C59H104O6	10110	0	Lipid Species, Lipid Species, Lipid Species, Lipid Species, Spectral Library - Lipids-VS69-Pos,msp, Spectral Library - Lipids-VS69-Pos,msp, Lipid Species, Lipid Species, SmartFormula - mzdev: 0,0006 mSigma: 108,80, , Lipid Species	0	0	38690	33563	0	35014

## Sheet: 23-11-09
RT.[min]	ΔRT	m/z.meas,	Δm/z.[ppm]	Δm/z.[mDa]	M.meas,	mSigma	Ions	MS/MS	MS/MS.score	Name	Molecular.Formula	AQ	Annotation.Source	Annotations	HSPC_Aged_Frozen_Exp0911_ID32_1	NC_Exp0911_1	NC_Exp0911_2	NC_Exp0911_3
3.88	0	400.34216	0.063	0.025	400.34271	23.7	[M]+	TRUE	0	CAR 16:0	C23H46NO4	MANUAL	Lipids-VS69-Pos,msp	Spectral Library - Lipids-VS69-Pos,msp	19226	2055	2564	1997
4.07	0	426.35733	-1.058	-0.451	426.35788	10.9	[M]+	TRUE	0	CAR 18:1	C25H48NO4	MANUAL	Lipids-VS69-Pos,msp	Spectral Library - Lipids-VS69-Pos,msp	0	0	0	0
8.19	0	369.35093	-1.742	-0.643	386.35422	36	[M-OH]+	TRUE	0	Cholesterol	C27H46O	MANUAL	MCF metabolite collection_2023-12-01	Spectral Library - MCF metabolite collection_2023-12-01	62767	2825	4734	5689
22.59	0	863.69077	-0.484	-0.418	862.68349	25.8	[M+H]+	TRUE	980	CoQ10	C59H90O4	20120	Lipids-VS69-Pos,msp	SmartFormula - mzdev: 0,0004 mSigma: 100,38, , Spectral Library - Lipids-VS69-Pos,msp, SmartFormula - mzdev: 0,0001 mSigma: 124,32, , SmartFormula - mzdev: -0,0004 mSigma: 35,97,	14197	0	0	0
3.7	0.31	496.33879	-1.957	-0.972	495.33152	8.1	[M+H]+	TRUE	859.4	LPC 16:0	C24H50NO7P	11100	AnalyteList_lipids_21-05-25 MCF	Target List - AnalyteList_lipids_21-05-25 MCF, SmartFormula - mzdev: 0,0017 mSigma: 6,41, , Spectral Library - Lipids-VS69-Pos,msp	55742	23191	18545	11307
4.86	0.31	524.37	-2.041	-1.07	523.36272	30	[M+H]+	TRUE	907.8	LPC 18:0-SN1	C26H54NO7P	10210	Lipids-VS69-Pos,msp	SmartFormula - mzdev: -0,0008 mSigma: 15,61, , SmartFormula - mzdev: -0,0011 mSigma: 8,13, , Spectral Library - Lipids-VS69-Pos,msp, Spectral Library - Lipids-VS69-Pos,msp, Spectral Library - Lipids-VS69-Pos,msp	68789	9721	8092	5673
4.94	-0.29	482.32337	-1.538	-0.742	481.3161	14	[M+H]+	TRUE	910.6	LPE 18:0	C23H48NO7P	11100	AnalyteList_lipids_21-05-25 MCF	SmartFormula - mzdev: -0,0004 mSigma: 48,72, , Target List - AnalyteList_lipids_21-05-25 MCF	12480	4054	2712	1580
9.92	-0.38	760.58464	-0.582	-0.443	759.57756	13.6	[M+H]+, [M+Na]+	TRUE	903.8	PC 34:1	C42H82NO8P	20220	0	Spectral Library - Lipids-VS69-Pos,msp, Spectral Library - Lipids-VS69-Pos,msp, Lipid Species, Lipid Species, SmartFormula - mzdev: -0,0004 mSigma: 14,00, , Spectral Library - Lipids-VS69-Pos,msp	2628304	4448	0	18783
8.65	-0.12	782.56934	-0.123	-0.096	781.56199	20.8	[M+H]+, [M+Na]+	TRUE	915	PC 36:4	C44H80NO8P	20220	0	Spectral Library - Lipids-VS69-Pos,msp, Spectral Library - Lipids-VS69-Pos,msp, Lipid Species, SmartFormula - mzdev: -0,0001 mSigma: 13,63, , Spectral Library - Lipids-VS69-Pos,msp, Lipid Species	860335	122	4046	287
9.83	0.38	810.59979	-1.165	-0.944	809.59278	29.2	[M+H]+, [M+Na]+	TRUE	823	PC 38:4	C46H84NO8P	10220	0	SmartFormula - mzdev: -0,0006 mSigma: 44,55, , SmartFormula - mzdev: 0,0002 mSigma: 49,74, , Spectral Library - Lipids-VS69-Pos,msp, Lipid Species, Lipid Species, Spectral Library - Lipids-VS69-Pos,msp, Spectral Library - Lipids-VS69-Pos,msp	1209588	1369	2021	497
10.05	0.03	786.60019	-0.687	-0.54	785.59292	77.2	[M+H]+	TRUE	884.5	PC 36:2	C44H84NO8P	20220	0	Spectral Library - Lipids-VS69-Pos,msp, Lipid Species, SmartFormula - mzdev: -0,0002 mSigma: 54,52, , Spectral Library - Lipids-VS69-Pos,msp, Spectral Library - Lipids-VS69-Pos,msp, Lipid Species, Spectral Library - Lipids-VS69-Pos,msp, SmartFormula - mzdev: -0,0005 mSigma: 29,19,	1198248	10738	1346	299
8.71	0.02	706.53789	-0.337	-0.238	705.53062	47.6	[M+H]+	TRUE	880.8	PC 30:0	C38H76NO8P	20120	0	Spectral Library - Lipids-VS69-Pos,msp, SmartFormula - mzdev: -0,0002 mSigma: 77,24, , Spectral Library - Lipids-VS69-Pos,msp, SmartFormula - mzdev: 0,0001 mSigma: 99,79, , Lipid Species	117857	11273	2531	2246
8.21	0.25	756.5521	0.952	0.72	733.56288	10.4	[M+Na]+	TRUE	783.2	PC 32:0	C40H80NO8P	21100	AnalyteList_lipids_21-05-25 MCF	SmartFormula - mzdev: 0,0007 mSigma: 47,62, , Target List - AnalyteList_lipids_21-05-25 MCF	39967	0	0	0
9.9	0.11	734.56815	-1.741	-1.279	733.56088	10.199999999999999	[M+H]+	TRUE	932.8	PC 32:0	C40H80NO8P	10220	0	Lipid Species, SmartFormula - mzdev: -0,0013 mSigma: 10,42, , SmartFormula - mzdev: 0,0014 mSigma: 12,24, , Spectral Library - Lipids-VS69-Pos,msp, Spectral Library - Lipids-VS69-Pos,msp	887227	7057	7261	16019
8.79	0	732.55358	-0.279	-0.204	731.5463	69.7	[M+H]+	TRUE	992.5	PC 32:1	C40H78NO8P	20220	0	SmartFormula - mzdev: -0,0002 mSigma: 10,20, , Spectral Library - Lipids-VS69-Pos,msp, Spectral Library - Lipids-VS69-Pos,msp, Lipid Species	211474	0	2165	590
11.64	0	762.59994	-1.043	-0.795	761.59266	9.8000000000000007	[M+H]+	TRUE	987.6	PC 34:0	C42H84NO8P	10110	0	Lipid Species, Spectral Library - Lipids-VS69-Pos,msp, SmartFormula - mzdev: -0,0005 mSigma: 94,45, , Spectral Library - Lipids-VS69-Pos,msp, Spectral Library - Lipids-VS69-Pos,msp	279008	0	0	598
9.11	-0.38	784.58389	1.546	1.213	761.59467	21.2	[M+Na]+	TRUE	880.7	PC 34:0	C42H84NO8P	11200	AnalyteList_lipids_21-05-25 MCF	SmartFormula - mzdev: -0,0003 mSigma: 54,16, , Target List - AnalyteList_lipids_21-05-25 MCF	823494	673	1087	0
7.88	-0.12	780.55283	1.868	1.458	757.56361	126.7	[M+Na]+	TRUE	874.9	PC 34:2	C42H80NO8P	11000	AnalyteList_lipids_21-05-25 MCF	Target List - AnalyteList_lipids_21-05-25 MCF, SmartFormula - mzdev: -0,0001 mSigma: Infinity,	41205	0	0	0
9	0	758.56903	-0.534	-0.405	757.56202	162.80000000000001	[M+H]+, [M+Na]+	TRUE	964.3	PC 34:2	C42H80NO8P	20220	0	Spectral Library - Lipids-VS69-Pos,msp, Lipid Species, SmartFormula - mzdev: -0,0001 mSigma: 45,31, , Spectral Library - Lipids-VS69-Pos,msp, Spectral Library - Lipids-VS69-Pos,msp, Spectral Library - Lipids-VS69-Pos,msp, SmartFormula - mzdev: -0,0004 mSigma: 21,24,	648758	2560	1359	527
10.63	0	774.60021	-0.673	-0.522	773.59293	6.2	[M+H]+	TRUE	834.3	PC 35:1	C43H84NO8P	20120	Lipids-VS69-Pos,msp	Spectral Library - Lipids-VS69-Pos,msp, SmartFormula - mzdev: -0,0005 mSigma: 126,70, , SmartFormula - mzdev: -0,0002 mSigma: 151,68, , Spectral Library - Lipids-VS69-Pos,msp	27819	52	0	0
10.84	0	774.59939	-1.731	-1.34	773.59212	89.9	[M+H]+	TRUE	896.1	PC 35:1	C43H84NO8P	10120	Lipids-VS69-Pos,msp	SmartFormula - mzdev: -0,0013 mSigma: 162,82, , SmartFormula - mzdev: 0,0013 mSigma: 146,97, , SmartFormula - mzdev: -0,0010 mSigma: 180,53, , SmartFormula - mzdev: -0,0029 mSigma: 127,75, , Spectral Library - Lipids-VS69-Pos,msp	83506	0	0	0
11.66	0	788.6154	-1.24	-0.978	787.60813	55	[M+H]+	TRUE	889.6	PC 36:1	C44H86NO8P	10220	0	Spectral Library - Lipids-VS69-Pos,msp, Spectral Library - Lipids-VS69-Pos,msp, SmartFormula - mzdev: -0,0007 mSigma: 19,77, , Spectral Library - Lipids-VS69-Pos,msp, Lipid Species	1147230	2288	748	290
9.18	0	796.58504	-0.048	-0.038	795.57777	44.1	[M+H]+	TRUE	797.6	PC 37:4	C45H82NO8P	20110	Lipids-VS69-Pos,msp	SmartFormula - mzdev: 0,0003 mSigma: 111,36, , Spectral Library - Lipids-VS69-Pos,msp, SmartFormula - mzdev: -0,0000 mSigma: 89,91,	33367	0	38	0
9.41	0	794.56964	0.265	0.21	793.56237	27.3	[M+H]+	TRUE	812.4	PC 37:5	C45H80NO8P	20120	Lipids-VS69-Pos,msp	Spectral Library - Lipids-VS69-Pos,msp, SmartFormula - mzdev: 0,0002 mSigma: 55,05, , SmartFormula - mzdev: 0,0005 mSigma: 53,45,	40559	522	0	235
11.7	0	814.63083	-1.474	-1.201	813.62356	40.4	[M+H]+	TRUE	961	PC 38:2	C46H88NO8P	10220	0	Spectral Library - Lipids-VS69-Pos,msp, SmartFormula - mzdev: -0,0001 mSigma: 24,66, , Spectral Library - Lipids-VS69-Pos,msp, Lipid Species	174784	0	0	0
8.69	0	808.58443	-0.812	-0.657	807.57765	49.2	[M+H]+, [M+Na]+	TRUE	929.9	PC 38:5	C46H82NO8P	20220	0	SmartFormula - mzdev: -0,0003 mSigma: 52,37, , Spectral Library - Lipids-VS69-Pos,msp, SmartFormula - mzdev: 0,0005 mSigma: 41,51, , Spectral Library - Lipids-VS69-Pos,msp, Lipid Species, SmartFormula - mzdev: -0,0007 mSigma: 27,30,	870923	1282	0	0
7.98	0.38	806.56982	0.484	0.391	805.56255	14.7	[M+H]+	TRUE	808	PC 38:6	C46H80NO8P	21100	AnalyteList_lipids_21-05-25 MCF	Target List - AnalyteList_lipids_21-05-25 MCF, SmartFormula - mzdev: 0,0004 mSigma: 40,36, , Spectral Library - Lipids-VS69-Pos,msp, Spectral Library - Lipids-VS69-Pos,msp, Spectral Library - Lipids-VS69-Pos,msp, Lipid Species, SmartFormula - mzdev: 0,0007 mSigma: 61,82,	178041	0	0	0
11.02	0	838.63149	-0.652	-0.547	837.62421	47.1	[M+H]+	TRUE	828.8	PC 40:4	C48H88NO8P	20220	0	SmartFormula - mzdev: -0,0002 mSigma: 75,07, , SmartFormula - mzdev: 0,0006 mSigma: 22,96, , SmartFormula - mzdev: -0,0005 mSigma: 49,20, , Lipid Species, Spectral Library - Lipids-VS69-Pos,msp, Spectral Library - Lipids-VS69-Pos,msp, Spectral Library - Lipids-VS69-Pos,msp	62727	101	0	0
9.82	0	836.61606	-0.391	-0.327	835.60878	16.7	[M+H]+	TRUE	899	PC 40:5	C48H86NO8P	20210	0	Spectral Library - Lipids-VS69-Pos,msp, Spectral Library - Lipids-VS69-Pos,msp, Spectral Library - Lipids-VS69-Pos,msp, Spectral Library - Lipids-VS69-Pos,msp, SmartFormula - mzdev: -0,0003 mSigma: 14,72, , Lipid Species	157195	0	0	0
8.8	0	834.6	-0.881	-0.735	833.59272	23.1	[M+H]+	TRUE	826.4	PC 40:6	C48H84NO8P	20220	0	Spectral Library - Lipids-VS69-Pos,msp, Lipid Species, SmartFormula - mzdev: 0,0004 mSigma: 24,30, , SmartFormula - mzdev: -0,0004 mSigma: 71,67, , Spectral Library - Lipids-VS69-Pos,msp, SmartFormula - mzdev: -0,0007 mSigma: 47,12, , Spectral Library - Lipids-VS69-Pos,msp	85668	163	119	0
7.71	0	830.56914	-0.356	-0.295	829.56186	48.9	[M+H]+	TRUE	875.7	PC 40:8	C48H80NO8P	20220	0	Spectral Library - Lipids-VS69-Pos,msp, Lipid Species, SmartFormula - mzdev: -0,0003 mSigma: 16,75, , Spectral Library - Lipids-VS69-Pos,msp, SmartFormula - mzdev: 0,0000 mSigma: 13,84,	30807	0	0	0
11.44	0	720.58901	-1.61	-1.16	719.58173	14.9	[M+H]+	TRUE	691.4	PC O-32:0	C40H82NO7P	10120	Lipids-VS69-Pos,msp	Spectral Library - Lipids-VS69-Pos,msp, SmartFormula - mzdev: 0,0015 mSigma: 6,51, , Spectral Library - Lipids-VS69-Pos,msp	22160	0	106	0
11.44	0	746.60559	-0.3	-0.224	745.59832	51.6	[M+H]+	TRUE	862.5	PC O-34:1	C42H84NO7P	20220	0	Lipid Species, SmartFormula - mzdev: -0,0002 mSigma: 48,87, , SmartFormula - mzdev: 0,0001 mSigma: 73,53, , Spectral Library - Lipids-VS69-Pos,msp, Spectral Library - Lipids-VS69-Pos,msp, Spectral Library - Lipids-VS69-Pos,msp	233599	0	0	39
9.55	0	768.58963	-0.705	-0.542	767.58235	29.1	[M+H]+	TRUE	859.3	PC O-36:4	C44H82NO7P	20220	0	Spectral Library - Lipids-VS69-Pos,msp, Spectral Library - Lipids-VS69-Pos,msp, Spectral Library - Lipids-VS69-Pos,msp, Lipid Species, SmartFormula - mzdev: -0,0005 mSigma: 14,91,	131882	0	0	71
9.23	0	766.57335	-1.521	-1.166	765.56607	24.6	[M+H]+	TRUE	909.1	PC O-36:5	C44H80NO7P	10120	0	Spectral Library - Lipids-VS69-Pos,msp, Lipid Species, SmartFormula - mzdev: -0,0000 mSigma: 34,48, , Spectral Library - Lipids-VS69-Pos,msp, Spectral Library - Lipids-VS69-Pos,msp	16095	0	0	0
11.08	0	796.6205	-1.208	-0.963	795.61323	18.100000000000001	[M+H]+	TRUE	919	PC O-38:4	C46H86NO7P	10220	0	Spectral Library - Lipids-VS69-Pos,msp, Lipid Species, Spectral Library - Lipids-VS69-Pos,msp, SmartFormula - mzdev: -0,0007 mSigma: 12,92, , Spectral Library - Lipids-VS69-Pos,msp	96466	0	47	0
9.55	0	794.60546	-0.444	-0.353	793.59787	64.3	[M+H]+, [M+Na]+	TRUE	921.9	PC O-38:5	C46H84NO7P	20220	0	Spectral Library - Lipids-VS69-Pos,msp, Spectral Library - Lipids-VS69-Pos,msp, Spectral Library - Lipids-VS69-Pos,msp, SmartFormula - mzdev: 0,0008 mSigma: 45,32, , Lipid Species, SmartFormula - mzdev: -0,0000 mSigma: 48,83, , SmartFormula - mzdev: -0,0004 mSigma: 24,63,	267017	0	273	0
10.67	0	746.56926	-0.226	-0.169	745.56181	63.2	[M+H]+, [M+Na]+	TRUE	949.7	PE 36:1	C41H80NO8P	20210	0	SmartFormula - mzdev: -0,0002 mSigma: 18,11, , Lipid Species, Lipid Species	253076	5918	0	2377
9.37	0	718.53767	-0.649	-0.466	717.53039	98.3	[M+H]+	TRUE	900.8	PE 34:1	C39H76NO8P	20110	Lipids-VS69-Pos,msp	Spectral Library - Lipids-VS69-Pos,msp, SmartFormula - mzdev: -0,0005 mSigma: 64,28, , SmartFormula - mzdev: -0,0002 mSigma: 80,82, , Spectral Library - Lipids-VS69-Pos,msp	54846	269	0	260
8.58	0	716.52125	-1.722	-1.234	715.51397	66.5	[M+H]+	TRUE	740.9	PE 34:2	C39H74NO8P	10110	Lipids-VS69-Pos,msp	Spectral Library - Lipids-VS69-Pos,msp, Spectral Library - Lipids-VS69-Pos,msp, SmartFormula - mzdev: -0,0009 mSigma: 78,91, , SmartFormula - mzdev: -0,0012 mSigma: 63,22, , SmartFormula - mzdev: -0,0028 mSigma: 46,29, , SmartFormula - mzdev: 0,0014 mSigma: 51,82, , Spectral Library - Lipids-VS69-Pos,msp	16029	0	0	0
9.47	0.03	744.55397	0.251	0.187	743.54662	9.4	[M+H]+, [M+Na]+	TRUE	813.1	PE 36:2	C41H78NO8P	22100	AnalyteList_lipids_21-05-25 MCF	SmartFormula - mzdev: 0,0002 mSigma: 98,30, , SmartFormula - mzdev: 0,0005 mSigma: 96,32, , Target List - AnalyteList_lipids_21-05-25 MCF	129958	109	0	0
8.66	0	742.53868	0.734	0.545	741.5314	13.8	[M+H]+	TRUE	865.5	PE 36:3	C41H76NO8P	20120	Lipids-VS69-Pos,msp	SmartFormula - mzdev: 0,0005 mSigma: 66,46, , Spectral Library - Lipids-VS69-Pos,msp, Spectral Library - Lipids-VS69-Pos,msp	36329	0	0	0
8.4	0	740.52217	-0.422	-0.313	739.51479	28	[M+H]+, [M+Na]+	TRUE	962.7	PE 36:4	C41H74NO8P	20220	Lipids-VS69-Pos,msp	SmartFormula - mzdev: -0,0003 mSigma: 9,44, , Spectral Library - Lipids-VS69-Pos,msp, Spectral Library - Lipids-VS69-Pos,msp, SmartFormula - mzdev: -0,0000 mSigma: 15,91, , Spectral Library - Lipids-VS69-Pos,msp	43716	0	0	0
9.4	0	768.55324	-0.707	-0.544	767.5459	78.099999999999994	[M+H]+, [M+Na]+	TRUE	763	PE 38:4	C43H78NO8P	20220	Lipids-VS69-Pos,msp	SmartFormula - mzdev: -0,0005 mSigma: 13,83, , Spectral Library - Lipids-VS69-Pos,msp, Spectral Library - Lipids-VS69-Pos,msp, Spectral Library - Lipids-VS69-Pos,msp, Spectral Library - Lipids-VS69-Pos,msp, Spectral Library - Lipids-VS69-Pos,msp	477520	1639	1535	1157
8.46	0	766.53809	-0.057	-0.044	765.53063	8	[M+H]+, [M+Na]+	TRUE	796.2	PE 38:5	C43H76NO8P	20120	Lipids-VS69-Pos,msp	SmartFormula - mzdev: -0,0000 mSigma: 27,97, , Spectral Library - Lipids-VS69-Pos,msp, Spectral Library - Lipids-VS69-Pos,msp, Spectral Library - Lipids-VS69-Pos,msp, Spectral Library - Lipids-VS69-Pos,msp, Spectral Library - Lipids-VS69-Pos,msp, SmartFormula - mzdev: 0,0003 mSigma: 50,37,	116433	0	113	0
8.16	0	764.52244	-0.056	-0.043	763.51516	56.4	[M+H]+	TRUE	960.3	PE 38:6	C43H74NO8P	20120	Lipids-VS69-Pos,msp	Spectral Library - Lipids-VS69-Pos,msp, SmartFormula - mzdev: 0,0003 mSigma: 97,26, , SmartFormula - mzdev: -0,0000 mSigma: 78,13,	20059	0	127	0
10.26	0	796.58521	0.162	0.129	795.57793	11.8	[M+H]+	TRUE	928.8	PE 40:4	C45H82NO8P	20210	Lipids-VS69-Pos,msp	SmartFormula - mzdev: 0,0004 mSigma: 17,60, , Spectral Library - Lipids-VS69-Pos,msp, Spectral Library - Lipids-VS69-Pos,msp, SmartFormula - mzdev: 0,0001 mSigma: 7,98, , Spectral Library - Lipids-VS69-Pos,msp	35184	196	0	83
9.06	0	792.55403	0.313	0.248	791.54675	18.2	[M+H]+	TRUE	933.5	PE 40:6	C45H78NO8P	20110	Lipids-VS69-Pos,msp	SmartFormula - mzdev: 0,0002 mSigma: 56,35, , Spectral Library - Lipids-VS69-Pos,msp, Spectral Library - Lipids-VS69-Pos,msp, Spectral Library - Lipids-VS69-Pos,msp, Spectral Library - Lipids-VS69-Pos,msp, SmartFormula - mzdev: 0,0006 mSigma: 81,17,	33547	0	0	98
8.2	0	790.53775	-0.483	-0.382	789.53047	60.8	[M+H]+	TRUE	829.2	PE 40:7	C45H76NO8P	20210	Lipids-VS69-Pos,msp	Spectral Library - Lipids-VS69-Pos,msp, SmartFormula - mzdev: -0,0004 mSigma: 11,82, , Spectral Library - Lipids-VS69-Pos,msp, Spectral Library - Lipids-VS69-Pos,msp	18713	0	0	0
8.91	0	724.52701	-0.776	-0.562	723.52003	19.399999999999999	[M+H]+, [M+Na]+	TRUE	913.4	PE O-36:5; PE O-16:1_20:4	C41H74NO7P	20220	Lipids-VS69-Pos,msp	SmartFormula - mzdev: -0,0006 mSigma: 18,19, , Spectral Library - Lipids-VS69-Pos,msp	250683	356	0	0
9.48	0	738.54479	2.124	1.568	737.53751	13.3	[M+H]+	TRUE	641.9	PE O-37:5; PE O-17:1_20:4	C42H76NO7P	10110	Lipids-VS69-Pos,msp	Spectral Library - Lipids-VS69-Pos,msp, SmartFormula - mzdev: 0,0000 mSigma: 53,81,	13701	0	0	0
9.75	0	752.55761	-1.672	-1.258	751.55033	25	[M+H]+	TRUE	927.6	PE O-38:5; PE O-16:1_22:4	C43H78NO7P	10210	Lipids-VS69-Pos,msp	Spectral Library - Lipids-VS69-Pos,msp, SmartFormula - mzdev: -0,0001 mSigma: 64,43,	16655	0	0	0
10.08	0	752.55858	-0.383	-0.289	751.55167	12.2	[M+H]+, [M+Na]+	TRUE	996.8	PE O-38:5; PE O-18:1_20:4	C43H78NO7P	20220	Lipids-VS69-Pos,msp	SmartFormula - mzdev: -0,0003 mSigma: 13,26, , Spectral Library - Lipids-VS69-Pos,msp	268794	23	0	0
8.98	0	750.54207	-1.524	-1.143	749.53508	20.2	[M+H]+, [M+Na]+	TRUE	930.1	PE O-38:6; PE O-18:2_20:4	C43H76NO7P	10120	Lipids-VS69-Pos,msp	Spectral Library - Lipids-VS69-Pos,msp, SmartFormula - mzdev: -0,0000 mSigma: 45,19,	110174	120	0	0
8.62	0	748.52584	-2.306	-1.726	747.51856	24.3	[M+H]+	TRUE	876.7	PE O-38:7; PE O-16:1_22:6	C43H74NO7P	10220	Lipids-VS69-Pos,msp	SmartFormula - mzdev: -0,0006 mSigma: 55,97, , Spectral Library - Lipids-VS69-Pos,msp	37130	0	0	57
11.13	0	780.58994	-0.296	-0.231	779.58266	26.9	[M+H]+	TRUE	925.5	PE O-40:5; PE O-18:1_22:4	C45H82NO7P	20110	Lipids-VS69-Pos,msp	Spectral Library - Lipids-VS69-Pos,msp, SmartFormula - mzdev: -0,0002 mSigma: 20,16, , SmartFormula - mzdev: 0,0001 mSigma: 44,76,	20007	0	0	0
10.1	0	778.57387	-0.83	-0.647	777.56659	98.8	[M+H]+	TRUE	913	PE O-40:6; PE O-18:1_22:5	C45H80NO7P	20120	Lipids-VS69-Pos,msp	SmartFormula - mzdev: 0,0005 mSigma: 88,88, , SmartFormula - mzdev: -0,0006 mSigma: 24,31, , SmartFormula - mzdev: -0,0003 mSigma: 21,45, , Spectral Library - Lipids-VS69-Pos,msp	39998	0	0	0
8	0.02	911.56213	0.137	0.125	888.5729	6.3	[M+Na]+	TRUE	889.4	PI 38:3	C47H85O13P	22100	AnalyteList_lipids_21-05-25 MCF	Spectral Library - Lipids-VS69-Pos,msp, SmartFormula - mzdev: -0,0002 mSigma: 46,25, , Target List - AnalyteList_lipids_21-05-25 MCF, SmartFormula - mzdev: 0,0001 mSigma: 26,92,	9028	0	0	0
8.22	0.25	911.56047	-1.679	-1.531	888.57125	47.6	[M+Na]+	FALSE	828.9	PI 38:3	C47H85O13P	11100	AnalyteList_lipids_21-05-25 MCF	SmartFormula - mzdev: 0,0008 mSigma: 142,74, , SmartFormula - mzdev: 0,0001 mSigma: 82,80, , SmartFormula - mzdev: -0,0004 mSigma: 166,33, , Target List - AnalyteList_lipids_21-05-25 MCF	6345	0	0	0
7.72	0.11	904.59071	-0.269	-0.244	886.5568	15	[M+NH4]+, [M+H]+	TRUE	0	PI 38:4	C47H83O13P	21200	AnalyteList_lipids_21-05-25 MCF	SmartFormula - mzdev: -0,0002 mSigma: 6,26, , Target List - AnalyteList_lipids_21-05-25 MCF, Spectral Library - Lipids-VS69-Pos,msp	18001	0	0	0
7.18	0	907.53239	1.86	1.688	884.54317	59.4	[M+Na]+	TRUE	641.9	PI 38:5	C47H81O13P	10210	0	Spectral Library - Lipids-VS69-Pos,msp, SmartFormula - mzdev: 0,0001 mSigma: 38,04, , SmartFormula - mzdev: -0,0007 mSigma: 83,92, , SmartFormula - mzdev: -0,0002 mSigma: 54,73, , Lipid Species	18303	0	0	44
8.35	0	703.57422	-0.891	-0.627	702.56724	49.3	[M+H]+, [M+Na]+	TRUE	927.6	SM 34:1;O2	C39H79N2O6P	20220	0	SmartFormula - mzdev: -0,0006 mSigma: 14,98, , Spectral Library - Lipids-VS69-Pos,msp, Spectral Library - Lipids-VS69-Pos,msp, Lipid Species, Lipid Species	728303	44631	41397	21093
7.92	0	689.55894	-0.385	-0.265	688.55166	10.6	[M+H]+	TRUE	996.8	SM 33:1;O2	C38H77N2O6P	20120	Lipids-VS69-Pos,msp	Spectral Library - Lipids-VS69-Pos,msp, SmartFormula - mzdev: 0,0000 mSigma: 74,85, , SmartFormula - mzdev: -0,0003 mSigma: 59,40,	27432	236	0	0
7.5	0	675.54459	1.542	1.042	674.53732	43.7	[M+H]+	TRUE	930.1	SM 32:1;O2	C37H75N2O6P	10220	0	SmartFormula - mzdev: 0,0014 mSigma: 71,47, , Lipid Species, Spectral Library - Lipids-VS69-Pos,msp, SmartFormula - mzdev: 0,0010 mSigma: 49,32,	27121	0	55	0
7.62	0	701.55899	-0.295	-0.207	700.55172	103.4	[M+H]+	TRUE	876.7	SM 34:2;O2	C39H77N2O6P	20220	0	Lipid Species, SmartFormula - mzdev: -0,0002 mSigma: 10,59, , Spectral Library - Lipids-VS69-Pos,msp, SmartFormula - mzdev: 0,0001 mSigma: 18,32,	18086	0	0	0
9.47	0	731.607	1.165	0.853	730.59973	21.7	[M+H]+	TRUE	925.5	SM 36:1;O2	C41H83N2O6P	10220	0	SmartFormula - mzdev: 0,0012 mSigma: 68,11, , SmartFormula - mzdev: -0,0015 mSigma: 89,23, , Lipid Species, SmartFormula - mzdev: 0,0009 mSigma: 43,67, , Spectral Library - Lipids-VS69-Pos,msp	42310	232	789	70
15.26	0	815.69798	-2.535	-2.068	814.69071	89.7	[M+H]+	TRUE	913	SM 42:1;O2	C47H95N2O6P	10120	0	Lipid Species, Spectral Library - Lipids-VS69-Pos,msp, SmartFormula - mzdev: 0,0006 mSigma: 87,81,	175597	0	905	438
12.63	0	813.68514	0.909	0.74	812.67687	5.7	[M+H]+, [M+Na]+	TRUE	889.4	SM 42:2;O2	C47H93N2O6P	20220	0	SmartFormula - mzdev: 0,0007 mSigma: 21,75, , Lipid Species, Spectral Library - Lipids-VS69-Pos,msp	491009	0	0	0
11.09	0	811.6692	0.556	0.451	810.66193	44.8	[M+H]+	TRUE	828.9	SM 42:3;O2	C47H91N2O6P	20120	0	SmartFormula - mzdev: 0,0005 mSigma: 89,73, , Lipid Species, Spectral Library - Lipids-VS69-Pos,msp, SmartFormula - mzdev: 0,0008 mSigma: 109,42,	51706	0	160	0

## Sheet: 23-11-14
RT.[min]	ΔRT	m/z.meas,	Δm/z.[ppm]	Δm/z.[mDa]	M.meas,	mSigma	Ions	MS/MS	MS/MS.score	Name	Molecular.Formula	AQ	Annotation.Source	Annotations	Prog_Young_Frozen_Exp1411_ID67_1	NC_Exp1411_1	NC_Exp1411_2	HSPC_Young_Frozen_Exp1411_ID67_1
4.63	-0.47	354.40902	-1.135	-0.402	353.40175	25.7	[M+H]+	TRUE	0	D12A	C24H51N	11100	AnalyteList_lipids_21-05-25 MCF	Target List - AnalyteList_lipids_21-05-25 MCF, SmartFormula - mzdev: -0,0004 mSigma: 25,73,	12798	622	317	20546
8.65	-0.43	782.56922	-0.276	-0.216	781.5618	23	[M+H]+, [M+Na]+	TRUE	906.9	PC 36:4	C44H80NO8P	20220	0	SmartFormula - mzdev: 0,0001 mSigma: 47,81, , Spectral Library - Lipids-VS69-Pos,msp, SmartFormula - mzdev: -0,0002 mSigma: 22,97, , Spectral Library - Lipids-VS69-Pos,msp, Lipid Species, Lipid Species, Spectral Library - Lipids-VS69-Pos,msp	1111818	288802	170830	765255
10.07	-0.24	786.60041	-0.404	-0.318	785.59314	11.1	[M+H]+	TRUE	914.6	PC 36:2	C44H84NO8P	20220	0	SmartFormula - mzdev: -0,0003 mSigma: 11,05, , Spectral Library - Lipids-VS69-Pos,msp, Lipid Species, Spectral Library - Lipids-VS69-Pos,msp, Lipid Species	1719368	399930	152874	200644
10.1	0.4	734.56897	-0.627	-0.461	733.56169	17.100000000000001	[M+H]+	TRUE	932	PC 32:0	C40H80NO8P	20220	0	Spectral Library - Lipids-VS69-Pos,msp, Spectral Library - Lipids-VS69-Pos,msp, SmartFormula - mzdev: -0,0005 mSigma: 17,13, , Lipid Species	820079	176052	117142	612375
9.06	0.29	784.58435	2.133	1.673	761.59513	12.2	[M+Na]+	TRUE	822.9	PC 34:0	C42H84NO8P	11200	AnalyteList_lipids_21-05-25 MCF	Target List - AnalyteList_lipids_21-05-25 MCF, SmartFormula - mzdev: -0,0007 mSigma: 58,31, , SmartFormula - mzdev: 0,0001 mSigma: 35,41,	0	66354	55934	255112
9.25	0.37	784.58469	2.566	2.013	761.59547	23.5	[M+Na]+	TRUE	935.2	PC 34:0	C42H84NO8P	11100	AnalyteList_lipids_21-05-25 MCF	SmartFormula - mzdev: -0,0004 mSigma: 22,85, , SmartFormula - mzdev: 0,0005 mSigma: 70,93, , Target List - AnalyteList_lipids_21-05-25 MCF	0	58117	45956	263441
11.63	0.02	762.59958	-1.509	-1.151	761.59231	16	[M+H]+	TRUE	944.8	PC 34:0	C42H84NO8P	10220	0	Spectral Library - Lipids-VS69-Pos,msp, SmartFormula - mzdev: 0,0015 mSigma: 7,73, , Spectral Library - Lipids-VS69-Pos,msp, Lipid Species, SmartFormula - mzdev: -0,0012 mSigma: 16,00, , Spectral Library - Lipids-VS69-Pos,msp	503385	428703	32882	372159
10.1	0.11	760.58486	-0.296	-0.225	759.57758	14	[M+H]+	TRUE	788.5	PC 34:1	C42H82NO8P	20220	0	Lipid Species, SmartFormula - mzdev: -0,0002 mSigma: 14,04, , Spectral Library - Lipids-VS69-Pos,msp	0	0	251911	1348203
10.56	0	760.58414	-1.238	-0.941	759.57686	27.7	[M+H]+	TRUE	864.4	PC 34:1	C42H82NO8P	10220	0	Lipid Species, SmartFormula - mzdev: -0,0006 mSigma: 52,23, , Spectral Library - Lipids-VS69-Pos,msp	326143	0	130434	450022
10.02	0.4	810.60004	2.109	1.709	787.61082	10.7	[M+Na]+	TRUE	914.4	PC 36:1	C44H86NO8P	11200	AnalyteList_lipids_21-05-25 MCF	SmartFormula - mzdev: -0,0007 mSigma: 37,55, , Target List - AnalyteList_lipids_21-05-25 MCF, SmartFormula - mzdev: 0,0002 mSigma: 56,81,	0	87898	19982	303697
11.64	0	788.61576	-0.793	-0.626	787.60848	13	[M+H]+	TRUE	950.9	PC 36:1	C44H86NO8P	20210	0	Spectral Library - Lipids-VS69-Pos,msp, Spectral Library - Lipids-VS69-Pos,msp, Lipid Species, Spectral Library - Lipids-VS69-Pos,msp, SmartFormula - mzdev: -0,0006 mSigma: 13,00,	340582	95833	392654	805171
11.93	0	788.61651	0.162	0.127	787.60923	6.8	[M+H]+	TRUE	921.4	PC 36:1	C44H86NO8P	20220	0	Spectral Library - Lipids-VS69-Pos,msp, Lipid Species, SmartFormula - mzdev: 0,0001 mSigma: 6,81,	403092	0	17527	111433
10.35	0	786.60057	-0.208	-0.164	785.59329	14.7	[M+H]+	TRUE	982.2	PC 36:2	C44H84NO8P	20220	0	Lipid Species, SmartFormula - mzdev: -0,0002 mSigma: 14,71, , Spectral Library - Lipids-VS69-Pos,msp, Spectral Library - Lipids-VS69-Pos,msp, Spectral Library - Lipids-VS69-Pos,msp	685538	197877	54261	229683
10.53	0	786.59985	-1.115	-0.877	785.59258	22.6	[M+H]+	TRUE	976.2	PC 36:2	C44H84NO8P	10220	0	Spectral Library - Lipids-VS69-Pos,msp, SmartFormula - mzdev: -0,0006 mSigma: 45,68, , Spectral Library - Lipids-VS69-Pos,msp, Lipid Species, Spectral Library - Lipids-VS69-Pos,msp	0	74652	64541	454423
10.74	0	786.59999	-0.945	-0.743	785.59271	15	[M+H]+	TRUE	815.4	PC 36:2	C44H84NO8P	20220	0	SmartFormula - mzdev: -0,0007 mSigma: 14,99, , Spectral Library - Lipids-VS69-Pos,msp, Lipid Species, Spectral Library - Lipids-VS69-Pos,msp	74867	29207	25096	141788
8.19	0.289999999999999	782.56853	-1.152	-0.901	781.56125	20.2	[M+H]+	TRUE	816.6	PC 36:4	C44H80NO8P	11100	AnalyteList_lipids_21-05-25 MCF	Target List - AnalyteList_lipids_21-05-25 MCF, Spectral Library - Lipids-VS69-Pos,msp, SmartFormula - mzdev: -0,0006 mSigma: 16,54, , Spectral Library - Lipids-VS69-Pos,msp, Lipid Species	116343	12694	9608	94573
9.19	0	796.58472	-0.449	-0.358	795.57745	24	[M+H]+	TRUE	905.8	PC 37:4	C45H82NO8P	20120	Lipids-VS69-Pos,msp	SmartFormula - mzdev: 0,0008 mSigma: 44,55, , SmartFormula - mzdev: -0,0004 mSigma: 23,98, , Spectral Library - Lipids-VS69-Pos,msp, SmartFormula - mzdev: -0,0000 mSigma: 49,11,	6778	20732	11257	23020
9.84	0	794.5688	-0.802	-0.637	793.56152	88.5	[M+H]+	TRUE	796.8	PC 37:5	C45H80NO8P	20120	Lipids-VS69-Pos,msp	SmartFormula - mzdev: 0,0005 mSigma: 70,57, , SmartFormula - mzdev: -0,0003 mSigma: 109,54, , Spectral Library - Lipids-VS69-Pos,msp, SmartFormula - mzdev: -0,0006 mSigma: 88,49, , Spectral Library - Lipids-VS69-Pos,msp	13205	6213	1315	446
11.9	0	814.63127	-0.935	-0.762	813.62399	37.6	[M+H]+	TRUE	886.9	PC 38:2	C46H88NO8P	20220	0	Spectral Library - Lipids-VS69-Pos,msp, SmartFormula - mzdev: -0,0008 mSigma: 37,62, , Spectral Library - Lipids-VS69-Pos,msp, Lipid Species, SmartFormula - mzdev: -0,0005 mSigma: 46,01, , SmartFormula - mzdev: 0,0004 mSigma: 84,55,	114789	0	28096	0
10.63	0	812.61469	-2.087	-1.696	811.60741	15.9	[M+H]+	TRUE	865.7	PC 38:3	C46H86NO8P	10220	0	SmartFormula - mzdev: -0,0006 mSigma: 52,81, , Spectral Library - Lipids-VS69-Pos,msp, Lipid Species, Spectral Library - Lipids-VS69-Pos,msp	399903	119403	3115	451798
9.84	0	810.60058	-0.183	-0.148	809.59401	34.6	[M+H]+, [M+H]+, [M+Na]+	TRUE	809.3	PC 38:4	C46H84NO8P	20220	0	SmartFormula - mzdev: 0,0002 mSigma: 59,61, , SmartFormula - mzdev: -0,0001 mSigma: 34,58, , Spectral Library - Lipids-VS69-Pos,msp, Spectral Library - Lipids-VS69-Pos,msp, Lipid Species, Spectral Library - Lipids-VS69-Pos,msp	456886	0	103486	494164
10.16	0	810.60061	-0.155	-0.125	809.59333	88.6	[M+H]+	TRUE	617.4	PC 38:4	C46H84NO8P	20110	0	Spectral Library - Lipids-VS69-Pos,msp, Lipid Species, SmartFormula - mzdev: -0,0001 mSigma: 88,58, , Spectral Library - Lipids-VS69-Pos,msp, Spectral Library - Lipids-VS69-Pos,msp, SmartFormula - mzdev: 0,0002 mSigma: 108,47,	73700	8085	2417	101055
8.71	0	808.5848	-0.345	-0.279	807.57758	7.9	[M+H]+, [M+Na]+	TRUE	959.4	PC 38:5	C46H82NO8P	20220	0	Spectral Library - Lipids-VS69-Pos,msp, Spectral Library - Lipids-VS69-Pos,msp, Lipid Species, SmartFormula - mzdev: -0,0003 mSigma: 7,90, , Spectral Library - Lipids-VS69-Pos,msp	756213	213105	116758	600799
7.97	0.37	806.56782	-2	-1.613	805.56054	120.4	[M+H]+	TRUE	739.7	PC 38:6	C46H80NO8P	11100	AnalyteList_lipids_21-05-25 MCF	Spectral Library - Lipids-VS69-Pos,msp, SmartFormula - mzdev: -0,0005 mSigma: 149,22, , Spectral Library - Lipids-VS69-Pos,msp, Lipid Species, Target List - AnalyteList_lipids_21-05-25 MCF	90623	10780	5675	162054
8.32	0	806.56923	-0.245	-0.198	805.56196	90.7	[M+H]+	TRUE	766.2	PC 38:6	C46H80NO8P	20120	0	Lipid Species, SmartFormula - mzdev: 0,0001 mSigma: 111,49, , Spectral Library - Lipids-VS69-Pos,msp, Spectral Library - Lipids-VS69-Pos,msp, SmartFormula - mzdev: -0,0002 mSigma: 90,67,	300454	65958	35375	16899
9.45	0	834.59964	-1.309	-1.093	833.59236	96.5	[M+H]+	TRUE	741.9	PC 40:6	C48H84NO8P	10120	0	SmartFormula - mzdev: 0,0000 mSigma: 78,64, , Spectral Library - Lipids-VS69-Pos,msp, Lipid Species, SmartFormula - mzdev: -0,0008 mSigma: 117,18, , Spectral Library - Lipids-VS69-Pos,msp	32654	16205	11662	16252
8.17	0	832.58508	-0.005	-0.005	831.5778	181.6	[M+H]+	TRUE	788	PC 40:7	C48H82NO8P	20110	0	SmartFormula - mzdev: 0,0003 mSigma: 177,75, , Spectral Library - Lipids-VS69-Pos,msp, SmartFormula - mzdev: -0,0000 mSigma: 181,57, , Lipid Species, Spectral Library - Lipids-VS69-Pos,msp	102165	5742	2072	54866
7.75	0	830.56858	-1.024	-0.851	829.5613	18.5	[M+H]+	TRUE	765.8	PC 40:8	C48H80NO8P	10220	0	SmartFormula - mzdev: 0,0003 mSigma: 53,40, , Spectral Library - Lipids-VS69-Pos,msp, Spectral Library - Lipids-VS69-Pos,msp, SmartFormula - mzdev: -0,0005 mSigma: 41,76, , Lipid Species	19500	0	0	11232
7.52	0	854.56937	-0.074	-0.063	853.56209	50.9	[M+H]+	TRUE	526.6	PC 42:10	C50H80NO8P	20110	Lipids-VS69-Pos,msp	SmartFormula - mzdev: 0,0002 mSigma: 27,67, , Spectral Library - Lipids-VS69-Pos,msp, SmartFormula - mzdev: -0,0001 mSigma: 50,94, , SmartFormula - mzdev: 0,0008 mSigma: 140,39,	4617	0	0	1014
10.05	0	744.58874	-1.917	-1.428	743.58146	102.6	[M+H]+	TRUE	445.6	PC O-34:2	C42H82NO7P	10110	0	SmartFormula - mzdev: 0,0013 mSigma: 84,93, , SmartFormula - mzdev: -0,0014 mSigma: 102,61, , SmartFormula - mzdev: -0,0011 mSigma: 126,83, , Spectral Library - Lipids-VS69-Pos,msp, SmartFormula - mzdev: -0,0030 mSigma: 65,70, , Lipid Species, Spectral Library - Lipids-VS69-Pos,msp, Spectral Library - Lipids-VS69-Pos,msp	62490	0	3189	30512
9.55	0	768.58851	-2.163	-1.662	767.58123	41.8	[M+H]+	TRUE	535.6	PC O-36:4	C44H82NO7P	10210	0	Lipid Species, Spectral Library - Lipids-VS69-Pos,msp, Spectral Library - Lipids-VS69-Pos,msp, SmartFormula - mzdev: -0,0005 mSigma: 28,22, , Spectral Library - Lipids-VS69-Pos,msp	89339	15706	3168	110609
11.05	0	796.62085	-0.776	-0.618	795.61357	30.5	[M+H]+	TRUE	412.7	PC O-38:4	C46H86NO7P	20210	0	Lipid Species, Spectral Library - Lipids-VS69-Pos,msp, SmartFormula - mzdev: 0,0005 mSigma: 71,70, , Spectral Library - Lipids-VS69-Pos,msp, Spectral Library - Lipids-VS69-Pos,msp, SmartFormula - mzdev: -0,0003 mSigma: 37,86, , SmartFormula - mzdev: -0,0006 mSigma: 30,50,	107935	242	694	66990
9.55	0	794.60549	-0.411	-0.326	793.59821	5.8	[M+H]+	TRUE	970.9	PC O-38:5	C46H84NO7P	20210	0	Lipid Species, Spectral Library - Lipids-VS69-Pos,msp, Spectral Library - Lipids-VS69-Pos,msp, SmartFormula - mzdev: -0,0003 mSigma: 5,81, , Spectral Library - Lipids-VS69-Pos,msp	59929	59939	8611	168867
9.4	0	768.55344	-0.451	-0.347	767.54601	25.8	[M+H]+, [M+Na]+	TRUE	954.3	PE 38:4	C43H78NO8P	20210	0	Lipid Species, Spectral Library - Lipids-VS69-Pos,msp, SmartFormula - mzdev: -0,0000 mSigma: 49,93, , Spectral Library - Lipids-VS69-Pos,msp, SmartFormula - mzdev: -0,0003 mSigma: 25,82, , Spectral Library - Lipids-VS69-Pos,msp, Spectral Library - Lipids-VS69-Pos,msp, Spectral Library - Lipids-VS69-Pos,msp, Lipid Species	421089	117319	68114	192845
8.67	0	742.53814	0.005	0.004	741.53086	45.5	[M+H]+	TRUE	877.2	PE 36:3	C41H76NO8P	20210	0	Lipid Species, SmartFormula - mzdev: 0,0000 mSigma: 45,54, , Spectral Library - Lipids-VS69-Pos,msp, SmartFormula - mzdev: 0,0003 mSigma: 47,94,	53134	13343	4329	36093
8.4	0	740.52226	-0.299	-0.222	739.5152	17.100000000000001	[M+H]+, [M+Na]+	TRUE	744.6	PE 36:4	C41H74NO8P	20210	0	Lipid Species, Spectral Library - Lipids-VS69-Pos,msp, SmartFormula - mzdev: -0,0002 mSigma: 17,13, , Spectral Library - Lipids-VS69-Pos,msp, SmartFormula - mzdev: 0,0001 mSigma: 13,29, , Spectral Library - Lipids-VS69-Pos,msp, Spectral Library - Lipids-VS69-Pos,msp	51436	17952	5357	37229
8.45	0	766.53767	-0.601	-0.46	765.5307	36.299999999999997	[M+H]+, [M+Na]+	TRUE	935.4	PE 38:5	C43H76NO8P	20210	0	Spectral Library - Lipids-VS69-Pos,msp, SmartFormula - mzdev: 0,0007 mSigma: 46,43, , SmartFormula - mzdev: -0,0005 mSigma: 36,27, , Spectral Library - Lipids-VS69-Pos,msp, Spectral Library - Lipids-VS69-Pos,msp, Lipid Species, SmartFormula - mzdev: -0,0001 mSigma: 55,41,	95991	19903	11333	87076
8.92	0	724.52679	-1.069	-0.775	723.5198	7.2	[M+H]+, [M+Na]+	TRUE	633.4	PE O-36:5; PE O-16:1_20:4	C41H74NO7P	10220	Lipids-VS69-Pos,msp	SmartFormula - mzdev: -0,0005 mSigma: 17,90, , Spectral Library - Lipids-VS69-Pos,msp	205172	56358	25667	202218
10.09	0	752.55847	-0.523	-0.394	751.55125	8.6999999999999993	[M+H]+, [M+Na]+	TRUE	906.6	PE O-38:5; PE O-18:1_20:4	C43H78NO7P	20220	Lipids-VS69-Pos,msp	SmartFormula - mzdev: -0,0004 mSigma: 8,71, , Spectral Library - Lipids-VS69-Pos,msp	175744	21013	9849	193204
11.13	0	780.58922	-1.217	-0.95	779.58194	134.5	[M+H]+	TRUE	877.2	PE O-40:5; PE O-18:1_22:4	C45H82NO7P	10110	Lipids-VS69-Pos,msp	SmartFormula - mzdev: -0,0006 mSigma: 159,75, , Spectral Library - Lipids-VS69-Pos,msp, SmartFormula - mzdev: 0,0002 mSigma: 75,26,	33942	0	271	15733
11.62	0	780.59093	0.979	0.764	779.58366	58.8	[M+H]+	TRUE	744.6	PE O-40:5; PE O-20:1_20:4	C45H82NO7P	20110	Lipids-VS69-Pos,msp	SmartFormula - mzdev: -0,0008 mSigma: 55,49, , SmartFormula - mzdev: 0,0008 mSigma: 58,83, , Spectral Library - Lipids-VS69-Pos,msp	10551	19	0	16416
7.99	0.02	911.56061	-1.524	-1.389	888.57139	27.7	[M+Na]+	TRUE	0	PI 38:3	C47H85O13P	12100	AnalyteList_lipids_21-05-25 MCF	SmartFormula - mzdev: -0,0002 mSigma: 52,19, , Target List - AnalyteList_lipids_21-05-25 MCF, SmartFormula - mzdev: 0,0003 mSigma: 41,08, , Spectral Library - Lipids-VS69-Pos,msp, Lipid Species	8529	813	0	8821
7.71	0.11	904.59088	-0.079	-0.072	886.55706	34.1	[M+NH4]+	TRUE	0	PI 38:4	C47H83O13P	21100	AnalyteList_lipids_21-05-25 MCF	SmartFormula - mzdev: -0,0001 mSigma: 34,12, , Spectral Library - Lipids-VS69-Pos,msp, Target List - AnalyteList_lipids_21-05-25 MCF, SmartFormula - mzdev: -0,0004 mSigma: 32,40, , Lipid Species	18062	4185	2206	15557
12.61	0	813.68397	-0.535	-0.435	812.67669	22.6	[M+H]+	TRUE	935.4	SM 42:2;O2	C47H93N2O6P	20220	0	Spectral Library - Lipids-VS69-Pos,msp, Lipid Species, Lipid Species, SmartFormula - mzdev: -0,0004 mSigma: 22,64, , Spectral Library - Lipids-VS69-Pos,msp, SmartFormula - mzdev: -0,0001 mSigma: 47,90,	295035	65814	155931	59382
8.32	0	725.55636	-0.594	-0.431	702.56714	33.6	[M+Na]+	TRUE	633.4	SM 34:1;O2	C39H79N2O6P	20210	0	SmartFormula - mzdev: -0,0001 mSigma: 58,38, , Spectral Library - Lipids-VS69-Pos,msp, SmartFormula - mzdev: -0,0004 mSigma: 33,62, , Lipid Species	148215	0	0	0
15.26	0	815.70003	-0.024	-0.019	814.69276	116.1	[M+H]+	TRUE	906.6	SM 42:1;O2	C47H95N2O6P	20120	0	Spectral Library - Lipids-VS69-Pos,msp, SmartFormula - mzdev: 0,0003 mSigma: 140,66, , SmartFormula - mzdev: -0,0000 mSigma: 116,09, , Lipid Species	244854	15841	8577	184290

## Sheet: 23-11-20
RT.[min]	ΔRT	m/z.meas,	Δm/z.[ppm]	Δm/z.[mDa]	M.meas,	mSigma	Ions	MS/MS	MS/MS.score	Name	Molecular.Formula	AQ	Annotation.Source	Annotations	HSPC_Young_Frozen_Exp2011_ID17_1	NC_Exp2011_1	NC_Exp2011_2	NC_Exp2011_3	Prog_Young_Frozen_Exp2011_ID17_1
8.17	0	369.3512	-1.015	-0.375	386.35449	20.4	[M-OH]+	TRUE	0	Cholesterol	C27H46O	MANUAL	MCF metabolite collection_2023-12-01	Spectral Library - MCF metabolite collection_2023-12-01	42204	382	3273	525	49872
9.97	0	734.56851	-1.251	-0.919	733.56124	37.9	[M+H]+	TRUE	919.4	PC 32:0	C40H80NO8P	10220	0	Spectral Library - Lipids-VS69-Pos,msp, Lipid Species, Lipid Species, SmartFormula - mzdev: -0,0006 mSigma: 60,63, , Spectral Library - Lipids-VS69-Pos,msp	716546	4705	0	2031	197365
8.7	0	782.56957	0.182	0.143	781.56245	8.3	[M+H]+, [M+Na]+	TRUE	913.7	PC 36:4	C44H80NO8P	20220	0	Lipid Species, Spectral Library - Lipids-VS69-Pos,msp, Spectral Library - Lipids-VS69-Pos,msp, SmartFormula - mzdev: 0,0001 mSigma: 8,33, , Spectral Library - Lipids-VS69-Pos,msp, Lipid Species	620149	1047	1057	106	1838052
9.85	0	810.60042	-0.383	-0.31	809.59369	16.9	[M+H]+, [M+Na]+	TRUE	913.6	PC 38:4	C46H84NO8P	20220	0	Spectral Library - Lipids-VS69-Pos,msp, Spectral Library - Lipids-VS69-Pos,msp, Lipid Species, Lipid Species, SmartFormula - mzdev: -0,0003 mSigma: 16,88, , Spectral Library - Lipids-VS69-Pos,msp	1056531	468	63	0	971198
10.15	0	786.60085	0.146	0.115	785.59357	13.8	[M+H]+	TRUE	930.1	PC 36:2	C44H84NO8P	20220	0	Lipid Species, SmartFormula - mzdev: 0,0001 mSigma: 13,76, , Spectral Library - Lipids-VS69-Pos,msp, Spectral Library - Lipids-VS69-Pos,msp, Lipid Species	312823	0	129	198	313495
8.34	-0.16	756.55241	1.37	1.036	733.56319	40.9	[M+Na]+	TRUE	908.6	PC 32:0	C40H80NO8P	11100	AnalyteList_lipids_21-05-25 MCF	SmartFormula - mzdev: -0,0005 mSigma: 84,54, , Target List - AnalyteList_lipids_21-05-25 MCF	39155	0	0	107	80180
8.89	-0.41	732.55457	1.076	0.788	731.54729	60.7	[M+H]+	TRUE	899.3	PC 32:1	C40H78NO8P	10120	0	SmartFormula - mzdev: -0,0008 mSigma: 13,52, , Spectral Library - Lipids-VS69-Pos,msp, Spectral Library - Lipids-VS69-Pos,msp, Lipid Species	147526	0	0	0	219849
9.08	-0.27	784.58449	2.31	1.812	761.59527	21.4	[M+Na]+	TRUE	908.8	PC 34:0	C42H84NO8P	11100	AnalyteList_lipids_21-05-25 MCF	Target List - AnalyteList_lipids_21-05-25 MCF, SmartFormula - mzdev: -0,0006 mSigma: 26,93, , SmartFormula - mzdev: 0,0003 mSigma: 68,76,	116585	0	94	0	442984
9.22	-0.09	784.58501	2.976	2.335	761.59579	12.6	[M+Na]+	TRUE	930.7	PC 34:0	C42H84NO8P	11200	AnalyteList_lipids_21-05-25 MCF	Target List - AnalyteList_lipids_21-05-25 MCF, SmartFormula - mzdev: -0,0000 mSigma: 47,46,	482636	282	0	0	414737
8.91	-0.1	782.5691	2.654	2.077	759.57988	73.5	[M+Na]+	TRUE	947.2	PC 34:1	C42H82NO8P	12100	AnalyteList_lipids_21-05-25 MCF	SmartFormula - mzdev: 0,0005 mSigma: 86,24, , SmartFormula - mzdev: -0,0003 mSigma: 93,97, , Target List - AnalyteList_lipids_21-05-25 MCF	333472	0	407	315	433536
9.99	0.43	760.58429	-1.041	-0.792	759.57701	3.2	[M+H]+	TRUE	991.8	PC 34:1	C42H82NO8P	10220	0	SmartFormula - mzdev: -0,0005 mSigma: 27,46, , Spectral Library - Lipids-VS69-Pos,msp, Spectral Library - Lipids-VS69-Pos,msp, Lipid Species	830846	13065	0	975	1105162
10.07	-0.11	760.58538	0.398	0.303	759.57811	16.8	[M+H]+	TRUE	872.8	PC 34:1	C42H82NO8P	20220	0	Spectral Library - Lipids-VS69-Pos,msp, Lipid Species, Spectral Library - Lipids-VS69-Pos,msp, SmartFormula - mzdev: 0,0003 mSigma: 16,79,	1055552	14808	22304	9245	961261
8.97	0.09	758.56967	0.317	0.241	757.5624	41.1	[M+H]+	TRUE	939.9	PC 34:2	C42H80NO8P	20220	0	SmartFormula - mzdev: 0,0006 mSigma: 64,59, , Spectral Library - Lipids-VS69-Pos,msp, Spectral Library - Lipids-VS69-Pos,msp, Lipid Species, SmartFormula - mzdev: 0,0002 mSigma: 41,13, , Spectral Library - Lipids-VS69-Pos,msp	258685	1218	487	933	78638
9.08	0.39	758.56807	-1.796	-1.362	757.56079	14	[M+H]+	TRUE	923.6	PC 34:2	C42H80NO8P	10220	0	SmartFormula - mzdev: -0,0014 mSigma: 14,05, , Spectral Library - Lipids-VS69-Pos,msp, Lipid Species, Spectral Library - Lipids-VS69-Pos,msp, SmartFormula - mzdev: 0,0013 mSigma: 6,79, , Spectral Library - Lipids-VS69-Pos,msp	463731	3246	1248	296	613090
10.86	-0.38	774.5985	-2.885	-2.235	773.59122	138.5	[M+H]+	TRUE	940.6	PC 35:1	C43H84NO8P	10120	Lipids-VS69-Pos,msp	SmartFormula - mzdev: 0,0004 mSigma: 118,75, , Spectral Library - Lipids-VS69-Pos,msp	47068	0	0	54	69474
11.92	0.02	788.61508	-1.653	-1.303	787.6078	15.2	[M+H]+	TRUE	853.3	PC 36:1	C44H86NO8P	10220	0	Spectral Library - Lipids-VS69-Pos,msp, Lipid Species, Spectral Library - Lipids-VS69-Pos,msp, Spectral Library - Lipids-VS69-Pos,msp, SmartFormula - mzdev: -0,0013 mSigma: 15,23,	602453	535	465	0	908737
9.52	0.11	810.59965	1.633	1.323	787.61043	14	[M+Na]+	TRUE	860.7	PC 36:1	C44H86NO8P	12200	AnalyteList_lipids_21-05-25 MCF	Target List - AnalyteList_lipids_21-05-25 MCF, SmartFormula - mzdev: -0,0002 mSigma: 48,03,	230316	0	0	0	183111
10.05	0.43	810.59969	1.681	1.362	787.61047	29.8	[M+Na]+	TRUE	1000	PC 36:1	C44H86NO8P	11100	AnalyteList_lipids_21-05-25 MCF	SmartFormula - mzdev: -0,0002 mSigma: 20,19, , Target List - AnalyteList_lipids_21-05-25 MCF	295928	527	0	0	245759
8.69	-0.11	808.585	2.877	2.326	785.59578	8.7	[M+Na]+	TRUE	921.5	PC 36:2	C44H84NO8P	11200	AnalyteList_lipids_21-05-25 MCF	SmartFormula - mzdev: 0,0008 mSigma: 40,79, , SmartFormula - mzdev: -0,0000 mSigma: 54,77, , Target List - AnalyteList_lipids_21-05-25 MCF	415244	176	0	0	757339
8.89	0.09	808.585	2.873	2.323	785.59578	0.9	[M+Na]+	TRUE	695.2	PC 36:2	C44H84NO8P	12200	AnalyteList_lipids_21-05-25 MCF	SmartFormula - mzdev: 0,0008 mSigma: 47,21, , Target List - AnalyteList_lipids_21-05-25 MCF, SmartFormula - mzdev: -0,0000 mSigma: 47,43,	347403	150	0	0	315084
10.28	0	786.60155	1.044	0.821	785.59428	4.8	[M+H]+	TRUE	911.9	PC 36:2	C44H84NO8P	10220	0	Spectral Library - Lipids-VS69-Pos,msp, SmartFormula - mzdev: -0,0007 mSigma: 45,18, , Spectral Library - Lipids-VS69-Pos,msp, Lipid Species	476259	3778	0	75	1071782
10.19	0	810.59983	-1.107	-0.898	809.59256	13.7	[M+H]+	TRUE	902	PC 38:4	C46H84NO8P	10220	0	Lipid Species, SmartFormula - mzdev: -0,0006 mSigma: 19,56, , Spectral Library - Lipids-VS69-Pos,msp, Spectral Library - Lipids-VS69-Pos,msp	386611	260	0	0	400003
7.99	0.39	806.56982	0.484	0.391	805.56255	33.9	[M+H]+	TRUE	925	PC 38:6	C46H80NO8P	21100	AnalyteList_lipids_21-05-25 MCF	SmartFormula - mzdev: 0,0007 mSigma: 59,41, , Spectral Library - Lipids-VS69-Pos,msp, Lipid Species, Spectral Library - Lipids-VS69-Pos,msp, Target List - AnalyteList_lipids_21-05-25 MCF, SmartFormula - mzdev: 0,0004 mSigma: 33,91,	160948	0	0	0	346544
11.09	0	838.62992	-2.522	-2.115	837.62264	67.4	[M+H]+	TRUE	709.1	PC 40:4	C48H88NO8P	10120	0	Lipid Species, SmartFormula - mzdev: 0,0006 mSigma: 86,82, , Spectral Library - Lipids-VS69-Pos,msp, Spectral Library - Lipids-VS69-Pos,msp	31239	0	0	0	43201
9.87	0	836.61766	1.531	1.281	835.61039	40.9	[M+H]+	TRUE	929.9	PC 40:5	C48H86NO8P	10220	0	Lipid Species, Spectral Library - Lipids-VS69-Pos,msp, SmartFormula - mzdev: -0,0003 mSigma: 17,36, , Spectral Library - Lipids-VS69-Pos,msp, Spectral Library - Lipids-VS69-Pos,msp	162444	0	0	0	206538
8.89	0	834.60011	-0.741	-0.618	833.59284	18.8	[M+H]+	TRUE	917.1	PC 40:6	C48H84NO8P	20220	0	Spectral Library - Lipids-VS69-Pos,msp, Spectral Library - Lipids-VS69-Pos,msp, Spectral Library - Lipids-VS69-Pos,msp, SmartFormula - mzdev: -0,0006 mSigma: 18,83, , Lipid Species	82276	0	0	0	167283
8.19	0	832.58498	-0.119	-0.099	831.57771	97.5	[M+H]+	TRUE	766.2	PC 40:7	C48H82NO8P	20120	0	SmartFormula - mzdev: 0,0002 mSigma: 72,74, , SmartFormula - mzdev: -0,0001 mSigma: 97,55, , Spectral Library - Lipids-VS69-Pos,msp, Lipid Species	44334	0	0	0	94730
11.36	0	796.62034	-1.414	-1.126	795.61307	36.7	[M+H]+	TRUE	828.2	PC O-38:4	C46H86NO7P	10220	0	SmartFormula - mzdev: 0,0000 mSigma: 34,27, , Spectral Library - Lipids-VS69-Pos,msp, Spectral Library - Lipids-VS69-Pos,msp, Spectral Library - Lipids-VS69-Pos,msp, Lipid Species	147536	0	0	0	197834
9.78	0	794.60587	0.064	0.051	793.59859	57.7	[M+H]+	TRUE	755.8	PC O-38:5	C46H84NO7P	20110	0	Spectral Library - Lipids-VS69-Pos,msp, SmartFormula - mzdev: 0,0001 mSigma: 57,71, , Spectral Library - Lipids-VS69-Pos,msp, SmartFormula - mzdev: 0,0004 mSigma: 81,34, , Spectral Library - Lipids-VS69-Pos,msp, Lipid Species	212019	0	660	0	156736
8.39	-0.38	740.52134	1.706	1.264	717.53212	24.6	[M+Na]+	TRUE	812.7	PE 34:1	C39H76NO8P	11100	AnalyteList_lipids_21-05-25 MCF	Target List - AnalyteList_lipids_21-05-25 MCF, SmartFormula - mzdev: -0,0003 mSigma: 60,87,	47665	0	0	46	80494
9.37	0	718.53778	-0.49	-0.352	717.5305	64.8	[M+H]+	TRUE	879.6	PE 34:1	C39H76NO8P	20120	Lipids-VS69-Pos,msp	Spectral Library - Lipids-VS69-Pos,msp, SmartFormula - mzdev: -0,0004 mSigma: 64,83, , Spectral Library - Lipids-VS69-Pos,msp, SmartFormula - mzdev: -0,0000 mSigma: 82,07,	31233	80	0	0	41443
8.58	0	716.52187	-0.856	-0.613	715.51459	70	[M+H]+	TRUE	960.8	PE 34:2	C39H74NO8P	20120	Lipids-VS69-Pos,msp	SmartFormula - mzdev: -0,0006 mSigma: 69,97, , SmartFormula - mzdev: -0,0003 mSigma: 83,77, , Spectral Library - Lipids-VS69-Pos,msp, Spectral Library - Lipids-VS69-Pos,msp, Spectral Library - Lipids-VS69-Pos,msp	13681	0	0	0	20096
9.46	0.02	744.55395	0.223	0.166	743.54667	171.5	[M+H]+	TRUE	959.4	PE 36:2	C41H78NO8P	22100	AnalyteList_lipids_21-05-25 MCF	SmartFormula - mzdev: 0,0005 mSigma: 160,49, , Spectral Library - Lipids-VS69-Pos,msp, Target List - AnalyteList_lipids_21-05-25 MCF, SmartFormula - mzdev: 0,0002 mSigma: 171,46, , Spectral Library - Lipids-VS69-Pos,msp, Spectral Library - Lipids-VS69-Pos,msp	82485	0	0	0	125031
8.64	0	742.53888	1.003	0.745	741.5316	38.9	[M+H]+	TRUE	946.9	PE 36:3	C41H76NO8P	10120	Lipids-VS69-Pos,msp	Spectral Library - Lipids-VS69-Pos,msp, SmartFormula - mzdev: -0,0008 mSigma: 33,26, , Spectral Library - Lipids-VS69-Pos,msp, Spectral Library - Lipids-VS69-Pos,msp, SmartFormula - mzdev: -0,0016 mSigma: 76,16, , SmartFormula - mzdev: 0,0007 mSigma: 38,87, , SmartFormula - mzdev: 0,0011 mSigma: 56,82,	28162	0	0	0	49297
9.9	0	770.56773	-2.202	-1.697	769.56046	99.2	[M+H]+	TRUE	908.8	PE 38:3	C43H80NO8P	10110	Lipids-VS69-Pos,msp	Spectral Library - Lipids-VS69-Pos,msp, Spectral Library - Lipids-VS69-Pos,msp, SmartFormula - mzdev: -0,0006 mSigma: 59,01, , Spectral Library - Lipids-VS69-Pos,msp, Spectral Library - Lipids-VS69-Pos,msp	32745	0	0	0	43581
9.37	0	768.55393	0.195	0.15	767.54663	1.8	[M+H]+, [M+Na]+	TRUE	949.2	PE 38:4	C43H78NO8P	20220	Lipids-VS69-Pos,msp	Spectral Library - Lipids-VS69-Pos,msp, Spectral Library - Lipids-VS69-Pos,msp, Spectral Library - Lipids-VS69-Pos,msp, Spectral Library - Lipids-VS69-Pos,msp, SmartFormula - mzdev: 0,0002 mSigma: 1,80, , Spectral Library - Lipids-VS69-Pos,msp	484721	296	0	0	653944
8.45	0	766.53823	0.122	0.093	765.53095	38.4	[M+H]+	TRUE	908.7	PE 38:5	C43H76NO8P	20120	Lipids-VS69-Pos,msp	SmartFormula - mzdev: 0,0004 mSigma: 15,35, , Spectral Library - Lipids-VS69-Pos,msp	98831	191	0	0	172851
8.15	0	764.523	0.678	0.519	763.51572	75.9	[M+H]+	TRUE	914.3	PE 38:6	C43H74NO8P	20110	Lipids-VS69-Pos,msp	Spectral Library - Lipids-VS69-Pos,msp, SmartFormula - mzdev: 0,0005 mSigma: 75,88, , Spectral Library - Lipids-VS69-Pos,msp, Spectral Library - Lipids-VS69-Pos,msp	13392	124	272	0	8856
10.24	0	796.584	-1.362	-1.085	795.57672	41.6	[M+H]+	TRUE	708.8	PE 40:4	C45H82NO8P	10110	Lipids-VS69-Pos,msp	Spectral Library - Lipids-VS69-Pos,msp, SmartFormula - mzdev: -0,0008 mSigma: 55,67, , Spectral Library - Lipids-VS69-Pos,msp, Spectral Library - Lipids-VS69-Pos,msp, SmartFormula - mzdev: 0,0001 mSigma: 57,97,	39204	0	0	43	50404
9.4	0	794.5694	-0.046	-0.036	793.56212	97.2	[M+H]+	TRUE	948.9	PE 40:5	C45H80NO8P	20110	Lipids-VS69-Pos,msp	SmartFormula - mzdev: 0,0003 mSigma: 115,61, , Spectral Library - Lipids-VS69-Pos,msp, Spectral Library - Lipids-VS69-Pos,msp, Spectral Library - Lipids-VS69-Pos,msp, Spectral Library - Lipids-VS69-Pos,msp, SmartFormula - mzdev: -0,0000 mSigma: 97,24,	40804	0	0	0	56050
9.05	0	792.55381	0.04	0.032	791.54654	90.8	[M+H]+	TRUE	625.1	PE 40:6	C45H78NO8P	20110	Lipids-VS69-Pos,msp	Spectral Library - Lipids-VS69-Pos,msp, SmartFormula - mzdev: 0,0003 mSigma: 94,44, , Spectral Library - Lipids-VS69-Pos,msp, SmartFormula - mzdev: 0,0000 mSigma: 90,84,	16115	280	0	0	21694
8.2	0	790.5378	-0.421	-0.333	789.53052	75.3	[M+H]+	TRUE	879.7	PE 40:7	C45H76NO8P	20110	Lipids-VS69-Pos,msp	SmartFormula - mzdev: -0,0003 mSigma: 75,30, , SmartFormula - mzdev: -0,0000 mSigma: 98,20, , Spectral Library - Lipids-VS69-Pos,msp, Spectral Library - Lipids-VS69-Pos,msp, Spectral Library - Lipids-VS69-Pos,msp	10130	0	0	0	14480
8.9	0	724.52573	-2.534	-1.836	723.51859	7.4	[M+H]+, [M+Na]+	TRUE	929.4	PE O-36:5; PE O-16:1_20:4	C41H74NO7P	10220	Lipids-VS69-Pos,msp	Spectral Library - Lipids-VS69-Pos,msp, SmartFormula - mzdev: -0,0007 mSigma: 60,62,	243013	92	111	0	218204
10.07	0	752.55774	-1.499	-1.128	751.55149	21.1	[M+H]+, [M+Na]+	TRUE	878.7	PE O-38:5; PE O-18:1_20:4	C43H78NO7P	10120	Lipids-VS69-Pos,msp	SmartFormula - mzdev: 0,0000 mSigma: 47,26, , Spectral Library - Lipids-VS69-Pos,msp	191059	0	0	0	297786
8.94	0	750.54325	0.049	0.037	749.53598	11.5	[M+H]+	TRUE	946.9	PE O-38:6; PE O-16:1_22:5	C43H76NO7P	20220	Lipids-VS69-Pos,msp	Spectral Library - Lipids-VS69-Pos,msp, SmartFormula - mzdev: 0,0000 mSigma: 11,45,	121001	0	52	0	145326
8.58	0	748.52715	-0.554	-0.415	747.51988	24.1	[M+H]+	TRUE	908.8	PE O-38:7; PE O-16:1_22:6	C43H74NO7P	20120	Lipids-VS69-Pos,msp	Spectral Library - Lipids-VS69-Pos,msp, SmartFormula - mzdev: -0,0004 mSigma: 24,11, , SmartFormula - mzdev: -0,0001 mSigma: 47,21, , SmartFormula - mzdev: 0,0007 mSigma: 54,66,	19827	0	0	0	15542
11.09	0	780.58869	-1.886	-1.472	779.58142	7.3	[M+H]+	TRUE	949.2	PE O-40:5; PE O-18:1_22:4	C45H82NO7P	10220	Lipids-VS69-Pos,msp	SmartFormula - mzdev: -0,0003 mSigma: 61,32, , Spectral Library - Lipids-VS69-Pos,msp	27865	0	0	65	76687
10.09	0	778.57288	-2.102	-1.637	777.5656	47.6	[M+H]+	TRUE	908.7	PE O-40:6; PE O-18:1_22:5	C45H80NO7P	10120	Lipids-VS69-Pos,msp	Spectral Library - Lipids-VS69-Pos,msp, SmartFormula - mzdev: -0,0005 mSigma: 39,29,	51000	0	0	0	83897
7.71	0.11	904.59126	0.336	0.304	886.55743	43.5	[M+NH4]+	TRUE	0	PI 38:4	C47H83O13P	21100	AnalyteList_lipids_21-05-25 MCF	Target List - AnalyteList_lipids_21-05-25 MCF, Spectral Library - Lipids-VS69-Pos,msp, SmartFormula - mzdev: 0,0003 mSigma: 43,47, , SmartFormula - mzdev: -0,0000 mSigma: 20,07, , Lipid Species	20004	0	0	0	26265
8.41	0	703.5741	-1.062	-0.747	702.56683	5.4	[M+H]+	TRUE	914.3	SM 34:1;O2	C39H79N2O6P	10220	0	Spectral Library - Lipids-VS69-Pos,msp, Spectral Library - Lipids-VS69-Pos,msp, Lipid Species, SmartFormula - mzdev: -0,0004 mSigma: 30,12, , Spectral Library - Lipids-VS69-Pos,msp, Spectral Library - Lipids-VS69-Pos,msp, Lipid Species	466772	33579	19880	13401	745499
9.5	0	731.60715	1.369	1.002	730.59988	91.8	[M+H]+	TRUE	708.8	SM 36:1;O2	C41H83N2O6P	10110	0	SmartFormula - mzdev: -0,0014 mSigma: 135,08, , Spectral Library - Lipids-VS69-Pos,msp, Spectral Library - Lipids-VS69-Pos,msp, Lipid Species, SmartFormula - mzdev: 0,0010 mSigma: 91,81, , Lipid Species, SmartFormula - mzdev: 0,0013 mSigma: 115,49,	21266	95	57	353	31536
7.52	0	675.54318	-0.547	-0.369	674.53591	12.2	[M+H]+	TRUE	948.9	SM 32:1;O2	C37H75N2O6P	20220	0	Lipid Species, Spectral Library - Lipids-VS69-Pos,msp, SmartFormula - mzdev: -0,0004 mSigma: 12,15,	24434	115	0	0	36486
8.35	0	725.55654	-0.356	-0.258	702.56732	34.6	[M+Na]+	TRUE	625.1	SM 34:1;O2	C39H79N2O6P	20210	0	SmartFormula - mzdev: 0,0001 mSigma: 30,19, , Spectral Library - Lipids-VS69-Pos,msp, SmartFormula - mzdev: -0,0003 mSigma: 34,62, , Lipid Species	41362	0	0	0	65111
12.93	0	787.66799	-0.973	-0.766	786.66071	21.5	[M+H]+	TRUE	879.7	SM 40:1;O2	C45H91N2O6P	20220	0	SmartFormula - mzdev: -0,0005 mSigma: 4,04, , Lipid Species, Spectral Library - Lipids-VS69-Pos,msp, Spectral Library - Lipids-VS69-Pos,msp	159462	74	446	239	104297
15.41	0	815.70032	0.325	0.265	814.69304	16.9	[M+H]+	TRUE	929.4	SM 42:1;O2	C47H95N2O6P	20220	0	Spectral Library - Lipids-VS69-Pos,msp, Lipid Species, Spectral Library - Lipids-VS69-Pos,msp, SmartFormula - mzdev: 0,0003 mSigma: 16,92,	158043	79	77	0	126209
12.75	0	813.68268	-2.122	-1.727	812.6754	52	[M+H]+	TRUE	878.7	SM 42:2;O2	C47H93N2O6P	10120	0	Spectral Library - Lipids-VS69-Pos,msp, SmartFormula - mzdev: -0,0017 mSigma: 52,01, , SmartFormula - mzdev: -0,0014 mSigma: 77,68, , SmartFormula - mzdev: 0,0010 mSigma: 30,97, , SmartFormula - mzdev: 0,0013 mSigma: 56,38, , Lipid Species	253788	286	78	84	215555

## Sheet: 24-05-13
RT.[min]	ΔRT	m/z.meas,	Δm/z.[ppm]	Δm/z.[mDa]	M.meas,	mSigma	Ions	MS/MS	MS/MS.score	Name	Molecular.Formula	AQ	Annotation.Source	Annotations	NC_Exp0805_1	Prog_Young_Frozen_Exp0805_ID57_1	NC_Exp2504_1	HSPC_Young_Fresh_Exp2504_ID55_1	HSPC_Young_Frozen_Exp0805_ID55_1	HSPC_Young_Frozen_Exp0805_ID56_1	Prog_Young_Frozen_Exp0805_ID68_1	Prog_Young_Frozen_Exp0805_ID55_1	NC_Exp2504_2	HSPC_Young_Frozen_Exp0805_ID57_1	Prog_Young_Frozen_Exp0805_ID56_1	NC_Exp0805_2	NC_Exp0805_3	NC_Exp0805_4	Prog_Young_Fresh_Exp2504_ID55_1	NC_Exp0805_5	NC_Exp0805_6	HSPC_Young_Frozen_Exp0805_ID68_1
3.46	0	400.34187	-0.66	-0.264	400.34242	27.4	[M]+	TRUE	0	CAR 16:0	C23H46NO4	MANUAL	Lipids-VS69-Pos,msp	Spectral Library - Lipids-VS69-Pos,msp	0	24199	0	40607	30679	33329	51554	68065	0	16330	55960	3374	0	2249	80655	0	2498	31467
3.68	0	426.35756	-0.52700000000000002	-0.224	426.35811	13.1	[M]+	TRUE	0	CAR 18:1	C25H48NO4	MANUAL	Lipids-VS69-Pos,msp	Spectral Library - Lipids-VS69-Pos,msp	271	11774	0	28783	13912	12380	24272	26850	2842	7346	28802	0	0	0	53771	0	0	18412
8.14	0	369.35127	-0.82199999999999995	-0.304	386.35456	11.7	[M-OH]+	TRUE	0	Cholesterol	C27H46O	MANUAL	MCF metabolite collection_2023-12-01	Spectral Library - MCF metabolite collection_2023-12-01	33580	68854	22671	74904	68176	71025	72287	75472	34354	68911	74618	19920	5780	10930	77525	71367	20835	70756
22.41	0	863.69154	0.41099999999999998	0.355	862.68427	84.1	[M+H]+	TRUE	962.8	CoQ10	C59H90O4	20120	Lipids-VS69-Pos,msp	Spectral Library - Lipids-VS69-Pos,msp, SmartFormula - mzdev: 0,0004 mSigma: 84,11,	0	13446	0	117	13583	9154	13676	16009	0	15535	19221	0	0	0	29324	0	0	10716
8.23	-0.02	722.5546	0.63700000000000001	0.46	699.56466	17.100000000000001	[M+Na]+, [M+H-H2O]+	TRUE	866.9	HexCer 34:1	C40H77NO8	22200	AnalyteList_lipids_21-05-25 MCF	Target List - AnalyteList_lipids_21-05-25 MCF, SmartFormula - mzdev: 0,0005 mSigma: 17,09, , SmartFormula - mzdev: 0,0001 mSigma: 19,19,	0	8074	0	6804	6631	12682	15010	14973	0	4981	13040	0	0	0	17244	0	0	4892
3.55	0.16	496.33912	-1.302	-0.646	495.33184	23	[M+H]+	TRUE	880.8	LPC 16:0	C24H50NO7P	11100	AnalyteList_lipids_21-05-25 MCF	SmartFormula - mzdev: -0,0003 mSigma: 43,83, , Spectral Library - Lipids-VS69-Pos,msp, Target List - AnalyteList_lipids_21-05-25 MCF, Spectral Library - Lipids-VS69-Pos,msp, Spectral Library - Lipids-VS69-Pos,msp	812	15242	3101	17252	19037	32568	12657	28750	867	12396	23156	288	152	0	25387	2184	0	11322
4.65	0.39	524.37056	-0.95699999999999996	-0.502	523.36329	6.9	[M+H]+	TRUE	863.9	LPC 18:0	C26H54NO7P	21200	AnalyteList_lipids_21-05-25 MCF	Spectral Library - Lipids-VS69-Pos,msp, Target List - AnalyteList_lipids_21-05-25 MCF, Spectral Library - Lipids-VS69-Pos,msp, SmartFormula - mzdev: -0,0002 mSigma: 19,63, , SmartFormula - mzdev: -0,0005 mSigma: 6,90, , Spectral Library - Lipids-VS69-Pos,msp	0	16589	1164	23835	33381	45545	16517	30642	287	22771	26289	64	53	0	22345	0	0	19874
8.84	0.2	810.60032	-0.51400000000000001	-0.417	809.59315	18.600000000000001	[M+H]+, [M+Na]+	TRUE	875.9	PC 38:4	C46H84NO8P	20220	0	Lipid Species, Spectral Library - Lipids-VS69-Pos,msp, Spectral Library - Lipids-VS69-Pos,msp, Lipid Species, Spectral Library - Lipids-VS69-Pos,msp, Spectral Library - Lipids-VS69-Pos,msp, SmartFormula - mzdev: -0,0004 mSigma: 18,57,	0	1412307	0	1886367	1597136	1268595	1303337	1498207	0	1610071	1237413	73	0	0	1678706	0	0	1368172
8.19	0.07	784.58501	-0.09	-0.071	783.57758	15.6	[M+H]+, [M+K]+, [M+Na]+	TRUE	873.7	PC 36:3	C44H82NO8P	20220	0	Spectral Library - Lipids-VS69-Pos,msp, Lipid Species, SmartFormula - mzdev: -0,0001 mSigma: 15,62, , Spectral Library - Lipids-VS69-Pos,msp, Lipid Species	0	1637884	591	803462	663572	1127638	1480383	923329	105	1236518	1177501	0	109	0	1091338	277	210	1012171
8.39	0.19	810.60043	-0.36799999999999999	-0.298	809.59325	5.3	[M+H]+, [M+Na]+	TRUE	992.6	PC 38:4	C46H84NO8P	20220	0	Spectral Library - Lipids-VS69-Pos,msp, Lipid Species, Spectral Library - Lipids-VS69-Pos,msp, Spectral Library - Lipids-VS69-Pos,msp, SmartFormula - mzdev: -0,0003 mSigma: 5,26, , Lipid Species	0	216870	106	363738	160658	147112	390982	249356	0	144802	201203	0	66	0	290085	89	55	259660
8.05	0.28	808.58504	-5.2999999999999999E-2	-0.042	807.57785	11.9	[M+H]+, [M+K]+, [M+Na]+	TRUE	961.5	PC 38:5	C46H82NO8P	20220	0	Lipid Species, Spectral Library - Lipids-VS69-Pos,msp, SmartFormula - mzdev: -0,0000 mSigma: 11,85, , Spectral Library - Lipids-VS69-Pos,msp, Spectral Library - Lipids-VS69-Pos,msp, Spectral Library - Lipids-VS69-Pos,msp, Lipid Species	0	1426404	0	1309022	1107053	923178	1391471	1706183	0	1078361	1334654	0	95	0	1996577	0	0	1008885
7.88	-0.21	706.53773	-0.57099999999999995	-0.404	705.53045	10.7	[M+H]+	TRUE	985.5	PC 30:0	C38H76NO8P	20220	0	SmartFormula - mzdev: -0,0001 mSigma: 19,52, , Lipid Species, Spectral Library - Lipids-VS69-Pos,msp, Spectral Library - Lipids-VS69-Pos,msp, SmartFormula - mzdev: -0,0004 mSigma: 10,73,	87	47721	221	97506	83057	124617	72404	70042	321	44774	101611	272	59	0	86806	60	0	67671
8.27	-0.21	720.55369	-0.124	-0.089	719.54642	66	[M+H]+	TRUE	983.4	PC 31:0	C39H78NO8P	20120	Lipids-VS69-Pos,msp	SmartFormula - mzdev: 0,0002 mSigma: 84,30, , Spectral Library - Lipids-VS69-Pos,msp, SmartFormula - mzdev: -0,0001 mSigma: 66,03,	0	25969	0	36556	29782	52742	30438	27785	307	27162	39162	0	0	104	35443	0	58	29114
8.7	0.13	772.52458	-0.95199999999999996	-0.735	733.56142	20.7	[M+K]+	TRUE	987.1	PC 32:0	C40H80NO8P	21100	AnalyteList_lipids_21-05-25 MCF	Target List - AnalyteList_lipids_21-05-25 MCF, SmartFormula - mzdev: -0,0004 mSigma: 39,86, , SmartFormula - mzdev: -0,0007 mSigma: 20,70,	0	51081	0	42305	36702	34089	45073	48055	0	47551	38754	0	0	0	62609	0	0	27771
7.98	0.25	732.55361	-0.23300000000000001	-0.171	731.54651	12.1	[M+H]+, [M+Na]+	TRUE	992	PC 32:1	C40H78NO8P	22200	AnalyteList_lipids_21-05-25 MCF	Lipid Species, Spectral Library - Lipids-VS69-Pos,msp, Spectral Library - Lipids-VS69-Pos,msp, SmartFormula - mzdev: -0,0002 mSigma: 12,07, , Lipid Species, Target List - AnalyteList_lipids_21-05-25 MCF	0	187175	0	246911	218468	345686	252056	143039	796	140022	205955	0	0	0	150049	0	0	162449
8.09	0.08	732.5534	-0.52200000000000002	-0.383	731.54612	5	[M+H]+	FALSE	904.1	PC 32:1	C40H78NO8P	21200	AnalyteList_lipids_21-05-25 MCF	SmartFormula - mzdev: -0,0004 mSigma: 5,04, , Target List - AnalyteList_lipids_21-05-25 MCF	0	0	0	0	0	0	0	166598	231	0	193824	0	0	0	185892	0	1125	0
7.42	0.08	730.53821	0.111	0.081	729.53094	31.9	[M+H]+	TRUE	704	PC 32:2	C40H76NO8P	20220	0	SmartFormula - mzdev: 0,0004 mSigma: 40,95, , Spectral Library - Lipids-VS69-Pos,msp, Spectral Library - Lipids-VS69-Pos,msp, Lipid Species, SmartFormula - mzdev: 0,0001 mSigma: 31,90,	0	14636	0	11650	13643	25889	16799	21814	0	8964	31690	0	0	0	25251	0	0	12368
9.02	0.08	748.58477	-0.41899999999999998	-0.314	747.57749	13.9	[M+H]+	TRUE	987.1	PC 33:0	C41H82NO8P	20220	Lipids-VS69-Pos,msp	Spectral Library - Lipids-VS69-Pos,msp, SmartFormula - mzdev: -0,0003 mSigma: 13,91,	0	13655	0	37543	14281	19616	30387	32127	0	13029	38066	0	0	0	38441	0	0	8219
9.21	0.22	748.58469	-0.52100000000000002	-0.39	747.57742	87.3	[M+H]+	TRUE	992.4	PC 33:0	C41H82NO8P	20120	Lipids-VS69-Pos,msp	SmartFormula - mzdev: -0,0001 mSigma: 110,23, , SmartFormula - mzdev: -0,0004 mSigma: 87,29, , Spectral Library - Lipids-VS69-Pos,msp	0	35038	0	19984	14493	45667	13272	12224	0	32745	19950	0	0	0	16941	0	0	26329
8.35	-0.27	746.56894	-0.65900000000000003	-0.492	745.56166	10.1	[M+H]+	TRUE	992.7	PC 33:1	C41H80NO8P	20220	Lipids-VS69-Pos,msp	SmartFormula - mzdev: -0,0005 mSigma: 10,10, , Spectral Library - Lipids-VS69-Pos,msp, Spectral Library - Lipids-VS69-Pos,msp, Spectral Library - Lipids-VS69-Pos,msp	0	44937	0	49454	47317	71398	53868	54759	0	37476	77166	0	2402	0	73238	1619	0	48308
7.75	-0.11	744.55385	9.0999999999999998E-2	0.068	743.54657	78.8	[M+H]+	TRUE	943.8	PC 33:2	C41H78NO8P	20120	Lipids-VS69-Pos,msp	SmartFormula - mzdev: 0,0004 mSigma: 78,81, , SmartFormula - mzdev: 0,0001 mSigma: 78,79, , Spectral Library - Lipids-VS69-Pos,msp, Spectral Library - Lipids-VS69-Pos,msp	52	11318	0	7839	7854	13234	12506	10782	0	8404	17030	0	0	0	13869	0	0	8425
9.76	0.09	762.60035	-0.504	-0.384	761.59315	3.3	[M+H]+, [M+Na]+	TRUE	933.3	PC 34:0	C42H84NO8P	21200	AnalyteList_lipids_21-05-25 MCF	Spectral Library - Lipids-VS69-Pos,msp, Spectral Library - Lipids-VS69-Pos,msp, SmartFormula - mzdev: -0,0004 mSigma: 3,27, , Target List - AnalyteList_lipids_21-05-25 MCF, Lipid Species, Spectral Library - Lipids-VS69-Pos,msp	0	203863	0	268618	241639	330875	143957	185760	0	201292	231263	0	0	0	255713	0	0	139050
8.79	-0.1	760.58478	-0.39800000000000002	-0.302	759.5775	8.4	[M+H]+	TRUE	985.2	PC 34:1	C42H82NO8P	21200	AnalyteList_lipids_21-05-25 MCF	Target List - AnalyteList_lipids_21-05-25 MCF, Spectral Library - Lipids-VS69-Pos,msp, Lipid Species, Spectral Library - Lipids-VS69-Pos,msp, Spectral Library - Lipids-VS69-Pos,msp, SmartFormula - mzdev: -0,0003 mSigma: 8,44, , Lipid Species	0	4019207	12212	3627292	3268085	3621233	4096006	4245040	8232	3111611	4562808	5661	344	0	5040259	9441	0	2903289
8.79	0.17	782.5667	-0.42	-0.329	759.57714	11.3	[M+Na]+, [M+K]+	TRUE	810.4	PC 34:1	C42H82NO8P	21200	AnalyteList_lipids_21-05-25 MCF	SmartFormula - mzdev: -0,0003 mSigma: 11,32, , Target List - AnalyteList_lipids_21-05-25 MCF, Spectral Library - Lipids-VS69-Pos,msp, Lipid Species	0	788086	1795	733567	627887	698895	817045	892370	215	586545	929451	122	0	0	1049218	0	72	578899
8.13	0.27	758.56919	-0.317	-0.241	757.56192	8.4	[M+H]+, [M+Na]+, [M+K]+	TRUE	613.5	PC 34:2	C42H80NO8P	21200	AnalyteList_lipids_21-05-25 MCF	SmartFormula - mzdev: -0,0002 mSigma: 8,38, , Spectral Library - Lipids-VS69-Pos,msp, Spectral Library - Lipids-VS69-Pos,msp, Lipid Species, Spectral Library - Lipids-VS69-Pos,msp, Spectral Library - Lipids-VS69-Pos,msp, Target List - AnalyteList_lipids_21-05-25 MCF, Lipid Species	1340	1738383	4237	1207542	1009024	1398036	1527528	1470953	3766	1321193	1858316	721	162	976	1780532	4501	1774	1034760
7.66	0.29	756.55353	-0.33200000000000002	-0.251	755.54625	13.1	[M+H]+	TRUE	903.5	PC 34:3	C42H78NO8P	20220	Lipids-VS69-Pos,msp	SmartFormula - mzdev: -0,0003 mSigma: 13,08, , Spectral Library - Lipids-VS69-Pos,msp, Spectral Library - Lipids-VS69-Pos,msp	98	80017	0	51409	49882	74584	84052	90917	0	52710	51405	0	0	0	110638	0	80	47194
7.31	0.35	754.53747	-0.88	-0.664	753.53019	18.8	[M+H]+	TRUE	983.9	PC 34:4	C42H76NO8P	20210	0	Spectral Library - Lipids-VS69-Pos,msp, Lipid Species, SmartFormula - mzdev: -0,0007 mSigma: 18,84, , Spectral Library - Lipids-VS69-Pos,msp	0	9410	0	12200	10930	11432	13727	19169	0	4306	20202	0	0	0	21537	0	0	7262
9.29	-0.28	774.60064	-0.122	-0.095	773.59336	17	[M+H]+	TRUE	825.8	PC 35:1	C43H84NO8P	20220	Lipids-VS69-Pos,msp	Spectral Library - Lipids-VS69-Pos,msp, Spectral Library - Lipids-VS69-Pos,msp, SmartFormula - mzdev: -0,0001 mSigma: 17,05, , Spectral Library - Lipids-VS69-Pos,msp	0	90583	0	83994	73797	85482	85050	95088	158	66443	114056	45	0	0	114937	0	112	57522
8.51	-0.22	772.585	-0.112	-0.086	771.57772	32.1	[M+H]+	TRUE	973.6	PC 35:2	C43H82NO8P	20120	Lipids-VS69-Pos,msp	SmartFormula - mzdev: 0,0002 mSigma: 50,15, , SmartFormula - mzdev: -0,0001 mSigma: 32,07, , Spectral Library - Lipids-VS69-Pos,msp	0	48234	0	36792	33150	42959	43235	42167	0	37729	58253	0	0	0	53892	0	0	31024
7.63	-0.14	768.55308	-0.91700000000000004	-0.705	767.5458	22.3	[M+H]+	TRUE	910.8	PC 35:4	C43H78NO8P	20120	Lipids-VS69-Pos,msp	SmartFormula - mzdev: -0,0007 mSigma: 22,29, , SmartFormula - mzdev: 0,0004 mSigma: 45,89, , SmartFormula - mzdev: -0,0004 mSigma: 47,17, , Spectral Library - Lipids-VS69-Pos,msp	31	10919	51	10691	9673	10187	13277	15779	0	7817	16681	0	0	0	19309	0	0	9586
11.07	0.32	790.63086	-1.488	-1.176	789.62358	68	[M+H]+	TRUE	798.3	PC 36:0	C44H88NO8P	10120	Lipids-VS69-Pos,msp	SmartFormula - mzdev: -0,0012 mSigma: 67,99, , SmartFormula - mzdev: 0,0015 mSigma: 57,99, , SmartFormula - mzdev: -0,0009 mSigma: 82,39, , SmartFormula - mzdev: -0,0027 mSigma: 53,92, , Spectral Library - Lipids-VS69-Pos,msp, Spectral Library - Lipids-VS69-Pos,msp	141	7112	0	8816	8639	12859	4257	8153	0	6477	9549	0	0	0	9583	0	0	3270
9.87	0.07	788.61632	-7.9000000000000001E-2	-0.063	787.60901	16.8	[M+H]+, [M+Na]+	TRUE	895.1	PC 36:1	C44H86NO8P	21200	AnalyteList_lipids_21-05-25 MCF	Spectral Library - Lipids-VS69-Pos,msp, Spectral Library - Lipids-VS69-Pos,msp, Spectral Library - Lipids-VS69-Pos,msp, SmartFormula - mzdev: -0,0001 mSigma: 16,76, , Spectral Library - Lipids-VS69-Pos,msp, Lipid Species, Target List - AnalyteList_lipids_21-05-25 MCF	126	1025843	3603	1360608	1142069	1142757	985592	1193003	380	929940	1311591	544	0	0	1387625	422	0	948200
8.88	0.11	824.55611	-0.60599999999999998	-0.499	785.59296	58	[M+K]+	TRUE	890.1	PC 36:2	C44H84NO8P	22100	AnalyteList_lipids_21-05-25 MCF	Target List - AnalyteList_lipids_21-05-25 MCF, SmartFormula - mzdev: -0,0002 mSigma: 67,74, , SmartFormula - mzdev: -0,0005 mSigma: 58,02,	0	16332	0	14819	11030	13496	29735	29417	0	12781	17571	0	0	0	22163	0	0	12511
8.88	0.19	808.58248	-0.24299999999999999	-0.197	785.59326	78.7	[M+Na]+	TRUE	641.20000000000005	PC 36:2	C44H84NO8P	22100	AnalyteList_lipids_21-05-25 MCF	SmartFormula - mzdev: 0,0001 mSigma: 95,54, , SmartFormula - mzdev: -0,0002 mSigma: 78,72, , Target List - AnalyteList_lipids_21-05-25 MCF	108	262886	0	259233	216280	209353	276342	301098	0	207933	292144	0	0	0	358852	0	0	216272
8.88	0.23	786.60067	-7.8E-2	-0.062	785.59339	13.7	[M+H]+	TRUE	832.7	PC 36:2	C44H84NO8P	22200	AnalyteList_lipids_21-05-25 MCF	Lipid Species, Lipid Species, Target List - AnalyteList_lipids_21-05-25 MCF, SmartFormula - mzdev: -0,0001 mSigma: 13,74, , Spectral Library - Lipids-VS69-Pos,msp, Spectral Library - Lipids-VS69-Pos,msp	0	1522392	0	1360705	1123838	1091950	1504725	1543689	0	1131429	1466872	106	0	0	1785567	1303	0	1122116
9.02	0.25	786.60084	0.14000000000000001	0.11	785.59346	10.9	[M+H]+, [M+Na]+	TRUE	905.3	PC 36:2	C44H84NO8P	21200	AnalyteList_lipids_21-05-25 MCF	Spectral Library - Lipids-VS69-Pos,msp, Spectral Library - Lipids-VS69-Pos,msp, Spectral Library - Lipids-VS69-Pos,msp, Spectral Library - Lipids-VS69-Pos,msp, Lipid Species, Target List - AnalyteList_lipids_21-05-25 MCF, SmartFormula - mzdev: 0,0001 mSigma: 10,93, , Lipid Species	0	1241817	0	949760	826695	1063252	1038302	859805	0	1122726	1188958	125	0	0	1127830	167	0	872313
7.63	0.13	782.56858	-1.0940000000000001	-0.856	781.56168	2.2999999999999998	[M+H]+, [M+Na]+	TRUE	898.1	PC 36:4	C44H80NO8P	11200	AnalyteList_lipids_21-05-25 MCF	Lipid Species, Spectral Library - Lipids-VS69-Pos,msp, Lipid Species, SmartFormula - mzdev: -0,0005 mSigma: 27,12, , Spectral Library - Lipids-VS69-Pos,msp, Target List - AnalyteList_lipids_21-05-25 MCF, SmartFormula - mzdev: 0,0003 mSigma: 67,06,	0	165369	69	86766	70831	109119	152599	115940	0	139441	143589	115	0	0	150295	491	152	106212
7.79	0.1	782.56901	-0.53900000000000003	-0.422	781.56173	2.6	[M+H]+	TRUE	771.8	PC 36:4	C44H80NO8P	21200	AnalyteList_lipids_21-05-25 MCF	Spectral Library - Lipids-VS69-Pos,msp, SmartFormula - mzdev: -0,0004 mSigma: 2,56, , Spectral Library - Lipids-VS69-Pos,msp, Spectral Library - Lipids-VS69-Pos,msp, Target List - AnalyteList_lipids_21-05-25 MCF, Lipid Species	0	37695	0	21172	21119	17848	33746	46759	102	14397	49463	0	49	82	57508	0	0	17165
7.99	0.1	782.56887	-0.71699999999999997	-0.561	781.56164	10.5	[M+H]+, [M+Na]+, [M+K]+	TRUE	993.2	PC 36:4	C44H80NO8P	22200	AnalyteList_lipids_21-05-25 MCF	Target List - AnalyteList_lipids_21-05-25 MCF, SmartFormula - mzdev: -0,0006 mSigma: 10,53, , Spectral Library - Lipids-VS69-Pos,msp, Spectral Library - Lipids-VS69-Pos,msp, Lipid Species, Spectral Library - Lipids-VS69-Pos,msp, Spectral Library - Lipids-VS69-Pos,msp, Lipid Species	0	1761117	0	1527459	1329966	1237137	1776313	2247395	0	1194598	1873104	0	0	59	2629269	125	130	1075250
7.47	0.16	780.5532	-0.74099999999999999	-0.578	779.54593	20.6	[M+H]+	TRUE	935.9	PC 36:5	C44H78NO8P	20220	0	SmartFormula - mzdev: 0,0006 mSigma: 48,54, , SmartFormula - mzdev: -0,0003 mSigma: 44,79, , Lipid Species, Spectral Library - Lipids-VS69-Pos,msp, SmartFormula - mzdev: -0,0006 mSigma: 20,56,	64	52722	0	38212	40361	39028	57126	89145	0	26683	77616	0	0	0	100203	0	0	26514
8.39	0.46	796.58483	-0.318	-0.253	795.57755	4.4000000000000004	[M+H]+	TRUE	921	PC 37:4	C45H82NO8P	20220	Lipids-VS69-Pos,msp	Spectral Library - Lipids-VS69-Pos,msp, Spectral Library - Lipids-VS69-Pos,msp, Spectral Library - Lipids-VS69-Pos,msp, SmartFormula - mzdev: -0,0003 mSigma: 4,42, , Spectral Library - Lipids-VS69-Pos,msp	0	33654	0	25614	24405	22727	41054	31535	0	27775	42221	0	0	0	36758	0	0	22102
9.9	0	814.63215	0.15	0.122	813.62488	28.9	[M+H]+	TRUE	808.9	PC 38:2	C46H88NO8P	20220	0	SmartFormula - mzdev: 0,0001 mSigma: 28,94, , Lipid Species, Spectral Library - Lipids-VS69-Pos,msp, SmartFormula - mzdev: 0,0004 mSigma: 52,65, , Spectral Library - Lipids-VS69-Pos,msp	48	132685	0	193685	168419	128890	136897	158466	40800	143729	142835	0	0	0	216318	0	0	130541
9.01	0	812.61577	-0.755	-0.613	811.60849	24.1	[M+H]+	TRUE	785.4	PC 38:3	C46H86NO8P	20210	0	SmartFormula - mzdev: -0,0003 mSigma: 49,04, , Lipid Species, SmartFormula - mzdev: 0,0005 mSigma: 44,84, , SmartFormula - mzdev: -0,0006 mSigma: 24,07,	0	174537	0	145736	128566	119440	153074	163337	0	146074	150294	0	0	78	216423	0	0	114937
9.26	0	812.61601	-0.45400000000000001	-0.369	811.60874	12.2	[M+H]+	TRUE	850.4	PC 38:3	C46H86NO8P	20220	0	Lipid Species, Spectral Library - Lipids-VS69-Pos,msp, Spectral Library - Lipids-VS69-Pos,msp, SmartFormula - mzdev: -0,0004 mSigma: 12,18,	0	193596	0	349483	296352	226339	211709	285169	0	198703	226288	0	0	0	314456	0	0	196601
8.55	0	810.60086	0.16300000000000001	0.132	809.59359	7.3	[M+H]+	TRUE	899.7	PC 38:4	C46H84NO8P	20220	Lipids-VS69-Pos,msp	Spectral Library - Lipids-VS69-Pos,msp, Spectral Library - Lipids-VS69-Pos,msp, Spectral Library - Lipids-VS69-Pos,msp, SmartFormula - mzdev: 0,0001 mSigma: 7,32, , Spectral Library - Lipids-VS69-Pos,msp	0	164119	0	163140	127945	109467	127945	202918	0	111347	200014	0	0	0	227990	0	0	114096
7.79	0	808.58349	-1.9730000000000001	-1.595	807.57621	41.5	[M+H]+	TRUE	923.3	PC 38:5	C46H82NO8P	10220	0	SmartFormula - mzdev: -0,0005 mSigma: 28,15, , Spectral Library - Lipids-VS69-Pos,msp, Spectral Library - Lipids-VS69-Pos,msp, Lipid Species	0	57430	0	41341	37608	40816	68320	77578	0	29310	67207	178	0	0	91232	56	0	33769
7.5	-0.1	806.56883	-0.748	-0.603	805.56149	1.9	[M+H]+, [M+Na]+	TRUE	791.8	PC 38:6	C46H80NO8P	22200	AnalyteList_lipids_21-05-25 MCF	SmartFormula - mzdev: -0,0006 mSigma: 1,92, , Spectral Library - Lipids-VS69-Pos,msp, Spectral Library - Lipids-VS69-Pos,msp, Target List - AnalyteList_lipids_21-05-25 MCF, Lipid Species	0	246476	0	121469	114749	101570	228938	238710	0	130263	167893	0	0	0	285500	0	0	112002
7.78	0.17	806.5692	-0.29099999999999998	-0.235	805.5618	84.1	[M+H]+, [M+Na]+	TRUE	904.1	PC 38:6	C46H80NO8P	21100	AnalyteList_lipids_21-05-25 MCF	Spectral Library - Lipids-VS69-Pos,msp, SmartFormula - mzdev: 0,0001 mSigma: 99,53, , SmartFormula - mzdev: -0,0002 mSigma: 84,14, , Target List - AnalyteList_lipids_21-05-25 MCF, Spectral Library - Lipids-VS69-Pos,msp, Lipid Species	0	76026	0	53855	47646	87512	76582	100143	0	38243	147180	0	0	0	120979	0	0	38158
7.08	0	804.55293	-1.0529999999999999	-0.847	803.54566	28.1	[M+H]+	TRUE	722.5	PC 38:7	C46H78NO8P	10220	0	Spectral Library - Lipids-VS69-Pos,msp, SmartFormula - mzdev: -0,0005 mSigma: 39,18, , Lipid Species, SmartFormula - mzdev: 0,0003 mSigma: 66,57,	0	9359	0	4767	7011	9040	11353	10992	0	4647	10646	0	0	0	12166	0	0	6105
9.55	0	838.63134	-0.82299999999999995	-0.69	837.62407	15.5	[M+H]+	TRUE	883.7	PC 40:4	C48H88NO8P	20220	0	Spectral Library - Lipids-VS69-Pos,msp, Spectral Library - Lipids-VS69-Pos,msp, SmartFormula - mzdev: -0,0007 mSigma: 15,45, , Lipid Species	0	36964	0	38344	37803	41467	31533	52296	0	34256	50595	0	0	0	47243	0	0	25536
8.63	0	836.61608	-0.35899999999999999	-0.3	835.60881	33.700000000000003	[M+H]+	TRUE	899	PC 40:5	C48H86NO8P	20210	0	SmartFormula - mzdev: 0,0000 mSigma: 57,92, , SmartFormula - mzdev: -0,0003 mSigma: 33,68, , Lipid Species, Spectral Library - Lipids-VS69-Pos,msp, Spectral Library - Lipids-VS69-Pos,msp, Spectral Library - Lipids-VS69-Pos,msp	0	75894	0	66837	58728	61241	76004	101464	3811	50442	96822	0	0	0	122487	0	0	51089
8.85	0	836.61598	-0.47699999999999998	-0.399	835.60874	16	[M+H]+, [M+Na]+	TRUE	767.2	PC 40:5	C48H86NO8P	20220	0	SmartFormula - mzdev: -0,0004 mSigma: 16,04, , Spectral Library - Lipids-VS69-Pos,msp, Lipid Species, Spectral Library - Lipids-VS69-Pos,msp	0	151495	0	200110	171787	117580	140197	201774	0	137061	144372	0	0	0	223300	0	0	125726
8.14	0	834.60083	0.11799999999999999	0.099	833.59355	12.5	[M+H]+	TRUE	669.9	PC 40:6	C48H84NO8P	20220	0	Lipid Species, SmartFormula - mzdev: 0,0001 mSigma: 12,50, , Spectral Library - Lipids-VS69-Pos,msp, Spectral Library - Lipids-VS69-Pos,msp	0	169040	0	143408	125538	93379	152904	211546	0	115022	147948	144	0	0	239758	0	0	107398
8.15	0	856.583	0.38200000000000001	0.327	833.59378	15.7	[M+Na]+	TRUE	982.3	PC 40:6	C48H84NO8P	20210	0	SmartFormula - mzdev: 0,0003 mSigma: 15,66, , Lipid Species, Spectral Library - Lipids-VS69-Pos,msp	0	35655	0	28073	24881	18472	31960	41863	0	23357	32126	0	0	0	53602	0	0	21475
8.56	0	834.60017	-0.66900000000000004	-0.558	833.59323	91.3	[M+H]+, [M+Na]+	TRUE	963.9	PC 40:6	C48H84NO8P	20120	0	Spectral Library - Lipids-VS69-Pos,msp, Lipid Species, Spectral Library - Lipids-VS69-Pos,msp, SmartFormula - mzdev: -0,0006 mSigma: 91,30, , SmartFormula - mzdev: 0,0006 mSigma: 90,46, , Spectral Library - Lipids-VS69-Pos,msp, SmartFormula - mzdev: -0,0002 mSigma: 108,35,	0	57584	0	54139	45786	83827	50363	62005	0	38183	92789	0	0	0	71643	0	0	35896
7.66	0	832.5845	-0.70099999999999996	-0.583	831.57722	6	[M+H]+	TRUE	887.6	PC 40:7	C48H82NO8P	20220	0	Spectral Library - Lipids-VS69-Pos,msp, SmartFormula - mzdev: -0,0006 mSigma: 5,99, , Spectral Library - Lipids-VS69-Pos,msp, Lipid Species	0	27127	132	24840	22847	16689	36625	51465	89	10772	32073	0	0	0	55724	0	0	16296
7.83	0	832.58439	-0.82799999999999996	-0.689	831.57744	13.4	[M+H]+, [M+Na]+	TRUE	655.8	PC 40:7	C48H82NO8P	20220	0	Spectral Library - Lipids-VS69-Pos,msp, Spectral Library - Lipids-VS69-Pos,msp, Lipid Species, SmartFormula - mzdev: -0,0007 mSigma: 13,43,	0	46673	0	39077	35585	63354	55237	69704	0	24653	104881	0	0	0	84410	0	0	27895
7.35	0	830.56944	1.6E-2	0.013	829.56217	23.8	[M+H]+	TRUE	642.79999999999995	PC 40:8	C48H80NO8P	20210	0	Spectral Library - Lipids-VS69-Pos,msp, Lipid Species, SmartFormula - mzdev: 0,0003 mSigma: 45,21, , SmartFormula - mzdev: 0,0000 mSigma: 23,80, , Spectral Library - Lipids-VS69-Pos,msp	0	31081	0	20003	21999	26073	37681	50488	0	13199	48997	0	0	0	47758	0	0	15241
7.18	0	854.56923	-0.23899999999999999	-0.204	853.56195	28.4	[M+H]+	TRUE	770	PC 42:10	C50H80NO8P	20120	Lipids-VS69-Pos,msp	SmartFormula - mzdev: 0,0001 mSigma: 16,88, , Spectral Library - Lipids-VS69-Pos,msp	128	6332	0	5879	5987	9364	10781	15391	0	2352	19869	0	0	0	12883	0	0	3723
7.84	0	858.60066	-8.6999999999999994E-2	-0.075	857.59338	30.1	[M+H]+	TRUE	945.8	PC 42:8	C50H84NO8P	20220	0	Lipid Species, SmartFormula - mzdev: -0,0001 mSigma: 30,06, , SmartFormula - mzdev: 0,0008 mSigma: 74,17, , Spectral Library - Lipids-VS69-Pos,msp, SmartFormula - mzdev: 0,0002 mSigma: 50,45,	0	24031	0	21469	20282	18720	27738	34549	0	14584	25251	0	0	0	40038	0	0	15119
7.66	0	664.52659	-1.47	-0.977	663.51931	21.5	[M+H]+	TRUE	873.7	PC O-28:0	C36H74NO7P	10220	0	Lipid Species, Spectral Library - Lipids-VS69-Pos,msp, SmartFormula - mzdev: -0,0010 mSigma: 21,49, , SmartFormula - mzdev: -0,0007 mSigma: 37,00, , Spectral Library - Lipids-VS69-Pos,msp, Spectral Library - Lipids-VS69-Pos,msp, SmartFormula - mzdev: 0,0017 mSigma: 21,67,	37	959	0	4638	10416	5718	2650	23670	0	558	11636	0	0	0	15291	0	0	1059
9.44	0	720.58996	-0.28499999999999998	-0.205	719.58269	8.4	[M+H]+	TRUE	932.7	PC O-32:0	C40H82NO7P	20220	0	SmartFormula - mzdev: -0,0002 mSigma: 8,37, , Spectral Library - Lipids-VS69-Pos,msp, Spectral Library - Lipids-VS69-Pos,msp, Spectral Library - Lipids-VS69-Pos,msp, Lipid Species	0	66630	0	76570	65800	85667	52861	73136	0	59471	87107	180	0	0	94775	92	57	36045
10.72	0	748.62086	-0.81299999999999994	-0.608	747.61358	49.4	[M+H]+	TRUE	847.3	PC O-34:0	C42H86NO7P	20210	0	SmartFormula - mzdev: -0,0006 mSigma: 49,35, , Lipid Species, SmartFormula - mzdev: -0,0003 mSigma: 73,91, , Spectral Library - Lipids-VS69-Pos,msp, Spectral Library - Lipids-VS69-Pos,msp, Spectral Library - Lipids-VS69-Pos,msp	589	61029	359	43169	39466	43088	42476	64007	0	30906	57702	710	185	0	79476	200	491	28752
9.5	0	746.60543	-0.51400000000000001	-0.384	745.59816	5	[M+H]+	TRUE	867.2	PC O-34:1	C42H84NO7P	20220	0	Spectral Library - Lipids-VS69-Pos,msp, SmartFormula - mzdev: -0,0004 mSigma: 4,98, , Spectral Library - Lipids-VS69-Pos,msp, Lipid Species, Spectral Library - Lipids-VS69-Pos,msp	0	272080	163	205279	182781	169719	226743	228933	0	198514	206582	105	0	0	274262	0	0	144787
8.72	0	744.58969	-0.63900000000000001	-0.476	743.58242	14.4	[M+H]+	TRUE	827.2	PC O-34:2	C42H82NO7P	20220	0	SmartFormula - mzdev: -0,0005 mSigma: 14,44, , Lipid Species, Spectral Library - Lipids-VS69-Pos,msp, Spectral Library - Lipids-VS69-Pos,msp, Spectral Library - Lipids-VS69-Pos,msp	0	43893	0	31695	26742	30683	43779	45129	0	26738	47936	0	27	0	53992	254	0	16942
10.84	0	774.63708	-5.1999999999999998E-2	-0.041	773.6298	36.799999999999997	[M+H]+	TRUE	936.2	PC O-36:1	C44H88NO7P	20220	0	Spectral Library - Lipids-VS69-Pos,msp, Spectral Library - Lipids-VS69-Pos,msp, SmartFormula - mzdev: 0,0003 mSigma: 61,63, , SmartFormula - mzdev: -0,0000 mSigma: 36,85, , Spectral Library - Lipids-VS69-Pos,msp, Lipid Species	0	13495	0	22352	25131	32228	10022	42792	0	13498	47109	0	0	0	47493	0	0	11391
9.81	0	772.62064	-1.077	-0.832	771.61336	45.6	[M+H]+	TRUE	969.3	PC O-36:2	C44H86NO7P	10210	0	Spectral Library - Lipids-VS69-Pos,msp, SmartFormula - mzdev: -0,0005 mSigma: 70,53, , Spectral Library - Lipids-VS69-Pos,msp, Lipid Species, Spectral Library - Lipids-VS69-Pos,msp	0	40668	123	12828	14102	37436	40544	51075	0	8731	54329	112	0	0	56378	0	0	10481
8.54	0	768.59002	-0.192	-0.148	767.58274	9.4	[M+H]+	TRUE	956.4	PC O-36:4	C44H82NO7P	20220	0	Spectral Library - Lipids-VS69-Pos,msp, SmartFormula - mzdev: -0,0001 mSigma: 9,39, , Spectral Library - Lipids-VS69-Pos,msp, Spectral Library - Lipids-VS69-Pos,msp, Lipid Species	0	223196	0	241186	220317	194918	216275	329078	0	166730	269464	0	0	0	397196	0	0	122764
8.38	0	766.57373	-1.028	-0.788	765.56638	24.8	[M+H]+, [M+Na]+	TRUE	955.7	PC O-36:5	C44H80NO7P	10210	0	Spectral Library - Lipids-VS69-Pos,msp, Lipid Species, SmartFormula - mzdev: -0,0005 mSigma: 49,51, , Spectral Library - Lipids-VS69-Pos,msp, SmartFormula - mzdev: 0,0004 mSigma: 43,75, , Spectral Library - Lipids-VS69-Pos,msp	0	60031	76	23011	24543	20953	44755	67318	0	25485	50178	0	0	0	73939	0	0	13534
9.56	0	796.62116	-0.38100000000000001	-0.304	795.61389	2.2999999999999998	[M+H]+	TRUE	764.1	PC O-38:4	C46H86NO7P	20220	0	Spectral Library - Lipids-VS69-Pos,msp, SmartFormula - mzdev: -0,0003 mSigma: 2,29, , Spectral Library - Lipids-VS69-Pos,msp, Spectral Library - Lipids-VS69-Pos,msp, Lipid Species	0	85099	0	91790	83876	75627	85702	129901	0	62054	110337	0	0	0	156159	0	0	50431
8.6	0	794.60558	-0.3	-0.238	793.5983	7	[M+H]+	TRUE	937.7	PC O-38:5	C46H84NO7P	20220	0	Lipid Species, Spectral Library - Lipids-VS69-Pos,msp, SmartFormula - mzdev: -0,0002 mSigma: 6,96, , Spectral Library - Lipids-VS69-Pos,msp, Spectral Library - Lipids-VS69-Pos,msp	0	253009	0	392740	337406	222771	210273	273051	0	365576	201299	0	88	0	317701	0	0	254493
9.35	0	794.60555	-0.34300000000000003	-0.272	793.59827	90.3	[M+H]+	TRUE	886.1	PC O-38:5	C46H84NO7P	20110	0	SmartFormula - mzdev: -0,0003 mSigma: 90,29, , SmartFormula - mzdev: 0,0000 mSigma: 111,41, , Spectral Library - Lipids-VS69-Pos,msp, Lipid Species, Spectral Library - Lipids-VS69-Pos,msp, Spectral Library - Lipids-VS69-Pos,msp	0	22450	0	9538	11500	7732	16729	26875	0	9521	20201	0	0	0	28075	0	0	5045
8.61	0	820.61983	-1.992	-1.635	819.61256	61	[M+H]+	TRUE	791.5	PC O-40:6	C48H86NO7P	10110	Lipids-VS69-Pos,msp	SmartFormula - mzdev: -0,0005 mSigma: 44,34, , Spectral Library - Lipids-VS69-Pos,msp, Spectral Library - Lipids-VS69-Pos,msp	0	21545	0	22514	21856	8012	17766	20822	0	23443	15776	0	0	0	24988	0	0	16983
8.33	0	818.60646	0.78300000000000003	0.641	817.59918	20.2	[M+H]+	TRUE	740.3	PC O-40:7	C48H84NO7P	20120	Lipids-VS69-Pos,msp	Spectral Library - Lipids-VS69-Pos,msp, Spectral Library - Lipids-VS69-Pos,msp, SmartFormula - mzdev: 0,0006 mSigma: 20,18, , Spectral Library - Lipids-VS69-Pos,msp	0	10282	0	12123	10735	15390	7851	10419	0	10635	16149	0	0	0	10873	0	0	7887
10.84	0	850.66837	-5.8999999999999997E-2	-0.051	849.66109	41.4	[M+H]+	TRUE	994.3	PC O-42:5	C50H92NO7P	20120	Lipids-VS69-Pos,msp	SmartFormula - mzdev: -0,0001 mSigma: 41,36, , Spectral Library - Lipids-VS69-Pos,msp, SmartFormula - mzdev: 0,0003 mSigma: 64,62, , Spectral Library - Lipids-VS69-Pos,msp, Spectral Library - Lipids-VS69-Pos,msp	0	8084	0	13944	11926	13136	10877	8861	0	9399	14513	75	0	56	17072	0	17	9674
12.47	0	878.69897	-0.84899999999999998	-0.746	877.6917	55.7	[M+H]+	TRUE	845.5	PC O-44:5	C52H96NO7P	20120	0	Spectral Library - Lipids-VS69-Pos,msp, SmartFormula - mzdev: 0,0004 mSigma: 18,23, , Spectral Library - Lipids-VS69-Pos,msp, Lipid Species, Spectral Library - Lipids-VS69-Pos,msp	0	23147	0	15822	14793	20439	20945	25266	0	12685	27778	118	79	0	28894	0	0	2421
8.43	0	742.53743	-0.95	-0.706	741.53063	19.2	[M+H]+, [M+Na]+	TRUE	980.3	PE 36:3	C41H76NO8P	20210	0	Spectral Library - Lipids-VS69-Pos,msp, Lipid Species, Spectral Library - Lipids-VS69-Pos,msp, Lipid Species, SmartFormula - mzdev: -0,0007 mSigma: 19,24,	0	48824	0	27537	23474	29482	49835	37607	0	31462	46840	0	0	0	44746	0	0	26055
8.28	0	766.53779	-0.45300000000000001	-0.347	765.53065	11.5	[M+H]+, [M+Na]+	TRUE	915.7	PE 38:5	C43H76NO8P	20210	0	Lipid Species, Spectral Library - Lipids-VS69-Pos,msp, Lipid Species, SmartFormula - mzdev: -0,0003 mSigma: 11,53, , Spectral Library - Lipids-VS69-Pos,msp, Spectral Library - Lipids-VS69-Pos,msp, Spectral Library - Lipids-VS69-Pos,msp	0	140135	113	128169	87834	116270	163481	151408	0	91018	154843	73	0	68	193887	0	0	101458
8.97	0.27	692.52268	0.28100000000000003	0.195	691.5154	26.3	[M+H]+	FALSE	998.1	PE 32:0	C37H74NO8P	21100	AnalyteList_lipids_21-05-25 MCF	SmartFormula - mzdev: 0,0002 mSigma: 26,25, , Target List - AnalyteList_lipids_21-05-25 MCF, SmartFormula - mzdev: 0,0005 mSigma: 42,56,	0	1582	0	12060	9402	12028	4021	4515	0	3158	6141	331	127	0	8435	0	0	4908
9.06	0.289999999999999	718.53763	-0.69699999999999995	-0.501	717.53059	2.7	[M+H]+, [M+Na]+	TRUE	931.9	PE 34:1	C39H76NO8P	21200	AnalyteList_lipids_21-05-25 MCF	Spectral Library - Lipids-VS69-Pos,msp, Lipid Species, Lipid Species, SmartFormula - mzdev: -0,0005 mSigma: 2,74, , Spectral Library - Lipids-VS69-Pos,msp, Target List - AnalyteList_lipids_21-05-25 MCF	0	40090	0	56634	47283	51102	51841	49146	0	35977	58537	0	0	0	62662	0	0	39611
8.35	0	716.52228	-0.28199999999999997	-0.202	715.515	25.9	[M+H]+	TRUE	949.3	PE 34:2	C39H74NO8P	20110	Lipids-VS69-Pos,msp	SmartFormula - mzdev: 0,0001 mSigma: 40,68, , Spectral Library - Lipids-VS69-Pos,msp, SmartFormula - mzdev: -0,0002 mSigma: 25,86, , Spectral Library - Lipids-VS69-Pos,msp, Spectral Library - Lipids-VS69-Pos,msp, Spectral Library - Lipids-VS69-Pos,msp	0	15285	0	15408	13818	16333	17523	16323	0	11903	19210	0	0	0	21022	0	0	11481
10.22	0.35	746.56879	-0.86399999999999999	-0.645	745.56166	11.6	[M+H]+, [M+Na]+	TRUE	912.6	PE 36:1	C41H80NO8P	21200	AnalyteList_lipids_21-05-25 MCF	Spectral Library - Lipids-VS69-Pos,msp, Target List - AnalyteList_lipids_21-05-25 MCF, Spectral Library - Lipids-VS69-Pos,msp, Lipid Species, SmartFormula - mzdev: -0,0006 mSigma: 11,64, , Lipid Species	0	202772	0	237521	196249	168515	177679	181613	1468	193381	171662	4658	0	0	227602	0	956	185270
9.17	-0.28	744.55334	-0.59	-0.439	743.54607	18.7	[M+H]+	TRUE	678.7	PE 36:2	C41H78NO8P	21200	AnalyteList_lipids_21-05-25 MCF	Lipid Species, Spectral Library - Lipids-VS69-Pos,msp, Lipid Species, Spectral Library - Lipids-VS69-Pos,msp, Target List - AnalyteList_lipids_21-05-25 MCF, Spectral Library - Lipids-VS69-Pos,msp, SmartFormula - mzdev: -0,0004 mSigma: 18,69,	0	84080	0	67592	57997	56876	102562	80900	0	54562	84231	0	0	0	105334	0	0	69037
9.22	-0.22	766.53515	-0.755	-0.578	743.54593	71.099999999999994	[M+Na]+	TRUE	938.1	PE 36:2	C41H78NO8P	21100	AnalyteList_lipids_21-05-25 MCF	Target List - AnalyteList_lipids_21-05-25 MCF, SmartFormula - mzdev: -0,0006 mSigma: 71,12, , SmartFormula - mzdev: -0,0003 mSigma: 89,20, , Spectral Library - Lipids-VS69-Pos,msp	509	60842	97	46771	38870	42803	62514	54146	345	45797	59732	0	283	201	71283	73	72	46050
9.3	-0.14	744.55334	-0.58799999999999997	-0.438	743.54607	21.3	[M+H]+	TRUE	738.8	PE 36:2	C41H78NO8P	21100	AnalyteList_lipids_21-05-25 MCF	SmartFormula - mzdev: -0,0004 mSigma: 21,30, , Target List - AnalyteList_lipids_21-05-25 MCF, Lipid Species, Spectral Library - Lipids-VS69-Pos,msp, Lipid Species, Spectral Library - Lipids-VS69-Pos,msp, Spectral Library - Lipids-VS69-Pos,msp, SmartFormula - mzdev: -0,0001 mSigma: 40,44,	0	88252	0	64104	53457	66804	78834	71900	0	66208	86017	0	0	0	94363	0	0	52902
8.2	0	740.52211	-0.503	-0.372	739.51483	9.3000000000000007	[M+H]+	TRUE	892.1	PE 36:4	C41H74NO8P	20220	Lipids-VS69-Pos,msp	Spectral Library - Lipids-VS69-Pos,msp, SmartFormula - mzdev: -0,0004 mSigma: 9,30, , Spectral Library - Lipids-VS69-Pos,msp, Spectral Library - Lipids-VS69-Pos,msp	0	49602	0	59237	45887	56577	61730	75622	0	34695	84151	0	0	0	96264	0	0	34907
9.56	0	770.5689	-0.68500000000000005	-0.527	769.56275	13.7	[M+H]+, [M+Na]+	TRUE	938.7	PE 38:3	C43H80NO8P	20210	Lipids-VS69-Pos,msp	SmartFormula - mzdev: -0,0005 mSigma: 13,73, , Spectral Library - Lipids-VS69-Pos,msp, Spectral Library - Lipids-VS69-Pos,msp, Spectral Library - Lipids-VS69-Pos,msp, Spectral Library - Lipids-VS69-Pos,msp, Spectral Library - Lipids-VS69-Pos,msp	0	31472	0	30209	28952	25185	31522	36250	0	22677	29473	0	0	0	47409	0	0	21375
9.12	0.32	768.5535	-0.373	-0.287	767.54615	17.7	[M+H]+, [M+Na]+, [M+K]+	TRUE	674.5	PE 38:4	C43H78NO8P	21200	AnalyteList_lipids_21-05-25 MCF	Spectral Library - Lipids-VS69-Pos,msp, Spectral Library - Lipids-VS69-Pos,msp, Spectral Library - Lipids-VS69-Pos,msp, Target List - AnalyteList_lipids_21-05-25 MCF, Spectral Library - Lipids-VS69-Pos,msp, Spectral Library - Lipids-VS69-Pos,msp, Spectral Library - Lipids-VS69-Pos,msp, SmartFormula - mzdev: -0,0003 mSigma: 17,74, , Spectral Library - Lipids-VS69-Pos,msp	0	605278	0	579693	493896	465792	552728	677245	0	481194	581635	82	0	0	823024	0	0	394999
7.69	0	764.5219	-0.76300000000000001	-0.583	763.51462	15.8	[M+H]+	TRUE	941	PE 38:6	C43H74NO8P	20220	Lipids-VS69-Pos,msp	SmartFormula - mzdev: -0,0006 mSigma: 15,82, , Spectral Library - Lipids-VS69-Pos,msp	0	12159	0	5423	4619	7009	13077	13376	0	4669	16147	0	0	0	21067	0	0	7200
9.89	0	796.58509	8.0000000000000002E-3	0.006	795.57781	23.5	[M+H]+	TRUE	847.3	PE 40:4	C45H82NO8P	20110	Lipids-VS69-Pos,msp	Spectral Library - Lipids-VS69-Pos,msp, SmartFormula - mzdev: 0,0003 mSigma: 45,97, , Spectral Library - Lipids-VS69-Pos,msp, SmartFormula - mzdev: 0,0000 mSigma: 23,45, , Spectral Library - Lipids-VS69-Pos,msp	0	43810	0	34540	29997	33147	29935	35184	0	39009	36994	0	0	0	42698	0	0	30712
8.82	0	792.55311	-0.84899999999999998	-0.673	791.54583	27.5	[M+H]+	TRUE	867.2	PE 40:6	C45H78NO8P	20110	Lipids-VS69-Pos,msp	Spectral Library - Lipids-VS69-Pos,msp, Spectral Library - Lipids-VS69-Pos,msp, SmartFormula - mzdev: -0,0004 mSigma: 12,77, , Spectral Library - Lipids-VS69-Pos,msp, Spectral Library - Lipids-VS69-Pos,msp	0	25727	0	19237	15048	30689	19045	23074	0	17333	34010	0	0	0	25976	0	0	14742
8.05	0	790.53857	0.55400000000000005	0.438	789.53129	18.7	[M+H]+	TRUE	827.2	PE 40:7	C45H76NO8P	20210	Lipids-VS69-Pos,msp	Spectral Library - Lipids-VS69-Pos,msp, Spectral Library - Lipids-VS69-Pos,msp, SmartFormula - mzdev: 0,0004 mSigma: 18,66,	0	14248	0	7528	6348	11020	13647	10145	0	7820	19452	0	0	0	12943	0	0	8316
11.04	0	730.57402	-0.67500000000000004	-0.493	729.56675	76.900000000000006	[M+H]+	TRUE	936.2	PE O-36:2; PE O-18:1_18:1	C41H80NO7P	20120	Lipids-VS69-Pos,msp	SmartFormula - mzdev: -0,0002 mSigma: 95,92, , Spectral Library - Lipids-VS69-Pos,msp, SmartFormula - mzdev: -0,0005 mSigma: 76,95,	0	9692	0	12613	10301	12704	11338	13300	0	10477	15512	45	0	66	18902	0	0	9743
8.67	0	724.5268	-1.0580000000000001	-0.766	723.51952	15.2	[M+H]+	TRUE	969.3	PE O-36:5; PE O-16:1_20:4	C41H74NO7P	10220	Lipids-VS69-Pos,msp	Spectral Library - Lipids-VS69-Pos,msp, SmartFormula - mzdev: 0,0004 mSigma: 52,74, , SmartFormula - mzdev: -0,0005 mSigma: 39,76,	0	187670	2096	262061	221888	207913	165402	206212	0	201693	241480	0	0	0	262114	0	134	154133
9.39	0	752.55853	-0.45500000000000002	-0.342	751.55125	6.4	[M+H]+	TRUE	956.4	PE O-38:5; PE O-16:1_22:4	C43H78NO7P	20220	Lipids-VS69-Pos,msp	SmartFormula - mzdev: -0,0003 mSigma: 6,36, , Spectral Library - Lipids-VS69-Pos,msp	0	71680	0	41475	34256	42100	64447	69930	0	47163	66002	0	0	0	84121	0	182	33192
9.72	0	752.55851	-0.47799999999999998	-0.36	751.55123	8.6999999999999993	[M+H]+	TRUE	955.7	PE O-38:5; PE O-18:1_20:4	C43H78NO7P	20220	Lipids-VS69-Pos,msp	Spectral Library - Lipids-VS69-Pos,msp, SmartFormula - mzdev: -0,0004 mSigma: 8,70,	704	226114	0	300537	265329	229744	214083	273541	0	228053	269016	411	247	0	315476	0	781	202999
8.39	0	748.52737	-0.26400000000000001	-0.198	747.5201	10.3	[M+H]+, [M+Na]+	TRUE	764.1	PE O-38:7; PE O-16:1_22:6	C43H74NO7P	20210	Lipids-VS69-Pos,msp	SmartFormula - mzdev: -0,0002 mSigma: 10,34, , Spectral Library - Lipids-VS69-Pos,msp	0	22525	0	23157	19282	34768	21771	18114	0	26712	32851	0	0	0	22201	0	0	21284
10.62	0	780.59014	-3.5000000000000003E-2	-0.028	779.58248	20.6	[M+H]+, [M+Na]+	TRUE	937.7	PE O-40:5; PE O-18:1_22:4	C45H82NO7P	20120	Lipids-VS69-Pos,msp	SmartFormula - mzdev: -0,0000 mSigma: 20,58, , Spectral Library - Lipids-VS69-Pos,msp, SmartFormula - mzdev: 0,0003 mSigma: 41,75,	0	62792	0	28012	24043	31063	52498	57591	0	29342	59488	0	0	50	75611	0	0	23923
11.09	0	780.5903	0.16500000000000001	0.129	779.58302	16.7	[M+H]+	TRUE	886.1	PE O-40:5; PE O-20:1_20:4	C45H82NO7P	20210	Lipids-VS69-Pos,msp	SmartFormula - mzdev: 0,0001 mSigma: 16,67, , Spectral Library - Lipids-VS69-Pos,msp	55	15676	0	22627	18780	18263	15076	19971	0	18834	18970	0	0	0	22317	0	0	17206
9.36	0	776.55824	-0.80500000000000005	-0.625	775.55092	8.8000000000000007	[M+H]+, [M+Na]+	TRUE	791.5	PE O-40:7; PE O-18:1_22:6	C45H78NO7P	20210	Lipids-VS69-Pos,msp	Spectral Library - Lipids-VS69-Pos,msp, SmartFormula - mzdev: -0,0006 mSigma: 8,75,	0	23633	0	23843	19694	33198	22589	21508	0	25851	36380	0	0	0	25392	0	0	23707
7.19	0.07	881.51423	-0.93500000000000005	-0.824	858.52501	123.3	[M+Na]+	FALSE	0	PI 36:4	C45H79O13P	22100	AnalyteList_lipids_21-05-25 MCF	SmartFormula - mzdev: 0,0008 mSigma: 139,92, , SmartFormula - mzdev: -0,0008 mSigma: 123,30, , SmartFormula - mzdev: 0,0003 mSigma: 72,49, , Target List - AnalyteList_lipids_21-05-25 MCF	0	4360	0	2914	2524	2246	4110	5954	0	2236	5251	0	0	0	8128	0	0	1941
8.08	0.11	911.56149	-0.55800000000000005	-0.509	888.57227	28.3	[M+Na]+	TRUE	0	PI 38:3	C47H85O13P	21100	AnalyteList_lipids_21-05-25 MCF	Lipid Species, Target List - AnalyteList_lipids_21-05-25 MCF, Spectral Library - Lipids-VS69-Pos,msp, SmartFormula - mzdev: -0,0008 mSigma: 7,85,	0	12182	0	16216	12352	11338	12755	14956	0	9934	13996	0	0	0	19320	0	0	9439
7.79	0.19	904.59041	-0.60499999999999998	-0.547	886.55665	24.5	[M+NH4]+, [M+H]+	TRUE	0	PI 38:4	C47H83O13P	21100	AnalyteList_lipids_21-05-25 MCF	Spectral Library - Lipids-VS69-Pos,msp, SmartFormula - mzdev: 0,0006 mSigma: 55,68, , SmartFormula - mzdev: -0,0005 mSigma: 24,49, , Target List - AnalyteList_lipids_21-05-25 MCF, SmartFormula - mzdev: -0,0009 mSigma: 24,53,	0	12420	179	11436	10775	10163	10568	13940	0	10734	11454	0	0	0	15042	0	0	9397
8.98	0.23	812.54093	-0.34	-0.277	789.55171	109.4	[M+Na]+	FALSE	0	PS 36:1	C42H80NO10P	21100	AnalyteList_lipids_21-05-25 MCF	SmartFormula - mzdev: 0,0000 mSigma: 133,68, , SmartFormula - mzdev: -0,0003 mSigma: 109,39, , Target List - AnalyteList_lipids_21-05-25 MCF	0	0	66	12810	17570	11565	25785	24577	0	23063	22542	74	0	108	23873	43	0	16288
8.99	0.25	790.55868	-0.73399999999999999	-0.58	789.5514	32.4	[M+H]+	FALSE	0	PS 36:1	C42H80NO10P	21100	AnalyteList_lipids_21-05-25 MCF	SmartFormula - mzdev: -0,0003 mSigma: 13,75, , Target List - AnalyteList_lipids_21-05-25 MCF	0	37364	0	39766	26455	26878	36896	39404	0	39541	21036	0	0	0	18095	0	0	29434
8.14	0	812.54389	0.34100000000000003	0.277	811.53661	59.9	[M+H]+	TRUE	740.3	PS 38:4; PS 19:2_19:2	C44H78NO10P	20110	Lipids-VS69-Pos,msp	SmartFormula - mzdev: 0,0006 mSigma: 82,13, , Spectral Library - Lipids-VS69-Pos,msp, Spectral Library - Lipids-VS69-Pos,msp, SmartFormula - mzdev: 0,0003 mSigma: 59,93,	0	20275	0	13128	14820	21146	16796	25180	0	7227	23165	0	0	0	33821	0	0	4746
7.55	0	689.55862	-0.84199999999999997	-0.581	688.55134	6.3	[M+H]+	TRUE	994.3	SM 33:1;O2	C38H77N2O6P	20220	Lipids-VS69-Pos,msp	SmartFormula - mzdev: -0,0006 mSigma: 6,25, , Spectral Library - Lipids-VS69-Pos,msp, Spectral Library - Lipids-VS69-Pos,msp	0	18892	114	17833	16282	20791	20007	20241	0	17969	23313	0	0	0	24981	0	0	15220
7.22	0	675.54358	4.5999999999999999E-2	0.031	674.5366	0.5	[M+H]+, [M+Na]+	TRUE	845.5	SM 32:1;O2	C37H75N2O6P	20220	0	Lipid Species, Spectral Library - Lipids-VS69-Pos,msp, SmartFormula - mzdev: 0,0000 mSigma: 0,52,	0	22492	0	29395	25580	24162	28713	35715	0	17308	30746	0	0	0	44226	0	0	20914
8.31	0	717.59022	-0.38900000000000001	-0.279	716.58295	30.4	[M+H]+	TRUE	980.3	SM 35:1;O2	C40H81N2O6P	20120	Lipids-VS69-Pos,msp	SmartFormula - mzdev: -0,0003 mSigma: 30,39, , Spectral Library - Lipids-VS69-Pos,msp, SmartFormula - mzdev: 0,0000 mSigma: 53,22,	0	15884	55	11978	9815	10468	11564	10648	0	13993	11711	0	0	0	14543	0	109	9748
8.22	0.13	705.58973	-1.0960000000000001	-0.773	704.58293	13.7	[M+H]+, [M+Na]+	TRUE	0	SM 34:0;O2	C39H81N2O6P	11200	AnalyteList_lipids_21-05-25 MCF	Target List - AnalyteList_lipids_21-05-25 MCF, SmartFormula - mzdev: -0,0005 mSigma: 37,43, , Lipid Species, Spectral Library - Lipids-VS69-Pos,msp	23	41031	0	68729	60774	50951	47356	47025	0	48708	48271	89	0	0	66915	0	0	50650
7.9	0.1	703.57433	-0.73799999999999999	-0.519	702.56712	19.3	[M+H]+, [M+K]+	TRUE	0	SM 34:1;O2	C39H79N2O6P	21200	AnalyteList_lipids_21-05-25 MCF	Spectral Library - Lipids-VS69-Pos,msp, Spectral Library - Lipids-VS69-Pos,msp, Spectral Library - Lipids-VS69-Pos,msp, Lipid Species, Lipid Species, Target List - AnalyteList_lipids_21-05-25 MCF, SmartFormula - mzdev: -0,0005 mSigma: 19,28,	873	950227	989	887216	746724	703445	901837	954089	544	743373	881947	713	0	0	1253499	7148	78	590010
7.9	0.1	725.55614	-0.89900000000000002	-0.653	702.56692	4.8	[M+Na]+	TRUE	0	SM 34:1;O2	C39H79N2O6P	21200	AnalyteList_lipids_21-05-25 MCF	Spectral Library - Lipids-VS69-Pos,msp, Target List - AnalyteList_lipids_21-05-25 MCF, Lipid Species, SmartFormula - mzdev: -0,0007 mSigma: 4,76,	0	204217	0	183121	155029	144436	182409	207743	0	161641	195127	0	0	0	294391	1207	0	131430
7.31	0	701.55877	-0.61699999999999999	-0.433	700.55149	4.8	[M+H]+	TRUE	915.7	SM 34:2;O2	C39H77N2O6P	20220	0	Lipid Species, SmartFormula - mzdev: -0,0004 mSigma: 4,82, , Spectral Library - Lipids-VS69-Pos,msp	0	30451	0	21856	17219	15684	24406	30149	0	17452	24545	0	0	0	37697	78	0	14136
8.76	0.16	731.60585	-0.41599999999999998	-0.304	730.59896	15.9	[M+H]+, [M+Na]+	TRUE	0	SM 36:1;O2	C41H83N2O6P	21200	AnalyteList_lipids_21-05-25 MCF	SmartFormula - mzdev: -0,0003 mSigma: 15,86, , Target List - AnalyteList_lipids_21-05-25 MCF, Lipid Species, Spectral Library - Lipids-VS69-Pos,msp	0	42975	0	57288	44697	43032	35745	38088	0	46531	37617	0	60	0	50842	504	0	44743
12.11	0	801.68508	0.84899999999999998	0.68	800.67781	31.2	[M+H]+	TRUE	998.1	SM 41:1;O2	C46H93N2O6P	20120	Lipids-VS69-Pos,msp	SmartFormula - mzdev: 0,0007 mSigma: 31,24, , Spectral Library - Lipids-VS69-Pos,msp	50	21595	0	31916	24233	27553	15924	15714	0	28962	20227	0	0	0	20531	381	0	26438
9.86	0	759.63691	-0.70799999999999996	-0.538	758.62977	33.299999999999997	[M+H]+, [M+Na]+	TRUE	931.9	SM 38:1;O2	C43H87N2O6P	20220	0	SmartFormula - mzdev: -0,0005 mSigma: 33,27, , SmartFormula - mzdev: -0,0002 mSigma: 57,10, , Spectral Library - Lipids-VS69-Pos,msp, Lipid Species	113	30082	140	72206	55453	48856	23820	24713	0	63243	27886	257	0	175	31328	757	73	56341
11.29	0	787.66882	9.0999999999999998E-2	0.071	786.66155	22.8	[M+H]+	TRUE	949.3	SM 40:1;O2	C45H91N2O6P	20220	0	Spectral Library - Lipids-VS69-Pos,msp, Lipid Species, SmartFormula - mzdev: 0,0001 mSigma: 22,75, , SmartFormula - mzdev: 0,0004 mSigma: 46,72,	0	89209	0	157542	132348	104489	72708	78173	0	127177	83599	0	0	0	103489	0	0	122521
10.06	0	785.65264	-0.58499999999999996	-0.459	784.64537	20.3	[M+H]+	TRUE	912.6	SM 40:2;O2	C45H89N2O6P	20220	0	SmartFormula - mzdev: -0,0005 mSigma: 20,28, , Lipid Species, SmartFormula - mzdev: -0,0001 mSigma: 44,73, , Spectral Library - Lipids-VS69-Pos,msp	0	20825	0	20298	17440	16541	15302	18919	0	19358	18722	0	0	0	25625	0	0	14830
8.33	0	791.56877	-1.254	-0.993	790.5615	78.2	[M+H]+	TRUE	678.7	SM 40:7;3O	C45H79N2O7P	10110	Lipids-VS69-Pos,msp	Spectral Library - Lipids-VS69-Pos,msp, SmartFormula - mzdev: -0,0007 mSigma: 100,17, , SmartFormula - mzdev: 0,0001 mSigma: 30,27,	11269	17123	12414	15980	13981	15309	16202	16479	12981	17086	16178	14288	14149	13443	14684	12776	13201	14084
11.81	0	815.69958	-0.58399999999999996	-0.476	814.6923	103.8	[M+H]+	TRUE	938.1	SM 42:1;O2	C47H95N2O6P	20120	0	SmartFormula - mzdev: -0,0002 mSigma: 127,17, , Spectral Library - Lipids-VS69-Pos,msp, SmartFormula - mzdev: -0,0005 mSigma: 103,78, , Lipid Species	0	5981	0	24766	20011	10780	7115	4874	0	16156	5755	0	0	0	9129	0	113	17477
13.04	0	837.68164	-0.42	-0.352	814.69242	33.799999999999997	[M+Na]+	TRUE	738.8	SM 42:1;O2	C47H95N2O6P	20210	0	SmartFormula - mzdev: -0,0000 mSigma: 57,98, , Spectral Library - Lipids-VS69-Pos,msp, Lipid Species, SmartFormula - mzdev: -0,0004 mSigma: 33,75,	0	33083	0	37070	30486	32176	26496	27863	0	37722	33783	0	0	0	38402	68	0	31615
13.05	0	815.6994	-0.79900000000000004	-0.651	814.69212	35.200000000000003	[M+H]+	TRUE	892.1	SM 42:1;O2	C47H95N2O6P	20220	0	SmartFormula - mzdev: -0,0007 mSigma: 35,20, , SmartFormula - mzdev: -0,0003 mSigma: 59,79, , Lipid Species, Spectral Library - Lipids-VS69-Pos,msp	0	162704	0	169221	142493	149693	127203	130618	0	171765	150210	0	0	0	179524	623	0	132845
11.13	0	813.68403	-0.45600000000000002	-0.371	812.67671	8.9	[M+H]+, [M+Na]+	TRUE	938.7	SM 42:2;O2	C47H93N2O6P	20220	0	SmartFormula - mzdev: -0,0004 mSigma: 8,94, , Spectral Library - Lipids-VS69-Pos,msp, Lipid Species	0	220625	0	300776	267243	198110	191460	192654	0	260524	179687	0	0	0	257099	0	0	226851
10	0	811.66862	-0.16700000000000001	-0.136	810.66134	19.8	[M+H]+	TRUE	674.5	SM 42:3;O2	C47H91N2O6P	20210	0	SmartFormula - mzdev: -0,0001 mSigma: 19,84, , Spectral Library - Lipids-VS69-Pos,msp, Lipid Species, Spectral Library - Lipids-VS69-Pos,msp	0	66248	0	51668	43047	48705	53873	56502	0	60456	53586	491	0	0	69048	0	320	40699
24.34	0	852.8007	-0.9	-0.768	834.76687	10.4	[M+NH4]+	TRUE	941	TG 50:0; TG 16:0_16:0_18:0	C53H102O6	20220	0	Lipid Species, Spectral Library - Lipids-VS69-Pos,msp, Lipid Species, SmartFormula - mzdev: -0,0008 mSigma: 10,40,	4021	1214	2730	4897	3699	7157	2599	7414	7474	3165	6886	1897	2748	0	5108	2601	3408	3489
24.38	0.46	930.84818	-0.253	-0.235	912.81486	27.1	[M+NH4]+, [M+Na]+	TRUE	0	TG 56:3	C59H108O6	21100	AnalyteList_lipids_21-05-25 MCF	Lipid Species, Lipid Species, SmartFormula - mzdev: -0,0005 mSigma: 41,59, , SmartFormula - mzdev: -0,0002 mSigma: 27,14, , Target List - AnalyteList_lipids_21-05-25 MCF, SmartFormula - mzdev: 0,0006 mSigma: 102,02, , Spectral Library - Lipids-VS69-Pos,msp	6581	6379	2838	13214	9630	9048	9274	36058	36607	7981	7545	4375	3491	4929	18449	8896	2900	9036
3.72	0.14	529.39858	-1.466	-0.776	528.39138	8.5	[M+H]+, [M+Na]+	TRUE	642.5	LPC 18:1(d7)	C26D7H45NO7P	10210	Lipids-VS69-Pos.msp	Spectral Library - Lipids-VS69-Pos.msp, SmartFormula - mzdev: 0.0010 mSigma: 5.32,	193343	295327	232142	246039	234030	245131	223149	236583	227732	278211	232407	261458	252675	248356	206480	188894	241621	222072
8.33	0.19	753.61286	-0.68100000000000005	-0.513	752.60556	22.2	[M+H]+, [M+Na]+	TRUE	713.4	PC 33:1(d7); PC 15:0_18:1(d7)	C41D7H73NO8P	20220	Lipids-VS69-Pos.msp	SmartFormula - mzdev: 0.0012 mSigma: 6.59, , Spectral Library - Lipids-VS69-Pos.msp	1293112	1840350	1463469	1593537	1410299	1513095	1383395	1367899	1377314	1711991	1450604	1615964	1510175	1564252	1256609	1421686	1581975	1487614
7.99	0.18	738.64662	-0.502	-0.371	737.63941	143.5	[M+H]+, [M+Na]+	TRUE	735.3	SM 36:2;O2(d9); SM 18:1;2O/18:1(d9)	C41D9H72N2O6P	20120	Lipids-VS69-Pos.msp	SmartFormula - mzdev: 0.0010 mSigma: 4.42, , Spectral Library - Lipids-VS69-Pos.msp	152733	205237	178843	179678	165896	176502	165566	154173	172282	203227	160943	212066	188328	203366	140325	174074	196149	171490
23.82	0	829.79798	-0.56799999999999995	-0.472	811.7644	29.8	[M+NH4]+, [M+Na]+, [M+K]+	TRUE	701.2	TG 48:1(d7); TG 15:0_18:1_15:0(d7)	C51D7H89O6	20120	Lipids-VS69-Pos.msp	Spectral Library - Lipids-VS69-Pos.msp, SmartFormula - mzdev: -0.0014 mSigma: 8.25,	21777	30949	17971	21998	22370	22670	24508	19050	16337	28834	22523	27525	24544	27963	17796	21060	29742	24689

[truncated: 2 more sheets: 24-05-23_23-07-23, 24-05-24]
