# Supplementary material for: Differentiation, ageing and leukaemia alter the metabolic profile of human bone marrow haematopoietic stem and progenitor cells
Source: Nat Cell Biol. 2025 Jul 15;27(8):1367–80. doi: 10.1038/s41556-025-01709-7 (PMC12339397; doi:10.1038/s41556-025-01709-7)
Supplement: Supplementary file 13 — Source data. [file 41556_2025_1709_MOESM13_ESM.xlsx]

## Sheet: Fig. 6
Mouse SiC division assay_Figure 6d					Mouse CFUs_Figure 6e
	Ctrl	Choline	Statistical analysis:		1st plating		2nd plating		3rd plating
no division	29.79	32.5	2-way ANOVA		Ctrl	Choline	Ctrl	Choline	Ctrl	Choline	Statistical analysis:
	27.66	31.91			106	84	40	65	169	153	Paired t-test
	21.95	39.13			183	113	50	125	25	167
	14.58	22.22			103	93	86	93	58	54
	18.6	34.15			170	129	206	195	162	211
	21.05	35.56			149	123	147	304	95	278
	14.71	38.64			172	133	215	286	84	164
	33.33	41.46
	29.79	32.5
	27.66	31.91			Human SiC division assay_Figure 6l					Human CFUs_Young_Figure 6m
	21.95	39.13				Ctrl	Choline	Statistical analysis:		1st plating			2nd plating
					no division	71.88	85	2-way ANOVA		Ctrl	Choline		Ctrl	Choline	Statistical analysis:
						61.9	71.43			177	91		24	80	Paired t-test
1 division	61.7	50				78.43	90.91			163	138		51	159
	48.94	48.94				66.67	77.5			47	32		271	305
	53.66	43.48				61.9	71.43			116	108		183	249
	41.67	55.56				57.1057	71.0526			88	67		86	253
	55.81	51.22								190	155		118	158
	44.74	42.22			≥1 divisions	28.13	15			118	102		112	131
	38.24	54.55				38.1	28.57			135	98		147	179
	52.38	34.15				23.57	9.09			91	94		43	101
	61.7	50				33.33	22.5			54	51		62	102
	48.94	48.94				38.1	28.57			102	94		125	142
	53.66	43.48				25.6652	5.88235			118	105		168	182
>1 division	8.51	17.5
	23.4	19.15			Human CFUs_Aged_Figure 6p
	24.39	17.39			1st plating			2nd plating		Statistical analysis:
	43.75	22.22			Ctrl	Choline		Ctrl	Choline	Paired t-test
	25.58	14.63			15	10		99	130
	34.21	22.22			61	41		108	210
	47.06	6.82			54	50		18	32
	14.29	24.39			125	104		82	110
	8.51	17.5			38	40		126	150
	23.4	19.15			55	38		106	130
	24.39	17.39			46	42		110	122
					93	41		132	154
