# Supplementary material for: Differentiation, ageing and leukaemia alter the metabolic profile of human bone marrow haematopoietic stem and progenitor cells
Source: Nat Cell Biol. 2025 Jul 15;27(8):1367–80. doi: 10.1038/s41556-025-01709-7 (PMC12339397; doi:10.1038/s41556-025-01709-7)
Supplement: Supplementary file 14 — Source data. [file 41556_2025_1709_MOESM14_ESM.xlsx]

## Sheet: Ext. Fig. 9
Apoptosis assay_Extended Figure 9b
	DAPI+			Annexin+DAPI-			Annexin-DAPI-
Ctrl	13.1	15.4	15.6	12.7	19	11.6	72.9	64.1	71.5		Statistical analysis:
Choline 0.1mM	12.5	15.4	15.1	13.4	20.9	12.3	72.8	62.1	71.2		2-way ANOVA
Choline 1mM	14.1	18.9	15.3	13.5	19.4	12.3	71.1	60.1	71
Choline 5mM	15	16.8	18.2	13.2	18.9	11.9	70.5	62.6	68.5
Choline 10mM	16.4	19.4	19.3	11.3	17.1	11.1	71	62.1	68.3
Apoptosis assay_Extended Figure 9e
	DAPI+			Annexin+DAPI-			Annexin-DAPI-
Ctrl	33.9	53.9	46	3.07	9.84	2.02	62.6	35.1	51.3		Statistical analysis:
Choline 10mM	29.7	59.6	54.1	4.77	4.87	0.77	65	35	44.9		2-way ANOVA
